# Supplementary material for: A mega-cryptic species complex hidden among one of the most common annelids in the North East Atlantic
Source: PLoS One. 2018 Jun 20;13(6):e0198356. doi: 10.1371/journal.pone.0198356 (PMC6010226; doi:10.1371/journal.pone.0198356)
Supplement: S1 Appendix — Alignment, in nexus-format, with the unique 271 COI-sequences. (NEX) [file pone.0198356.s001.nex]

#NEXUS
BEGIN DATA;
	DIMENSIONS NTAX=271 NCHAR=657;
	FORMAT DATATYPE = DNA GAP = - MISSING = ?;
	MATRIX
	2871_1 ??????????????????GGTGTATGAGGGGGCCTTCTTGGTACCTCAATAAGACTTCTAATTCGAATTGAACTAGGCCAACCCGGAGCCTATTTAGGTAGGGACCAACTATACAACACTATTGTTACTGCCCATGCATTCCTTATAATTTTCTTTTTAGTTATGCCAGTATTTATTGGAGGATTCGGAAACTGATTAATCCCATTAATGCTAGGCGCCCCAGATATGGCATTCCCACGAATAAATAATATAAGATTTTGACTTCTCCCGCCTGCCCTCATTCTTCTCGTTAGATCTGCAGCAGTCGAAAAAGGGGTTGGAACAGGATGAACCGTCTACCCTCCTTTATCAGACAATATGGCACACGCCGGCCCATCAGTAGATCTGGCTAT…
	1324_1 ??????????????????????????????????????????ACCTCAATAAGACTTCTAATTCGAATTGAACTAGGCCAACCCGGAGCCTATTTAGGTAGGGACCAACTATACAACACTATTGTTACTGCCCATGCATTCCTTATAATTTTCTTTTTAGTTATGCCAGTATTTATTGGAGGATTCGGAAACTGATTAATCCCATTAATGCTAGGCGCCCCAGATATGGCATTCCCACGAATAAATAATATAAGATTTTGACTTCTCCCGCCTGCCCTCATTCTTCTCGTTAGATCTGCAGCAGTCGAAAAAGGGGTTGGAACAGGATGAACCGTCTACCCTCCTTTATCAGACAATATGGCACACGCCGGCCCATCAGTAGATCTGGCTAT…
	833_1 ??????????????????????????????GGCCTTCTTGGTACCTCAATAAGACTTCTAATTCGAATTGAACTAGGCCAACCCGGAGCCTATTTAGGTAGGGACCAACTATACAACACTATTGTTACTGCCCATGCATTCCTTATAATTTTCTTTTTAGTTATGCCAGTATTTATTGGAGGATTCGGAAACTGATTAATCCCATTAATGCTAGGCGCCCCAGATATGGCATTCCCACGAATAAATAATATAAGATTTTGACTTCTCCCGCCTGCCCTCATTCTTCTCGTTAGATCTGCAGCAGTCGAAAAAGGGGTTGGAACAGGATGAACCGTCTACCCTCCTTTATCAGACAATATGGCACACGCCGGCCCATCAGTAGATCTGGCTATT…
	TB29_1 ACACTATATTTTGTTTTAGGTGTATGAGGGGGCCTTCTTGGTACCTCAATAAGACTTCTAATTCGAATTGAACTAGGCCAACCCGGAGCCTATTTAGGTAGGGACCAACTATACAACACTATTGTTACTGCCCATGCATTCCTTATAATTTTCTTTTTAGTTATGCCAGTATTTATTGGAGGATTCGGAAACTGATTAATCCCATTAATGCTAGGCGCCCCAGATATGGCATTCCCACGAATAAATAATATAAGATTTTGACTTCTCCCGCCTGCCCTCATTCTTCTCGTTAGATCTGCAGCAGTCGAAAAAGGGGTTGGAACAGGATGAACCGTCTACCCTCCTTTATCAGACAATATGGCACACGCCGGCCCATCAGTAGATCTGGCTAT…
	2444_1 ?????????????????????????????????CTTCTCGGTACCTCAATAAGACTCCTAATTCGAATTGAACTAGGCCAACCCGGAGCCTATTTAGGTAGGGACCAACTATACAACACTATTGTTACTGCCCATGCATTCCTTATAATTTTCTTTTTAGTTATGCCAGTATTTATTGGAGGATTCGGAAACTGATTAATCCCCTTAATGCTAGGCGCCCCAGATATGGCATTCCCACGAATAAATAATATAAGATTTTGACTTCTCCCGCCTGCCCTCATTCTTCTCGTTAGATCTGCAGCAGTCGAAAAAGGTGTTGGAACAGGATGAACCGTCTACCCTCCTTTATCAGACAATATGGCACACGCCGGCCCATCAGTAGATCTGGCTAT…
	1327_1 ??????????????????????????????????????????ACCTCAATAAGACTTCTAATTCGAATTGAACTAGGCCAACCCGGAGCCTATTTAGGTAGGGACCAACTATACAACACTATTGTTACTGCCCATGCATTCCTTATAATTTTCTTTTTAGTTATGCCAGTATTTATTGGAGGATTCGGAAACTGATTAATCCCATTAATGCTAGGCGCCCCAGATATGGCATTCCCACGAATAAATAATATAAGATTTTGACTTCTCCCGCCTGCCCTCATTCTTCTCGTTAGATCTGCAGCAGTCGAAAAAGGGGTTGGAACAGGATGAACCGTCTACCCTCCTTTATCAGACAATATGGCACACGCCGGCCCATCAGTAGATCTGGCTAT…
	1342_1 ???????????????????????????GGGGGCCTTCTTGGTACCTCAATAAGACTTCTAATTCGAATTGAACTAGGCCAACCCGGAGCCTATTTAGGTAGGGACCAACTATACAATACTATTGTTACTGCCCATGCATTCCTTATAATTTTCTTTTTAGTTATGCCAGTATTTATTGGAGGATTCGGAAACTGATTAATCCCATTAATGCTAGGCGCCCCAGATATGGCATTCCCACGAATAAATAATATAAGATTTTGACTTCTCCCGCCTGCCCTCATTCTTCTCGTTAGATCTGCAGCAGTCGAAAAAGGGGTTGGAACAGGATGAACCGTCTACCCTCCTTTATCAGACAATATGGCACACGCCGGCCCATCAGTAGATCTGGCTAT…
	2440_1 ??????????????????????????????GGCCTTCTTGGTACCTCAATAAGACTTCTAATTCGAATTGAACTAGGCCAACCCGGAGCCTATTTAGGTAGAGACCAACTATACAACACTATTGTTACTGCCCATGCATTCCTTATAATTTTCTTTTTAGTTATGCCAGTATTTATTGGAGGATTCGGAAACTGATTAATCCCATTAATGCTAGGCGCCCCAGATATGGCATTCCCACGAATAAATAATATAAGATTTTGACTTCTCCCGCCTGCCCTCATTCTTCTCGTTAGATCTGCAGCAGTCGAAAAAGGGGTTGGAACAGGATGAACCGTCTACCCTCCTTTATCAGACAATATGGCACACGCCGGCCCATCAGTAGATCTGGCTAT…
	2445_1 ??????????????????????????????GGCCTTCTTGGTACCTCAATAAGACTTCTAATTCGAATTGAACTAGGCCAACCCGGAGCCTATTTAGGTAGGGACCAACTATACAACACTATTGTTACTGCCCATGCATTCCTTATAATTTTCTTTTTAGTTATGCCAGTATTTATTGGAGGATTCGGAAACTGATTAATCCCATTAATGCTAGGCGCCCCAGATATGGCATTCCCACGAATAAATAATATAAGATTTTGACTTCTCCCGCCTGCCCTCATTCTTCTCGTTAGATCTGCAGCAGTCGAAAAAGGGGTTGGAACAGGATGAACCGTCTACCCTCCTTTATCAGACAATATGGCACACGCCGGCCCATCAGTAGATCTGGCTAT…
	2453_1 ???????????????????????????????????????GGTACCTCAATAAGACTTCTAATTCGAATTGAACTAGGCCAACCCGGAGCCTATTTAGGTAGGGACCAGCTATACAACACTATTGTTACTGCCCATGCATTCCTTATAATTTTCTTTTTAGTTATGCCAGTATTTATTGGAGGATTCGGAAACTGATTAATCCCATTAATGCTAGGCGCCCCAGATATGGCATTCCCACGAATAAATAATATAAGATTTTGACTTCTCCCGCCTGCCCTTATTCTTCTCGTTAGATCTGCAGCAGTCGAAAAAGGGGTTGGAACAGGATGAACCGTCTACCCTCCTTTATCAGACAATATGGCACACGCCGGCCCATCAGTAGATCTGGCTAT…
	2796_1 ???????????????????????????GGGGGCCTTCTTGGTACCTCAATAAGACTTCTAATTCGAATTGAACTAGGCCAACCCGGAGCCTATTTAGGTAGGGACCAACTATACAACACTATTGTTACTGCCCATGCATTCCTTATAATTTTCTTTTTAGTTATGCCAGTATTTATTGGAGGATTCGGAAACTGATTAATCCCATTAATGCTAGGCGCCCCAGATATGGCATTCCCACGAATAAATAATATAAGATTTTGACTTCTCCCGCCTGCCCTTATTCTTCTCGTTAGATCTGCAGCAGTCGAAAAAGGGGTTGGAACAGGATGAACCGTCTACCCTCCTTTATCAGACAATATGGCACACGCCGGCCCATCAGTAGATCTGGCTAT…
	T05_1 ACACTATATTTTGTTTTAGGTGTATGAGGGGGCCTTCTTGGCACCTCAATAAGACTTCTAATTCGAATTGAACTAGGCCAACCCGGAGCCTATTTAGGTAGGGACCAACTATACAACACTATTGTTACTGCCCATGCATTCCTTATAATTTTCTTTTTAGTTATGCCAGTATTTATTGGAGGATTCGGAAACTGATTAATCCCATTAATGCTAGGCGCCCCAGATATGGCATTCCCACGAATAAATAATATAAGATTTTGACTTCTCCCGCCTGCCCTCATTCTTCTCGTTAGATCTGCAGCAGTCGAAAAAGGAGTTGGAACAGGATGAACCGTCTACCCTCCTTTATCAGACAATATGGCACACGCCGGCCCATCAGTAGATCTGGCTATT…
	T06_1 ACACTATATTTTGTTTTAGGTGTATGAGGGGGCCTTCTTGGTACCTCAATAAGACTTCTAATTCGAATTGAACTAGGCCAACCCGGAGCCTATTTAGGTAGGGACCAACTATACAATACTATTGTTACTGCCCATGCATTCCTTATAATTTTCTTTTTAGTTATGCCAGTATTTATTGGAGGATTCGGAAACTGATTAATCCCATTAATGCTGGGCGCCCCAGATATGGCATTCCCACGAATAAATAATATAAGATTTTGACTTCTCCCGCCTGCCCTCATTCTTCTCGTTAGATCTGCAGCAGTCGAAAAAGGGGTTGGAACGGGATGAACCGTCTACCCTCCTTTATCAGACAATATGGCACACGCCGGCCCATCAGTAGATCTGGCTATT…
	2369_2 ??????????????????????????????GGCCTACTTGGTACTTCAATAAGACTTCTTATCCGAATTGAACTTGGACAACCTGGGGCATTCCTGGGAAGAGACCAACTTTATAACACAATTGTTACTGCTCATGCTTTTTTAATAATTTTTTTCCTAGTTATACCAGTATTTATTGGAGGCTTTGGAAATTGATTAATTCCATTAATATTAGGTGCTCCTGATATAGCTTTCCCACGAATAAATAATATAAGATTTTGACTCCTCCCTCCAGCTTTAATTCTTCTAGTTAGATCCGCAGCAGTTGAAAAGGGAGCTGGGACAGGTTGAACAGTCTACCCTCCTTTATCTGATAACATAGCCCATGCTGGCCCCTCAGTAGATTTGGCTAT…
	844_2 ????????????????????????????????????CTTGGTACTTCAATAAGACTTCTTATCCGAATTGAACTTGGACAACCTGGGGCATTCCTGGGAAGAGACCAACTTTATAACACAATTGTTACTGCTCATGCTTTTTTAATAATTTTTTTCCTAGTTATACCAGTATTTATTGGAGGCTTTGGAAATTGATTAATTCCATTAATATTAGGTGCTCCTGATATAGCTTTCCCACGAATAAATAATATAAGATTTTGACTACTCCCTCCAGCTTTAATTCTTCTAGTTAGATCCGCAGCAGTTGAAAAGGGAGCTGGGACAGGTTGAACAGTCTACCCTCCTTTATCTGATAACATAGCCCATGCTGGCCCCTCAGTAGATTTGGCTATT…
	1311_2 ??????????????????????????????GGCCTACTTGGTACTTCAATAAGACTTCTTATCCGAATTGAACTTGGACAACCTGGGGCATTCCTGGGAAGAGACCAACTTTATAACACAATTGTTACTGCTCATGCTTTTTTAATAATTTTTTTCCTAGTTATACCAGTATTTATTGGAGGCTTTGGAAATTGATTAATTCCATTAATATTAGGTGCTCCTGATATAGCTTTCCCACGAATAAATAATATAAGATTTTGACTCCTCCCTCCAGCTTTAATTCTTCTAGTTAGATCCGCAGCAGTTGAAAAGGGAGCTGGGACAGGTTGGACAGTCTACCCTCCTTTATCTGATAACATAGCCCATGCTGGCCCCTCAGTAGATTTGGCTAT…
	2180_2 ACATTATATTTTATCCTAGGAGTTTGGGGTGGCCTACTTGGTACTTCAATAAGACTTCTTATCCGAATTGAACTTGGGCAACCTGGGGCATTCCTGGGAAGAGACCAACTTTATAACACAATTGTTACTGCTCATGCTTTTTTAATAATTTTTTTCCTAGTTATACCAGTATTTATTGGAGGCTTTGGAAATTGATTAATTCCATTAATATTAGGTGCTCCTGATATAGCTTTCCCACGAATAAATAATATAAGATTTTGACTCCTCCCTCCAGCTTTAATTCTTCTAGTTAGATCCGCAGCAGTTGAAAAGGGAGCTGGGACAGGTTGAACAGTCTACCCTCCTTTATCTGATAACATAGCCCATGCTGGCCCCTCAGTAGATTTGGCTAT…
	2181_2 ACATTATATTTTATCCTAGGAGTTTGGGGTGGCCTACTTGGTACTTCAATAAGACTTCTTATCCGAATTGAACTTGGACAACCTGGGGCATTCCTGGGAAGAGACCAACTTTATAACACAATTGTTACTGCTCATGCTTTTTTAATAATTTTTTTCCTAGTTATACCAGTATTTATTGGAGGCTTTGGAAATTGATTAATTCCATTAATATTAGGTGCTCCTGATATAGCTTTCCCACGAATAAATAATATAAGATTTTGACTCCTCCCTCCAGCTTTAATTCTTCTAGTTAGATCCGCAGCAGTTGAAAAGGGAGCTGGGACAGGTTGAACAGTCTACCCTCCTTTATCTGATAACATAGCCCATGCTGGCCCCTCAGTAGATTTGGCTAT…
	2182_2 ACATTATATTTTATCCTAGGAGTTTGGGGTGGCCTACTTGGTACTTCAATAAGACTTCTTATCCGAATTGAACTTGGACAACCTGGGGCATTCCTGGGAAGAGACCAACTTTATAACACAATTGTTACTGCTCATGCTTTTTTAATAATTTTTTTCCTAGTTATACCAGTATTTATTGGAGGCTTTGGAAATTGATTAATTCCATTAATATTAGGTGCTCCTGATATAGCTTTCCCACGAATAAATAATATAAGATTTTGACTCCTCCCTCCAGCTTTAATTCTTCTAGTTAGATCCGCAGCAGTTGAAAAGGGAGCTGGGACAGGTTGGACAGTCTACCCTCCTTTATCTGATAACATAGCCCATGCTGGCCCCTCAGTAGATTTGGCTAT…
	2185_2 ACATTATATTTTATCCTAGGAGTTTGGGGTGGCCTACTTGGTACTTCAATAAGACTTCTTATCCGAATTGAACTTGGACAACCTGGGGCATTCCTGGGAAGAGACCAACTTTATAACACAATTGTTACTGCTCATGCTTTTTTAATAATTTTTTTCCTAGTTATACCAGTATTTATTGGAGGCTTTGGAAATTGATTAATTCCATTAATATTAGGTGCTCCTGATATAGCTTTCCCACGAATAAATAATATAAGATTTTGACTCCTCCCTCCAGCTTTAATTCTTCTAGTTAGATCCGCAGCAGTTGAAAAGGGAGCTGGGACAGGTTGAACAGTCTACCCTCCTTTATCTGATAACATAGCCCATGCTGGCCCCTCAGTAGATTTGGCTAT…
	2187_2 ACATTATATTTTATCCTAGGAGTTTGGGGTGGCCTACTTGGTACTTCAATAAGACTTCTTATCCGAATTGAACTTGGACAACCTGGGGCATTCCTGGGAAGAGACCAACTTTATAACACAATTGTTACTGCTCATGCTTTTTTAATAATTTTTTTCCTAGTTATACCAGTATTTATTGGAGGCTTTGGAAATTGATTAATTCCATTAATATTAGGTGCTCCTGATATAGCTTTCCCACGAATAAATAACATAAGATTTTGACTCCTCCCTCCAGCTTTAATTCTTCTAGTTAGATCCGCAGCAGTTGAAAAGGGAGCTGGGACAGGTTGAACAGTCTACCCTCCTTTATCTGATAACATAGCCCATGCTGGCCCCTCAGTAGATTTGGCTAT…
	2216_2 ACATTATATTTTATCCTAGGAGTTTGGGGTGGCCTACTTGGTACTTCAATAAGACTTCTTATCCGAATTGAACTTGGACAACCTGGGGCATTCCTGGGAAGAGACCAACTTTATAACACAATTGTTACTGCTCATGCTTTTTTAATAATTTTTTTCCTAGTTATACCAGTATTTATTGGAGGCTTTGGAAATTGATTAATTCCATTAATATTAGGTGCTCCTGATATAGCTTTCCCACGAATAAATAATATAAGATTTTGACTCCTCCCTCCAGCTTTAATTCTTCTAGTTAGATCCGCAGCAGTTGAAAAGGGAGCTGGGACAGGTTGAACAGTCTACCCTCCTTTATCTGATAACATAGCCCATGCTGGCCCCTCAGTAGATTTGGCTAT…
	2271_2 ??????????????????????????????GGCCTACTTGGTACTTCAATAAGACTTCTTATCCGAATTGAACTTGGACAACCTGGGGCATTCCTGGGAAGAGACCAACTTTATAACACAATTGTTACTGCTCATGCTTTTTTAATAATTTTTTTCCTAGTTATACCAGTATTTATTGGAGGCTTTGGGAATTGATTAATTCCATTAATACTAGGTGCTCCTGATATAGCTTTCCCACGAATAAATAATATAAGATTTTGACTCCTCCCTCCAGCTTTAATTCTTCTAGTTAGATCCGCAGCAGTTGAAAAGGGAGCTGGGACAGGTTGAACAGTCTACCCTCCTTTATCTGATAACATAGCCCATGCTGGCCCCTCAGTAGATTTGGCTAT…
	2272_2 ??????????????????????????????GGCCTACTTGGTACTTCAATAAGACTTCTTATCCGAATTGAACTTGGACAACCTGGGGCATTCCTGGGAAGAGACCAACTTTATAACACAATTGTTACTGCTCATGCTTTTTTAATAATTTTTTTCCTAGTTATACCAGTATTTATTGGAGGCTTTGGAAATTGATTAATTCCATTAATATTAGGTGCTCCTGATATAGCTTTCCCACGAATAAATAATATAAGATTTTGACTCCTCCCTCCAGCTTTAATTCTTCTAGTTAGATCCGCAGCAGTTGAAAAGGGAGCTGGGACAGGTTGAACAGTCTACCCTCCTTTATCTGATAACATAGCCCATGCTGGCCCCTCAGTAGATTTGGCTAT…
	2326_2 ACATTATATTTTATCCTAGGAGTTTGGGGTGGCCTACTTGGTACTTCAATAAGACTTCTTATCCGAATTGAACTTGGACAACCTGGGGCATTCCTGGGAAGAGACCAACTTTATAACACAATTGTTACTGCTCATGCTTTTTTAATAATTTTTTTCCTAGTTATACCAGTATTTATTGGAGGCTTTGGAAATTGATTAATTCCATTAATATTAGGTGCTCCTGATATAGCTTTCCCACGAATAAACAATATAAGATTTTGACTCCTCCCTCCAGCTTTAATTCTTCTAGTTAGATCCGCAGCAGTTGAAAAGGGAGCTGGGACAGGTTGAACAGTCTACCCTCCTTTATCTGATAACATAGCCCATGCTGGCCCCTCAGTAGATTTGGCTAT…
	2328_2 ??????????????????????????????GGCCTACTTGGTACTTCAATAAGACTTCTTATCCGAATTGAACTTGGACAACCTGGGGCATTCCTGGGAAGAGACCAACTTTATAACACAATTGTTACTGCTCATGCTTTTTTAATAATTTTTTTCCTAGTTATACCAGTATTTATTGGAGGCTTTGGAAATTGATTAATTCCATTAATATTAGGTGCTCCTGATATAGCTTTCCCACGAATAAATAATATAAGATTTTGACTCCTCCCTCCAGCTTTAATTCTTCTAGTTAGATCCGCAGCAGTTGAAAAGGGAGCTGGGACAGGTTGAACAGTCTACCCTCCTTTATCTGATAACATAGCCCATGCTGGCCCCTCAGTAGATTTGGCTAT…
	2331_2 ??????????????????????????????GGCCTACTTGGTACTTCAATAAGACTTCTTATCCGAATTGAACTTGGACAACCTGGGGCATTCCTGGGGAGAGACCAACTTTATAACACAATTGTTACTGCTCATGCTTTTTTAATAATTTTTTTCCTAGTTATACCAGTATTTATTGGAGGCTTTGGAAATTGATTAATTCCATTAATATTAGGTGCTCCTGATATAGCTTTCCCACGAATAAATAATATAAGATTTTGACTCCTCCCTCCAGCTTTAATTCTTCTAGTTAGATCTGCAGCAGTTGAAAAGGGAGCTGGGACAGGTTGAACAGTCTACCCTCCTTTATCTGATAACATAGCCCATGCTGGCCCCTCAGTAGATTTGGCTAT…
	2332_2 ??????????????????????????????GGCCTACTTGGTACTTCAATAAGACTTCTTATCCGAATTGAACTTGGACAACCTGGGGCATTCCTGGGAAGAGACCAACTTTATAACACAATTGTTACTGCTCATGCTTTTTTAATAATTTTTTTCCTAGTTATACCAGTATTTATTGGAGGCTTTGGGAATTGATTAATTCCATTAATACTAGGTGCTCCTGATATAGCTTTCCCACGAATAAATAATATAAGATTTTGACTCCTCCCTCCAGCTTTAATTCTTCTAGTTAGATCCGCAGCAGTTGAAAAGGGAGCTGGGACAGGTTGAACAGTCTACCCTCCTTTATCTGATAACATAGCCCATGCTGGCCCCTCAGTAGATTTGGCTAT…
	2333_2 ??????????????????????????????GGCCTACTTGGTACTTCAATAAGACTTCTTATCCGAATTGAACTTGGACAACCTGGGGCATTCCTGGGAAGAGACCAACTTTATAACACAATTGTTACTGCTCATGCTTTTTTAATAATTTTTTTCCTAGTTATACCAGTATTTATTGGAGGTTTTGGAAATTGATTAATTCCATTAATATTAGGTGCTCCTGATATAGCTTTCCCACGAATAAATAATATAAGATTTTGACTCCTCCCTCCAGCTTTAATTCTTCTAGTTAGATCCGCAGCAGTTGAAAAGGGAGCTGGGACAGGTTGAACAGTCTACCCTCCTTTATCTGATAACATAGCCCATGCTGGCCCCTCAGTAGATTTGGCTAT…
	2338_2 ??????????????????????????????GGCCTACTTGGTACTTCAATAAGACTTCTTATCCGAATTGAACTTGGACAACCTGGGGCATTCCTGGGAAGAGACCAACTTTATAACACAATTGTTACTGCTCATGCTTTTTTAATAATTTTTTTCCTAGTTATACCAGTATTTATTGGAGGCTTTGGAAATTGATTAATTCCATTAATATTAGGTGCTCCTGATATAGCTTTCCCACGAATAAATAATATAAGATTTTGACTCCTCCCTCCAGCTTTAATTCTTCTAGTTAGATCCGCAGCAGTTGAAAAAGGAGCTGGGACAGGTTGAACAGTCTACCCTCCTTTATCTGATAACATAGCCCATGCTGGCCCCTCAGTAGATTTGGCTAT…
	2352_2 ACATTATATTTTATCCTAGGAGTTTGGGGTGGCCTACTTGGCACTTCAATAAGACTTCTTATCCGAATTGAACTTGGGCAACCTGGGGCATTCCTGGGAAGAGACCAACTTTATAACACAATTGTTACTGCTCATGCTTTTTTAATAATTTTTTTCCTAGTTATACCAGTATTTATTGGAGGCTTTGGAAATTGATTAATTCCATTAATATTAGGTGCTCCTGATATAGCTTTCCCACGAATAAATAATATAAGATTTTGACTCCTCCCTCCAGCTTTAATTCTTCTAGTTAGATCCGCAGCAGTTGAAAAAGGAGCTGGGACAGGTTGAACAGTCTACCCTCCTTTATCTGATAACATAGCCCATGCTGGCCCCTCAGTAGATTTGGCTAT…
	2354_2 ???????????????????????????????????????????????????AGACTTCTTATCCGAATTGAACTTGGACAACCTGGGGCATTCCTGGGAAGAGACCAACTTTATAACACAATTGTTACTGCTCATGCTTTTTTAATAATTTTTTTCCTAGTTATACCAGTATTTATTGGAGGCTTTGGAAATTGATTAATTCCATTAATATTAGGTGCTCCTGATATAGCTTTCCCACGAATAAATAATATAAGATTTTGACTCCTCCCTCCAGCTTTAATTCTTCTAGTTAGATCCGCAGCAGTTGAAAAGGGAGCTGGGACAGGTTGAACAGTCTACCCTCCTTTATCTGATAACATAGCCCATGCTGGCCCCTCAGTAGATTTGGCTAT…
	2367_2 ??????????????????????????????GGCCTACTTGGTACTTCAATAAGACTTCTTATCCGAATTGAACTTGGACAACCTGGGGCATTCCTGGGAAGAGACCAACTTTATAACACAATTGTTACTGCTCATGCTTTTTTAATAATTTTTTTCCTAGTTATACCAGTATTTATTGGAGGCTTTGGAAATTGATTAATTCCATTAATATTAGGTGCTCCTGATATAGCTTTCCCACGAATAAATAATATAAGATTTTGACTCCTCCCTCCAGCTTTAATTCTTCTAGTTAGATCCGCAGCAGTTGAAAAAGGAGCTGGGACAGGTTGAACAGTCTACCCTCCTTTATCTGATAACATAGCCCATGCTGGCCCCTCAGTAGATTTGGCTAT…
	2370_2 ??????????????????????????????GGCCTACTTGGTACTTCAATAAGACTTCTTATCCGAATTGAACTTGGACAACCTGGGGCATTCCTGGGGAGAGACCAACTTTATAACACAATTGTTACTGCTCATGCTTTTTTAATAATTTTTTTCCTAGTTATACCAGTATTTATTGGAGGCTTTGGGAATTGATTAATTCCATTAATATTAGGTGCTCCTGATATAGCTTTCCCACGAATAAATAATATAAGATTTTGACTCCTCCCTCCAGCTTTAATTCTTCTAGTTAGATCCGCAGCAGTTGAAAAGGGAGCTGGGACAGGTTGAACAGTCTACCCTCCTTTATCTGATAACATAGCCCATGCTGGCCCATCAGTAGATTTGGCTAT…
	2378_2 ???????????????????????????????????????????????????????????????????????????????????????GCATTCCTGGGAAGAGACCAACTTTATAACACAATTGTTACTGCTCATGCTTTTTTAATAATTTTTTTCCTAGTTATACCAGTATTTATCGGAGGCTTTGGAAATTGATTAATTCCATTAATATTAGGTGCTCCTGATATAGCTTTCCCACGAATAAATAATATAAGATTTTGACTCCTCCCTCCAGCTTTAATTCTTCTAGTTAGATCCGCAGCAGTTGAAAAGGGAGCTGGGACAGGTTGAACAGTCTACCCTCCTTTATCTGATAACATAGCCCATGCTGGCCCCTCAGTAGATTTGGCTAT…
	2381_2 ??????????????????????????????GGCCTACTTGGTACTTCAATAAGACTTCTTATCCGAATTGAACTTGGACAACCTGGGGCATTCCTGGGAAGAGACCAACTTTATAACACAATTGTTACTGCTCATGCTTTTTTAATAATTTTTTTCCTAGTTATACCAGTATTTATTGGAGGCTTTGGAAATTGATTAATTCCATTAATATTAGGTGCTCCTGATATAGCTTTCCCACGAATAAATAATATAAGATTTTGACTCCTCCCTCCAGCTTTAATTCTTCTAGTTAGATCCGCAGCAGTTGAAAAGGGAGCTGGGACAGGTTGAACAGTCTACCCTCCTTTATCTGATAATATAGCCCATGCTGGCCCCTCAGTAGATTTGGCTAT…
	1987_2 ACATTATATTTTATCCTAGGAGTTTGGGGTGGCCTACTTGGTACTTCAATAAGACTTCTTATCCGAATTGAACTTGGACAACCTGGGGCATTCCTGGGAAGAGACCAACTTTATAACACAATTGTTACTGCTCATGCTTTTTTAATAATTTTTTTCCTAGTTATACCAGTATTTATTGGAGGCTTTGGAAATTGATTAATTCCATTAATATTAGGTGCTCCTGATATAGCTTTCCCACGAATAAATAATATAAGGTTTTGACTCCTCCCTCCAGCTTTAATTCTTCTAGTTAGATCCGCAGCAGTTGAAAAGGGAGCTGGGACAGGTTGAACAGTCTACCCTCCTTTATCTGATAACATAGCCCATGCTGGCCCCTCAGTAGATTTGGCTAT…
	POLYNOR088_13_2 ACATTATATTTTATCTTAGGAGTTTGGGGTGGCCTACTTGGTACTTCAATAAGACTTCTTATCCGAATTGAACTTGGACAACCTGGGGCATTCCTGGGAAGAGACCAACTTTATAACACAATTGTTACTGCTCATGCTTTTTTAATAATTTTTTTCCTAGTTATACCAGTATTTATTGGAGGCTTTGGAAATTGATTAATTCCATTAATACTAGGTGCTCCTGATATAGCTTTCCCACGAATAAATAATATAAGATTTTGACTCCTCCCTCCAGCTTTAATTCTTCTAGTTAGATCCGCAGCAGTTGAAAAGGGAGCTGGGACAGGTTGAACAGTCTACCCTCCTTTATCTGATAACATAGCCCATGCTGGCCCCTCAGTAGA…
	1207_3 ???????????????????????????GGAGGCCTATTAGGCACTTCTATGAGGCTTCTCATTCGAATTGAACTGGGACAACCCGGAGCATTTTTGGGAAGAGATCAACTCTATAACACAATCGTTACTGCTCACGCTTTTTTAATAATTTTCTTCTTAGTAATACCAGTATTTATTGGAGGCTTTGGTAACTGGTTAATCCCATTAATACTTGGTGCTCCAGATATAGCCTTTCCACGAATAAATAACATAAGATTTTGGCTTCTACCGCCAGCTCTAATTCTTTTAGTTAGCTCTGCAGCAGTAGAAAAAGGGGTTGGGACAGGCTGAACAGTATACCCCCCTTTATCCGATAATATAGCACATGCAGGCCCTTCAGTCGATCTCGCAAT…
	1310_3 ??????????????????????????????????????????ACTTCTATGAGACTTCTCATTCGAATTGAACTGGGGCAACCCGGAGCATTTTTAGGAAGAGATCAACTCTATAACACAATCGTTACTGCTCACGCTTTTTTAATAATTTTCTTCTTAGTAATACCAGTATTTATTGGAGGCTTTGGTAACTGGTTAATCCCATTAATACTTGGTGCTCCAGATATAGCCTTTCCACGAATAAATAACATAAGATTTTGACTTCTACCACCAGCTCTAATTCTTTTAGTTAGCTCTGCAGCAGTAGAAAAAGGGGTTGGGACAGGCTGAACAGTATACCCCCCTTTATCCGATAATATAGCACATGCAGGCCCTTCAGTCGATCTCGCAAT…
	2878_3 ???????????????????????????GGAGGCCTATTAGGCACTTCTATGAGGCTTCTCATTCGAATTGAACTGGGACAACCCGGAGCATTTTTAGGAAGAGACCAACTCTATAACACAATCGTTACTGCTCACGCTTTTTTAATAATTTTCTTCTTAGTAATACCAGTATTTATTGGAGGCTTTGGTAACTGGTTAATCCCATTAATACTTGGTGCTCCAGATATAGCCTTTCCACGAATAAATAACATAAGATTTTGGCTTCTACCACCAGCTTTAATTCTTTTAGTTAGCTCTGCAGCAGTAGAAAAAGGGGTTGGAACAGGCTGAACAGTATACCCCCCTTTATCCGATAATATAGCACATGCAGGCCCTTCAGTCGATCTCGCAAT…
	2380_3 ACACTATATTTTATTTTAGGGGCATGAGGAGGCCTATTAGGCACTTCTATGAGACTTCTCATTCGAATTGAACTGGGACAACCCGGAGCATTTTTAGGAAGAGATCAACTCTATAACACAATCGTTACTGCTCACGCTTTTTTAATAATTTTCTTCTTAGTAATACCAGTATTTATTGGAGGCTTTGGTAACTGGTTAATCCCATTAATACTTGGTGCTCCAGATATAGCCTTCCCACGAATAAATAACATAAGATTTTGGCTTCTACCACCAGCTCTAATTCTTTTAGTTAGCTCTGCAGCAGTAGAAAAAGGGGTTGGGACAGGCTGAACAGTATACCCCCCTTTATCCGATAATATAGCACATGCAGGTCCTTCAGTCGATCTCGCAAT…
	2463_3 ?????????????????????????????????CTATTAGGCACTTCTATGAGGCTTCTCATTCGAATTGAACTGGGACAACCCGGAGCATTTTTAGGAAGGGATCAACTCTATAACACAATCGTTACTGCTCACGCTTTTTTAATAATTTTCTTCTTAGTAATACCAGTATTTATTGGAGGCTTTGGTAACTGGTTAATCCCATTAATACTTGGTGCTCCAGATATAGCCTTCCCACGAATAAATAACATAAGATTTTGGCTTCTACCACCAGCTCTAATTCTTTTAGTTAGCTCTGCAGCAGTAGAAAAAGGGGTTGGGACAGGCTGAACAGTATACCCCCCTTTATCCGATAATATAGCACATGCAGGTCCTTCAGTCGATCTCGCAAT…
	2464_3 ??????????????????????????????????????????ACTTCTATGAGGCTTCTTATTCGAATTGAACTGGGACAACCCGGAGCATTTTTAGGAAGAGATCAACTCTATAACACAATCGTTACTGCTCACGCTTTTTTAATAATTTTCTTCTTAGTAATACCAGTATTTATTGGAGGCTTTGGTAACTGGTTAATCCCATTAATACTTGGTGCTCCAGATATAGCCTTCCCACGAATAAATAACATAAGATTTTGGCTTCTACCACCAGCTCTAATTCTTTTAGTTAGCTCTGCAGCAGTAGAAAAAGGGGTTGGGACAGGCTGAACAGTATACCCCCCTTTATCTGATAATATAGCACATGCAGGTCCTTCAGTCGATCTCGCAAT…
	2465_3 ??????????????????????????????????????????ACTTCTATAAGGCTTCTCATTCGAATTGAACTGGGACAACCCGGAGCATTTTTAGGAAGAGATCAACTCTATAACACAATCGTTACTGCTCACGCTTTTTTAATAATTTTCTTCTTAGTAATACCAGTATTTATTGGAGGCTTTGGTAACTGGTTAATCCCATTAATACTTGGTGCTCCAGATATAGCCTTCCCACGAATAAATAACATAAGATTTTGGCTTCTACCACCAGCTCTAATTCTTTTAGTTAGCTCTGCAGCAGTAGAAAAAGGGGTTGGGACAGGCTGAACAGTATACCCCCCTTTATCTGATAATATGGCACATGCAGGTCCTTCAGTCGATCTCGCAAT…
	2812_3 ???????????????????????????GGAGGCCTATTAGGCACTTCTATGAGGCTTCTCATTCGAATTGAACTGGGACAACCCGGAGCATTTTTAGGAAGAGACCAACTCTATAACACAATCGTTACTGCTCACGCTTTTTTAATAATTTTCTTCTTAGTAATACCAGTATTTATTGGAGGCTTTGGTAACTGATTAATCCCATTAATACTTGGTGCTCCAGATATAGCCTTTCCACGAATAAATAACATAAGATTTTGGCTTCTACCACCAGCTTTAATTCTTTTAGTTAGCTCTGCAGCAGTAGAAAAAGGGGTTGGAACAGGCTGAACAGTATACCCCCCTTTATCCGATAATATAGCACATGCAGGCCCTTCAGTCGATCTCGCAAT…
	2814_3 ??????????????????????????????GGCCTATTAGGCACTTCTATGAGGCTTCTCATTCGAATTGAACTGGGACAACCCGGAGCATTTTTGGGAAGAGATCAACTCTATAACACAATCGTTACTGCTCACGCTTTTTTAATAATTTTCTTCTTAGTAATACCAGTATTTATTGGAGGCTTTGGTAACTGGTTAATCCCATTAATACTTGGTGCTCCAGATATAGCCTTTCCACGAATAAATAACATAAGATTTTGGCTTCTACCGCCAGCTCTAATTCTTTTAGTTAGCTCTGCAGCAGTAGAAAAAGGGGTTGGGACAGGCTGAACAGTATACCCCCCTTTATCCGATAATATAGCACATGCAGGCCCTTCAGTCGATCTCGCAAT…
	2872_3 ???????????????????????????GGAGGCCTATTAGGCACTTCTATAAGGCTTCTCATTCGAATTGAACTGGGACAACCCGGAGCATTTTTAGGAAGAGACCAACTCTATAACACAATCGTTACTGCTCACGCTTTTTTAATAATTTTCTTCTTAGTAATACCAGTATTTATTGGAGGCTTTGGTAACTGGTTAATCCCATTAATACTTGGTGCTCCAGATATAGCCTTTCCACGAATAAATAACATAAGATTTTGGCTTCTACCACCAGCTTTAATTCTTTTAGTTAGCTCTGCAGCAGTAGAAAAAGGGGTTGGGACAGGCTGAACAGTATACCCCCCTTTATCCGATAATATAGCACATGCAGGCCCTTCAGTCGATCTCGCAAT…
	2874_3 ???????????????????????????GGAGGCCTATTAGGCACTTCTATGAGACTTCTCATTCGAATTGAACTGGGACAACCCGGAGCATTTTTAGGAAGAGATCAACTCTATAACACAATCGTTACTGCTCACGCTTTTTTAATAATTTTCTTCTTAGTAATACCAGTATTTATTGGAGGCTTTGGTAACTGGTTAATCCCATTAATACTTGGTGCTCCAGATATAGCCTTTCCACGAATAAATAATATAAGATTTTGGCTTCTACCACCAGCTCTAATTCTTTTAGTTAGCTCTGCAGCAGTAGAAAAAGGGGTTGGGACAGGCTGAACAGTATACCCCCCTTTATCCGATAATATAGCACATGCAGGCCCTTCAGTCGATCTCGCAAT…
	2876_3 ???????????????????????????GGAGGCCTATTAGGCACTTCTATGAGGCTTCTCATTCGAATTGAACTGGGACAACCCGGAGCATTTTTAGGAAGAGACCAACTCTATAACACAATCGTTACTGCTCACGCTTTTTTAATAATTTTCTTCTTAGTAATACCAGTATTTATTGGAGGCTTTGGTAACTGGTTAATCCCATTAATACTTGGTGCTCCAGATATAGCCTTTCCACGAATAAATAACATAAGATTTTGGCTTCTACCACCAGCTTTAATTCTTTTAGTTAGCTCTGCAGCAGTAGAAAAAGGGGTTGGAACAGGCTGAACAGTATACCCCCCTTTATCCGATAATATAGCACATGCAGGCCCTTCAGTCGATCTCGCAAT…
	2877_3 ??????????????????????????????GGCCTATTAGGCACTTCTATGAGACTTCTCATTCGAATTGAACTGGGACAACCCGGAGCATTTTTAGGAAGAGATCAACTCTATAACACAATCGTTACTGCTCACGCTTTTTTAATAATTTTCTTCTTAGTAATACCAGTATTTATTGGAGGCTTTGGTAACTGGTTAATCCCATTAATACTTGGTGCTCCAGATATAGCCTTTCCACGAATAAATAACATAAGATTTTGGCTTCTACCACCAGCTCTAATTCTTTTAGTTAGCTCTGCAGCAGTAGAAAAAGGGGTTGGGACAGGCTGAACAGTATACCCCCCTCTATCCGATAATATAGCACATGCAGGCCCTTCAGTCGATCTCGCAAT…
	2879_3 ???????????????????????????GGAGGCCTATTAGGCACTTCTATGAGGCTTCTCATTCGAATTGAACTGGGACAACCCGGAGCATTTTTAGGAAGAGATCAACTCTATAACACAATCGTTACTGCTCACGCTTTTTTAATAATTTTCTTCTTAGTAATACCAGTATTTATTGGAGGCTTTGGTAACTGGTTAATCCCATTAATACTTGGTGCTCCAGATATAGCCTTTCCACGAATAAATAACATAAGATTTTGGCTTCTACCACCAGCTCTAATTCTTTTAGTTAGCTCTGCTGCAGTAGAAAAAGGGGTTGGGACAGGCTGAACAGTATACCCCCCTTTATCCGATAACATAGCACATGCAGGCCCTTCAGTCGATCTCGCAAT…
	2880_3 ???????????????????????????GGAGGCCTATTAGGCACTTCTATGAGGCTTCTCATTCGAATTGAACTGGGGCAACCCGGAGCATTTTTAGGAAGAGATCAACTCTATAACACAATCGTTACTGCCCACGCTTTTTTAATAATTTTCTTCTTAGTAATACCAGTATTTATTGGAGGCTTTGGTAACTGGTTAATCCCATTAATACTTGGTGCTCCAGATATAGCCTTTCCACGAATAAATAACATAAGATTTTGGCTTCTACCACCAGCTCTAATTCTTTTAGTTAGCTCTGCAGCAGTAGAAAAAGGGGTTGGGACAGGCTGAACAGTATACCCCCCTTTATCCGATAATATAGCACATGCAGGCCCTTCAGTCGATCTCGCAAT…
	2881_3 ???????????????????????????GGAGGCCTATTAGGCACTTCTATGAGGCTTCTCATTCGAATTGAACTGGGGCAACCCGGAGCATTTTTAGGAAGAGATCAACTCTATAACACAATCGTTACTGCTCACGCTTTTTTAATAATTTTCTTCTTAGTAATACCAGTATTTATTGGAGGCTTTGGTAATTGGTTAATCCCATTAATACTTGGTGCTCCAGATATAGCCTTTCCACGAATAAATAACATAAGATTTTGGCTTCTACCGCCAGCTCTAATTCTTTTAGTTAGCTCTGCAGCAGTAGAAAAAGGGGTTGGGACAGGCTGAACAGTATACCCCCCTTTATCCGATAATATAGCACATGCAGGCCCTTCAGTCGATCTCGCAAT…
	2882_3 ???????????????????????????GGAGGCCTATTAGGCACTTCTATGAGGCTTCTCATTCGAATTGAACTGGGACAACCCGGAGCATTTTTAGGAAGAGATCAACTCTATAACACAATCGTTACTGCTCACGCTTTTTTAATAATTTTCTTCTTAGTAATACCAGTATTTATTGGAGGCTTTGGTAACTGGTTAATCCCATTAATACTTGGTGCTCCAGATATAGCCTTTCCACGAATAAATAACATAAGATTTTGGCTTCTACCACCAGCTCTAATTCTTTTAGTTAGCTCTGCAGCAGTAGAAAAAGGGGTTGGGACAGGCTGAACAGTATACCCCCCTTTATCCGATAACATAGCACATGCAGGCCCTTCAGTCGATCTCGCAAT…
	2883_3 ???????????????????????????GGAGGCCTATTAGGCACTTCTATGAGGCTTCTCATTCGAATTGAACTGGGGCAACCCGGAGCATTTTTAGGAAGAGACCAACTCTATAACACAATTGTTACTGCTCACGCTTTTTTAATAATTTTCTTCTTAGTAATACCAGTATTTATTGGAGGCTTTGGTAACTGGTTAATCCCATTAATACTTGGTGCTCCAGATATAGCCTTTCCACGAATAAATAACATAAGATTTTGGCTTCTACCACCAGCTTTAATTCTTTTAGTTAGCTCTGCAGCAGTAGAAAAAGGGGTTGGAACAGGCTGAACAGTATACCCCCCTTTATCCGATAATATAGCACATGCAGGCCCTTCAGTCGATCTCGCAAT…
	2884_3 ??????????????????????????????GGCCTATTAGGCACTTCTATAAGGCTTCTCATTCGAATTGAACTGGGACAACCCGGAGCATTTTTAGGAAGAGATCAACTCTATAACACAATCGTTACTGCTCACGCTTTTTTAATAATTTTCTTCTTAGTAATACCAGTATTTATTGGAGGCTTTGGTAACTGGTTAATCCCATTAATACTTGGTGCTCCAGATATAGCCTTTCCACGAATAAATAACATAAGATTTTGGCTTCTACCACCAGCTCTAATTCTTTTAGTTAGCTCTGCAGCAGTAGAAAAAGGGGTTGGAACAGGCTGAACAGTATACCCCCCTTTATCCGATAACATAGCACATGCAGGCCCTTCAGTCGATCTCGCAAT…
	2885_3 ??????????????????????????????GGCCTATTAGGCACTTCTATGAGACTTCTCATTCGAATTGAACTGGGACAACCCGGAGCATTTTTAGGAAGAGATCAACTCTATAACACAATCGTTACTGCTCACGCTTTTTTAATAATTTTCTTCTTAGTAATACCAGTATTTATTGGAGGCTTTGGTAACTGGTTAATCCCATTAATACTTGGTGCTCCAGACATAGCCTTTCCACGAATAAATAACATAAGATTTTGGCTTCTACCACCAGCTCTAATTCTTTTAGTTAGCTCTGCAGCAGTAGAAAAAGGGGTTGGGACAGGCTGAACAGTATACCCCCCTTTATCCGATAATATAGCACATGCAGGCCCTTCAGTCGATCTCGCAAT…
	2886_3 ??????????????????????????????GGCCTATTAGGCACTTCTATGAGGCTTCTCATTCGAATTGAACTGGGACAACCCGGAGCATTTTTAGGGAGAGACCAACTCTATAACACAATCGTTACTGCTCACGCTTTTTTAATAATTTTCTTCTTAGTAATACCAGTATTTATTGGAGGCTTTGGTAACTGGTTAATCCCATTAATACTTGGTGCTCCAGATATAGCCTTTCCACGAATAAATAACATAAGATTTTGGCTTCTACCACCAGCTTTAATTCTTTTAGTTAGCTCTGCAGCAGTAGAAAAAGGGGTTGGAACAGGCTGAACAGTATACCCCCCTTTATCCGATAATATAGCACATGCAGGCCCTTCAGTCGATCTCGCAAT…
	2887_3 ?????????????????????????????????CTATTAGGCACTTCTATGAGGCTTCTCATTCGAATTGAACTGGGACAACCCGGAGCATTTTTAGGAAGAGACCAACTCTATAACACAATCGTTACTGCTCACGCTTTTTTAATAATTTTCTTCTTAGTAATACCAGTATTTATTGGAGGCTTTGGTAACTGGTTAATCCCATTAATACTTGGTGCCCCAGATATAGCCTTTCCACGAATAAATAACATAAGATTTTGGCTTCTACCACCAGCTTTAATTCTTTTAGTTAGCTCTGCAGCAGTAGAAAAAGGGGTTGGAACAGGCTGAACAGTATACCCCCCTTTATCCGATAATATAGCACATGCAGGCCCTTCAGTCGATCTCGCAAT…
	2888_3 ???????????????????????????GGAGGCCTATTAGGCACTTCTATGAGGCTTCTCATTCGAATTGAACTGGGACAACCCGGAGCATTTTTAGGAAGAGATCAACTCTATAACACAATCGTTACTGCTCACGCTTTTTTAATAATTTTCTTCTTAGTAATACCAGTATTTATTGGAGGCTTTGGTAACTGGTTAATCCCATTAATACTTGGTGCTCCAGATATAGCCTTTCCACGAATAAATAACATAAGATTTTGGCTTCTACCACCAGCTCTAATTCTTTTAGTTAGCTCTGCAGCAGTAGAAAAAGGGGTTGGGACAGGCTGAACAGTATACCCCCCTTTATCTGATAACATAGCACATGCAGGCCCTTCAGTCGATCTCGCAAT…
	2889_3 ???????????????????????????GGAGGCCTATTAGGCACTTCTATGAGACTTCTTATTCGAATTGAACTGGGGCAACCCGGAGCATTTTTAGGAAGAGATCAACTCTATAACACAATCGTTACTGCTCACGCTTTTTTAATAATTTTCTTCTTAGTAATACCAGTATTTATTGGAGGCTTTGGTAACTGGTTAATCCCATTAATACTTGGTGCTCCAGATATAGCCTTTCCACGAATAAATAATATAAGATTTTGGCTTCTACCACCAGCTCTAATTCTTTTAGTTAGCTCTGCAGCAGTAGAAAAAGGGGTTGGGACAGGCTGAACAGTATACCCCCCTTTATCCGATAATATAGCACATGCAGGCCCTTCAGTCGATCTCGCAAT…
	2933_3 ???????????????????????????GGAGGCCTATTAGGCACTTCTATGAGGCTTCTCATTCGAATTGAACTGGGACAACCCGGAGCATTTTTAGGAAGAGACCAACTCTATAACACAATCGTTACTGCTCACGCTTTTTTAATAATTTTCTTCTTAGTAATACCAGTATTTATTGGAGGCTTTGGTAACTGGTTAATCCCATTAATACTTGGTGCTCCAGATATAGCCTTTCCACGAATAAATAACATAAGATTTTGGCTTCTACCACCAGCTTTAATTCTTTTAGTTAGCTCTGCAGCAGTAGAAAAAGGGGTTGGGACAGGCTGAACAGTATACCCCCCTTTATCCGATAATATAGCACATGCAGGCCCTTCAGTCGATCTCGCAAT…
	2891_3 ????????????????????????TGAGGAGGCCTATTAGGCACTTCTATGAGGCTTCTCATTCGAATTGAACTGGGACAACCCGGAGCATTTTTAGGAAGAGACCAACTCTATAACACAATCGTTACTGCTCACGCTTTTTTAATAATTTTCTTCTTAGTAATACCAGTATTTATTGGAGGCTTTGGTAACTGGTTAATCCCATTAATACTTGGTGCTCCAGATATAGCCTTTCCACGAATAAATAACATAAGATTTTGGCTTCTACCACCAGCTTTAATTCTTTTAGTTAGCTCTGCAGCAGTAGAAAAAGGGGTTGGAACAGGCTGAACAGTATACCCCCCTTTATCCGATAATATAGCACATGCAGGCCCTTCAGTCGATCTCGCAAT…
	2901_3 ???????????????????????????GGAGGCCTATTAGGCACTTCTATGAGACTTCTCATTCGAATTGAACTGGGGCAACCCGGAGCATTTTTAGGAAGAGATCAACTCTATAACACAATCGTTACTGCTCACGCTTTTTTAATAATTTTCTTCTTAGTAATACCAGTATTTATTGGAGGCTTTGGTAACTGGTTAATCCCATTAATACTTGGTGCTCCAGATATAGCCTTTCCACGAATAAATAACATAAGATTTTGGCTTCTACCACCAGCTCTAATTCTTTTAGTTAGCTCTGCAGCAGTAGAAAAAGGGGTTGGGACAGGCTGAACAGTATACCCCCCTTTATCTGATAATATAGCACATGCTGGTCCTTCAGTAGATCTCGCAAT…
	2906_3 ??????????????????????????????GGCCTATTAGGCACTTCTATGAGGCTTCTCATTCGAATTGAACTGGGACAACCCGGAGCATTTTTAGGAAGAGATCAACTCTATAACACAATCGTTACTGCTCACGCTTTTTTAATAATTTTCTTCTTAGTAATACCAGTATTTATTGGAGGCTTTGGTAACTGGTTAATCCCATTAATACTTGGTGCTCCAGATATAGCCTTTCCACGAATAAATAACATAAGATTTTGGCTTCTACCACCAGCTCTAATTCTTTTAGTTAGCTCTGCAGCAGTAGAAAAAGGGGTTGGGACAGGCTGAACAGTATACCCCCCTTTATCCGATAACATAGCACATGCAGGCCCTTCAGTCGATCTCGCAAT…
	2907_3 ??????????????????????????????GGCCTATTAGGCACTTCTATGAGGCTTCTCATTCGAATTGAACTGGGACAACCCGGAGCATTTTTAGGAAGAGATCAACTCTATAACACAATCGTTACTGCTCACGCTTTTTTAATAATTTTCTTCTTAGTAATACCAGTATTTATTGGAGGCTTTGGTAACTGGTTAATCCCATTAATACTTGGTGCTCCAGATATAGCCTTTCCACGAATAAATAACATAAGATTTTGGCTTCTACCACCAGCTCTAATTCTTTTAGTTAGCTCTGCTGCAGTAGAAAAAGGGGTTGGGACAGGCTGAACAGTATACCCCCCTTTATCCGATAACATAGCACATGCGGGCCCTTCAGTCGATCTCGCAAT…
	2908_3 ???????????????????????????GGAGGCCTATTAGGCACTTCTATGAGGCTTCTCATTCGAATTGAACTGGGACAACCCGGAGCATTTTTAGGAAGAGATCAACTCTATAACACAATCGTTACTGCTCACGCTTTTTTAATAATTTTCTTCTTAGTAATACCAGTATTTATTGGAGGCTTTGGTAACTGGTTAATCCCATTAATACTTGGTGCTCCAGATATAGCCTTTCCACGAATAAATAACATAAGATTTTGACTTCTACCACCAGCTCTAATTCTTTTAGTTAGCTCTGCAGCAGTAGAAAAAGGGGTTGGGACAGGCTGAACAGTATACCCCCCTTTATCCGATAATATGGCACATGCAGGCCCTTCAGTCGATCTCGCAAT…
	2910_3 ??????????????????????????????GGCCTATTAGGCACTTCTATGAGGCTTCTCATTCGAATTGAACTGGGACAACCCGGAGCATTTTTAGGAAGAGACCAACTCTATAACACAATCGTTACTGCTCACGCTTTTTTAATAATTTTCTTCTTAGTAATACCAGTATTTATTGGAGGCTTTGGTAACTGGTTAATCCCATTAATACTTGGTGCTCCAGATATAGCCTTTCCACGAATAAATAACATAAGATTTTGGCTTCTACCACCAGCTTTAATTCTTTTAGTTAGCTCTGCAGCAGTAGAAAAAGGGGTTGGGACAGGCTGAACAGTATACCCCCCTTTATCCGATAATATAGCACATGCAGGCCCTTCAGTCGATCTCGCAAT…
	2912_3 ???????????????????????????GGAGGCCTATTAGGCACTTCTATGAGGCTTCTCATTCGAATTGAACTGGGACAACCCGGAGCATTTTTAGGGAGAGATCAACTCTATAACACAATCGTTACTGCTCACGCTTTTTTAATAATTTTCTTCTTAGTAATACCAGTATTTATTGGAGGCTTTGGTAACTGGTTAATCCCATTAATACTTGGTGCTCCAGATATGGCCTTTCCACGAATAAATAACATAAGATTTTGGCTTCTACCACCAGCTCTAATTCTTTTAGTTAGCTCTGCAGCAGTAGAAAAAGGGGTTGGAACAGGCTGAACAGTATACCCCCCTTTATCCGATAACATAGCACATGCAGGCCCTTCAGTCGATCTCGCAAT…
	2913_3 ???????????????????????????GGAGGCCTATTAGGCACTTCTATGAGGCTTCTCATTCGAATTGAACTGGGGCAACCCGGAGCATTTTTAGGAAGAGATCAACTCTATAACACAATCGTTACTGCTCACGCTTTTTTAATAATTTTCTTCTTAGTAATACCAGTATTTATTGGAGGCTTTGGTAACTGGTTAATCCCATTAATACTTGGTGCTCCAGATATAGCCTTTCCACGAATAAATAACATAAGATTTTGGCTTCTACCACCAGCTCTAATTCTTTTAGTTAGCTCTGCAGCAGTAGAAAAAGGGGTTGGGACAGGCTGAACAGTATACCCCCCTTTATCCGATAATATAGCACATGCAGGCCCTTCAGTCGATCTCGCAAT…
	2915_3 ???????????????????????????GGAGGCCTATTAGGCACTTCTATGAGGCTTCTCATTCGAATTGAACTGGGACAACCCGGAGCATTTTTAGGAAGAGATCAACTCTATAACACAATCGTTACTGCTCACGCTTTTTTAATAATTTTCTTCTTAGTAATACCAGTATTTATTGGAGGCTTTGGTAACTGGTTAATCCCATTAATACTTGGTGCTCCAGATATAGCCTTTCCACGAATAAATAACATAAGATTTTGGCTTCTACCACCAGCTCTAATTCTTTTAGTTAGCTCTGCAGCAGTAGAAAAAGGGGTTGGGACAGGCTGAACAGTATACCCCCCTTTATCCGATAATATAGCACATGCAGGCCCTTCAGTCGATCTCGCAAT…
	2916_3 ??????????????????????????????GGCCTATTAGGCACTTCTATGAGGCTTCTCATTCGAATTGAACTGGGACAACCCGGAGCATTTTTAGGAAGAGACCAACTCTATAACACAATCGTTACTGCTCACGCTTTTTTAATAATTTTCTTCTTAGTAATACCAGTATTTATTGGAGGCTTTGGTAACTGGTTAATCCCATTAATACTTGGTGCTCCAGATATAGCCTTTCCACGAATAAATAACATAAGATTTTGGCTTCTACCACCAGCTTTAATTCTTTTAGTTAGCTCTGCAGCAGTAGAAAAAGGGGTTGGGACAGGCTGAACAGTATACCCCCCTTTATCCGATAATATAGCACATGCAGGCCCTTCAGTCGATCTCGCAAT…
	2922_3 ??????????????????????????????GGCCTATTAGGCACTTCTATGAGACTTCTCATTCGAATTGAACTGGGACAACCCGGAGCATTTTTAGGAAGAGATCAACTCTATAACACAATCGTTACTGCTCACGCTTTTTTAATAATTTTCTTCTTAGTAATACCAGTATTTATTGGAGGCTTTGGTAACTGGTTAATCCCATTAATACTTGGTGCTCCAGATATAGCCTTTCCACGAATAAATAACATAAGATTTTGGCTTCTACCACCAGCTCTAATTCTTTTAGTTAGCTCTGCAGCAGTAGAAAAAGGGGTTGGGACAGGCTGAACAGTATACCCCCCTTTATCCGATAATATAGCACATGCAGGCCCTTCAGTCGATCTCGCAAT…
	2923_3 ???????????????????????????GGAGGCCTATTAGGCACTTCTATGAGGCTTCTCATTCGAATTGAACTGGGACAACCCGGAGCATTTTTAGGAAGAGACCAACTCTATAACACAATCGTTACTGCTCACGCTTTTTTAATAATTTTCTTCTTAGTAATACCAGTATTTATTGGAGGCTTTGGTAACTGGTTAATCCCATTAATACTTGGTGCTCCAGATATAGCCTTTCCACGAATAAATAACATAAGATTTTGGCTTCTACCACCAGCTTTAATTCTTTTAGTTAGCTCTGCAGCAGTAGAAAAAGGGGTTGGAACAGGCTGAACAGTATACCCCCCTTTATCCGATAATATAGCACATGCAGGCCCTTCAGTCGATCTCGCAAT…
	2929_3 ???????????????????????????GGAGGCCTATTAGGCACTTCTATGAGGCTTCTCATTCGAATTGAACTGGGACAACCCGGAGCATTTTTAGGAAGAGACCAACTCTATAACACAATCGTTACTGCTCACGCTTTTTTAATAATTTTCTTCTTAGTAATACCAGTATTTATTGGAGGCTTTGGTAACTGGTTAATCCCATTAATACTTGGTGCTCCAGATATAGCCTTTCCACGAATAAATAACATAAGATTTTGGCTTCTACCACCAGCTTTAATTCTTTTAGTTAGCTCTGCAGCAGTAGAAAAAGGGGTTGGAACAGGCTGAACAGTATACCCCCCTTTATCCGATAATATAGCACATGCAGGCCCTTCAGTCGATCTCGCAAT…
	2930_3 ???????????????????????????GGAGGCCTATTAGGCACTTCTATGAGGCTTCTCATTCGAATTGAACTGGGGCAACCCGGAGCATTTTTAGGAAGAGACCAACTCTATAACACAATCGTTACTGCTCACGCTTTTTTAATAATTTTCTTCTTAGTAATACCAGTATTTATTGGAGGCTTTGGTAACTGGTTAATCCCATTAATACTTGGTGCTCCAGATATAGCCTTTCCACGAATAAATAACATAAGATTTTGGCTTCTACCACCAGCTTTAATTCTTTTAGTTAGCTCTGCAGCAGTAGAAAAAGGGGTTGGAACAGGCTGAACAGTATACCCCCCTTTATCCGATAATATAGCACATGCAGGCCCTTCAGTCGATCTCGCAAT…
	2931_3 ??????????????????????????????GGCCTATTAGGCACTTCTATGAGACTTCTCATTCGAATTGAACTGGGGCAACCCGGAGCATTTTTAGGGAGAGATCAACTCTATAACACAATCGTTACTGCTCACGCTTTTTTAATAATTTTCTTCTTAGTAATACCAGTATTTATTGGAGGCTTTGGTAACTGGTTAATCCCATTAATACTTGGTGCTCCAGATATAGCCTTTCCACGAATAAATAATATAAGATTTTGGCTTCTACCACCAGCTCTAATTCTTTTAGTTAGCTCTGCAGCAGTAGAAAAAGGGGTTGGGACAGGCTGAACAGTATACCCCCCTTTATCCGATAATATAGCACATGCAGGCCCTTCAGTTGATCTCGCAAT…
	2932_3 ??????????????????????????????GGCCTATTAGGCACTTCTATGAGGCTTCTCATTCGAATTGAACTGGGACAACCCGGAGCATTTTTAGGAAGAGATCAACTCTATAACACAATCGTTACTGCTCACGCTTTTTTAATAATTTTCTTCTTAGTAATACCAGTATTTATTGGAGGCTTTGGTAACTGGTTAATCCCATTAATACTTGGTGCTCCAGATATGGCCTTTCCACGAATAAATAACATAAGATTTTGGCTTCTACCACCAGCTCTAATTCTTTTAGTTAGCTCTGCAGCAGTAGAAAAAGGGGTTGGGACAGGCTGAACAGTATACCCCCCTTTATCCGATAACATAGCACATGCAGGCCCTTCAGTCGATCTCGCAAT…
	2934_3 ??????????????????????????????GGCCTATTAGGCACTTCTATGAGGCTTCTCATTCGAATTGAACTGGGACAACCCGGAGCATTTTTAGGAAGAGACCAACTCTATAACACAATCGTTACTGCTCACGCTTTTTTAATAATTTTCTTCTTAGTAATACCAGTATTTATTGGAGGCTTTGGTAACTGGTTAATCCCATTAATACTTGGTGCTCCAGATATAGCCTTTCCACGAATAAATAACATAAGATTTTGGCTTCTACCACCAGCTTTAATTCTTTTAGTTAGCTCTGCAGCAGTAGAAAAAGGGGTTGGAACAGGCTGAACAGTATACCCCCCTTTATCCGATAATATAGCACATGCAGGCCCTTCAGTCGATCTCGCAAT…
	2935_3 ???????????????????????????GGAGGCCTATTAGGCACTTCTATGAGGCTTCTCATTCGAATTGAACTGGGACAACCCGGAGCATTTTTAGGAAGAGATCAACTCTATAACACAATCGTTACTGCTCACGCTTTTTTAATAATTTTCTTCTTAGTAATACCAGTATTTATTGGAGGCTTTGGTAATTGGTTAATCCCATTAATACTTGGTGCTCCAGATATAGCCTTTCCACGAATAAATAACATAAGATTTTGGCTTCTACCACCAGCTCTAATTCTTTTAGTTAGCTCTGCAGCAGTAGAAAAAGGGGTTGGGACAGGCTGAACAGTATACCCCCCTTTATCCGATAATATAGCACATGCAGGCCCTTCAGTCGATCTCGCAAT…
	2480_3 ACACTATATTTTATTTTAGGGGCATGAGGAGGCCTATTAGGCACTTCTATGAGACTTCTCATTCGAATTGAACTGGGGCAACCCGGAGCATTTTTAGGAAGAGATCAACTCTATAACACAATCGTTACTGCTCACGCTTTTTTAATAATTTTCTTCTTAGTAATACCAGTATTTATTGGAGGCTTTGGTAACTGGTTGATCCCATTAATACTTGGTGCTCCAGATATAGCCTTTCCACGAATAAATAACATAAGATTTTGGCTTCTACCACCAGCTCTAATTCTTTTAGTTAGCTCTGCAGCAGTAGAAAAAGGGGTTGGGACAGGCTGAACAGTATACCCCCCTTTATCCGATAATATAGCACATGCAGGCCCTTCAGTCGATCTCGCAAT…
	2226_4 ACATTATATTTTATTTTAGGTGCATGAGGGGGCCTTCTAGGCACCTCTATAAGACTTCTAATCCGAATCGAGCTTGGGCAACCCGGAGCTTACCTCGGCAGAGATCAATTATACAACACTATCGTTACTGCCCATGCATTCCTAATAATTTTTTTCTTAGTTATGCCTATATTTATTGGAGGATTTGGCAACTGGCTTATCCCGCTAATACTCGGAGCCCCTGATATGGCTTTCCCGCGAATAAACAATATAAGATTTTGGCTACTACCTCCAGCCTTAATCTTATTAGTAAGCTCGGCAGCTGTTGAAAAAGGAGTGGGCACCGGTTGAACCGTCTACCCTCCCTTATCTGACAATATAGCTCATGCAGGGCCATCAGTAGACCTGGCTAT…
	2227_4 ACATTATATTTTATTTTAGGTGCATGAGGGGGCCTTCTAGGCACCTCTATAAGACTTCTAATCCGAATCGAGCTTGGGCAACCCGGAGCTTACCTCGGCAGAGATCAATTATACAACACTATCGTTACTGCCCATGCATTCCTAATAATTTTTTTCTTAGTTATGCCTATATTTATCGGAGGATTTGGCAACTGGCTTATCCCGCTAATACTCGGAGCCCCTGATATGGCTTTCCCGCGAATAAACAATATAAGATTTTGACTACTACCTCCAGCCTTAATCTTATTAGTAAGCTCGGCAGCTGTTGAAAAAGGAGTGGGCACCGGTTGAACCGTCTACCCTCCCTTATCTGACAATATAGCTCATGCAGGGCCATCAGTAGATCTGGCTAT…
	2228_4 ACATTATATTTTATTTTAGGTGCATGAGGGGGCCTTCTAGGCACCTCTATAAGACTTCTAATCCGAATCGAGCTTGGGCAACCCGGAGCTTACCTCGGCAGAGATCAATTATACAACACTATCGTTACTGCCCATGCATTCCTAATAATTTTTTTCTTAGTTATGCCTATATTTATTGGAGGATTTGGCAACTGGCTTATCCCGCTAATACTCGGAGCCCCTGATATGGCTTTCCCGCGAATAAACAATATAAGATTTTGACTACTACCTCCAGCCTTAATCTTATTAGTAAGCTCGGCAGCTGTTGAAAAAGGAGTGGGCACCGGTTGAACCGTCTACCCTCCCTTATCTGACAATATAGCTCATGCAGGGCCATCAGTAGACCTGGCTAT…
	2229_4 ?????????????????????????????????CTTCTAGGCACCTCTATAAGACTTCTAATCCGAATCGAGCTTGGGCAACCCGGAGCTTACCTCGGCAGAGATCAATTATACAACACTATCGTTACTGCCCATGCATTCCTAATAATTTTTTTCTTAGTTATGCCTATATTTATTGGAGGATTTGGCAACTGGCTTATCCCGCTAATACTCGGAGCCCCTGATATGGCTTTCCCGCGAATAAACAATATAAGATTTTGACTACTACCTCCAGCCTTAATCTTATTAGTAAGCTCGGCAGCTGTTGAAAAAGGAGTGGGCACCGGTTGAACCGTCTACCCTCCCTTATCTGACAATATAGCTCATGCAGGGCCATCAGTAGACCTGGCTAT…
	2234_4 ACATTATATTTTATTTTAGGTGCATGAGGGGGCCTTCTAGGCACCTCTATAAGGCTTCTAATCCGAATCGAGCTTGGGCAACCCGGAGCTTACCTCGGCAGAGATCAATTATACAACACTATCGTTACTGCCCATGCATTCCTAATAATTTTTTTCTTAGTTATGCCTATATTTATCGGAGGATTTGGCAACTGGCTTATCCCGCTAATACTCGGAGCCCCTGATATGGCTTTCCCGCGAATAAACAATATAAGATTTTGACTACTACCTCCAGCCTTAATCTTATTAGTAAGCTCGGCAGCTGTTGAAAAAGGAGTGGGCACCGGTTGAACCGTCTACCCTCCCTTATCTGACAATATAGCTCATGCAGGGCCATCAGTAGATCTGGCTAT…
	2045_4 ??????????????????????????????????????????ACCTCTATAAGACTTCTAATCCGAATCGAGCTTGGGCAACCCGGAGCTTACCTCGGCAGAGATCAATTATACAACACTATCGTTACTGCCCATGCATTCCTAATAATTTTTTTCTTAGTTATGCCTATATTTATCGGAGGATTTGGCAACTGGCTTGTCCCGCTAATACTCGGAGCCCCTGATATGGCTTTCCCGCGAATAAACAATATAAGATTTTGACTACTACCTCCAGCCTTAATCTTATTAGTAAGCTCGGCAGCTGTTGAAAAAGGAGTGGGCACCGGTTGAACCGTCTACCCTCCCTTATCTGACAATATAGCTCATGCAGGGCCATCAGTAGATCTGGCTAT…
	TB28_4 ACATTATATTTTATTTTAGGTGCATGAGGGGGCCTTCTAGGCACCTCTATAAGACTTCTAATCCGAATCGAGCTTGGGCAACCCGGAGCTTACCTCGGCAGAGATCAATTATACAACACTATCGTTACTGCCCATGCATTCCTAATAATTTTTTTCTTAGTTATGCCTATATTTATTGGAGGATTTGGCAACTGGCTTATCCCGCTAATACTCGGAGCCCCTGATATGGCTTTCCCGCGAATAAACAATATAAGATTTTGACTACTACCTCCAGCCTTAATCTTATTAGTAAGCTCGGCAGCTGTTGAAAAAGGAGTGGGCACCGGTTGAACCGTCTACCCTCCCTTATCTGACAATATAGCTCATGCAGGGCCGTCAGTAGACCTGGCTAT…
	840_5 ACATTATATTTTATCTTAGGTGCATGAGGAGGACTTCTAGGCACTTCTATAAGACTTCTTATTCGAATTGAACTAGGTCAACCCGGTGCTTACCTCGGTAGAGACCAATTATACAACACTATTGTTACTGCACATGCATTTCTTATAATTTTCTTTTTAGTTATGCCAGTCTTCATTGGAGGATTTGGTAATTGACTAATCCCATTAATACTCGGTGCCCCAGATATAGCTTTTCCACGAATAAATAACATAAGATTTTGGTTACTACCTCCAGCACTTATCTTATTAGTAAGATCTGCAGCTGTAGAAAAAGGAGTTGGGACCGGTTGAACCGTTTACCCGCCTTTATCAGACAATATAGCTCATGCGGGACCATCAGTTGATCTAGCTATT…
	842_5 ??????????????????????????????GGACTTCTAGGCACTTCTATAAGACTTCTTATTCGAATTGAACTAGGTCAACCCGGTGCTTACCTCGGTAGAGACCAATTATACAACACTATTGTTACTGCACATGCATTTCTTATAATTTTCTTTTTAGTTATGCCAGTCTTCATTGGAGGATTTGGTAATTGACTAATCCCATTAATACTCGGTGCCCCAGATATAGCTTTTCCACGAATAAATAACATAAGATTTTGGTTATTACCTCCAGCACTTATCTTATTAGTAAGATCTGCAGCTGTAGAAAAAGGAGTTGGGACCGGTTGAACCGTTTACCCACCTTTATCAGACAATATAGCTCATGCGGGGCCATCAGTTGATCTAGCTATT…
	2777_5 ???????????????????????????GGAGGACTTCTAGGCACTTCTATAAGACTTCTTATTCGAATTGAACTAGGTCAACCCGGTGCTTACCTCGGTAGAGACCAATTATACAACACTATTGTTACTGCACATGCATTTCTTATAATTTTCTTTTTAGTTATGCCAGTCTTCATTGGAGGATTTGGTAATTGACTAATCCCATTAATACTCGGTGCCCCAGATATAGCTTTTCCACGAATAAATAACATAAGATTTTGGTTACTACCTCCAGCACTTATCTTATTAGTAAGATCTGCAGCTGTAGAAAAAGGAGTTGGGACCGGTTGAACCGTTTACCCGCCTTTATCAGACAATATAGCTCATGCGGGACCATCAGTTGATCTAGCTAT…
	2927_5 ???????????????????????????GGAGGACTTCTAGGCACTTCTATAAGACTTCTTATTCGAATTGAACTAGGTCAACCCGGTGCTTACCTCGGTAGAGACCAATTATACAACACTATTGTTACTGCACATGCATTTCTTATAATTTTCTTTTTAGTTATGCCAGTCTTCATTGGAGGATTTGGTAATTGACTAATCCCATTAATACTCGGTGCCCCAGATATAGCTTTTCCACGAATAAATAACATAAGATTTTGGTTATTACCTCCAGCACTTATCTTATTAGTAAGATCTGCAGCTGTAGAAAAAGGAGTTGGGACCGGTTGAACCGTTTACCCACCTTTATCAGACAATATAGCTCATGCGGGGCCATCAGTTGATCTAGCTAT…
	2791_5 ??????????????????????????????GGACTTCTAGGCACTTCTATAAGACTTCTTATTCGAATTGAACTAGGTCAACCCGGTGCTTACCTCGGTAGAGACCAATTATACAACACTATTGTTACTGCACATGCATTTCTTATAATTTTCTTTTTAGTTATGCCAGTCTTCATTGGAGGATTTGGTAATTGACTAATCCCATTAATACTCGGTGCCCCGGATATAGCTTTTCCACGAATAAATAACATAAGATTTTGGTTATTACCTCCAGCACTTATCTTATTAGTAAGATCTGCAGCTGTAGAAAAAGGAGTTGGGACCGGTTGAACCGTTTACCCACCTTTATCAGACAATATAGCTCATGCGGGGCCATCAGTTGATCTAGCTAT…
	2904_5 ???????????????????????????GGAGGACTTCTAGGCACTTCTATAAGACTTCTTATTCGAATTGAACTAGGTCAACCCGGTGCTTACCTCGGTAGAGACCAATTATACAACACTATTGTTACTGCACATGCATTTCTTATAATTTTCTTTTTAGTTATGCCAGTCTTCATTGGAGGATTTGGTAATTGACTAATCCCATTAATACTCGGTGCCCCAGATATAGCTTTTCCACGAATAAATAACATAAGATTTTGGTTATTACCTCCAGCACTTATCTTATTAGTAAGATCTGCAGCTGTAGAAAAAGGAGTTGGGACCGGTTGAACCGTTTACCCCCCTTTATCAGACAATATAGCTCATGCGGGGCCATCAGTTGATCTAGCTAT…
	2918_5 ??????????????????????????????GGACTTCTAGGCACTTCTATAAGACTTCTTATTCGAATTGAACTAGGTCAACCCGGTGCTTACCTCGGTAGAGACCAATTATACAACACTATTGTTACTGCACATGCATTTCTTATAATTTTCTTTTTAGTTATGCCAGTCTTCATTGGAGGATTTGGTAATTGACTAATCCCATTAATACTCGGTGCCCCAGATATAGCTTTTCCACGAATAAATAACATAAGATTTTGGTTATTACCTCCAGCACTTATCTTATTAGTAAGATCTGCAGCTGTAGAAAAAGGAGTTGGGACCGGTTGAACCGTTTACCCACCTTTATCAGACAATATAGCTCATGCGGGGCCATCAGTTGATCTAGCTAT…
	2928_5 ??????????????????????????????GGACTTCTAGGCACTTCTATAAGACTTCTTATTCGAATTGAACTAGGTCAACCCGGTGCTTACCTCGGTAGAGACCAATTATACAACACTATTGTTACTGCACATGCATTTCTTATAATTTTCTTTTTAGTTATGCCAGTCTTCATTGGAGGATTTGGTAATTGACTAATCCCATTAATACTCGGTGCCCCAGATATAGCTTTTCCACGAATAAATAACATAAGATTTTGGTTATTACCTCCAGCACTTATCTTATTAGTAAGATCTGCAGCTGTAGAAAAAGGAGTTGGGACCGGTTGAACCGTTTACCCACCTTTATCAGACAATATAGCTCATGCGGGGCCATCAGTTGATCTAGCTAT…
	PONOR087_13_5 ACATTATATTTTATCTTAGGTGCATGAGGAGGACTTCTAGGCACTTCTATAAGACTTCTTATTCGAATTGAACTAGGTCAACCCGGTGCTTACCTCGGTAGAGACCAATTATACAACACTATTGTTACTGCACATGCATTTCTTATAATTTTCTTTTTAGTTATGCCAGTCTTCATTGGAGGATTTGGTAATTGACTAATCCCATTAATACTCGGTGCCCCAGATATAGCTTTTCCACGAATAAATAACATAAGATTTTGGTTATTACCTCCAGCACTTATCTTATTAGTAAGATCTGCAGCTGTAGAAAAAGGAGTTGGGACCGGTTGAACCGTTTACCCACCTTTATCAGACAATATAGCTCATGCGGGGCCATCAGTTGATC…
	T02_5 ACATTATATTTTATCTTAGGTGCATGAGGAGGACTTCTAGGCACTTCTATAAGACTTCTTATTCGAATTGAACTAGGTCAACCCGGTGCTTACCTCGGTAGAGACCAATTATACAACACTATTGTTACTGCACATGCATTTCTTATAATTTTCTTTTTAGTTATGCCAGTCTTCATTGGAGGATTTGGTAATTGACTAATCCCATTAATACTCGGTGCCCCAGATATAGCTTTTCCACGAATAAATAACATAAGATTTTGGTTATTACCTCCAGCACTTATCTTATTAGTAAGATCTGCAGCTGTAGAAAAAGGAGTTGGGACCGGTTGAACCGTTTACCCACCTTTATCAGACAATATAGCTCATGCGGGGCCATCAGTTGATCTAGCTATT…
	838_6 ACCCTTTACTTCATTCTTGGTGTATGGGGAGGCTTACTAGGAACTTCTATAAGACTTTTAATTCGAATTGAATTAGGACAACCTGGAGCCTACCTAGGAAGAGACCAACTATACAATACAATTGTTACTGCTCATGCATTCCTTATAATTTTTTTCTTAGTTATACCAGTATTTATTGGTGGATTTGGTAATTGACTAATTCCTCTTATGCTAGGTGCCCCAGATATGGCATTTCCACGCATAAATAATATAAGATTCTGACTTTTACCTCCTGCTTTAATTCTTCTTGTTAGTTCTGCTGCGGTTGAAAAAGGTGTAGGAACAGGATGAACTGTCTACCCACCACTATCTGATAATATGGCCCATGCTGGGCCCTCAGTTGATTTAGCTATC…
	839_6 ACCCTTTACTTCATTCTTGGTGTATGGGGGGGCTTACTAGGAACTTCTATAAGACTTTTAATTCGAATTGAATTAGGACAACCTGGAGCCTACCTAGGAAGAGACCAACTATACAATACAATTGTTACTGCTCATGCATTCCTTATAATTTTTTTCTTAGTTATACCAGTATTTATTGGTGGATTTGGTAATTGACTAATTCCTCTTATGCTAGGTGCCCCAGATATGGCATTTCCACGCATAAATAATATAAGATTCTGACTTTTACCTCCTGCTTTAATTCTTCTTGTTAGTTCTGCTGCGGTTGAAAAAGGTGTAGGAACAGGATGAACTGTCTACCCACCACTATCTGATAATATGGCCCATGCTGGGCCCTCAGTTGATTTAGCTATC…
	850_6 ??????????????????????????????GGCTTACTAGGAACTTCTATAAGACTTTTAATTCGAATTGAATTAGGACAACCTGGAGCCTACCTAGGAAGAGACCAACTATACAATACAATTGTTACTGCTCATGCATTCCTTATAATTTTTTTCTTAGTTATACCAGTATTTATTGGTGGATTTGGTAATTGACTAATTCCTCTTATGCTAGGTGCCCCAGATATGGCATTTCCACGCATAAATAATATAAGATTCTGACTTTTACCTCCTGCTTTAATTCTTCTTGTTAGTTCTGCTGCAGTTGAAAAAGGTGTAGGAACAGGATGAACTGTCTACCCACCACTATCTGATAATATGGCCCATGCTGGGCCCTCAGTTGATTTAGCTATC…
	1313_6 ???????????????CTTGGTGTATGGGGAGGCTTACTAGGAACTTCTATAAGACTTTTAATTCGAATTGAATTAGGACAACCTGGAGCCTACCTAGGAAGAGACCAACTATACAATACAATTGTTACTGCTCATGCATTCCTTATAATTTTTTTCTTAGTCATACCAGTATTTATTGGTGGATTTGGTAATTGACTAATTCCTCTTATGCTAGGTGCCCCAGATATGGCATTTCCACGCATAAATAATATAAGATTCTGACTTTTACCTCCTGCTTTAATTCTTCTTGTTAGTTCTGCTGCGGTTGAAAAAGGTGTAGGAACAGGATGAACTGTCTACCCACCACTATCTGATAATATGGCCCATGCTGGGCCCTCAGTTGATTTAGCTAT…
	1873_6 ????????????ATTCTTGGTGTATGGGGGGGCTTACTAGGAACTTCTATAAGACTTTTAATTCGAATTGAATTAGGACAACCTGGAGCCTACCTAGGAAGAGACCAACTATACAATACAATTGTTACTGCTCATGCATTCCTTATAATTTTTTTCTTAGTTATACCAGTATTTATTGGTGGATTTGGTAATTGACTAATTCCTCTTATGCTAGGTGCCCCAGATATGGCATTTCCACGCATAAATAATATAAGATTCTGACTTTTACCTCCTGCTTTAATTCTTCTTGTTAGTTCTGCTGCAGTTGAAAAAGGTGTAGGAACAGGATGAACTGTCTACCCACCACTATCTGATAATATGGCCCATGCTGGGCCCTCAGTTGATTTAGCTAT…
	1319_6 ????????????ATTCTTGGTGTATGGGGGGGCTTACTAGGAACTTCTATAAGACTTTTAATTCGAATTGAATTAGGACAACCTGGAGCCTACCTAGGAAGAGACCAACTATACAATACAATTGTTACTGCTCATGCATTCCTTATAATTTTTTTCTTAGTTATACCAGTATTTATTGGTGGATTTGGTAATTGACTAATTCCTCTTATGCTAGGTGCCCCAGATATGGCATTTCCACGCATAAATAATATAAGATTCTGACTTTTACCTCCTGCTTTAATTCTTCTTATTAGTTCTGCTGCGGTTGAAAAAGGTGTAGGAACAGGATGAACTGTCTACCCACCACTATCTGATAATATGGCCCATGCTGGGCCCTCAGTTGATTTAGCTAT…
	1870_6 ????????????????????????????????????????????????ATAAGACTTTTAATTCGAATTGAATTAGGACAACCTGGAGCCTACCTAGGAAGAGACCAACTATACAATACAATTGTTACTGCTCATGCATTCCTTATAATTTTTTTCTTAGTTATACCAGTATTTATTGGTGGATTTGGTAATTGACTAATTCCTCTTATGCTAGGTGCCCCAGATATGGCATTTCCACGCATAAATAATATAAGATTCTGACTTTTACCTCCTGCTTTAATTCTTCTTGTTAGTTCTGCTGCGGTTGAAAAAGGTGTAGGAACAGGATGAACTGTCTACCCACCACTATCTGATAATATGGCCCATGCTGGGCCCTCAGTTGATTTAGCTAT…
	1871_6 ACCCTTTACTTCATTCTTGGTGTATGGGGGGGCTTACTAGGAACTTCTATAAGACTTTTAATTCGAATTGAATTAGGACAACCTGGAGCCTACCTAGGAAGAGACCAACTATACAATACAATTGTTACTGCTCATGCATTTCTTATAATTTTTTTCTTAGTTATACCAGTATTTATTGGTGGATTTGGTAATTGACTAATTCCTCTTATGCTAGGTGCCCCAGATATGGCATTTCCACGCATAAATAATATAAGATTCTGACTTTTACCTCCTGCTTTAATTCTTCTTGTTAGTTCTGCTGCGGTTGAAAAAGGTGTAGGAACAGGATGAACTGTCTACCCACCACTATCTGATAATATGGCCCATGCTGGGCCCTCAGTTGATTTAGCTAT…
	1872_6 ????????????????????????????????????CTAGGAACTTCTATAAGACTTTTAATTCGAATTGAATTAGGACAACCTGGAGCCTACCTAGGAAGAGACCAACTATACAATACAATTGTTACTGCTCATGCATTCCTTATAATTTTTTTTTTAGTTATACCAGTATTTATTGGTGGATTTGGTAATTGACTAATTCCTCTTATGCTAGGTGCCCCAGATATGGCATTTCCACGCATAAATAATATAAGATTCTGACTTTTACCTCCTGCTTTAATTCTTCTTGTTAGTTCTGCTGCGGTTGAAAAAGGTGTAGGAACAGGATGAACTGTCTACCCACCACTATCTGATAATATGGCCCATGCTGGGCCCTCAGTTGATTTAGCTAT…
	1875_6 ACCCTTTACTTCATTCTTGGTGTATGGGGGGGCTTACTAGGAACTTCTATAAGACTTTTAATTCGAATTGAATTAGGACAACCTGGAGCCTACCTAGGAAGAGACCAACTATACAATACAATTGTTACTGCTCATGCATTCCTTATAATTTTTTTCTTAGTAATACCAGTATTTATTGGTGGATTTGGTAATTGACTAATTCCTCTTATGCTAGGTGCCCCAGATATGGCATTTCCACGCATAAATAATATAAGATTCTGACTTTTACCTCCTGCTTTAATTCTTCTTGTTAGTTCTGCTGCGGTTGAAAAAGGTGTAGGAACAGGATGAACTGTCTACCCACCACTATCTGATAATATGGCCCATGCTGGGCCCTCAGTTGATTTAGCTAT…
	2167_6 ACCCTTTACTTCATTCTTGGTGTATGGGGAGGCTTACTAGGAACTTCTATAAGACTTTTAATTCGAATTGAATTAGGACAACCTGGAGCCTACCTAGGAAGAGACCAACTATACAATACAATTGTTACTGCTCATGCATTCCTTATAATTTTTTTCTTAGTTATACCAGTATTTATTGGTGGATTTGGTAATTGACTAATTCCTCTTATGCTAGGTGCCCCAGATATGGCATTTCCACGCATAAATAATATAAGATTCTGACTTTTACCTCCTGCTTTAATTCTTCTTGTTAGTTCTGCTGCGGTTGAAAAAGGTGTAGGAACAGGATGAACTGTCTACCCACCACTATCTGATAATATGGCCCATGCTGGGCCCTCAGTTGATTTAGCTAT…
	829_7 ???????????????CTTGGGGTTTGGGGAGGCTTACTAGGAACTTCTATAAGACTCTTAATTCGAATTGAATTAGGTCAACCTGGAGCTTACCTCGGAAGAGACCAACTATACAACACAATTGTTACGGCCCATGCATTTCTTATAATTTTTTTCTTAGTTATACCAGTATTTATTGGTGGTTTTGGTAATTGATTAATCCCTCTAATATTAGGTGCCCCTGATATGGCATTCCCACGAATAAATAATATAAGATTTTGACTTTTACCCCCTGCCCTTATTCTTCTTGTTAGTTCTGCTGCAGTAGAAAAAGGAGTAGGAACAGGATGAACTGTTTACCCACCATTATCTGATAATATGGCCCATGCTGGACCATCAGTTGATTTAGCAATC…
	1309_7 ACCCTTTACTTCATTCTTGGGGTATGGGGAGGCTTACTAGGAACTTCTATAAGACTCTTAATTCGAATTGAATTAGGTCAACCTGGAGCTTACCTCGGAAGAGACCAACTATACAACACAATTGTTACGGCCCATGCATTTCTTATAATTTTTTTCTTAGTTATACCAGTATTTATTGGTGGTTTTGGTAATTGATTAATCCCTCTAATATTAGGTGCCCCTGATATGGCATTCCCACGAATAAATAATATAAGATTTTGACTTTTACCCCCTGCCCTTATTCTTCTTATTAGTTCTGCTGCAGTAGAAAAAGGAGTAGGAACAGGATGAACTGTTTACCCACCATTATCTGATAATATGGCCCATGCTGGACCATCAGTTGATTTAGCAAT…
	2447_7 ??????????????????????????????GGCTTACTAGGAACTTCTATAAGACTCTTAATTCGAATTGAATTAGGTCAACCTGGAGCTTACCTCGGAAGAGACCAACTATACAACACAATTGTTACGGCCCATGCATTTCTTATAATTTTTTTCTTAGTTATACCAGTATTTATTGGTGGTTTTGGTAATTGATTAATCCCTCTAATATTAGGTGCCCCTGATATGGCATTCCCACGAATAAATAATATAAGATTTTGACTTTTACCCCCTGCCCTTATTCTTCTTGTTAGTTCTGCTGCAGTAGAAAAAGGAGTAGGAACAGGATGAACTGTTTACCCACCATTATCTGATAATATGGCCCATGCTGGACCATCAGTTGATTTAGCAAT…
	2448_7 ??????????????????????????????GGCTTACTAGGAACTTCTATAAGACTCTTAATTCGAATTGAATTAGGTCAACCTGGAGCTTACCTCGGAAGAGACCAACTATACAACACAATTGTTACGGCCCATGCATTTCTTATAATTTTTTTCTTAGTTATACCAGTATTTATTGGTGGTTTTGGTAATTGATTAATCCCTCTAATATTAGGTGCCCCTGATATGGCATTCCCACGAATAAATAATATAAGATTTTGACTTTTACCCCCTGCCCTTATTCTTCTTGTTAGTTCTGCTGCAGTAGAAAAAGGAGTAGGAACAGGATGAACTGTTTACCCACCATTATCTGATAATATGGCCCATGCTGGACCATCAGTTGATTTAGCAAT…
	2449_7 ??????????????????????????????GGCTTACTAGGAACTTCTATAAGACTCTTAATTCGAATTGAATTAGGTCAACCTGGAGCTTACCTCGGAAGAGACCAACTATACAACACAATTGTTACGGCCCATGCATTTCTTATAATTTTTTTCTTAGTTATACCAGTATTTATTGGTGGTTTTGGTAATTGATTAATCCCTCTAATATTAGGTGCCCCTGATATGGCATTCCCACGAATAAATAATATAAGATTTTGGCTTTTACCCCCTGCCCTTATTCTTCTTGTTAGTTCTGCTGCAGTAGAAAAAGGAGTAGGAACAGGATGAACTGTTTACCCACCATTATCTGATAATATGGCCCATGCTGGACCATCAGTTGATTTAGCAAT…
	2450_7 ??????????????????????????????GGCTTACTAGGAACTTCTATAAGACTCTTAATTCGAATTGAATTAGGTCAACCTGGAGCTTACCTCGGAAGAGACCAACTATACAACACAATTGTTACGGCCCATGCATTTCTTATAATTTTTTTCTTAGTTATACCAGTATTTATTGGTGGTTTTGGTAATTGATTAATCCCTCTAATATTAGGTGCCCCTGATATGGCATTCCCACGAATAAATAATATAAGATTTTGACTTTTACCCCCTGCCCTTATTCTTCTTGTTAGTTCTGCTGCAGTAGAAAAAGGAGTAGGAACAGGATGAACTGTTTACCCACCATTATCTGATAATATGGCCCATGCTGGACCATCAGTTGATTTAGCAAT…
	2859_7 ???????????????????????????GGAGGCTTACTAGGAACTTCTATAAGACTCTTAATTCGAATTGAATTAGGTCAACCTGGAGCTTACCTCGGAAGAGACCAACTATACAACACAATTGTTACGGCCCATGCATTTCTTATAATTTTTTTCTTAGTTATACCAGTATTTATTGGTGGTTTTGGTAATTGACTAATCCCTCTAATATTAGGTGCCCCTGATATGGCATTCCCACGAATAAATAATATAAGATTTTGACTTTTACCCCCTGCCCTTATTCTTCTTGTTAGTTCTGCTGCAGTAGAAAAAGGAGTAGGAACAGGATGAACTGTTTACCCACCATTATCTGATAATATGGCCCATGCTGGACCATCAGTTGATTTAGCAAT…
	2914_7 ????????????????????????TGGGGAGGCTTACTAGGAACTTCTATAAGACTCTTAATTCGAATTGAATTAGGTCAACCTGGAGCTTACCTCGGAAGAGACCAACTATACAACACAATTGTTACGGCCCATGCATTTCTTATAATTTTTTTCTTAGTTATACCAGTATTTATTGGTGGTTTTGGTAATTGATTAATCCCTCTAATATTAGGTGCCCCTGATATGGCATTCCCACGAATAAATAATATAAGATTTTGACTTTTACCCCCTGCCCTTATTCTTCTTGTTAGTTCTGCTGCAGTAGAAAAAGGAGTAGGAACAGGATGAACTGTTTACCCACCATTATCTGATAATATGGCCCATGCTGGACCATCAGTTGATTTAGCAAT…
	1197_8 ???????????????????????????GGGGGTCTACTAGGAACCTCCATAAGACTTTTAATTCGAATTGAATTAGGTCAACCTGGAGCTTACTTAGGAAGAGACCAACTATACAACACAATTGTTACTGCTCATGCATTTCTTATAATTTTTTTCTTAGTTATACCAGTATTTATTGGTGGTTTTGGTAATTGACTAATCCCTCTTATACTAGGAGCACCAGATATAGCATTTCCACGTATAAACAACATAAGATTTTGACTTTTACCTCCGGCCCTAATTCTGCTTGTAAGATCGGCTGCAGTTGAAAAAGGTGTAGGTACAGGATGAACTGTCTACCCTCCACTATCAGACAACATGGCCCATGCAGGACCATCAGTTGACTTAGCGAT…
	1198_8 ?????????????????????????????????????????????TCCATAAGACTTTTAATTCGAATTGAATTAGGTCAACCTGGAGCTTACTTAGGAAGAGACCAACTATACAACACAATTGTTACTGCTCATGCATTTCTTATAATTTTTTTCTTAGTTATACCAGTATTTATTGGTGGTTTTGGTAATTGACTAATCCCTCTTATACTAGGAGCACCAGATATAGCATTTCCACGTATAAACAACATAAGATTTTGGCTTTTACCTCCGGCCCTAATTCTGCTTGTAAGATCGGCTGCAGTTGAAAAAGGTGTGGGTACAGGATGAACTGTTTACCCTCCACTATCAGACAACATGGCCCATGCAGGACCATCAGTTGACTTAGCGAT…
	1199_8 ??????????????????GGGGTATGGGGGGGTCTACTAGGAACCTCCATAAGACTTTTAATTCGAATTGAATTAGGTCAACCTGGAGCTTACTTAGGAAGAGACCAACTATACAACACAATTGTTACTGCTCATGCATTTCTTATAATTTTTTTCTTAGTTATACCAGTATTTATTGGTGGTTTTGGTAATTGACTAATCCCTCTTATACTAGGAGCACCAGATATAGCATTTCCACGTATAAACAATATAAGATTTTGACTTTTACCTCCAGCCCTAATTCTGCTTGTAAGATCGGCTGCAGTTGAAAAAGGTGTAGGTACAGGATGAACTGTTTACCCTCCACTATCAGACAACATGGCCCATGCAGGACCATCAGTTGACTTAGCGAT…
	1200_8 ??????????????????????????????????????????ACCTCCATAAGACTTTTAATTCGAATTGAATTAGGTCAACCTGGAGCTTACTTAGGAAGAGACCAACTATACAACACAATTGTTACTGCTCATGCATTTCTTATAATTTTTTTCTTAGTTATACCAGTATTTATTGGTGGTTTTGGTAATTGACTAATCCCTCTTATACTAGGAGCACCAGATATAGCATTTCCACGTATAAACAACATAAGATTTTGACTTTTACCTCCCGCCCTAATTCTGCTTGTAAGCTCGGCTGCAGTTGAAAAAGGTGTAGGTACAGGATGAACTGTTTACCCTCCACTATCAGACAACATGGCCCATGCAGGACCATCAGTTGACTTAGCGAT…
	1202_8 ??????????????????GGGGTATGGGGGGGTCTACTAGGAACCTCCATAAGACTTTTAATTCGAATTGAATTAGGTCAACCTGGAGCTTACTTAGGAAGAGACCAACTATACAACACAATTGTTACTGCTCATGCATTTCTTATAATTTTTTTCTTAGTTATACCAGTATTTATTGGTGGTTTTGGTAATTGACTAATCCCTCTTATACTAGGAGCACCAGATATAGCATTTCCACGTATAAACAACATAAGATTTTGACTTTTACCCCCCGCCCTAATTCTGCTTGTAAGATCGGCTGCAGTTGAAAAAGGTGTAGGTACAGGATGAACTGTTTACCCTCCACTATCAGACAACATGGCCCATGCAGGACCATCAGTTGACTTAGCGAT…
	1203_8 ???????????????????????????????????????????????????????????????????????????????????????????????????????????????????????????????????????????????????????????????????????????????????????????????????????????????????????????CCAGATATAGCATTTCCACGTATAAACAACATAAGATTTTGACTTTTACCTCCCGCCCTAATTCTGCTTGTAAGATCGGCTGCAGTTGAAAAAGGTGTAGGTACAGGATGAACTGTTTACCCTCCACTATCAGACAACATGGCCCATGCAGGACCATCAGTTGACTTAGCAAT…
	1561_8 ??????????????????GGGGTATGGGGGGGTCTACTAGGAACCTCCATAAGACTTTTAATTCGAATTGAATTAGGCCAACCTGGAGCTTACTTAGGAAGAGACCAACTATACAACACAATTGTTACTGCTCATGCATTTCTTATAATTTTTTTCTTAGTTATACCAGTATTTATTGGTGGTTTTGGTAATTGACTAATCCCTCTTATACTAGGAGCACCAGATATAGCATTTCCACGTATAAACAACATAAGATTTTGACTTTTACCTCCCGCCCTAATTCTGCTTGTAAGATCGGCTGCAGTTGAAAAAGGCGTAGGTACAGGATGAACTGTCTACCCTCCACTATCAGACAACATGGCCCATGCAGGACCATCAGTTGACTTAGCGAT…
	1922_8 ACCCTTTACTTCATCCTTGGGGTATGGGGGGGTCTACTAGGAACCTCCATAAGACTTTTAATTCGAATTGAATTAGGTCAACCTGGAGCTTACTTAGGAAGAGACCAACTATACAACACAATTGTTACTGCTCATGCATTTCTTATAATTTTTTTCTTAGTTATACCAGTATTTATTGGTGGTTTTGGTAATTGACTAATCCCTCTTATACTAGGAGCACCAGATATAGCATTTCCACGTATAAACAACATAAGATTTTGACTTTTACCTCCCGCCCTAATTCTGCTTGTAAGATCGGCTGCAGTTGAAAAAGGTGTAGGTACAGGATGAACTGTCTACCCTCCACTATCAGACAACATGGCCCATGCAGGACCATCAGTTGACTTAGCGAT…
	1946_8 ACCCTTTACTTCATCCTTGGGGTATGGGGGGGTCTACTAGGAACCTCCATAAGACTTTTAATTCGAATTGAATTAGGTCAACCTGGAGCTTACTTAGGAAGAGACCAACTATACAACACAATTGTTACTGCTCATGCATTTCTTATAATTTTTTTCTTAGTTATACCAGTATTTATTGGTGGTTTTGGTAATTGACTAATCCCTCTTATACTAGGAGCACCAGATATAGCATTTCCACGTATAAACAACATAAGATTTTGACTTTTACCTCCCGCCCTAATTCTGCTTGTAAGATCGGCTGCAGTTGAAAAAGGTGTAGGTACAGGATGAACTGTTTACCCTCCACTATCAGACAACATGGCCCATGCAGGACCGTCAGTTGACTTAGCGAT…
	1957_8 ACCCTTTACTTCATCCTTGGGGTATGGGGGGGTCTACTAGGAACCTCCATAAGACTTTTAATTCGAATTGAATTAGGTCAACCTGGAGCTTACTTAGGAAGAGACCAACTATACAACACAATTGTTACTGCTCATGCATTTCTTATAATTTTTTTCTTAGTTATACCAGTATTTATTGGTGGTTTTGGTAATTGACTAATCCCTCTTATACTAGGAGCACCAGATATAGCATTTCCACGTATAAACAACATAAGATTTTGACTTTTACCTCCAGCCCTAGTTCTGCTTGTAAGATCGGCTGCAGTTGAAAAAGGTGTAGGTACAGGATGAACTGTTTACCCTCCACTATCAGACAACATAGCCCATGCAGGACCATCAGTTGACTTAGCGAT…
	1958_8 ACCCTTTACTTCATCCTTGGGGTATGGGGGGGTCTACTAGGAACCTCCATAAGACTTTTAATTCGAATTGAATTAGGTCAACCTGGAGCTTACTTAGGAAGAGACCAACTATACAACACAATTGTTACTGCTCATGCATTTCTTATAATTTTTTTCTTAGTTATACCAGTATTTATTGGTGGTTTTGGTAACTGACTAATCCCTCTTATACTAGGAGCACCAGATATAGCATTTCCACGTATAAACAACATAAGATTTTGACTTTTACCTCCCGCCCTAATTCTGCTTGTAAGATCGGCTGCAGTTGAAAAAGGTGTAGGTACAGGATGAACTGTTTACCCTCCACTATCAGACAACATGGCCCATGCAGGACCATCAGTTGACTTAGCGAT…
	1984_8 ACCCTTTACTTCATTCTTGGGGTATGGGGGGGTCTACTAGGAACCTCCATAAGACTTTTAATTCGAATTGAATTAGGTCAACCTGGAGCTTACTTAGGAAGAGACCAACTATACAACACAATTGTTACTGCTCATGCATTTCTTATAATTTTTTTCTTAGTTATACCAGTATTTATTGGTGGTTTTGGTAATTGACTAATCCCTCTTATACTAGGAGCACCAGATATAGCATTTCCACGTATAAACAACATAAGATTTTGGCTTTTACCTCCCGCCCTAATTCTGCTTGTAAGATCGGCTGCAGTTGAAAAAGGTGTAGGTACAGGATGAACTGTTTACCCTCCACTATCAGACAACATGGCCCATGCAGGACCATCAGTTGACTTAGCGAT…
	1985_8 ACCCTTTACTTCATCCTTGGGGTATGGGGGGGTCTACTAGGAACCTCCATAAGACTTTTAATTCGAATTGAATTAGGTCAACCTGGAGCTTACTTAGGAAGAGACCAACTATACAACACAATTGTTACTGCTCATGCATTTCTTATAATTTTTTTCTTAGTTATACCAGTATTTATTGGTGGTTTTGGTAATTGACTAATCCCTCTTATACTAGGAGCACCAGATATAGCATTTCCACGTATAAACAACATAAGATTTTGACTTTTACCTCCCGCCCTAATTCTGCTTGTAAGATCGGCTGCAGTTGAAAAAGGTGTAGGTACAGGATGAACTGTTTACCCTCCACTATCAGACAACATGGCCCATGCAGGACCATCAGTTGACTTAGCGAT…
	1988_8 ACCCTTTACTTCATCCTTGGGGTATGGGGGGGTCTACTAGGAACCTCCATAAGACTTTTAATTCGAATTGAATTAGGTCAACCTGGAGCTTACTTAGGAAGAGACCAACTATACAACACAATTGTTACTGCTCATGCATTTCTTATAATTTTTTTCTTAGTTATACCAGTATTTATTGGTGGTTTTGGTAATTGACTAATCCCTCTTATACTAGGAGCACCAGATATAGCATTTCCACGTATAAACAACATAAGATTTTGACTTTTACCTCCCGCCCTAATTCTGCTTGTAAGATCGGCTGCAGTTGAAAAAGGTGTAGGTACAGGATGAACTGTTTACCCTCCACTATCAGACAACATGGCCCATGCAGGACCATCAGTTGACTTAGCGAT…
	1994_8 ACCCTTTACTTCATCCTTGGGGTATGGGGGGGTCTACTAGGAACCTCCATAAGACTTTTAATTCGAATTGAATTAGGTCAACCTGGAGCTTACTTAGGAAGAGACCAACTATACAACACAATTGTTACTGCTCATGCATTTCTTATAATTTTTTTCTTAGTTATACCAGTATTTATTGGTGGTTTTGGTAATTGACTAATCCCTCTTATACTAGGAGCACCAGATATAGCATTTCCACGTATAAACAACATAAGATTTTGACTTTTACCTCCCGCCCTAATTCTGCTTGTAAGCTCGGCTGCAGTTGAAAAAGGTGTAGGTACAGGATGAACTGTTTACCCTCCACTATCAGACAACATGGCCCATGCAGGACCATCAGTTGACTTAGCGAT…
	1995_8 ACCCTTTACTTCATCCTTGGGGTATGGGGGGGTCTACTAGGAACCTCCATAAGACTTTTAATTCGAATTGAATTAGGTCAACCTGGAGCTTACTTAGGAAGAGACCAACTATACAACACAATTGTTACTGCTCATGCATTTCTTATAATTTTTTTCTTAGTTATACCAGTATTTATTGGTGGTTTTGGTAACTGACTAATCCCTCTTATACTAGGAGCACCAGATATAGCATTTCCACGTATAAACAACATAAGATTTTGACTTTTACCTCCAGCCCTAATTCTGCTTGTAAGATCGGCTGCAGTTGAAAAAGGTGTAGGCACAGGATGAACTGTTTACCCTCCACTATCAGACAACATGGCCCATGCAGGACCATCAGTTGACTTAGCGAT…
	1996_8 ACCCTTTACTTCATCCTTGGGGTATGGGGGGGTCTACTAGGAACCTCCATAAGACTTTTAATTCGAATTGAATTAGGTCAACCTGGAGCTTACTTAGGAAGAGACCAACTATACAACACAATTGTTACTGCTCATGCATTTCTTATAATTTTTTTCTTAGTTATACCAGTATTTATTGGTGGTTTTGGTAATTGACTAATCCCTCTTATACTAGGAGCACCAGATATAGCATTTCCACGTATAAACAACATAAGATTTTGACTTTTACCTCCCGCCCTAATTCTGCTTGTAAGCTCGGCTGCAGTTGAAAAAGGTGTGGGTACAGGATGAACTGTTTACCCTCCACTATCAGACAACATGGCCCATGCAGGACCATCAGTTGACTTAGCGAT…
	2001_8 ACCCTTTACTTCATCCTTGGGGTATGGGGGGGTCTACTAGGAACCTCCATAAGACTTTTAATTCGAATTGAATTAGGTCAACCTGGAGCTTACTTAGGAAGAGACCAACTATACAACACAATTGTTACTGCTCATGCATTTCTTATAATTTTTTTCTTAGTTATACCAGTATTTATTGGTGGTTTTGGTAATTGACTAATCCCTCTTATACTAGGAGCACCAGATATAGCATTTCCACGTATAAACAACATAAGATTTTGACTTTTACCCCCCGCCCTAATTCTGCTTGTAAGCTCGGCTGCAGTTGAAAAAGGTGTGGGTACAGGATGAACTGTTTACCCTCCACTATCAGACAACATGGCCCATGCAGGACCATCAGTTGACTTAGCGAT…
	2002_8 ACCCTTTACTTCATCCTTGGGGTATGGGGGGGTCTACTAGGAACCTCCATAAGACTTTTAATTCGAATTGAATTAGGTCAACCTGGAGCTTACTTAGGAAGAGACCAACTATACAACACAATTGTTACTGCTCATGCATTTCTTATAATTTTTTTCTTAGTTATACCAGTATTTATTGGTGGTTTTGGTAATTGACTAATCCCTCTTATACTAGGAGCACCAGATATAGCATTTCCACGTATAAACAACATAAGATTTTGACTTTTACCTCCCGCCCTAATTCTGCTTGTAAGCTCGGCTGCAGTTGAAAAAGGTGTAGGTACAGGATGAACTGTTTACCCTCCACTATCAGACAACATGGCCCATGCAGGACCATCAGTTGACTTAGCGAT…
	2013_8 ACCCTTTACTTCATCCTTGGGGTATGGGGGGGTCTACTAGGAACCTCCATAAGACTTTTAATTCGAATTGAATTAGGTCAACCTGGAGCTTACTTAGGAAGAGACCAACTATACAACACAATTGTTACTGCCCATGCATTTCTTATAATTTTTTTCTTAGTTATACCAGTATTTATTGGTGGTTTTGGTAATTGACTAATCCCTCTTATACTAGGAGCACCAGATATAGCATTTCCACGTATAAACAACATAAGATTTTGACTTTTACCTCCGGCCCTAATTCTGCTTGTAAGATCGGCTGCAGTTGAAAAAGGTGTAGGTACAGGATGAACTGTTTACCCTCCACTATCAGACAACATGGCCCATGCAGGACCATCAGTTGACTTAGCGAT…
	2014_8 ACCCTTTACTTCATCCTTGGGGTATGGGGGGGTCTACTAGGAACCTCCATAAGACTTTTAATTCGAATTGAATTAGGTCAACCTGGAGCTTACTTAGGAAGAGACCAACTATACAACACAATTGTTACTGCCCATGCATTTCTTATAATTTTTTTCTTAGTTATACCAGTATTTATTGGTGGTTTTGGTAATTGACTAATCCCTCTTATACTAGGAGCACCAGATATAGCATTTCCACGTATAAACAACATAAGATTTTGACTTTTACCTCCGGCCCTAATTCTGCTTGTAAGATCGGCTGCAGTTGAAAAAGGTGTAGGTACAGGATGAACTGTTTACCCTCCACTATCAGACAACATGGCCCATGCAGGACCATCAGTTGACTTAGCGAT…
	2036_8 ACCCTTTACTTCATCCTTGGGGTATGGGGGGGTCTACTAGGAACCTCCATAAGACTTTTAATTCGAATTGAATTAGGTCAACCTGGAGCTTACTTAGGAAGAGACCAACTATACAACACAATTGTTACTGCTCATGCATTTCTTATAATTTTTTTCTTAGTTATACCAGTATTTATTGGTGGTTTTGGTAATTGACTAATCCCTCTTATACTAGGAGCACCAGATATAGCATTTCCACGTATAAACAACATAAGATTTTGACTTTTACCTCCCGCCCTAATTCTGCTTGTAAGATCGGCTGCAGTTGAAAAAGGTGTAGGTACAGGATGAACTGTCTACCCTCCACTATCAGACAACATGGCCCATGCAGGACCATCAGTTGACTTAGCGAT…
	2037_8 ACCCTTTACTTCATCCTTGGGGTATGGGGGGGTCTACTAGGAACCTCCATAAGACTTTTAATTCGAATTGAATTAGGTCAACCTGGAGCTTACTTAGGAAGAGACCAACTATACAACACAATTGTTACTGCTCATGCATTTCTTATAATTTTTTTCTTAGTTATACCAGTATTTATTGGTGGTTTTGGTAATTGACTAATCCCTCTTATACTAGGAGCACCAGATATAGCATTTCCACGTATAAACAACATAAGATTTTGACTTTTACCTCCCGCCCTAATTCTGCTTGTAAGATCGGCTGCAGTTGAAAAAGGTGTAGGTACAGGATGAACTGTCTACCCTCCACTATCAGACAACATGGCCCATGCAGGACCATCAGTTGACTTAGCGAT…
	2039_8 ACCCTTTACTTCATCCTTGGGGTATGGGGGGGTCTACTAGGAACCTCCATAAGACTTTTAATTCGAATTGAATTAGGTCAACCTGGAGCTTACTTAGGAAGAGACCAACTATACAACACAATTGTTACTGCTCATGCATTTCTTATAATTTTTTTCTTAGTTATACCAGTATTTATTGGTGGTTTTGGTAATTGACTAATCCCTCTTATACTAGGAGCACCAGATATAGCATTTCCACGTATAAACAACATAAGATTTTGACTTTTGCCTCCCGCCCTAATTCTGCTTGTAAGCTCGGCTGCAGTTGAAAAAGGTGTAGGTACAGGATGAACTGTTTACCCCCCACTATCAGACAACATGGCCCATGCAGGACCATCAGTTGACTTAGCGAT…
	2214_8 ACCCTTTACTTCATCCTTGGGGTATGGGGGGGTCTACTAGGAACCTCCATAAGACTTTTAATTCGAATTGAATTAGGTCAACCTGGAGCTTACTTAGGAAGAGACCAACTATACAACACAATTGTTACTGCTCATGCATTTCTTATAATTTTTTTCTTAGTTATACCAGTATTTATTGGTGGTTTTGGTAATTGACTAATCCCTCTTATACTAGGAGCACCAGATATAGCATTTCCACGTATAAACAACATAAGATTTTGACTTTTACCCCCGGCCCTAATTCTGCTTGTAAGATCGGCTGCAGTTGAAAAAGGTGTAGGTACAGGATGAACTGTCTACCCTCCACTATCAGACAACATGGCCCATGCAGGACCATCAGTTGACTTAGCGAT…
	2456_8 ??????????????????????????????GGTCTACTAGGAACCTCCATAAGACTTTTAATTCGAATTGAATTAGGTCAACCTGGAGCTTACTTAGGAAGAGACCAACTATACAACACAATTGTTACTGCTCATGCATTTCTTATAATTTTTTTCTTAGTTATACCAGTATTTATTGGTGGTTTTGGTAATTGACTAATCCCTCTTATACTAGGAGCACCAGATATAGCATTTCCACGTATAAACAACATAAGATTTTGACTTTTACCTCCCGCCCTAATTCTGCTTGTAAGATCGGCTGCAGTTGAAAAAGGTGTAGGTACAGGATGAACTGTTTACCCTCCACTATCAGACAACATGGCCCATGCAGGACCGTCAGTTGACTTAGCGAT…
	2457_8 ??????????????????????????????GGTCTACTAGGAACCTCCATAAGACTTTTAATTCGAATTGAATTAGGTCAACCTGGAGCTTACTTAGGAAGAGACCAACTATACAACACAATTGTTACTGCTCATGCATTTCTTATAATTTTTTTCTTAGTTATACCAGTATTTATTGGTGGTTTTGGTAATTGACTAATCCCTCTTATACTGGGAGCACCAGATATAGCATTTCCACGTATAAATAACATAAGATTTTGACTTTTACCTCCCGCCCTAATTCTGCTTGTAAGATCGGCTGCAGTTGAAAAAGGTGTAGGTACAGGATGAACTGTCTACCCTCCACTATCAGATAACATGGCCCATGCAGGACCATCAGTTGACTTAGCGAT…
	2476_8 ??????????????????????????????GGTCTACTAGGAACCTCCATAAGACTTTTAATTCGAATTGAATTAGGTCAACCTGGAGCTTACTTAGGAAGAGACCAACTATACAACACAATTGTTACTGCTCATGCATTTCTTATAATTTTTTTCTTAGTTATACCAGTATTTATTGGTGGTTTTGGTAATTGACTAATCCCTCTTATACTAGGAGCACCAGATATAGCATTTCCACGTATAAACAACATAAGATTTTGACTTTTACCTCCCGCCCTAATTCTGCTTGTAAGATCGGCTGCAGTTGAAAAAGGTGTGGGTACAGGATGAACTGTCTACCCTCCACTATCAGACAACATGGCCCATGCAGGACCATCAGTTGACTTAGCGAT…
	2478_8 ??????????????????????????????GGTCTACTAGGAACCTCCATAAGACTTTTAATTCGAATTGAATTAGGTCAACCTGGAGCTTACTTAGGAAGAGACCAACTATACAACACAATTGTTACTGCTCATGCATTTCTTATAATTTTTTTCTTAGTTATACCAGTATTTATTGGTGGTTTTGGTAATTGACTAATCCCTCTTATACTAGGAGCACCAGATATAGCATTTCCACGTATAAACAACATAAGATTTTGACTTTTACCTCCCGCCCTAATTCTGCTTGTAAGATCGGCTGCAGTTGAAAAAGGTGTAGGGACAGGATGAACTGTCTACCCTCCACTATCAGACAACATGGCCCATGCAGGACCATCAGTTGACTTAGCGAT…
	2775_8 ????????????????????????TGGGGGGGTCTACTAGGAACCTCCATAAGACTTTTAATTCGAATTGAATTAGGTCAACCTGGAGCTTACTTAGGAAGAGACCAACTATACAACACAATTGTTACTGCTCATGCATTTCTTATAATTTTTTTCTTAGTTATACCAGTATTTATTGGTGGTTTTGGTAATTGACTAATCCCTCTTATACTAGGAGCACCAGATATAGCATTTCCACGTATAAACAACATAAGATTTTGACTTTTACCTCCCGCCCTAATTCTGCTTGTAAGATCGGCTGCAGTTGAAAAAGGTGTAGGTACAGGATGAACTGTTTACCCTCCACTATCAGACAACATGGCCCATGCAGGACCATCAGTTGACTTAGCGAT…
	2798_8 ????????????????????????TGGGGGGGTCTACTAGGAACCTCCATAAGACTTTTAATTCGAATTGAATTAGGTCAACCTGGAGCTTACTTAGGAAGAGACCAACTATACAACACAATTGTTACTGCTCATGCATTTCTTATAATTTTTTTCTTAGTTATACCAGTATTTATTGGTGGTTTTGGTAATTGACTAATCCCTCTTATACTAGGAGCACCAGATATAGCATTTCCACGTATAAACAACATAAGATTTTGACTTTTACCTCCCGCCCTAATTCTGCTTGTAAGATCGGCTGCAGTTGAAAAAGGTGTAGGTACAGGATGAACTGTCTACCCTCCACTATCAGACAACATGGCCCATGCAGGACCATCAATTGACTTAGCGAT…
	2920_8 ???????????????????????????GGGGGTCTACTAGGAACCTCCATAAGACTTTTAATTCGAATTGAATTAGGTCAACCTGGAGCTTACTTAGGAAGAGACCAACTATACAACACAATTGTTACTGCTCATGCATTTCTTATAATTTTTTTCTTAGTTATACCAGTATTTATTGGTGGTTTTGGTAATTGACTAATCCCTCTTATACTAGGAGCACCAGATATAGCATTTCCACGTATAAACAACATAAGATTTTGACTTTTACCTCCCGCCCTAATTCTGCTTGTAAGATCGGCTGCAGTTGAAAAAGGTGTAGGTACAGGATGAACTGTTTACCCTCCACTATCAGACAACATGGCCCATGCAGGACCATCAGTTGACTTAGCGAT…
	2896_8 ???????????????????????????GGGGGTCTACTAGGAACCTCCATAAGACTTTTAATTCGAATTGAATTAGGTCAACCTGGAGCTTACTTAGGAAGAGACCAACTATACAACACAATTGTTACTGCTCATGCATTTCTTATAATTTTTTTCTTAGTTATACCAGTATTTATTGGTGGTTTTGGTAATTGACTAATCCCTCTTATACTAGGAGCACCAGATATAGCATTTCCACGTATAAACAACATAAGATTTTGACTTTTACCTCCCGCCCTAATTCTGCTTGTAAGATCGGCTGCAGTTGAAAAAGGTGTAGGTACAGGATGAACTGTTTACCCTCCACTATCAGACAACATGGCCCATGCAGGACCGTCAGTTGACTTAGCGAT…
	2925_8 ??????????????????????????????GGTCTACTAGGAACCTCCATAAGACTTTTAATTCGAATTGAATTAGGTCAACCTGGAGCTTACTTAGGAAGAGACCAACTATACAACACAATTGTTACTGCTCATGCATTTCTTATAATTTTTTTCTTAGTTATACCAGTATTTATTGGTGGTTTTGGTAATTGACTAATCCCTCTTATACTAGGAGCACCAGATATAGCATTTCCACGTATAAACAACATAAGATTTTGACTTTTACCTCCCGCCCTAATTCTGCTTGTAAGATCGGCTGCAGTTGAAAAAGGTGTAGGTACAGGATGAACTGTTTACCCTCCACTATCAGACAACATGGCCCATGCAGGACCGTCAGTTGACTTAGCGAT…
	859_9 ?????????TTCGTTCTTGGAGTATGGGGAGGTTTATTGGGTACTTCAATAAGACTTTTAATTCGAATTGAATTAGGTCAACCTGGAGCCTACCTTGGAAGAGACCAACTATACAACACAATTGTTACTGCACATGCATTCCTTATAATTTTCTTTTTAGTAATACCAGTATTTATTGGTGGATTCGGAAATTGACTAATCCCTCTTATACTGGGGGCACCAGATATAGCTTTCCCACGAATAAATAATATAAGATTTTGACTTTTACCCCCTGCCCTGATTCTTCTTGTAAGATCAGCTGCAGTTGAAAAGGGGGTTGGAACAGGATGAACTGTTTACCCCCCATTATCTGATAACATGGCCCATGCTGGCCCATCAGTAGATTTAGCGATT…
	862_9 ??????????????????????????????????????????????????????CTTTTAATTCGAATTGAATTAGGTCAACCTGGAGCCTACCTTGGAAGAGACCAACTATACAACACAATTGTTACTGCACATGCATTCCTTATAATTTTCTTTTTAGTAATACCAGTATTTATTGGTGGATTCGGAAATTGACTAATCCCTCTTATACTGGGGGCACCAGATATAGCTTTCCCACGAATAAATAATATAAGATTTTGACTTTTACCCCCTGCCCTGATTCTTCTTGTAAGATCAGCTGCAGTTGAAAAGGGGGTTGGAACAGGATGAACTGTTTACCCCCCATTATCTGATAACATGGCCCATGCTGGCCCATCAGTAGATTTAGCGATT…
	2304_10 ??????????????????????????????GGCTTGCTAGGAACTTCTATAAGACTATTAATTCGAATCGAATTAGGTCAACCAGGAGCTTACCTAGGAAGAGATCAACTATACAACACAATCGTAACTGCCCACGCATTTCTTATAATTTTCTTTCTAGTGATACCCGTATTTATTGGTGGGTTTGGAAACTGATTAATCCCTTTAATACTAGGGGCCCCAGATATAGCATTTCCACGAATAAATAATATAAGATTCTGACTACTGCCACCTGCACTCATTCTTCTTGTAAGATCTGCTGCTGTAGAAAAAGGAGTTGGAACAGGGTGAACTGTGTATCCTCCGCTTTCAGATAACATAGCACACGCCGGCCCATCAGTCGACTTAGCTA…
	2033_10 ACCCTATACTTCGTACTTGGAGTATGGGGAGGCTTGCTAGGAACCTCTATGAGACTATTAATTCGAATCGAATTAGGTCAACCAGGAGCTTACCTAGGAAGAGATCAACTATACAACACAATCGTAACTGCCCACGCATTTCTTATAATTTTCTTTCTAGTGATACCCGTATTTATTGGTGGGTTTGGAAACTGATTAATCCCTTTAATACTAGGGGCCCCAGATATAGCATTTCCACGAATAAATAATATAAGATTCTGACTACTACCACCTGCACTCATTCTTCTTGTAAGGTCTGCTGCTGTAGAAAAAGGAGTTGGAACAGGGTGAACTGTGTACCCCCCGCTTTCAGATAATATAGCACACGCCGGCCCATCAGTCGACTTAGCTA…
	2031_10 ACCCTATACTTCGTACTTGGAGTATGGGGAGGCTTGCTAGGAACCTCTATGAGACTATTAATTCGAATCGAATTAGGTCAACCAGGAGCTTACCTAGGAAGAGATCAACTATACAACACAATCGTAACTGCCCACGCATTTCTTATAATTTTCTTTCTAGTGATACCCGTATTTATTGGTGGGTTTGGAAACTGATTAATCCCTTTAATACTAGGGGCCCCAGATATAGCATTTCCACGAATAAATAATATAAGATTCTGACTACTACCACCTGCACTCATTCTTCTTGTAAGGTCTGCTGCTGTAGAAAAAGGAGTTGGAACAGGATGAACTGTGTACCCCCCGCTTTCAGATAATATAGCACACGCCGGCCCATCAGTCGACTTAGCTA…
	2034_10 ACCCTATACTTCGTACTTGGAGTATGGGGAGGCTTGCTAGGAACCTCTATGAGACTATTAATTCGAATCGAATTAGGTCAACCAGGAGCTTACCTAGGAAGAGATCAACTATACAACACAATCGTAACTGCCCACGCATTTCTTATAATTTTCTTTCTAGTGATGCCCGTATTTATTGGTGGGTTTGGAAACTGATTAATCCCTTTAATACTAGGGGCCCCAGATATAGCATTTCCACGAATAAATAATATAAGATTCTGACTACTACCACCTGCACTCATTCTTCTTGTAAGGTCTGCTGCTGTAGAAAAAGGAGTTGGAACAGGGTGAACTGTGTACCCCCCGCTTTCAGATAATATAGCACACGCCGGCCCATCAGTCGACTTAGCTA…
	2323_11 ????????????????????????????????????TTAGGAACTTCTATAAGATTACTAATTCGAATCGAGTTAGGTCAACCAGGAGCTTACCTTGGAAGAGACCAATTATACAATACAATTGTTACTGCTCATGCATTTCTTATAATTTTCTTTTTAGTTATGCCTGTATTCATTGGCGGCTTTGGAAACTGACTAATCCCTTTAATATTAGGGGCCCCAGATATAGCATTTCCACGAATAAACAATATAAGATTTTGACTACTGCCCCCAGCTCTAATTCTACTTGTTAGATCAGCTGCAGTAGAAAAAGGAGTGGGAACAGGGTGAACTGTGTATCCCCCACTTTCAGATAATATGGCCCATGCAGGCCCATCAGTTGATTTGGCCA…
	2347_11 ????????????????????????????????????TTAGGAACTTCTATAAGATTACTAATTCGAATCGAGTTAGGTCAACCAGGAGCTTACCTTGGAAGAGACCAATTATACAATACAATTGTTACTGCTCATGCATTTCTTATAATTTTCTTTTTAGTTATGCCTGTATTCATTGGCGGCTTTGGAAACTGACTAATCCCTTTAATATTAGGGGCCCCAGATATAGCATTTCCACGAATAAACAATATAAGATTTTGACTACTGCCCCCAGCTCTAATTCTACTTGTTAGATCAGCTGCAGTAGAAAAAGGAGTGGGGACAGGGTGAACTGTGTATCCCCCACTTTCAGATAATATGGCCCATGCAGGCCCATCAGTTGATTTGGCCA…
	2786_11 ???????????????????????????GGAGGCTTATTAGGAACTTCTATAAGATTACTAATTCGAATCGAGTTAGGTCAACCAGGAGCTTACCTTGGAAGAGACCAATTATACAATACAATTGTTACTGCTCATGCATTTCTTATAATTTTCTTTTTAGTTATGCCTGTATTCATTGGCGGCTTTGGAAACTGACTAATCCCTTTAATATTAGGGGCCCCAGATATAGCATTCCCACGAATAAACAATATAAGATTTTGACTACTGCCCCCAGCTCTAATTCTACTTGTTAGATCAGCTGCAGTAGAAAAAGGAGTGGGAACAGGGTGAACTGTGTATCCCCCACTTTCAGATAATATGGCCCATGCAGGCCCATCAGTTGATTTGGCCA…
	2899_11 ???????????????????????????GGAGGCTTATTAGGAACTTCTATAAGATTACTAATTCGAATCGAATTAGGTCAACCAGGAGCTTACCTTGGAAGAGACCAATTATACAATACAATTGTTACTGCTCATGCATTTCTTATAATTTTCTTTTTAGTTATGCCTGTATTCATTGGCGGCTTTGGAAACTGACTAATCCCTTTAATATTAGGGGCCCCAGATATAGCATTTCCACGAATAAACAATATAAGATTTTGACTACTGCCCCCAGCTCTAATTCTACTTGTTAGATCAGCTGCAGTAGAAAAAGGAGTGGGAACAGGGTGAACTGTGTACCCCCCACTTTCAGATAATATGGCCCATGCAGGCCCATCAGTTGATTTGGCTA…
	1312_12 ??????????????????????????????GGCTTACTAGGCACTTCTATAAGATTACTAATTCGAATCGAATTAGGTCAACCAGGAGCTTACCTAGGAAGAGATCAACTATATAATACAATCGTAACTGCTCATGCATTTCTCATAATTTTCTTTTTAGTCATACCAGTATTTATTGGAGGGTTTGGAAACTGACTAATCCCTCTAATATTAGGGGCCCCAGATATGGCCTTTCCACGTATAAACAATATAAGATTTTGGCTGCTCCCGCCTGCTCTTATCCTCCTTGTAAGATCCGCTGCGGTAGAAAAAGGTGTGGGAACCGGATGAACCGTGTACCCTCCTCTTTCAGATAATATAGCCCATGCTGGCCCATCTGTTGATTTAGCTA…
	2171_12 ACCTTATACTTCATTTTAGGAGCATGAGGTGGCTTACTAGGCACTTCTATAAGATTACTAATTCGAATCGAATTAGGTCAACCAGGAGCTTACCTAGGAAGAGATCAACTATATAATACAATCGTAACTGCTCATGCATTTCTCATAATTTTCTTTTTAGTCATACCAGTATTTATTGGAGGGTTTGGAAACTGACTAATCCCTCTAATATTAGGGGCCCCAGATATGGCCTTTCCACGTATAAACAATATAAGATTTTGGCTGCTCCCCCCTGCTCTTATCCTCCTTGTAAGATCCGCTGCGGTAGAAAAAGGTGTGGGAACCGGATGAACCGTGTACCCTCCTCTTTCAGATAATATGGCCCATGCTGGCCCATCTGTTGATTTAGCTA…
	2193_12 ACCTTATACTTCATTTTAGGAGCATGAGGTGGCTTACTAGGCACTTCTATAAGATTACTAATTCGAATCGAATTAGGTCAACCAGGAGCTTACCTAGGAAGAGATCAACTATATAATACAATCGTAACTGCTCATGCATTTCTCATAATTTTCTTTTTAGTCATACCAGTATTTATTGGAGGGTTTGGAAACTGACTAATCCCTCTAATATTAGGGGCCCCAGATATGGCCTTTCCACGTATAAACAATATAAGATTTTGGCTGCTCCCCCCTGCTCTTATCCTCCTTGTAAGATCCGCTGCGGTAGAAAAAGGTGTGGGAACCGGATGAACCGTGTACCCCCCTCTTTCAGATAATATGGCCCATGCTGGCCCATCTGTTGATTTAGCTA…
	2194_12 ACCTTATACTTCATTTTAGGAGCATGAGGTGGCTTACTAGGCACTTCTATAAGATTACTAATTCGAATCGAATTAGGTCAACCAGGAGCTTACCTAGGAAGAGATCAACTATATAATACAATCGTAACTGCTCATGCATTTCTCATAATTTTCTTTTTAGTCATGCCAGTATTTATTGGAGGGTTTGGAAACTGACTAATCCCTCTAATATTGGGGGCCCCAGATATGGCCTTTCCACGTATAAACAATATAAGATTTTGGCTGCTCCCACCTGCTCTTATTCTCCTTGTAAGATCCGCTGCGGTAGAAAAAGGTGTGGGAACCGGATGAACCGTGTACCCTCCTCTTTCAGATAATATGGCCCATGCTGGCCCATCTGTTGATTTAGCTA…
	2195_12 ACCTTATACTTCATTTTAGGAGCATGAGGTGGCTTACTAGGCACTTCTATAAGATTACTAATTCGAATCGAATTAGGTCAACCAGGAGCTTACCTAGGAAGAGATCAACTATATAATACAATCGTAACTGCTCATGCATTTCTCATAATTTTCTTTTTAGTCATACCAGTATTTATTGGAGGGTTTGGAAACTGACTAATCCCTCTAATATTAGGGGCCCCAGATATGGCCTTTCCACGTATAAACAATATAAGATTTTGGCTGCTCCCACCTGCTCTTATCCTCCTTGTAAGATCCGCTGCGGTAGAAAAAGGTGTGGGAACCGGATGAACCGTGTACCCTCCTCTTTCAGATAATATAGCCCATGCTGGCCCATCTGTTGATTTAGCCA…
	2196_12 ACCTTATACTTCATTTTAGGAGCATGAGGTGGCTTACTAGGCACTTCTATAAGATTACTAATTCGAATCGAATTGGGTCAACCAGGAGCTTACCTAGGAAGAGATCAACTATATAATACAATCGTAACTGCTCATGCATTTCTCATAATTTTCTTTTTAGTCATACCAGTATTTATTGGAGGGTTTGGAAACTGATTAATCCCTCTAATATTAGGGGCCCCAGATATGGCCTTTCCACGTATAAACAATATAAGATTTTGGCTGCTCCCACCTGCTCTTATCCTCCTTGTAAGATCCGCTGCGGTAGAAAAAGGTGTGGGAACCGGATGAACCGTGTACCCTCCTCTTTCAGATAATATAGCCCATGCTGGCCCATCTGTTGATTTAGCTA…
	2197_12 ACCTTATACTTCATTTTAGGAGCATGAGGTGGCTTACTAGGCACTTCTATAAGATTACTAATTCGAATCGAATTAGGTCAACCAGGAGCTTACCTAGGAAGAGATCAACTATATAATACAATCGTAACTGCTCATGCATTTCTCATAATTTTCTTTTTAGTCATACCAGTATTTATTGGAGGGTTTGGAAACTGACTAATCCCTCTAATATTGGGGGCCCCAGATATGGCCTTTCCACGTATAAACAATATAAGATTTTGGCTGCTCCCACCTGCTCTTATCCTCCTTGTAAGATCCGCTGCGGTAGAAAAAGGTGTGGGAACCGGATGAACCGTGTACCCTCCTCTTTCAGATAATATAGCCCATGCTGGCCCATCTGTTGATTTAGCTA…
	2198_12 ACCTTATACTTCATTTTAGGAGCATGAGGTGGCTTACTAGGCACTTCTATAAGATTACTAATTCGAATCGAATTAGGTCAACCAGGAGCTTACCTAGGAAGAGATCAACTATATAATACAATCGTAACTGCTCATGCATTTCTCATAATTTTCTTTTTAGTCATACCAGTATTTATTGGAGGGTTTGGAAACTGACTAATCCCTCTAATATTAGGGGCCCCAGATATGGCCTTTCCACGTATAAACAATATAAGATTTTGGCTGCTCCCACCTGCTCTTATCCTCCTTGTAAGATCCGCTGCGGTAGAAAAAGGTGTGGGAACCGGATGAACCGTGTACCCTCCTCTTTCAGATAATATAGCCCATGCTGGCCCATCTGTTGATTTAGCTA…
	2199_12 ACCTTATACTTCATTTTAGGAGCATGAGGTGGCTTACTAGGCACTTCTATAAGATTACTAATTCGAATCGAATTAGGTCAACCAGGAGCTTACCTAGGAAGAGATCAACTATATAATACAATCGTAACTGCTCATGCATTTCTCATAATTTTCTTTTTAGTCATACCAGTATTTATTGGAGGGTTTGGAAACTGACTAATCCCTCTAATATTAGGGGCCCCAGATATGGCCTTTCCACGTATAAACAATATAAGATTTTGGCTGCTCCCACCTGCTCTTATCCTCCTTGTAAGATCCGCTGCGGTAGAAAAAGGTGTGGGAACCGGATGAACCGTGTACCCTCCTCTTTCAGATAATATAGCCCATGCTGGCCCATCTGTTGATTTAGCTA…
	2200_12 ACCTTATACTTCATTTTAGGAGCATGAGGTGGCTTACTAGGCACTTCTATAAGATTACTAATTCGAATCGAATTAGGTCAACCAGGAGCTTACCTAGGAAGAGATCAACTATATAATACAATCGTAACTGCTCATGCATTTCTCATAATTTTCTTTTTAGTCATACCAGTATTTATTGGAGGGTTTGGAAACTGACTAATCCCTCTAATATTAGGGGCCCCAGATATGGCCTTTCCACGTATAAACAATATAAGATTTTGGCTGCTCCCGCCTGCTCTTATCCTCCTTGTAAGATCCGCTGCGGTAGAAAAAGGTGTGGGAACCGGATGAACCGTGTACCCTCCTCTTTCAGATAATATAGCCCATGCCGGCCCATCTGTCGATTTAGCTA…
	2201_12 ACCTTATACTTCATTTTAGGAGCATGAGGTGGCTTACTAGGCACTTCTATAAGATTACTAATTCGAATCGAATTAGGTCAACCAGGAGCTTACCTAGGAAGAGATCAACTATATAATACAATCGTAACTGCTCATGCATTTCTCATAATTTTCTTTTTAGTCATACCAGTATTTATTGGAGGGTTTGGAAACTGACTAATCCCTCTAATATTAGGGGCCCCAGATATGGCCTTTCCCCGTATAAACAATATAAGATTTTGGCTGCTCCCACCTGCTCTTATCCTCCTTGTAAGATCCGCTGCGGTAGAAAAAGGTGTGGGGACCGGATGAACCGTGTACCCTCCTCTTTCAGATAATATAGCCCATGCTGGCCCATCTGTTGATTTAGCTA…
	2202_12 ACCTTATACTTCATTTTAGGAGCATGAGGTGGCTTACTAGGCACTTCTATAAGATTACTAATTCGAATCGAATTAGGTCAACCAGGAGCTTACCTAGGAAGAGATCAACTATATAATACAATCGTAACTGCTCATGCATTTCTCATAATTTTCTTTTTAGTCATGCCAGTATTTATTGGAGGGTTTGGAAACTGACTAATCCCTCTAATATTAGGGGCCCCAGATATGGCCTTTCCACGTATAAACAATATAAGATTTTGGCTGCTCCCACCTGCTCTTATCCTCCTTGTAAGATCCGCTGCGGTAGAAAAAGGTGTGGGAACCGGATGAACCGTGTACCCTCCTCTTTCAGATAATATAGCCCATGCTGGCCCATCTGTTGATTTAGCTA…
	2222_12 ACCTTATACTTCATTTTAGGAGCATGAGGTGGCTTACTAGGCACTTCTATAAGATTACTAATTCGAATCGAATTAGGTCAACCAGGAGCTTACCTAGGAAGAGATCAACTATATAATACAATCGTAACTGCTCATGCATTTCTCATAATTTTCTTTTTAGTCATACCAGTATTTATTGGAGGGTTTGGAAACTGACTAATCCCTCTAATATTAGGGGCCCCAGATATGGCCTTTCCACGTATAAACAATATAAGATTTTGGCTGCTCCCACCTGCTCTTATCCTCCTTGTAAGATCCGCTGCGGTAGAAAAAGGTGTGGGAACCGGATGAACCGTGTACCCTCCTCTTTCAGATAATATAGCCCATGCTGGCCCATCTGTTGACTTAGCTA…
	2818_12 ???????????????????????????????????????????????????AGATTACTAATTCGAATCGAATTAGGTCAACCAGGAGCTTACCTAGGAAGAGATCAACTATATAATACAATCGTAACTGCTCATGCATTTCTCATAATTTTCTTTTTAGTCATACCAGTATTTATTGGAGGGTTTGGAAACTGACTAATCCCTCTAATATTAGGGGCCCCAGATATGGCCTTTCCACGTATAAACAATATAAGATTTTGGCTGCTCCCACCTGCTCTTATCCTCCTTGTAAGATCCGCTGCGGTAGAAAAAGGTGTTGGAACCGGATGAACCGTGTACCCTCCTCTTTCAGATAATATAGCCCATGCTGGCCCATCTGTTGATTTAGCTA…
	2826_12 ??????????????????????????????GGCTTACTAGGCACTTCTATAAGATTACTAATTCGAATCGAATTAGGTCAACCAGGAGCTTACCTAGGAAGAGATCAACTATATAATACAATCGTAACTGCTCATGCATTTCTCATAATTTTCTTTTTAGTCATACCAGTATTTATTGGAGGGTTTGGAAACTGACTAATCCCTCTAATATTAGGGGCCCCAGATATGGCCTTTCCACGTATAAACAATATAAGATTTTGGCTGCTCCCACCTGCTCTTATCCTCCTTGTAAGATCCGCTGCGGTAGAAAAAGGTGTGGGAACCGGATGAACCGTGTACCCCCCTCTTTCAGATAATATAGCCCATGCTGGCCCATCTGTTGATTTAGCTA…
	2827_12 ???????????????????????????GGTGGCTTACTAGGCACTTCTATAAGATTACTAATTCGAATCGAATTAGGTCAACCAGGAGCTTACCTAGGAAGAGATCAACTATATAATACAATCGTAACTGCTCATGCATTTCTCATAATTTTCTTTTTAGTCATACCAGTATTTATTGGAGGGTTTGGAAACTGACTAATCCCTCTAATATTAGGGGCCCCAGATATGGCCTTTCCACGTATAAATAATATAAGATTTTGGCTGCTCCCACCTGCTCTTATCCTCCTTGTAAGATCCGCTGCGGTAGAAAAAGGTGTGGGAACCGGATGAACCGTGTACCCTCCTCTTTCAGATAATATAGCCCATGCTGGCCCATCTGTTGATTTAGCTA…
	1201_13 ???????????????CTAGGAGCGTGAGGTGGCTTACTAGGTACTTCTATAAGATTACTAATTCGAATCGAATTAGGTCAACCGGGAGCTTACCTAGGAAGAGATCAACTATATAACACAATCGTAACTGCACATGCATTTCTAATAATTTTCTTTTTAGTCATACCAGTATTTATTGGAGGATTTGGAAATTGACTAATCCCTCTAATGTTAGGGGCCCCAGATATGGCATTTCCTCGAATAAATAATATAAGATTTTGGCTACTCCCTCCTGCCCTTATCCTTCTTGTAAGATCTGCCGCGGTAGAAAAAGGAGTAGGTACGGGGTGAACAGTATACCCCCCTCTTTCAGACAATATGGCCCATGCTGGCCCATCTGTTGATTTAGCTA…
	2028_13 ACCTTATACTTCATTCTAGGAGCGTGAGGTGGCTTACTAGGTACTTCTATAAGATTACTAATTCGAATCGAATTAGGTCAACCGGGAGCTTACCTAGGAAGAGATCAACTATATAACACAATCGTAACTGCACATGCATTTCTAATAATTTTCTTTTTAGTCATACCAGTATTTATTGGAGGATTTGGAAATTGACTAATCCCTCTAATGTTAGGGGCCCCAGATATGGCATTTCCTCGAATAAATAATATAAGATTTTGGCTACTCCCTCCTGCCCTTATCCTTCTTGTAAGATCTGCCGCGGTAGAAAAAGGAGTAGGTACGGGGTGAACAGTATACCCACCTCTTTCAGACAATATGGCCCATGCTGGCCCATCTGTTGATTTAGCTA…
	1923_13 ACCTTATACTTCATTCTAGGAGCGTGAGGTGGCTTACTAGGTACTTCTATAAGATTACTAATTCGAATCGAATTAGGTCAACCGGGAGCTTACCTAGGAAGAGATCAACTATATAACACAATCGTAACTGCACATGCATTTCTAATAATTTTCTTTTTAGTCATACCAGTATTTATTGGAGGATTTGGAAATTGACTAATCCCTCTAATGTTAGGGGCCCCAGATATGGCATTTCCTCGAATAAATAATATAAGATTTTGGCTACTCCCTCCTGCCCTTATCCTTCTTGTAAGATCTGCCGCGGTAGAAAAAGGAGTGGGTACGGGGTGAACAGTATACCCACCTCTTTCAGACAATATGGCCCATGCTGGCCCATCTGTTGATTTAGCTA…
	T03_13 ACCTTATACTTCATTCTAGGAGCGTGAGGTGGCTTACTAGGTACTTCTATAAGATTACTAATTCGAATCGAATTAGGTCAACCGGGAGCTTACCTAGGAAGAGATCAACTATATAACACAATCGTAACTGCACATGCATTTCTAATAATTTTCTTTTTAGTCATACCAGTATTTATTGGAGGATTTGGAAATTGACTAATCCCTCTAATGTTAGGGGCCCCAGATATGGCATTTCCTCGAATAAATAATATAAGATTTTGGCTACTCCCTCCTGCCCTTATCCTTCTTGTAAGATCTGCCGCGGTAGAAAAAGGAGTAGGTACGGGGTGAACAGTATACCCCCCTCTTTCAGACAATATGGCCCATGCTGGCCCATCTGTTGATTTAGCTAT…
	2183_13 ACCTTATACTTCATTCTAGGAGCGTGAGGTGGCTTACTAGGCACTTCTATAAGATTACTAATTCGAATCGAATTAGGTCAACCGGGAGCTTACCTAGGAAGAGATCAACTATATAACACAATCGTAACTGCACATGCATTTCTAATAATTTTCTTTTTAGTCATACCAGTATTTATTGGAGGATTTGGAAATTGACTAATCCCTCTAATGTTAGGGGCCCCAGATATGGCATTTCCTCGAATAAATAATATAAGATTTTGGCTACTTCCTCCTGCCCTTATCCTTCTTGTAAGATCTGCCGCGGTAGAAAAAGGAGTAGGTACGGGGTGAACAGTATACCCACCTCTTTCAGACAATATGGCTCATGCTGGCCCATCTGTTGATTTAGCTA…
	2184_13 ACCTTATACTTCATTCTAGGAGCGTGAGGTGGCTTACTAGGTACTTCTATAAGATTACTAATTCGAATCGAATTAGGTCAACCGGGAGCTTACCTAGGAAGAGATCAACTATATAACACAATCGTAACTGCACATGCATTTCTAATAATTTTCTTTTTAGTCATACCAGTATTTATTGGAGGATTTGGAAATTGACTAATCCCTCTAATGTTAGGGGCCCCAGATATGGCATTTCCTCGAATAAATAATATAAGATTTTGGCTACTCCCTCCTGCCCTTATCCTTCTTGTAAGATCTGCCGCGGTAGAAAAAGGAGTAGGTACGGGGTGAACAGTATACCCACCTCTTTCAGACAATATGGCCCATGCTGGCCCATCTGTTGATTTAGCTA…
	2215_13 ACCTTATACTTCATTCTAGGAGCGTGAGGTGGCTTACTAGGTACTTCTATAAGATTACTAATTCGAATCGAATTAGGTCAACCGGGAGCTTACCTAGGAAGAGATCAACTATATAACACAATCGTAACTGCACATGCATTTCTAATAATTTTCTTTTTAGTCATACCAGTATTTATTGGAGGATTTGGAAATTGACTAATCCCTCTAATGTTAGGGGCCCCAGATATGGCATTTCCTCGAATAAATAATATAAGATTTTGGCTACTCCCTCCTGCCCTTATCCTTCTTGTAAGATCTGCCGCGGTAGAAAAAGGAGTAGGTACGGGGTGAACAGTATACCCACCTCTTTCAGACAATATGGCCCATGCTGGACCATCTGTTGATTTAGCTA…
	2337_13 ??????????????????????????????GGCTTACTAGGTACTTCTATAAGATTACTAATTCGAATCGAATTAGGTCAACCGGGAGCTTACCTAGGAAGAGATCAACTATATAACACAATCGTAACTGCACATGCATTTCTAATAATTTTCTTTTTAGTCATACCAGTATTTATTGGAGGATTTGGAAATTGACTAATCCCTCTAATGTTAGGGGCCCCAGATATGGCATTTCCTCGAATAAATAATATAAGATTTTGGCTACTTCCTCCTGCCCTTATCCTTCTTGTAAGATCTGCCGCAGTAGAAAAAGGAGTAGGTACGGGGTGAACAGTATACCCACCTCTTTCAGACAATATGGCCCATGCTGGCCCATCTGTTGATTTAGCTA…
	2458_13 ??????????????????????????????GGCTTACTAGGTACTTCTATAAGATTACTAATTCGAATCGAATTAGGTCAACCGGGAGCTTACCTAGGAAGAGATCAACTATATAACACAATCGTAACTGCACATGCATTTCTAATAATTTTCTTTTTAGTCATACCAGTATTTATTGGAGGATTTGGAAATTGACTAATCCCTCTAATGTTAGGGGCCCCAGATATGGCATTTCCTCGAATAAATAATATAAGATTTTGGCTACTCCCTCCTGCCCTTATCCTTCTTGTAAGATCTGCTGCGGTAGAAAAAGGAGTAGGTACGGGGTGAACAGTATACCCACCTCTTTCAGACAATATGGCCCATGCTGGCCCATCTGTTGATTTAGCTA…
	2475_13 ACCTTATACTTCATTCTAGGAGCGTGAGGTGGCTTACTAGGTACTTCTATAAGATTACTAATTCGAATCGAATTAGGTCAACCGGGAGCTTACCTAGGAAGAGATCAACTATATAACACAATCGTAACTGCACATGCATTTCTAATAATTTTCTTTTTAGTCATACCAGTATTTATTGGAGGATTTGGAAATTGACTAATCCCTCTAATGTTAGGGGCTCCAGATATGGCATTTCCTCGAATAAATAATATAAGATTTTGGCTACTCCCTCCTGCCCTTATCCTTCTTGTAAGATCTGCCGCGGTAGAAAAAGGAGTAGGTACGGGGTGAACAGTATACCCACCTCTTTCAGACAATATGGCCCATGCTGGCCCATCTGTTGATTTAGCTA…
	2776_13 ???????????????????????????GGTGGCTTACTAGGTACTTCTATAAGATTACTAATTCGAATCGAATTAGGTCAACCGGGAGCTTACCTAGGAAGAGATCAACTATATAACACAATCGTAACTGCACATGCATTTCTAATAATTTTCTTTTTAGTCATACCAGTATTTATTGGAGGATTTGGAAATTGACTAATCCCTCTAATGTTAGGGGCCCCAGATATGGCATTTCCTCGAATAAATAATATAAGATTTTGGCTACTCCCTCCTGCCCTTATCCTTCTTGTAAGATCTGCCGCGGTAGAAAAAGGAGTAGGTACGGGGTGAACAGTATACCCCCCTCTTTCAGACAATATGGCCCATGCTGGCCCATCTGTTGATTTAGCTA…
	2921_13 ???????????????CTAGGAGCGTGAGGTGGCTTACTAGGTACTTCTATAAGATTACTAATTCGAATCGAATTAGGTCAACCGGGAGCTTACCTAGGAAGAGATCAACTATATAACACAATCGTAACTGCACATGCATTTCTAATAATTTTCTTTTTAGTCATACCAGTATTTATTGGAGGATTTGGAAATTGACTAATCCCTCTAATGTTAGGGGCCCCAGATATAGCATTTCCTCGAATAAATAATATAAGATTTTGGCTACTCCCTCCTGCCCTTATCCTTCTTGTAAGATCTGCCGCGGTAGAAAAAGGAGTAGGTACGGGGTGAACAGTATACCCCCCTCTTTCAGACAATATGGCCCATGCTGGCCCATCTGTTGATTTAGCTA…
	2038_13 ACCTTATACTTCATTCTAGGAGCGTGAGGTGGCTTACTAGGTACTTCTATAAGATTACTAATTCGAATCGAATTAGGTCAACCGGGAGCTTACCTAGGAAGAGATCAACTATATAACACAATCGTAACTGCACATGCATTTCTAATAATTTTCTTTTTAGTCATACCAGTATTTATTGGAGGATTTGGAAATTGACTAATCCCTCTAATGTTAGGGGCCCCAGATATGGCATTTCCTCGAATAAATAATATAAGATTTTGGCTACTCCCTCCTGCCCTTATCCTTCTTGTAAGATCTGCCGCGGTAGAAAAAGGAGTAGGTACGGGGTGAACAGTGTACCCCCCTCTTTCAGACAATATGGCCCATGCTGGCCCATCTGTTGATTTAGCTA…
	1986_13 ACCTTATACTTCATTCTAGGAGCGTGAGGTGGCTTACTAGGTACTTCTATAAGATTACTAATTCGAATCGAATTAGGTCAACCGGGAGCTTACCTAGGAAGAGATCAACTATATAACACAATCGTAACTGCACATGCATTTCTAATAATTTTTTTTTTAGTCATACCAGTATTTATTGGAGGATTTGGAAATTGACTAATCCCTCTAATGTTAGGGGCCCCAGATATGGCATTTCCTCGAATAAATAATATAAGATTTTGGCTACTCCCTCCTGCCCTTATCCTTCTTGTAAGATCTGCCGCGGTAGAAAAAGGAGTAGGTACGGGGTGAACAGTATACCCACCTCTTTCAGACAATATGGCTCATGCTGGCCCATCTGTTGATTTAGCTA…
	1998_13 ACCTTATACTTCATTCTAGGAGCGTGAGGTGGCTTACTAGGTACTTCTATAAGATTACTAATTCGAATCGAATTAGGTCAACCGGGAGCTTACCTAGGAAGAGATCAACTATATAACACAATCGTAACTGCACATGCATTTCTAATAATTTTCTTTTTAGTCATACCAGTATTTATTGGAGGATTTGGAAATTGACTAATCCCTCTAATGTTAGGGGCCCCAGATATGGCATTTCCTCGAATAAATAATATAAGATTTTGGCTACTCCCTCCTGCCCTTATCCTTCTTGTAAGATCTGCCGCGGTAGAAAAAGGAGTAGGTACGGGGTGAACAGTATACCCACCTCTTTCAGACAATATGGCTCATGCTGGCCCATCTGTTGATTTAGCTA…
	POLYNOR086_13_14 ACATTATATTTTATTTTAGGTGCGTGAGGAGGCCTATTAGGTACCTCAATAAGACTTCTAATTCGAATTGAACTTGGTCAACCAGGAGCTTACCTGGGAAGAGACCAATTGTACAACACTATCGTAACTGCCCATGCATTTTTAATAATCTTTTTCTTAGTAATACCTGTTTTCATCGGAGGATTCGGAAACTGGTTGATTCCATTAATACTTGGAGCTCCTGATATAGCATTCCCACGGATAAACAATATAAGATTCTGACTCCTGCCACCTGCACTTATTCTTCTTGTTAGATCTGCTGCAGTTGAAAAAGGTGTTGGTACCGGATGAACTGTCTACCCCCCTCTATCTGACAATATGGCCCATGCTGGACCATCAGTTG…
	2843_14 ???????????????????????????GGAGGCCTATTAGGTACCTCAATAAGACTTCTAATTCGAATTGAACTTGGTCAACCAGGAGCTTACCTGGGAAGAGACCAATTGTACAACACTATCGTAACTGCCCATGCATTTTTAATAATCTTTTTCTTAGTAATACCTGTTTTCATCGGAGGATTCGGAAACTGGTTGATTCCATTAATACTTGGAGCTCCTGATATAGCATTCCCACGGATAAACAATATAAGATTCTGACTCCTGCCACCTGCACTTATTCTTCTTGTTAGATCTGCTGCAGTTGAAAAAGGTGTTGGTACCGGATGAACTGTCTACCCCCCTCTATCTGACAATATGGCCCATGCTGGACCATCAGTTGATTTAGCTA…
	2850_14 ??????????????????GGTGCGTGAGGAGGCCTATTAGGTACCTCAATAAGACTTCTAATTCGAATTGAACTTGGTCAACCAGGAGCTTACCTGGGAAGAGACCAATTGTACAACACTATCGTAACTGCCCATGCATTTTTAATAATCTTTTTCTTAGTAATACCTGTTTTCATCGGAGGATTCGGAAACTGGTTGATTCCATTAATACTTGGAGCTCCTGATATAGCATTCCCACGGATAAACAATATAAGATTCTGACTCCTGCCACCTGCACTTATTCTTCTTGTTAGATCTGCTGCAGTTGAAAAAGGTGTTGGTACCGGGTGAACTGTCTACCCCCCTCTATCTGACAATATGGCCCATGCTGGACCATCAGTTGATTTAGCTA…
	2852_14 ???????????????????????????GGAGGCCTATTAGGTACCTCAATAAGACTTCTAATTCGAATTGAACTTGGTCAACCAGGAGCTTACCTGGGAAGAGACCAATTGTACAACACTATCGTAACTGCCCATGCATTTTTAATAATCTTTTTCTTAGTAATACCTGTTTTCATCGGAGGATTCGGAAACTGGTTGATTCCATTAATACTTGGAGCTCCTGATATAGCATTCCCACGGATAAACAATATAAGATTCTGACTCCTGCCACCTGCACTTATTCTTCTTGTTAGATCTGCTGCAGTTGAAAAAGGTGTTGGCACCGGATGAACTGTCTACCCCCCTCTATCTGACAATATGGCCCATGCTGGACCATCAGTTGATTTAGCTA…
	2479_14 ACATTATATTTTATTTTAGGTGCGTGAGGAGGCCTATTAGGTACCTCAATAAGACTTCTAATTCGAATTGAACTTGGTCAACCAGGAGCTTACCTGGGAAGAGACCAATTGTACAACACTATCGTAACTGCCCATGCATTTTTAATAATCTTTTTCTTAGTAATACCTGTTTTCATCGGAGGATTCGGAAACTGGTTGATTCCATTAATACTTGGGGCTCCTGATATAGCATTCCCACGGATAAACAATATAAGATTCTGACTCCTGCCACCTGCACTTATTCTTCTTGTTAGATCTGCTGCAGTTGAAAAAGGTGTTGGTACCGGATGAACTGTCTACCCCCCTCTATCTGACAATATGGCCCATGCTGGACCATCAGTTGATTTAGCTA…
	2004_15 ACACTATATTTTATTTTAGGTGTATGAGGAGGCCTTTTAGGCACTTCTATAAGACTTCTTATTCGAATTGAATTAGGACAACCAGGAGCATTTCTTGGTAGAGACCAACTATACAACACAATCGTTACTGCCCACGCATTCCTTATAATTTTCTTCCTAGTAATACCTGTATTTATTGGAGGCTTCGGAAATTGACTAATCCCATTAATATTAGGAGCTCCAGATATAGCATTCCCACGAATAAATAATATAAGATTCTGACTCTTACCGCCCGCTCTAATCCTTCTAGTTAGCTCAGCAGCTGTAGAAAAAGGAGTAGGGACAGGTTGAACCGTTTATCCACCCCTTTCTGATAATATGGCCCACGCCGGCCCATCCGTAGACTTAGCTA…
	2005_15 ACACTATATTTTATTTTAGGTGTATGAGGAGGCCTTTTAGGCACTTCTATAAGACTTCTTATTCGAATTGAATTAGGACAACCAGGAGCATTTCTTGGTAGAGACCAACTATACAACACAATCGTTACTGCCCACGCATTCCTTATAATTTTCTTCCTAGTAATACCTGTATTTATCGGAGGCTTCGGAAATTGACTAATCCCATTAATATTAGGAGCTCCAGATATAGCATTCCCACGAATAAATAATATAAGATTCTGACTCTTACCGCCCGCTCTAATCCTTCTAGTTAGCTCAGCAGCTGTAGAAAAAGGAGTAGGGACAGGTTGAACCGTTTATCCACCCCTTTCTGATAATATGGCCCACGCCGGCCCATCCGTAGACTTAGCTA…
	2006_15 ACACTATATTTTATTTTAGGTGTATGAGGAGGCCTTTTAGGCACTTCTATAAGACTTCTTATTCGAATTGAATTAGGACAACCAGGAGCATTTCTTGGTAGAGACCAACTATACAACACAATCGTTACTGCCCACGCATTCCTTATAATTTTCTTCCTAGTAATACCTGTATTTATCGGAGGCTTCGGAAATTGACTAATCCCATTAATATTAGGAGCTCCAGATATAGCATTCCCACGAATAAATAATATAAGATTCTGACTCTTACCGCCCGCTCTAACCCTTCTAGTTAGCTCAGCAGCTGTAGAAAAAGGAGTAGGGACAGGTTGAACCGTTTATCCACCCCTTTCTGATAATATGGCCCACGCCGGCCCATCCGTAGACTTAGCTA…
	2030_15 ????????????????????????????????????TTAGGCACTTCTATAAGACTTCTTATTCGAATTGAATTAGGACAACCAGGAGCATTTCTTGGTAGAGACCAACTATACAACACAATCGTTACTGCCCACGCATTCCTTATAATTTTCTTCCTAGTAATACCTGTATTTATTGGAGGCTTCGGAAATTGACTAGTCCCATTAATATTAGGAGCTCCAGATATAGCATTCCCACGAATAAATAATATAAGATTCTGACTCTTACCGCCCGCTCTAATCCTTCTAGTTAGCTCAGCAGCTGTAGAAAAAGGAGTAGGGACAGGTTGAACCGTTTATCCACCCCTTTCTGATAATATGGCCCACGCCGGCCCATCCGTAGACTTAGCTA…
	2267_16 ??????????????????????????????GGACTCTTAGGCACTTCTATAAGACTTCTTATTCGTATTGAGCTAGGGCAACCTGGAGCTTACCTTGGTAGAGACCAATTATATAACACTATCGTTACTGCACATGCATTTTTAATAATCTTCTTCTTAGTTATGCCAGTTTTTATTGGTGGATTTGGTAATTGATTAATCCCATTAATACTGGGAGCTCCTGATATAGCCTTTCCACGAATAAATAATATAAGATTTTGACTACTACCACCAGCCTTAATCTTATTAGTAAGCTCTGCAGCTGTAGAAAAAGGGGCAGGCACTGGTTGAACTGTATACCCGCCATTATCTGATAATATGGCTCATGCGGGCCCATCAGTTGACCTTGCTA…
	2268_16 ????????????????????????????????????TTAGGCACTTCTATAAGACTTCTTATTCGTATTGAACTAGGGCAACCTGGAGCTTACCTTGGTAGAGACCAATTATATAACACTATCGTTACTGCACATGCATTTTTAATAATCTTCTTCTTAGTTATGCCAGTTTTTATTGGTGGATTTGGTAATTGATTAATCCCATTAATACTGGGAGCTCCTGATATAGCCTTTCCACGAATAAATAATATAAGATTTTGGCTACTACCGCCAGCCTTAATCTTATTAGTAAGCTCTGCAGCTGTAGAAAAAGGGGCAGGCACTGGTTGAACTGTATACCCACCATTATCTGATAATATGGCTCATGCGGGTCCATCAGTTGATCTTGCTA…
	2269_16 ??????????????????????????????GGACTCTTAGGCACTTCTATAAGACTTCTTATTCGTATTGAACTAGGGCAACCTGGAGCTTACCTTGGTAGAGACCAATTATATAACACTATCGTTACTGCACATGCATTTTTAATAATCTTCTTCTTAGTTATGCCAGTTTTTATTGGTGGATTTGGTAATTGATTAATCCCATTAATACTGGGAGCTCCTGATATAGCCTTTCCACGAATAAATAATATAAGATTTTGGCTACTACCACCAGCCTTAATCTTATTAGTAAGCTCTGCAGCTGTAGAAAAAGGGGCAGGCACTGGTTGAACTGTATACCCGCCATTATCTGATAATATGGCTCATGCGGGTCCATCAGTTGACCTTGCTA…
	2270_16 ??????????????????????????????GGACTCTTAGGCACTTCTATAAGACTTCTTATTCGTATTGAACTAGGGCAACCTGGAGCTTACCTTGGTAGAGACCAATTATATAACACTATCGTTACTGCACATGCATTTTTAATAATCTTCTTCTTAGTTATGCCAGTTTTTATTGGTGGATTTGGTAATTGATTAATCCCATTAATACTGGGAGCTCCTGATATAGCCTTTCCACGAATAAATAATATAAGATTTTGGCTACTACCGCCAGCCTTAATCTTATTAGTAAGCTCTGCAGCTGTAGAAAAAGGGGCAGGCACTGGTTGAACTGTATACCCACCATTATCTGATAATATGGCTCATGCGGGTCCATCAGTTGACCTTGCTA…
	2279_16 ??????????????????????????????GGACTCTTAGGCACTTCTATAAGACTTCTTATTCGTATTGAGTTAGGGCAACCTGGAGCTTACCTTGGTAGAGACCAATTATATAACACTATCGTTACTGCACATGCATTTTTAATAATCTTCTTCTTAGTTATACCAGTTTTTATCGGTGGATTTGGTAATTGATTAATCCCATTAATACTGGGAGCTCCTGATATAGCCTTTCCACGAATAAATAATATAAGATTTTGGCTACTACCACCAGCCTTAATCTTATTAGTAAGCTCTGCAGCTGTAGAAAAAGGGGCTGGCACTGGTTGAACTGTATACCCGCCATTATCTGATAATATGGCTCATGCGGGCCCATCAGTTGACCTTGCTA…
	2280_16 ??????????????????????????????GGGCTCTTAGGCACTTCTATAAGACTTCTTATTCGTATTGAGCTAGGGCAACCTGGAGCTTACCTTGGTAGAGACCAATTATATAACACTATCGTTACTGCACATGCATTTTTAATAATCTTCTTCTTAGTTATGCCAGTTTTTATTGGTGGATTTGGTAATTGATTAATCCCATTAATACTGGGAGCTCCTGATATAGCCTTTCCACGAATAAATAATATAAGATTTTGACTACTACCACCAGCCTTAATCTTATTAGTAAGCTCTGCAGCTGTAGAAAAAGGGGCAGGCACTGGTTGAACTGTATACCCACCATTATCTGATAATATGGCTCATGCGGGTCCATCAGTTGACCTTGCTA…
	2284_16 ??????????????????????????????GGACTCTTAGGCACTTCTATAAGACTTCTTATTCGTATTGAGCTAGGGCAACCTGGAGCTTACCTTGGTAGAGACCAATTATATAACACTATCGTTACTGCACATGCATTTTTAATAATCTTCTTCTTAGTTATGCCAGTTTTTATTGGTGGATTTGGTAATTGATTAATCCCATTAATACTGGGAGCTCCTGATATAGCCTTTCCACGAATAAATAATATAAGATTTTGACTACTACCACCAGCCTTAATCTTATTAGTAAGCTCTGCAGCTGTAGAAAAAGGGGCAGGCACTGGTTGAACTGTATACCCACCATTATCTGATAATATGGCTCATGCGGGTCCATCAGTTGACCTTGCTA…
	2288_16 ??????????????????????????????GGACTCTTAGGCACTTCTATAAGACTTCTTATTCGTATTGAGCTAGGGCAACCTGGAGCTTACCTTGGTAGAGACCAATTATATAACACTATCGTTACTGCACATGCATTTTTAATAATCTTCTTCTTAGTTATGCCAGTTTTTATTGGTGGATTTGGTAATTGATTAATCCCATTAATACTGGGAGCTCCTGATATAGCCTTTCCACGAATAAATAATATAAGATTTTGACTACTACCACCAGCCTTAATCTTATTAGTAAGCTCTGCAGCTGTAGAAAAAGGGGCAGGCACTGGTTGAACTGTATACCCACCATTATCTGATAATATGGCTCATGCGGGTCCATCAGTTGACCTTGCTA…
	2289_16 ??????????????????????????????GGACTCTTAGGCACTTCTATAAGACTTCTTATTCGTATTGAGCTAGGGCAACCTGGAGCTTACCTTGGTAGAGACCAATTATATAACACTATCGTTACTGCACATGCATTTTTAATAATCTTCTTCTTAGTTATGCCAGTTTTTATTGGTGGATTTGGTAATTGATTAATTCCATTAATACTGGGAGCTCCTGATATAGCCTTTCCACGAATAAATAATATAAGATTTTGACTACTACCACCAGCCTTAATCTTATTAGTAAGCTCTGCAGCTGTAGAAAAAGGGGCAGGCACTGGTTGAACTGTATACCCGCCATTATCTGATAATATGGCCCATGCGGGTCCATCAGTTGACCTTGCTA…
	2290_16 ??????????????????????????????GGACTCTTAGGCACTTCTATAAGACTTCTTATTCGTATTGAGCTAGGGCAACCTGGAGCTTACCTTGGTAGAGACCAATTATATAACACTATCGTTACTGCACATGCATTTTTAATAATCTTCTTCTTAGTTATGCCAGTTTTTATTGGTGGATTTGGTAATTGATTAATCCCATTAATACTGGGAGCTCCTGATATAGCCTTTCCACGAATAAATAATATAAGATTTTGACTACTACCACCAGCCTTAATCTTATTAGTAAGCTCTGCAGCTGTAGAAAAAGGGGCAGGCACTGGTTGAACTGTATACCCGCCATTATCTGATAATATGGCTCATGCGGGTCCATCAGTTGACCTTGCTA…
	2294_16 ???????????????????????????????????????????????????????????????CGTATTGAACTAGGGCAACCTGGAGCTTACCTTGGTAGAGACCAATTATATAACACTATCGTTACTGCACATGCATTTTTAATAATCTTCTTCTTAGTTATGCCAGTTTTTATTGGTGGATTTGGTAATTGATTAATCCCATTAATACTGGGAGCTCCTGATATAGCCTTTCCACGAATAAATAATATAAGATTTTGGCTACTACCACCAGCCTTAATCTTATTAGTAAGCTCTGCAGCTGTAGAAAAAGGGGCAGGCACTGGTTGAACTGTATACCCGCCATTATCTGATAATATGGCTCATGCGGGTCCATCAGTTGACCTTGCTA…
	2295_16 ??????????????????????????????GGACTCTTAGGCACTTCTATAAGACTTCTTATTCGTATTGAACTAGGGCAACCTGGAGCTTACCTTGGTAGAGACCAATTATATAACACTATCGTTACTGCACATGCATTTTTAATAATCTTCTTCTTAGTTATGCCAGTTTTTATTGGTGGATTTGGTAATTGATTAATCCCATTAATACTGGGAGCTCCTGATATAGCCTTTCCACGAATAAATAATATAAGATTTTGGCTACTACCACCAGCCTTAATCTTATTAGTAAGCTCTGCAGCTGTAGAAAAGGGGGCAGGCACTGGTTGAACTGTATACCCACCATTATCTGATAATATGGCTCATGCGGGTCCATCAGTTGACCTTGCTA…
	2297_16 ???????????????????????????GGAGGACTCTTAGGCACTTCTATAAGACTTCTTATTCGTATTGAGCTAGGGCAACCTGGAGCTTACCTTGGTAGAGACCAATTATATAACACTATCGTTACTGCACATGCATTTTTAATAATCTTCTTCTTAGTTATGCCAGTTTTTATTGGTGGATTTGGTAATTGATTAATCCCATTAATACTAGGAGCTCCTGATATAGCCTTTCCACGAATAAATAATATAAGATTTTGACTACTACCACCAGCCTTAATCTTATTAGTAAGCTCTGCAGCTGTAGAAAAAGGGGCAGGCACCGGTTGAACTGTATACCCGCCATTATCTGATAATATGGCTCATGCGGGCCCATCAGTTGACCTTGCTA…
	2298_16 ??????????????????????????????GGACTCTTAGGCACTTCTATAAGACTTCTTATTCGTATTGAGCTAGGGCAACCTGGAGCTTACCTTGGTAGGGACCAATTATATAACACTATCGTTACTGCACATGCATTTTTAATAATCTTCTTCTTAGTTATGCCAGTTTTTATTGGTGGATTTGGTAATTGATTAATCCCATTAATACTGGGAGCTCCTGATATAGCTTTTCCACGAATAAATAATATAAGATTTTGACTACTACCACCAGCCTTAATCTTATTAGTAAGCTCTGCAGCTGTAGAAAAAGGGGCAGGCACTGGTTGAACTGTATACCCTCCATTATCTGATAATATGGCTCATGCGGGTCCATCAGTTGACCTTGCTA…
	2299_16 ??????????????????????????????GGACTCTTAGGCACTTCTATAAGACTTCTTATTCGTATTGAGCTAGGGCAACCTGGAGCTTACCTTGGTAGGGACCAATTATATAACACTATCGTTACTGCACATGCATTTTTAATAATCTTCTTCTTAGTTATGCCAGTTTTTATCGGTGGATTTGGTAATTGATTAATCCCATTAATACTGGGAGCTCCTGATATAGCCTTTCCACGAATAAATAATATAAGATTTTGACTACTACCACCAGCCTTAATCTTATTAGTAAGCTCTGCAGCTGTAGAAAAAGGGGCAGGCACTGGTTGAACTGTATACCCGCCATTATCTGATAATATGGCTCATGCGGGTCCATCAGTTGACCTTGCTA…
	2300_16 ??????????????????????????????????????????????????????????????????????????????CAACCTGGAGCTTACCTTGGTAGAGACCAATTATATAACACTATCGTTACTGCACATGCATTTTTAATAATCTTCTTCTTGGTTATGCCAGTTTTTATTGGTGGATTTGGTAATTGATTAATCCCATTAATACTGGGAGCTCCTGATATAGCCTTTCCACGAATAAATAATATAAGATTTTGGCTACTACCGCCAGCCTTAATCTTATTAGTAAGCTCTGCAGCTGTAGAAAAAGGGGCAGGCACTGGTTGAACTGTATACCCGCCATTATCTGATAATATGGCTCATGCGGGTCCATCAGTTGACCTTGCTA…
	2303_16 ?????????????????????????????????CTCTTAGGCACTTCTATAAGACTTCTTATTCGTATTGAGCTAGGGCAACCTGGAGCTTACCTTGGTAGAGACCAATTATATAACACTATCGTTACTGCACATGCATTTTTAATAATCTTCTTCTTAGTTATGCCAGTTTTTATTGGTGGATTTGGTAATTGATTAATCCCATTAATACTGGGAGCTCCTGATATAGCCTTTCCACGAATAAATAATATAAGATTTTGGCTACTACCACCAGCCTTAATCTTATTAGTAAGCTCTGCAGCTGTAGAAAAGGGGGCAGGCACTGGTTGAACTGTATACCCACCATTATCTGATAATATGGCTCATGCGGGTCCATCAGTTGACCTTGCTA…
	2305_16 ??????????????????????????????GGACTCTTAGGCACTTCTATAAGACTTCTTATTCGTATTGAGCTAGGGCAACCTGGAGCTTACCTTGGTAGAGACCAATTATATAACACTATCGTTACTGCACATGCATTTTTAATAATCTTCTTCTTAGTTATGCCAGTTTTTATTGGTGGATTTGGTAATTGATTAATCCCATTAATACTGGGAGCTCCTGATATAGCCTTTCCACGAATAAATAATATAAGATTTTGACTGCTACCACCAGCCTTAATCTTATTAGTAAGCTCTGCAGCTGTAGAAAAAGGGGCAGGCACTGGTTGAACTGTATACCCGCCATTATCTGATAATATGGCTCATGCGGGCCCATCAGTTGACCTTGCTA…
	2306_16 ????????????????????????????????????TTAGGCACTTCTATAAGACTTCTTATTCGTATTGAGCTAGGGCAACCTGGAGCTTACCTTGGTAGAGACCAATTATATAACACTATCGTTACTGCACATGCATTTTTAATAATCTTCTTCTTAGTTATGCCAGTTTTTATTGGTGGATTTGGTAATTGATTAATCCCATTAATACTGGGAGCTCCTGATATAGCCTTTCCACGAATAAACAATATAAGATTTTGGCTACTACCACCAGCCTTAATCTTATTAGTAAGCTCTGCAGCTGTAGAAAAAGGGGCAGGCACTGGTTGAACTGTATACCCGCCATTATCTGATAATATGGCTCATGCGGGTCCATCAGTTGACCTTGCTA…
	2307_16 ??????????????????????????????GGACTCTTAGGCACTTCTATAAGACTTCTTATTCGTATTGAGCTAGGGCAACCTGGAGCTTACCTTGGTAGAGACCAATTATATAACACTATCGTTACTGCACATGCATTTTTAATAATCTTCTTCTTAGTTATGCCAGTTTTTATTGGTGGATTTGGTAATTGATTAATCCCATTAATACTGGGAGCTCCTGATATAGCCTTTCCACGAATAAATAATATAAGATTTTGACTACTACCACCAGCCTTAATCTTATTAGTAAGCTCTGCAGCTGTAGAAAAAGGGGCAGGCACTGGTTGAACTGTATACCCGCCATTATCTGATAATATGGCTCATGCGGGTCCATCAGTTGACCTTGCTA…
	2308_16 ??????????????????????????????GGACTCTTAGGCACTTCTATAAGACTTCTTATTCGTATTGAGCTAGGGCAACCTGGAGCTTACCTTGGTAGAGACCAATTATATAACACTATCGTTACTGCACATGCATTTTTAATAATCTTCTTCTTAGTTATGCCAGTTTTTATTGGTGGATTTGGTAATTGGTTAATCCCATTAATACTGGGAGCTCCTGATATAGCCTTTCCACGAATAAATAATATAAGATTTTGACTACTACCACCAGCCTTAATCTTATTAGTAAGCTCTGCAGCTGTAGAAAAAGGGGCAGGCACTGGTTGAACTGTATACCCGCCATTATCTGATAATATGGCTCATGCGGGTCCATCAGTTGACCTTGCTA…
	2309_16 ??????????????????????????????GGACTCTTAGGCACTTCTATAAGACTTCTTATTCGTATTGAGCTAGGGCAACCTGGAGCTTACCTTGGTAGAGACCAATTATATAACACTATCGTTACTGCACATGCATTTTTAATAATCTTCTTCTTAGTTATGCCAGTTTTTATTGGTGGATTTGGTAATTGATTAATCCCATTAATACTGGGAGCTCCTGATATAGCCTTTCCACGAATAAATAATATAAGATTTTGACTACTACCACCAGCCTTAATCTTATTAGTAAGCTCTGCAGCTGTAGAAAAAGGGGCAGGCACTGGTTGAACTGTATACCCGCCATTATCTGATAATATAGCTCATGCGGGTCCATCAGTTGACCTTGCTA…
	2311_16 ??????????????????????????????GGACTCTTAGGCACTTCTATAAGACTTCTTATTCGTATTGAGCTAGGGCAACCTGGAGCTTACCTTGGTAGAGACCAATTATATAACACTATCGTTACTGCACATGCATTTTTAATAATCTTCTTCTTAGTTATGCCAGTTTTTATTGGTGGATTTGGTAATTGATTAATCCCATTAATACTGGGAGCTCCTGATATAGCCTTTCCACGAATAAATAATATAAGATTTTGACTACTACCACCAGCCTTAATCTTATTAGTAAGCTCTGCAGCTGTAGAAAAAGGGGCAGGCACTGGTTGAACTGTATACCCGCCATTATCTGATAATATGGCTCATGCGGGCCCATCAGTTGACCTTGCTA…
	2315_16 ??????????????????????????????GGACTCTTAGGCACTTCTATAAGACTTCTTATTCGTATTGAGCTAGGGCAACCTGGAGCTTACCTTGGTAGAGACCAATTATATAACACTATCGTTACTGCACATGCATTTTTAATAATCTTCTTCTTAGTTATGCCAGTTTTTATTGGTGGATTTGGTAATTGATTAATCCCATTAATACTGGGAGCTCCTGATATAGCCTTTCCACGAATAAATAATATAAGATTTTGACTACTACCACCAGCCTTAATCTTATTAGTAAGCTCTGCAGCTGTAGAAAAAGGGGCAGGCACTGGTTGAACTGTATACCCACCATTATCTGATAATATGGCTCATGCGGGTCCATCAGTTGACCTTGCTA…
	2316_16 ??????????????????????????????GGACTCTTAGGCACTTCTATAAGACTTCTTATTCGTATTGAGCTAGGGCAACCTGGAGCTTACCTTGGTAGAGACCAGTTATATAACACTATCGTTACTGCACATGCATTTTTAATAATCTTCTTCTTAGTTATGCCAGTTTTTATTGGTGGATTTGGTAATTGATTAATCCCATTAATACTGGGAGCTCCTGATATAGCCTTCCCACGAATAAATAATATAAGATTTTGACTACTACCGCCAGCCTTAATCTTATTAGTAAGCTCTGCAGCTGTAGAAAAAGGGGCAGGCACTGGTTGAACTGTATACCCGCCATTATCTGATAATATGGCTCATGCGGGTCCATCAGTTGACCTTGCTA…
	2325_16 ACATTATATTTTATCTTGGGTGCATGAGGAGGACTCTTAGGCACTTCTATAAGACTTCTTATTCGTATTGAGCTAGGGCAACCTGGAGCTTACCTTGGTAGAGACCAATTATATAACACTATCGTTACTGCACATGCATTTTTAATAATCTTCTTCTTAGTTATGCCAGTTTTTATTGGTGGATTTGGTAATTGATTAATCCCATTAATACTGGGAGCTCCTGATATAGCCTTTCCACGAATAAATAATATAAGATTTTGACTACTACCACCAGCCTTAATCTTATTAGTAAGCTCTGCAGCTGTAGAAAAGGGGGCAGGCACTGGTTGAACTGTATACCCGCCATTATCTGATAATATGGCTCATGCGGGCCCATCAGTTGACCTTGCTA…
	2330_16 ??????????????????????????????GGACTCTTAGGCACTTCTATAAGACTTCTTATTCGTATTGAGCTAGGGCAACCTGGAGCTTACCTTGGTAGAGACCAATTATATAACACTATCGTTACTGCACATGCATTTTTAATAATCTTCTTCTTAGTTATACCAGTTTTTATTGGTGGATTTGGTAATTGATTAATCCCATTAATACTGGGAGCTCCTGATATAGCCTTTCCACGAATAAATAATATAAGATTTTGACTACTACCACCAGCCTTAATCTTATTAGTAAGCTCTGCAGCTGTAGAAAAAGGGGCAGGCACTGGTTGAACTGTATACCCGCCATTATCTGATAATATGGCTCATGCGGGTCCATCAGTTGACCTTGCTA…
	2339_16 ??????????????????????????????GGACTCTTAGGCACTTCTATAAGACTTCTTATTCGTATTGAGCTAGGGCAACCTGGAGCTTACCTTGGTAGAGACCAATTATATAACACTATCGTTACTGCACATGCATTTTTAATAATCTTCTTCTTAGTTATGCCAGTTTTTATTGGTGGATTTGGTAATTGATTAATCCCATTAATACTGGGAGCTCCTGATATAGCCTTTCCACGAATAAATAATATAAGATTTTGACTACTACCACCAGCCTTAATCTTATTAGTAAGCTCTGCAGCTGTAGAAAAAGGGGCAGGCACTGGTTGAACTGTATACCCGCCATTATCTGATAATATGGCTCATGCGGGTCCATCAGTTGACCTTGCTA…
	2364_16 ??????????????????????????????GGACTCTTAGGCACTTCTATAAGACTTCTTATTCGTATTGAGCTAGGGCAACCTGGAGCTTACCTTGGTAGAGACCAATTATATAACACTATCGTTACTGCACATGCATTTTTAATAATCTTCTTCTTAGTTATGCCAGTTTTTATTGGTGGATTTGGTAATTGATTAATCCCATTAATACTGGGAGCTCCTGATATAGCCTTTCCACGAATAAATAATATAAGATTTTGACTACTACCACCAGCCTTAATCTTATTAGTAAGCTCTGCAGCTGTAGAAAAAGGGGCAGGCACTGGTTGAACTGTATACCCGCCATTATCTGATAATATGGCTCATGCGGGTCCATCAGTTGACCTTGCTA…
	2344_16 ??????????????????????????????GGACTCTTAGGCACTTCTATAAGACTTCTTATTCGTATTGAGCTAGGGCAACCTGGAGCTTACCTTGGTAGAGACCAATTATATAACACTATCGTTACTGCACATGCATTTTTAATAATCTTCTTCTTAGTTATGCCAGTTTTTATTGGTGGATTTGGTAATTGATTAATCCCATTAATACTGGGAGCTCCTGATATAGCCTTCCCACGAATAAATAATATAAGATTTTGACTACTACCACCAGCCTTAATCTTATTAGTAAGCTCTGCAGCTGTAGAAAAAGGGGCAGGCACTGGTTGAACTGTATACCCGCCATTATCTGATAATATGGCTCATGCGGGTCCATCAGTTGACCTTGCTA…
	2345_16 ?????????????????????????????????????????????TCTATAAGACTTCTTATTCGTATTGAGCTAGGGCAACCTGGAGCTTACCTTGGTAGAGACCAATTATATAACACTATCGTTACTGCACATGCATTTTTAATAATCTTCTTCTTAGTTATGCCAGTTTTTATTGGTGGATTTGGTAATTGATTAATCCCATTAATACTGGGAGCTCCTGATATAGCCTTTCCACGAATAAATAATATAAGATTTTGACTACTACCGCCCGCCTTAATCTTATTAGTAAGCTCTGCAGCTGTAGAAAAAGGGGCAGGCACTGGTTGAACTGTATACCCGCCATTATCTGATAATATGGCTCATGCGGGTCCATCAGTTGACCTTGCTA…
	2356_16 ??????????????????????????????GGACTCTTAGGCACTTCTATAAGACTTCTTATTCGTATTGAGCTAGGGCAACCTGGAGCTTACCTTGGTAGAGACCAATTATATAACACTATCGTTACTGCACATGCATTTTTAATAATCTTCTTCTTAGTTATGCCAGTTTTTATTGGTGGATTTGGTAATTGATTAATCCCATTAATACTGGGAGCTCCTGATATAGCCTTTCCACGAATAAATAATATAAGATTTTGACTACTACCACCAGCCTTAATCTTATTAGTAAGCTCTGCAGCTGTAGAAAAAGGGGCAGGCACTGGTTGAACTGTATACCCGCCATTATCTGATAATATGGCTCATGCGGGTCCATCAGTTGACCTTGCTA…
	2357_16 ??????????????????????????????GGACTCTTAGGCACTTCTATAAGACTTCTTATTCGTATTGAGCTAGGGCAACCTGGAGCTTACCTTGGTAGAGACCAATTATATAACACTATCGTTACTGCACATGCATTTTTAATAATCTTCTTCTTAGTTATGCCAGTTTTTATTGGTGGGTTTGGTAATTGATTAATCCCATTAATACTGGGAGCTCCTGATATAGCCTTTCCACGAATAAATAATATAAGATTTTGACTACTACCACCAGCCTTAATCTTATTAGTAAGCTCTGCAGCTGTAGAAAAAGGGGCAGGCACTGGTTGAACTGTGTACCCGCCATTATCTGATAATATGGCTCATGCGGGTCCATCAGTTGACCTTGCTA…
	2358_16 ??????????????????????????????GGACTCTTAGGCACTTCTATAAGACTTCTTATTCGTATTGAGCTAGGGCAACCTGGAGCTTACCTTGGTAGAGACCAATTATATAACACTATCGTTACTGCACATGCATTTTTAATAATCTTCTTCTTAGTTATGCCAGTTTTTATTGGTGGATTTGGTAATTGATTAATCCCATTAATACTGGGAGCTCCTGATATAGCCTTTCCACGAATAAATAATATAAGATTTTGACTACTACCACCAGCCTTAATCTTATTAGTAAGCTCTGCAGCTGTAGAAAAAGGGGCAGGCACTGGTTGAACTGTATACCCGCCATTATCTGATAATATGGCTCATGCGGGTCCATCAGTTGACCTTGCTA…
	2359_16 ??????????????????????????????GGACTCTTAGGCACTTCTATAAGACTTCTTATTCGTATTGAGCTAGGGCAACCTGGAGCTTACCTTGGTAGAGACCAATTATATAACACTATCGTTACTGCACATGCATTTTTAATAATCTTCTTCTTAGTTATGCCAGTTTTTATTGGTGGATTTGGTAATTGATTAATCCCATTAATACTGGGAGCTCCTGATATAGCCTTTCCACGAATAAATAATATAAGATTTTGACTACTACCACCAGCCTTAATCTTATTAGTAAGCTCTGCAGCTGTAGAAAAAGGGGCAGGCACTGGTTGAACTGTATACCCACCATTATCTGATAATATGGCTCATGCGGGGCCATCAGTTGACCTTGCTA…
	2361_16 ???????????????????????????????????????????????????????????????CGTATTGAGCTAGGGCAACCTGGAGCTTACCTTGGTAGAGACCAATTATATAACACTATCGTTACTGCACATGCATTTTTAATAATCTTCTTCTTAGTTATGCCAGTTTTTATTGGTGGATTTGGTAATTGATTAATCCCATTAATACTGGGAGCTCCTGATATAGCCTTTCCACGAATAAATAATATAAGATTTTGACTACTACCACCAGCCTTAATCTTATTAGTAAGCTCTGCAGCTGTAGAAAAAGGGGCAGGCACTGGTTGAACTGTATACCCGCCATTATCTGATAATATGGCTCATGCGGGTCCATCAGTTGACCTTGCTA…
	2362_16 ??????????????????????????????GGGCTCTTAGGCACTTCTATAAGACTTCTTATTCGTATTGAGCTAGGGCAACCTGGAGCTTACCTTGGTAGAGACCAATTATATAACACTATCGTTACTGCACATGCATTTTTAATAATCTTCTTCTTAGTTATGCCAGTTTTTATTGGTGGATTTGGTAATTGATTAATCCCATTAATACTGGGAGCTCCTGATATAGCCTTTCCACGAATAAATAATATAAGATTTTGACTACTACCACCAGCCTTAATCTTATTGGTAAGCTCTGCAGCTGTAGAAAAGGGGGCAGGCACTGGTTGAACCGTATACCCGCCATTATCTGATAATATGGCTCATGCGGGTCCATCAGTTGACCTTGCTA…
	2363_16 ??????????????????????????????GGACTCTTAGGCACTTCTATAAGACTTCTTATTCGTATTGAGCTAGGGCAACCTGGAGCTTACCTTGGTAGAGACCAATTATATAACACTATCGTTACTGCACATGCATTTTTAATAATCTTCTTCTTAGTTATGCCAGTTTTTATTGGTGGATTTGGTAATTGGTTAATCCCATTAATACTGGGAGCTCCTGATATAGCCTTTCCACGAATAAATAATATAAGATTTTGACTACTACCACCAGCCTTAATCTTATTAGTAAGCTCTGCAGCTGTAGAAAAAGGGGCAGGCACTGGTTGAACTGTATACCCGCCATTATCTGATAATATGGCTCATGCGGGTCCATCAGTTGACCTTGCTA…
	2365_16 ??????????????????????????????GGACTCTTAGGCACTTCTATAAGACTTCTTATTCGTATTGAGCTAGGGCAACCTGGAGCTTACCTTGGTAGAGACCAATTATATAACACTATCGTTACTGCACATGCATTTTTAATAATCTTCTTCTTAGTTATGCCAGTTTTTATTGGTGGATTTGGTAATTGACTAATCCCATTAATACTGGGAGCTCCTGATATAGCCTTTCCACGAATAAATAATATAAGATTTTGACTACTACCACCAGCCTTAATCTTATTAGTAAGCTCTGCAGCTGTAGAAAAAGGGGCAGGCACTGGTTGAACTGTATACCCACCACTATCTGATAATATGGCTCATGCGGGTCCATCAGTTGACCTTGCTA…
	2366_16 ??????????????????????????????GGACTCTTAGGCACTTCTATAAGACTTCTTATTCGTATTGAGCTAGGGCAACCTGGAGCTTACCTTGGTAGAGACCAACTATATAACACTATCGTTACTGCACATGCATTTTTAATAATCTTCTTCTTAGTTATGCCAGTTTTTATTGGTGGATTTGGTAATTGATTAATCCCATTAATACTGGGAGCTCCTGATATAGCCTTTCCACGAATAAATAATATAAGATTTTGACTACTACCACCAGCCTTAATCTTATTAGTAAGCTCTGCAGCTGTAGAAAAAGGGGCAGGCACTGGTTGAACTGTATACCCGCCATTATCTGATAATATGGCTCATGCGGGTCCATCAGTTGACCTTGCTA…
	2373_16 ??????????????????????????????GGACTCTTAGGCACTTCTATAAGACTTCTTATTCGTATTGAGCTAGGGCAACCTGGAGCTTACCTTGGTAGAGACCAGTTATATAACACTATCGTTACTGCACATGCATTTTTAATAATCTTCTTCTTAGTCATGCCAGTTTTTATTGGTGGATTTGGTAATTGATTAATCCCATTAATACTGGGAGCTCCTGATATAGCCTTCCCACGAATAAATAATATAAGATTTTGACTACTACCACCAGCCTTAATCTTATTAGTAAGCTCTGCAGCTGTAGAAAAAGGGGCAGGCACTGGTTGAACTGTATACCCGCCATTATCTGATAATATGGCTCATGCGGGTCCATCAGTTGACCTTGCTA…
	2374_16 ?????????????????????????????????????????????TCTATAAGACTTCTTATTCGTATTGAGCTAGGGCAACCTGGAGCTTACCTTGGTAGAGACCAATTATATAACACTATCGTTACTGCACATGCATTTTTAATAATCTTCTTCTTAGTTATGCCAGTTTTTATTGGTGGATTTGGTAATTGACTAATCCCATTAATACTGGGAGCTCCTGATATAGCCTTTCCACGAATAAATAATATAAGATTTTGACTACTACCACCAGCCTTAATCTTATTAGTAAGCTCTGCAGCTGTAGAAAAAGGGGCAGGCACTGGTTGAACTGTATACCCGCCATTATCTGATAATATGGCTCATGCGGGTCCATCAGTTGACCTTGCTA…
	2389_16 ??????????????????????????????GGACTCTTAGGCACTTCTATAAGACTTCTTATTCGTATTGAGCTAGGGCAACCTGGAGCTTACCTTGGTAGAGACCAATTATATAACACTATCGTTACTGCACATGCATTTTTAATAATCTTCTTCTTAGTTATGCCAGTTTTTATTGGTGGATTTGGTAATTGATTAATCCCATTAATACTGGGAGCTCCTGATATAGCCTTTCCACGAATAAATAATATAAGATTTTGACTACTACCACCAGCCTTAATCTTATTAGTAAGCTCTGCAGCTGTAGAAAAAGGGGCAGGCACTGGTTGAACTGTATACCCGCCATTATCTGATAATATGGCTCATGCGGGTCCATCAGTTGACCTTGCTA…
	2466_16 ??????????????????????????????????????????ACTTCTATAAGACTTCTTATTCGTATTGAACTAGGGCAACCTGGAGCTTACCTTGGTAGAGACCAATTATATAACACTATCGTTACTGCACATGCATTTTTAATAATCTTCTTCTTAGTTATGCCAGTTTTTATTGGTGGATTTGGTAATTGATTAATCCCATTAATACTGGGAGCTCCTGATATAGCCTTTCCACGAATAAATAATATAAGATTTTGGCTACTACCACCAGCCTTAATCTTATTAGTAAGCTCTGCAGCTGTAGAAAAAGGGGCAGGCACTGGTTGAACTGTATACCCGCCATTATCTGATAATATGGCTCATGCAGGTCCATCAGTTGACCTTGCTA…
	2467_16 ??????????????????????????????GGACTCTTAGGCACTTCTATAAGACTTCTTATTCGTATTGAACTAGGGCAACCTGGAGCTTACCTTGGTAGAGACCAATTATATAACACTATCGTTACTGCACATGCATTTTTAATAATCTTCTTCTTAGTTATGCCAGTTTTTATTGGTGGGTTTGGTAATTGATTAATCCCATTAATACTGGGAGCTCCTGATATAGCCTTTCCACGAATAAATAATATAAGATTTTGGCTACTACCACCAGCCTTAATCTTATTAGTAAGCTCTGCAGCTGTAGAAAAAGGGGCAGGCACTGGTTGAACTGTATACCCACCATTATCTGATAATATGGCTCATGCGGGTCCATCAGTTGACCTTGCTA…
	2468_16 ??????????????????????????????GGACTCTTAGGCACTTCTATAAGACTTCTTATTCGTATTGAGCTAGGGCAACCTGGAGCTTACCTTGGTAGAGACCAATTATATAACACTATCGTTACTGCACATGCATTTTTAATAATCTTCTTCTTAGTTATGCCAGTTTTTATTGGTGGATTTGGTAATTGATTAATCCCATTAATACTGGGAGCTCCTGATATAGCCTTTCCACGAATAAATAATATAAGATTTTGGCTACTACCACCAGCCTTAATCTTATTAGTAAGCTCTGCAGCTGTAGAAAAAGGGGCAGGCACTGGTTGAACTGTATACCCACCATTATCTGATAATATGGCTCATGCGGGTCCATCAGTTGACCTTGCTA…
	2469_16 ????????????????????????????????????TTAGGCACTTCTATAAGACTTCTTATTCGTATTGAACTAGGGCAACCTGGAGCTTACCTTGGTAGAGACCAATTATATAACACTATCGTTACTGCACATGCATTTTTAATAATCTTCTTCTTAGTTATGCCAGTTTTTATTGGTGGGTTTGGTAATTGATTAATCCCATTAATACTGGGAGCTCCTGATATAGCCTTTCCACGAATAAATAATATAAGGTTTTGGCTACTACCACCAGCCTTAATCTTATTAGTAAGCTCTGCAGCTGTAGAAAAAGGGGCAGGCACTGGTTGAACTGTATACCCACCATTATCTGATAATATGGCTCATGCGGGTCCATCAGTTGACCTTGCTA…
	2470_16 ??????????????????????????????GGACTCTTAGGCACTTCTATAAGACTTCTTATTCGTATTGAACTAGGGCAACCTGGAGCTTACCTTGGTAGAGACCAATTATATAACACTATCGTTACTGCACATGCATTTTTAATAATCTTCTTCTTAGTTATGCCAGTTTTTATTGGTGGATTTGGTAATTGATTAATCCCATTAATACTGGGAGCTCCTGATATAGCCTTTCCACGAATAAATAATATAAGATTTTGGCTACTACCACCAGCCTTAATCTTATTAGTAAGCTCTGCAGCTGTAGAAAAAGGGGCAGGCACTGGTTGAACTGTATACCCGCCATTATCTGATAATATGGCTCATGCAGGTCCATCAGTTGACCTTGCTA…
	2471_16 ??????????????????????????????GGACTCTTAGGCACTTCTATAAGACTTCTTATTCGTATTGAACTAGGGCAACCTGGAGCTTACCTTGGTAGAGACCAATTATATAACACTATCGTTACTGCACATGCATTTTTAATAATCTTCTTCTTAGTTATGCCAGTTTTTATTGGTGGATTTGGTAATTGATTAATCCCATTAATACTAGGAGCTCCTGATATAGCCTTTCCACGAATAAATAATATAAGGTTTTGGCTACTACCACCAGCCTTAATCTTATTAGTAAGCTCTGCAGCTGTAGAAAAAGGGGCAGGCACTGGTTGAACTGTATACCCACCATTATCTGATAATATGGCTCATGCGGGTCCATCAGTTGACCTTGCTA…
	2474_16 ??????????????????????????????????????????????????????????????????????????????CAACCTGGAGCTTACCTTGGTAGAGACCAATTATATAACACTATCGTTACTGCACATGCATTTTTAATAATCTTCTTCTTAGTTATGCCAGTTTTTATTGGTGGGTTTGGTAATTGATTAATCCCATTAATACTGGGAGCTCCTGATATAGCCTTTCCACGAATAAATAATATAAGATTTTGGCTACTACCACCAGCCTTAATCTTATTAGTAAGCTCTGCAGCTGTAGAAAAAGGGGCAGGCACTGGTTGAACTGTATACCCACCATTATCTGATAATATGGCTCATGCGGGTCCATCAGTTGACCTTGCTA…
	2274_17 ??????????????????????????????GGACTCCTCGGAACCTCAATAAGACTACTTATTCGAATTGAGCTTGGTCAACCGGGAGCCTACTTAGGCAGGGACCAATTATACAATACTATTGTTACTGCTCATGCATTCTTAATAATTTTCTTTTTAGTTATACCAGTATTTATTGGAGGATTTGGAAATTGATTAATCCCGCTCATACTGGGCGCCCCAGATATGGCATTCCCACGAATAAACAACATAAGATTTTGACTTTTACCTCCTGCTTTAATTCTTCTTGTAAGTTCAGCTGCAGTTGAAAAAGGAGTAGGAACAGGGTGAACAGTTTATCCCCCGCTATCAGACAATATGGCTCATGCAGGCCCATCAGTTGACCTAGCCA…
	2312_18 ??????????????????????????????GGCTTGCTAGGTACTTCTATAAGACTATTAATTCGAATTGAATTAGGTCAACCAGGAGCTTACCTAGGAAGAGATCAACTATATAACACAATCGTTACTGCTCATGCATTCCTCATAATTTTCTTTCTAGTTATACCAGTATTTATTGGCGGATTCGGAAATTGACTAATCCCATTAATACTAGGGGCACCAGATATAGCATTCCCACGAATAAACAATATAAGATTCTGACTACTCCCTCCTGCTTTAATTCTACTTGTAAGATCAGCAGCTGTAGAAAAAGGAGCAGGTACAGGATGAACTGTATACCCCCCTCTATCAGATAACATAGCTCACGCTGGTCCATCTGTTGATCTGGCTA…
	2313_18 ??????????????????????????????GGCTTGCTAGGTACTTCTATAAGACTATTAATTCGAATTGAATTAGGTCAACCAGGAGCTTACCTAGGAAGAGATCAACTATATAACACAATCGTTACTGCTCATGCATTCCTCATAATTTTCTTTCTAGTTATACCAGTATTTATTGGCGGATTCGGAAATTGACTAATCCCATTAATACTAGGGGCACCAGATATAGCATTCCCACGGATAAACAATATAAGATTCTGACTACTCCCTCCTGCTTTAATTCTACTTGTAAGATCAGCAGCTGTAGAAAAAGGAGTAGGTACAGGATGAACTGTATACCCCCCTCTATCAGATAACATAGCTCACGCTGGTCCATCTGTTGATCTGGCTA…
	2314_18 ?????????????????????????????????TTGCTAGGTACTTCTATAAGACTATTAATTCGAATTGAATTAGGTCAACCAGGAGCTTACCTAGGAAGAGATCAACTATATAACACAATCGTTACTGCTCATGCATTCCTCATAATTTTCTTTCTAGTTATACCAGTATTTATTGGCGGATTCGGAAATTGACTAATCCCATTAATACTAGGGGCACCAGATATAGCATTCCCACGAATAAACAATATAAGATTCTGACTACTCCCTCCTGCTTTAATTCTACTTGTAAGATCAGCAGCTGTAGAAAAAGGAGTAGGTACAGGATGAACTGTATACCCCCCTCTATCAGATAACATAGCTCACGCTGGTCCATCTGTTGATCTGGCTA…
	2302_28 ??????????????????????????????GGTTTACTAGGTACCTCAATAAGCCTATTAATTCGTGTTGAATTAGGGCAACCTGGAGCTTATCTTGGAAGAGACCAATTATATAACACTATCGTGACAGCACACGCGTTTCTAATAATTTTCTTTTTAGTAATGCCTGTATTTATTGGAGGGTTTGGGAATTGATTAATCCCATTAATGTTAGGGGCGCCTGATATGGCTTTCCCACGTATAAATAATATAAGATTCTGGCTGCTCCCCCCCGCTCTTATTTTACTTGTAAGATCAGCAGCAGTAGAAAAAGGAGCAGGCACAGGATGAACTGTCTACCCTCCTCTATCGGATAATATAGCCCACGCTGGGCCCTCAGTTGATCTAGCAA…
	2349_28 ????????????????????????????????????CTAGGTACCTCAATAAGCCTATTAATTCGTGTTGAATTAGGCCAACCTGGAGCTTATCTTGGAAGAGACCAATTATATAACACTATCGTGACAGCACACGCGTTTCTAATAATTTTCTTTTTAGTAATGCCTGTATTTATTGGAGGATTTGGGAATTGATTAATCCCATTAATGTTAGGGGCGCCTGATATGGCTTTCCCACGTATAAATAATATAAGATTCTGGCTGCTCCCCCCCGCTCTTATTTTACTTGTAAGATCAGCAGCAGTAGAAAAAGGAGCAGGCACAGGATGAACTGTCTACCCTCCTCTATCGGATAATATAGCCCACGCTGGGCCCTCAGTTGATCTAGCAA…
	2329_20 ??????????????????????????????GGTTTACTAGGTACCTCAATAAGCCTGTTAATTCGTGTTGAATTAGGGCAACCTGGAGCTTATCTCGGAAGAGACCAATTATACAACACTATCGTAACAGCACACGCGTTTCTAATAATCTTCTTTTTAGTAATGCCTGTGTTTATTGGAGGGTTTGGAAATTGATTAATCCCATTAATGTTAGGGGCGCCTGATATGGCTTTCCCACGTATAAATAATATAAGATTCTGGCTGCTCCCCCCCGCTCTTATCTTACTTGTAAGATCAGCAGCAGTAGAAAAAGGAGCAGGCACAGGATGAACTGTCTACCCCCCTCTATCGGATAATATAGCCCACGCTGGGCCCTCAGTTGATCTAGCAA…
	2875_20 ???????????????????????????GGTGGTTTACTAGGTACCTCAATAAGCCTGTTAATTCGTGTTGAATTAGGACAACCTGGAGCTTATCTTGGAAGAGACCAATTATACAACACTATCGTAACAGCACACGCGTTTCTAATAATCTTCTTTTTAGTAATGCCTGTGTTTATTGGAGGGTTTGGGAATTGATTAATCCCATTAATGTTAGGGGCGCCTGATATGGCTTTCCCACGTATAAATAATATAAGATTCTGGCTTCTCCCCCCCGCTCTTATCTTACTTGTAAGATCAGCAGCAGTAGAAAAAGGAGCAGGCACAGGATGAACTGTCTACCCCCCTCTATCGGATAATATAGCCCACGCTGGGCCCTCAGTTGATCTAGCAA…
	2834_21 ??????????????????????????????GGTTTACTGGGGACCTCAATAAGCTTATTAATTCGTATTGAATTAGGGCAACCTGGAGCTTACCTAGGAAGAGACCAACTATACAACACTATCGTAACAGCACACGCATTTCTTATAATTTTCTTTTTAGTCATACCTGTTTTTATTGGAGGGTTTGGAAACTGATTAATCCCATTAATACTAGGAGCACCTGATATAGCTTTCCCACGGATAAATAATATAAGATTCTGACTACTACCCCCTGCTCTTATTTTACTTGTAAGTTCCGCAGCAGTAGAAAAAGGAGCAGGTACAGGATGAACTGTATACCCCCCATTATCAGATAATATGGCCCATGCCGGGCCATCTGTTGACTTAGCAA…
	2894_21 ?????????????????????????????????TTACTGGGGACCTCAATAAGCTTATTAATTCGTATTGAATTAGGGCAACCTGGAGCTTACCTAGGAAGAGACCAACTATACAACACTATCGTAACAGCACACGCATTTCTTATAATTTTCTTTTTAGTCATACCTGTTTTTATTGGGGGGTTTGGAAACTGATTAATTCCATTAATACTAGGAGCACCTGATATAGCTTTCCCACGGATAAATAATATAAGATTCTGACTACTACCCCCTGCTCTTATTTTACTTGTAAGTTCCGCAGCAGTAGAAAAAGGAGCAGGTACAGGATGAACTGTATACCCCCCATTATCAGATAATATGGCCCATGCCGGGCCATCTGTTGACTTAGCAA…
	2278_19 ??????????????????????????????GGACTCCTAGGAACTTCTATGAGGCTATTAATTCGAATTGAATTAGGACAACCAGGAGCTTACCTAGGAAGAGATCAACTATACAATACAATCGTAACTGCCCATGCATTTCTTATAATTTTCTTTCTAGTAATACCTGTATTTATTGGAGGGTTTGGAAACTGATTAATTCCTTTAATACTAGGAGCTCCAGATATAGCATTCCCACGAATAAACAATATAAGATTCTGACTCCTACCTCCTGCTCTTATTCTACTTGTAAGATCAGCTGCCGTAGAAAAGGGGGTAGGTACAGGATGAACTGTATACCCTCCCCTTTCAGATAATATGGCCCATGCTGGCCCATCTGTAGATTTAGCTA…
	2277_22 ??????????????????????????????GGCCTTCTAGGAACATCAATAAGATTAATAATTCGAATTGAACTTGGGCAACCAGGTGCTTTCCTTGGAAGAGACCAACTCTACAATACTATCGTAACAGCCCACGCATTTTTAATAATTTTCTTCTTAGTTATACCAGTATTTATTGGAGGGTTCGGAAACTGATTAATCCCACTAATATTAGGAGCCCCAGACATGGCCTTTCCACGAATAAATAATATAAGATTTTGACTATTACCGCCAGCTTTAATTCTTCTTGTAAGATCGGCTGCTGTAGAAAAAGGAGTAGGAACTGGATGAACAGTATACCCCCCTCTCTCTGACAATATCGCCCATGCTGGTCCATCTGTTGACCTTGCAA…
	2281_23 ??????????????????????????????GGCCTTTTAGGAACTTCTATAAGCCTTCTTATTCGTATCGAGTTAGGACAACCAGGAGCATACCTTGGTAGAGACCAACTATACAACACTATTGTTACTGCACACGCATTCCTTATAATTTTCTTTTTAGTAATACCAGTATTTATTGGTGGCTTTGGTAATTGATTAATTCCATTAATGCTTGGTGCACCCGATATGGCATTTCCCCGCATAAATAATATAAGATTTTGACTACTCCCACCTGCCCTTGTTTTACTTGTTAGATCTGCCGCGGTAGAAAAAGGGGTAGGGACAGGTTGGACTGTTTATCCCCCACTATCTGACAACATAGCCCATGCAGGTCCTTCAGTAGACTTAGCTA…
	2864_24 ???????????????????????????????????????GGGACATCTATAAGACTACTAATTCGAATCGAACTTGGTCAACCTGGAGCATTCCTAGGAAGAGACCAACTATATAACACCATCGTTACAGCTCATGCATTTTTAATAATCTTCTTCTTAGTAATACCAGTATTTATCGGGGGGTTTGGAAACTGGTTAATCCCCTTAATACTTGGGGCCCCAGACATAGCTTTTCCACGGATAAATAACATAAGGTTCTGACTACTTCCGCCGGCCCTCATCCTACTAGTCAGCTCAGCTGCTGTAGAAAAAGGGGCTGGTACAGGATGAACTGTATACCCACCACTTTCAGACAACATCGCTCATGCCGGACCATCAGTAGATCTAGCAA…
	2869_24 ???????????????????????????????????????????????????????????????????????????????????????????????????????????????????????????????????????????????????ATCTTCTTCTTAGTAATACCAGTATTTATCGGGGGGTTTGGAAACTGGTTAATCCCCTTAATACTTGGGGCCCCAGACATAGCTTTTCCACGGATAAATAACATAAGGTTCTGACTACTTCCACCGGCCCTCATCCTACTAGTCAGCTCAGCTGCTGTAGAAAAAGGGGCTGGTACAGGATGAACTGTATACCCACCACTTTCAGACAACATCGCTCATGCCGGACCATCAGTAGATCTAGCAA…
	2801_25 ?????????????????????????????????CTTCTAGGTACATCTATAAGGTTAATAATCCGAATTGAACTCGGTCAACCGGGAGCTTTCCTCGGAAGGGACCAACTCTACAATACTATTGTTACAGCCCATGCATTTTTAATAATCTTCTTTTTAGTAATACCAGTATTTATTGGAGGGTTTGGAAACTGACTCATCCCTTTAATACTCGGTGCGCCGGATATGGCTTTCCCACGTATAAATAATATAAGATTCTGACTATTACCGCCTGCTCTCATTCTCCTAGTAAGCTCTGCTGCTGTAGAAAAAGGAGTAGGAACAGGGTGAACAGTCTACCCCCCACTCTCAGATAATATCGCCCACGCTGGCCCATCAGTAGACCTAGCAA…
	2809_25 ????????????????????????????????????????????????ATAAGGTTAATAATCCGAATTGAACTCGGTCAACCGGGAGCTTTCCTCGGAAGAGACCAACTCTACAATACTATTGTTACAGCCCATGCATTTTTAATAATCTTCTTTTTAGTAATACCAGTATTTATTGGAGGGTTTGGGAACTGACTCATCCCTTTAATACTCGGTGCGCCGGATATGGCTTTCCCACGTATAAATAATATAAGATTCTGACTATTACCGCCTGCTCTCATTCTCCTAGTAAGCTCTGCTGCTGTAGAAAAAGGAGTAGGAACAGGGTGAACAGTCTACCCACCACTCTCAGATAATATCGCCCACGCTGGCCCATCAGTAGACCTAGCAA…
	2805_26 ?????????????????????????????????CTTCTAGGCACTTCTATAAGACTTCTAATCCGAATCGAGCTTGGGCAACCCGGAGCTTACCTCGGCAGAGACCAACTGTACAACACTATCGTTACTGCCCATGCATTTTTAATAATCTTTTTCTTAGTTATACCTATATTTATTGGAGGCTTTGGTAACTGGCTTATCCCATTGATACTCGGGGCTCCTGATATGGCTTTCCCACGAATAAACAATATAAGGTTCTGACTCTTACCACCAGCCCTCATCTTATTAGTAAGCTCCGCAGCTGTTGAAAAAGGAGTAGGTACCGGTTGAACCGTCTACCCGCCTCTATCTGATAATATAGCTCATGCAGGCCCGTCAGTAGACCTTGCTA…
	2800_27 ACATTATATTTTATTTTAGGTGCATGAGGAGGCCTTTTAGGCACTTCTATAAGACTTCTAATCCGTATCGAACTTGGCCAACCCGGGGCTTACCTAGGTAGGGACCAATTATACAACACTATCGTTACTGCCCACGCATTCTTAATAATCTTTTTTTTAGTTATACCAATATTTATTGGGGGATTTGGTAATTGGCTTATCCCATTAATACTCGGAGCCCCTGATATAGCTTTCCCACGTATAAATAATATAAGATTCTGGCTTCTCCCCCCAGCCCTAATTCTACTAGTAAGCTCTGCAGCTGTCGAAAAAGGTGTGGGGACCGGTTGAACCGTTTACCCTCCTTTATCTGATAATATAGCCCATGCAGGGCCATCAGTAGACCTTGCTA…
;
END;
