# Supplementary material for: A mega-cryptic species complex hidden among one of the most common annelids in the North East Atlantic
Source: PLoS One. 2018 Jun 20;13(6):e0198356. doi: 10.1371/journal.pone.0198356 (PMC6010226; doi:10.1371/journal.pone.0198356)
Supplement: S2 Appendix — Alignment, in nexus-format, with all 462 COI-sequences. (NEX) [file pone.0198356.s002.nex]

#NEXUS
begin taxa;
	dimensions ntax=462;
	taxlabels
	825_1
	826_1
	828_1
	830_1
	831_1
	833_1
	834_1
	835_1
	836_1
	837_1
	843_1
	856_1
	857_1
	858_1
	1322_1
	1323_1
	1324_1
	1325_1
	1326_1
	1327_1
	1328_1
	1329_1
	1330_1
	1333_1
	1335_1
	1336_1
	1337_1
	1338_1
	1339_1
	1340_1
	1342_1
	1344_1
	1938_1
	1939_1
	1940_1
	1945_1
	1947_1
	1948_1
	1949_1
	1950_1
	1951_1
	1952_1
	2241_1
	2439_1
	2440_1
	2441_1
	2444_1
	2445_1
	2446_1
	2453_1
	2794_1
	2796_1
	2839_1
	2841_1
	2860_1
	2861_1
	2862_1
	2871_1
	2909_1
	2911_1
	T05_1
	T06_1
	TB29_1
	841_2
	844_2
	1311_2
	1987_2
	2180_2
	2181_2
	2182_2
	2185_2
	2187_2
	2216_2
	2271_2
	2272_2
	2322_2
	2326_2
	2328_2
	2331_2
	2332_2
	2333_2
	2338_2
	2351_2
	2352_2
	2353_2
	2354_2
	2360_2
	2367_2
	2368_2
	2369_2
	2370_2
	2378_2
	2381_2
	2382_2
	POLYNOR088_13_2
	1207_3
	1310_3
	2275_3
	2285_3
	2287_3
	2380_3
	2463_3
	2464_3
	2465_3
	2480_3
	2812_3
	2814_3
	2872_3
	2873_3
	2874_3
	2876_3
	2877_3
	2878_3
	2879_3
	2880_3
	2881_3
	2882_3
	2883_3
	2884_3
	2885_3
	2886_3
	2887_3
	2888_3
	2889_3
	2890_3
	2891_3
	2901_3
	2906_3
	2907_3
	2908_3
	2910_3
	2912_3
	2913_3
	2915_3
	2916_3
	2917_3
	2922_3
	2923_3
	2929_3
	2930_3
	2931_3
	2932_3
	2933_3
	2934_3
	2935_3
	2045_4
	2226_4
	2227_4
	2228_4
	2229_4
	2230_4
	2231_4
	2232_4
	2233_4
	2234_4
	2235_4
	2236_4
	TB27_4
	TB28_4
	840_5
	842_5
	2777_5
	2778_5
	2779_5
	2780_5
	2790_5
	2791_5
	2792_5
	2793_5
	2900_5
	2904_5
	2918_5
	2926_5
	2927_5
	2928_5
	PONOR087_13_5
	T02_5
	T04_5
	838_6
	839_6
	845_6
	846_6
	847_6
	848_6
	849_6
	850_6
	860_6
	1313_6
	1314_6
	1315_6
	1316_6
	1317_6
	1318_6
	1319_6
	1321_6
	1869_6
	1870_6
	1871_6
	1872_6
	1873_6
	1874_6
	1875_6
	1942_6
	1943_6
	1944_6
	2046_6
	2167_6
	2172_6
	2173_6
	2190_6
	2774_6
	829_7
	1309_7
	2442_7
	2443_7
	2447_7
	2448_7
	2449_7
	2450_7
	2452_7
	2859_7
	2863_7
	2914_7
	1197_8
	1198_8
	1199_8
	1200_8
	1202_8
	1203_8
	1561_8
	1922_8
	1946_8
	1957_8
	1958_8
	1984_8
	1985_8
	1988_8
	1989_8
	1991_8
	1992_8
	1994_8
	1995_8
	1996_8
	2000_8
	2001_8
	2002_8
	2013_8
	2014_8
	2015_8
	2036_8
	2037_8
	2039_8
	2214_8
	2456_8
	2457_8
	2476_8
	2478_8
	2775_8
	2798_8
	2799_8
	2896_8
	2920_8
	2925_8
	859_9
	862_9
	1990_10
	2024_10
	2026_10
	2029_10
	2031_10
	2032_10
	2033_10
	2034_10
	2304_10
	2321_10
	TB25_10
	TB26_10
	1560_11
	2323_11
	2347_11
	2786_11
	2899_11
	1312_12
	2171_12
	2193_12
	2194_12
	2195_12
	2196_12
	2197_12
	2198_12
	2199_12
	2200_12
	2201_12
	2202_12
	2222_12
	2223_12
	2224_12
	2225_12
	2806_12
	2818_12
	2824_12
	2826_12
	2827_12
	2829_12
	2832_12
	1201_13
	1205_13
	1923_13
	1956_13
	1959_13
	1960_13
	1986_13
	1998_13
	1999_13
	2027_13
	2028_13
	2035_13
	2038_13
	2183_13
	2184_13
	2215_13
	2317_13
	2337_13
	2454_13
	2458_13
	2475_13
	2776_13
	2813_13
	2921_13
	T01_13
	T03_13
	2042_14
	2044_14
	2477_14
	2479_14
	2842_14
	2843_14
	2844_14
	2845_14
	2846_14
	2847_14
	2848_14
	2850_14
	2851_14
	2852_14
	2853_14
	2854_14
	2855_14
	POLYNOR086_13_14
	2004_15
	2005_15
	2006_15
	2007_15
	2008_15
	2009_15
	2010_15
	2011_15
	2012_15
	2017_15
	2018_15
	2019_15
	2030_15
	2043_15
	2849_15
	2267_16
	2268_16
	2269_16
	2270_16
	2279_16
	2280_16
	2284_16
	2288_16
	2289_16
	2290_16
	2294_16
	2295_16
	2296_16
	2297_16
	2298_16
	2299_16
	2300_16
	2303_16
	2305_16
	2306_16
	2307_16
	2308_16
	2309_16
	2310_16
	2311_16
	2315_16
	2316_16
	2325_16
	2330_16
	2339_16
	2340_16
	2344_16
	2345_16
	2355_16
	2356_16
	2357_16
	2358_16
	2359_16
	2361_16
	2362_16
	2363_16
	2364_16
	2365_16
	2366_16
	2373_16
	2374_16
	2389_16
	2466_16
	2467_16
	2468_16
	2469_16
	2470_16
	2471_16
	2472_16
	2474_16
	2274_17
	2312_18
	2313_18
	2314_18
	2278_19
	2302_20
	2349_20
	2342_21
	2377_21
	2384_21
	2385_21
	2815_21
	2816_21
	2817_21
	2819_21
	2820_21
	2823_21
	2825_21
	2830_21
	2831_21
	2833_21
	2834_21
	2836_21
	2894_21
	2895_21
	2277_22
	2281_23
	2864_24
	2865_24
	2866_24
	2867_24
	2869_24
	2801_25
	2802_25
	2809_25
	2810_25
	2805_26
	2800_27
	2324_28
	2329_28
	2348_28
	2875_28
	2903_28
;
end;
begin characters;
	dimensions nchar=657;
	format datatype=dna missing=? gap=-;
	matrix
	825_1	????????????????????????????????????CTTGGTACCTCAATAAGACTTCTAATTCGAATTGAACTAGGCCAACCCGGAGCCTATTTAGGTAGGGACCAACTATACAACACTATTGTTACTGCCCATGCATTCCTTATAATTTTCTTTTTAGTTATGCCAGTATTTATTGGAGGATTCGGAAACTGATTAATCCCATTAATGCTAGGCGCCCCAGATATGGCATTCCCACGAATAAATAATATAAGATTTTGACTTCTCCCGCCTGCCCTCATTCTTCTCGTTAGATCTGCAGCAGTCGAAAAAGGGGTTGGAACAGGATGAACCGTCTACCCTCCTTTATCAGACAATATGGCACACGCCGGCCCATCAGTAGATCTGGCTATTTTCTCC…
	826_1	???????????????????????????????????????????????????AGACTTCTAATTCGAATTGAACTAGGCCAACCCGGAGCCTATTTAGGTAGGGACCAACTATACAACACTATTGTTACTGCCCATGCATTCCTTATAATTTTCTTTTTAGTTATGCCAGTATTTATTGGAGGATTCGGAAACTGATTAATCCCATTAATGCTAGGCGCCCCAGATATGGCATTCCCACGAATAAATAATATAAGATTTTGACTTCTCCCGCCTGCCCTCATTCTTCTCGTTAGATCTGCAGCAGTCGAAAAAGGGGTTGGAACAGGATGAACCGTCTACCCTCCTTTATCAGACAATATGGCACACGCCGGCCCATCAGTAGATCTGGCTATTTTCTCC…
	828_1	???????????????????????????GGGGGCCTTCTTGGTACCTCAATAAGACTTCTAATTCGAATTGAACTAGGCCAACCCGGAGCCTATTTAGGTAGGGACCAACTATACAACACTATTGTTACTGCCCATGCATTCCTTATAATTTTCTTTTTAGTTATGCCAGTATTTATTGGAGGATTCGGAAACTGATTAATCCCATTAATGCTAGGCGCCCCAGATATGGCATTCCCACGAATAAATAATATAAGATTTTGACTTCTCCCGCCTGCCCTCATTCTTCTCGTTAGATCTGCAGCAGTCGAAAAAGGGGTTGGAACAGGATGAACCGTCTACCCTCCTTTATCAGACAATATGGCACACGCCGGCCCATCAGTAGATCTGGCTATTTTCTCC…
	830_1	??????????????????GGTGTATGAGGGGGCCTTCTTGGTACCTCAATAAGACTTCTAATTCGAATTGAACTAGGCCAACCCGGAGCCTATTTAGGTAGGGACCAACTATACAACACTATTGTTACTGCCCATGCATTCCTTATAATTTTCTTTTTAGTTATGCCAGTATTTATTGGAGGATTCGGAAACTGATTAATCCCATTAATGCTAGGCGCCCCAGATATGGCATTCCCACGAATAAATAATATAAGATTTTGACTTCTCCCGCCTGCCCTCATTCTTCTCGTTAGATCTGCAGCAGTCGAAAAAGGGGTTGGAACAGGATGAACCGTCTACCCTCCTTTATCAGACAATATGGCACACGCCGGCCCATCAGTAGATCTGGCTATTTTCTCC…
	831_1	??????????????????GGTGTATGAGGGGGCCTTCTTGGTACCTCAATAAGACTTCTAATTCGAATTGAACTAGGCCAACCCGGAGCCTATTTAGGTAGGGACCAACTATACAACACTATTGTTACTGCCCATGCATTCCTTATAATTTTCTTTTTAGTTATGCCAGTATTTATTGGAGGATTCGGAAACTGATTAATCCCATTAATGCTAGGCGCCCCAGATATGGCATTCCCACGAATAAATAATATAAGATTTTGACTTCTCCCGCCTGCCCTCATTCTTCTCGTTAGATCTGCAGCAGTCGAAAAAGGGGTTGGAACAGGATGAACCGTCTACCCTCCTTTATCAGACAATATGGCACACGCCGGCCCATCAGTAGATCTGGCTATTTTCTCC…
	833_1	??????????????????????????????GGCCTTCTTGGTACCTCAATAAGACTTCTAATTCGAATTGAACTAGGCCAACCCGGAGCCTATTTAGGTAGGGACCAACTATACAACACTATTGTTACTGCCCATGCATTCCTTATAATTTTCTTTTTAGTTATGCCAGTATTTATTGGAGGATTCGGAAACTGATTAATCCCATTAATGCTAGGCGCCCCAGATATGGCATTCCCACGAATAAATAATATAAGATTTTGACTTCTCCCGCCTGCCCTCATTCTTCTCGTTAGATCTGCAGCAGTCGAAAAAGGGGTTGGAACAGGATGAACCGTCTACCCTCCTTTATCAGACAATATGGCACACGCCGGCCCATCAGTAGATCTGGCTATTTTCTCC…
	834_1	???????????????????????????????????????GGTACCTCAATAAGACTTCTAATTCGAATTGAACTAGGCCAACCCGGAGCCTATTTAGGTAGGGACCAACTATACAACACTATTGTTACTGCCCATGCATTCCTTATAATTTTCTTTTTAGTTATGCCAGTATTTATTGGAGGATTCGGAAACTGATTAATCCCATTAATGCTAGGCGCCCCAGATATGGCATTCCCACGAATAAATAATATAAGATTTTGACTTCTCCCGCCTGCCCTCATTCTTCTCGTTAGATCTGCAGCAGTCGAAAAAGGGGTTGGAACAGGATGAACCGTCTACCCTCCTTTATCAGACAATATGGCACACGCCGGCCCATCAGTAGATCTGGCTATTTTCTCC…
	835_1	?????????????????????????????????CTTCTTGGTACCTCAATAAGACTTCTAATTCGAATTGAACTAGGCCAACCCGGAGCCTATTTAGGTAGGGACCAACTATACAACACTATTGTTACTGCCCATGCATTCCTTATAATTTTCTTTTTAGTTATGCCAGTATTTATTGGAGGATTCGGAAACTGATTAATCCCATTAATGCTAGGCGCCCCAGATATGGCATTCCCACGAATAAATAATATAAGATTTTGACTTCTCCCGCCTGCCCTCATTCTTCTCGTTAGATCTGCAGCAGTCGAAAAAGGGGTTGGAACAGGATGAACCGTCTACCCTCCTTTATCAGACAATATGGCACACGCCGGCCCATCAGTAGATCTGGCTATTTTCTCC…
	836_1	???????????????????????????GGGGGCCTTCTTGGTACCTCAATAAGACTTCTAATTCGAATTGAACTAGGCCAACCCGGAGCCTATTTAGGTAGGGACCAACTATACAACACTATTGTTACTGCCCATGCATTCCTTATAATTTTCTTTTTAGTTATGCCAGTATTTATTGGAGGATTCGGAAACTGATTAATCCCATTAATGCTAGGCGCCCCAGATATGGCATTCCCACGAATAAATAATATAAGATTTTGACTTCTCCCGCCTGCCCTCATTCTTCTCGTTAGATCTGCAGCAGTCGAAAAAGGGGTTGGAACAGGATGAACCGTCTACCCTCCTTTATCAGACAATATGGCACACGCCGGCCCATCAGTAGATCTGGCTATTTTCTCC…
	837_1	???????????????????????????????????????GGTACCTCAATAAGACTTCTAATTCGAATTGAACTAGGCCAACCCGGAGCCTATTTAGGTAGGGACCAACTATACAACACTATTGTTACTGCCCATGCATTCCTTATAATTTTCTTTTTAGTTATGCCAGTATTTATTGGAGGATTCGGAAACTGATTAATCCCATTAATGCTAGGCGCCCCAGATATGGCATTCCCACGAATAAATAATATAAGATTTTGACTTCTCCCGCCTGCCCTCATTCTTCTCGTTAGATCTGCAGCAGTCGAAAAAGGGGTTGGAACAGGATGAACCGTCTACCCTCCTTTATCAGACAATATGGCACACGCCGGCCCATCAGTAGATCTGGCTATTTTCTCC…
	843_1	?????????????????????GTATGAGGGGGCCTTCTTGGTACCTCAATAAGACTTCTAATTCGAATTGAACTAGGCCAACCCGGAGCCTATTTAGGTAGGGACCAACTATACAACACTATTGTTACTGCCCATGCATTCCTTATAATTTTCTTTTTAGTTATGCCAGTATTTATTGGAGGATTCGGAAACTGATTAATCCCATTAATGCTAGGCGCCCCAGATATGGCATTCCCACGAATAAATAATATAAGATTTTGACTTCTCCCGCCTGCCCTCATTCTTCTCGTTAGATCTGCAGCAGTCGAAAAAGGGGTTGGAACAGGATGAACCGTCTACCCTCCTTTATCAGACAATATGGCACACGCCGGCCCATCAGTAGATCTGGCTATTTTCTCC…
	856_1	????????????????????????????????????CTTGGTACCTCAATAAGACTTCTAATTCGAATTGAACTAGGCCAACCCGGAGCCTATTTAGGTAGGGACCAACTATACAACACTATTGTTACTGCCCATGCATTCCTTATAATTTTCTTTTTAGTTATGCCAGTATTTATTGGAGGATTCGGAAACTGATTAATCCCATTAATGCTAGGCGCCCCAGATATGGCATTCCCACGAATAAATAATATAAGATTTTGACTTCTCCCGCCTGCCCTCATTCTTCTCGTTAGATCTGCAGCAGTCGAAAAAGGGGTTGGAACAGGATGAACCGTCTACCCTCCTTTATCAGACAATATGGCACACGCCGGCCCATCAGTAGATCTGGCTATTTTCTCC…
	857_1	??????????????????GGTGTATGAGGGGGCCTTCTTGGTACCTCAATAAGACTTCTAATTCGAATTGAACTAGGCCAACCCGGAGCCTATTTAGGTAGGGACCAACTATACAACACTATTGTTACTGCCCATGCATTCCTTATAATTTTCTTTTTAGTTATGCCAGTATTTATTGGAGGATTCGGAAACTGATTAATCCCATTAATGCTAGGCGCCCCAGATATGGCATTCCCACGAATAAATAATATAAGATTTTGACTTCTCCCGCCTGCCCTCATTCTTCTCGTTAGATCTGCAGCAGTCGAAAAAGGGGTTGGAACAGGATGAACCGTCTACCCTCCTTTATCAGACAATATGGCACACGCCGGCCCATCAGTAGATCTGGCTATTTTCTCC…
	858_1	??????????????????GGTGTATGAGGGGGCCTTCTTGGTACCTCAATAAGACTTCTAATTCGAATTGAACTAGGCCAACCCGGAGCCTATTTAGGTAGGGACCAACTATACAACACTATTGTTACTGCCCATGCATTCCTTATAATTTTCTTTTTAGTTATGCCAGTATTTATTGGAGGATTCGGAAACTGATTAATCCCATTAATGCTAGGCGCCCCAGATATGGCATTCCCACGAATAAATAATATAAGATTTTGACTTCTCCCGCCTGCCCTCATTCTTCTCGTTAGATCTGCAGCAGTCGAAAAAGGGGTTGGAACAGGATGAACCGTCTACCCTCCTTTATCAGACAATATGGCACACGCCGGCCCATCAGTAGATCTGGCTATTTTCTCC…
	1322_1	????????????????????????????????????????????????ATAAGACTTCTAATTCGAATTGAACTAGGCCAACCCGGAGCCTATTTAGGTAGGGACCAACTATACAACACTATTGTTACTGCCCATGCATTCCTTATAATTTTCTTTTTAGTTATGCCAGTATTTATTGGAGGATTCGGAAACTGATTAATCCCATTAATGCTAGGCGCCCCAGATATGGCATTCCCACGAATAAATAATATAAGATTTTGACTTCTCCCGCCTGCCCTCATTCTTCTCGTTAGATCTGCAGCAGTCGAAAAAGGGGTTGGAACAGGATGAACCGTCTACCCTCCTTTATCAGACAATATGGCACACGCCGGCCCATCAGTAGATCTGGCTATTTTCTCC…
	1323_1	??????????????????GGTGTATGAGGGGGCCTTCTTGGTACCTCAATAAGACTTCTAATTCGAATTGAACTAGGCCAACCCGGAGCCTATTTAGGTAGGGACCAACTATACAACACTATTGTTACTGCCCATGCATTCCTTATAATTTTCTTTTTAGTTATGCCAGTATTTATTGGAGGATTCGGAAACTGATTAATCCCATTAATGCTAGGCGCCCCAGATATGGCATTCCCACGAATAAATAATATAAGATTTTGACTTCTCCCGCCTGCCCTCATTCTTCTCGTTAGATCTGCAGCAGTCGAAAAAGGGGTTGGAACAGGATGAACCGTCTACCCTCCTTTATCAGACAATATGGCACACGCCGGCCCATCAGTAGATCTGGCTATTTTCTCC…
	1324_1	??????????????????????????????????????????ACCTCAATAAGACTTCTAATTCGAATTGAACTAGGCCAACCCGGAGCCTATTTAGGTAGGGACCAACTATACAACACTATTGTTACTGCCCATGCATTCCTTATAATTTTCTTTTTAGTTATGCCAGTATTTATTGGAGGATTCGGAAACTGATTAATCCCATTAATGCTAGGCGCCCCAGATATGGCATTCCCACGAATAAATAATATAAGATTTTGACTTCTCCCGCCTGCCCTCATTCTTCTCGTTAGATCTGCAGCAGTCGAAAAAGGGGTTGGAACAGGATGAACCGTCTACCCTCCTTTATCAGACAATATGGCACACGCCGGCCCATCAGTAGATCTGGCTATTTTCTCC…
	1325_1	?????????????????????????????????????????????TCAATAAGACTCCTAATTCGAATTGAACTAGGCCAACCCGGAGCCTATTTAGGTAGGGACCAACTATACAACACTATTGTTACTGCCCATGCATTCCTTATAATTTTCTTTTTAGTTATGCCAGTATTTATTGGAGGATTCGGAAACTGATTAATCCCCTTAATGCTAGGCGCCCCAGATATGGCATTCCCACGAATAAATAATATAAGATTTTGACTTCTCCCGCCTGCCCTCATTCTTCTCGTTAGATCTGCAGCAGTCGAAAAAGGTGTTGGAACAGGATGAACCGTCTACCCTCCTTTATCAGACAATATGGCACACGCCGGCCCATCAGTAGATCTGGCTATTTTCTCC…
	1326_1	????????????????????????????????????????????????ATAAGACTTCTAATTCGAATTGAACTAGGCCAACCCGGAGCCTATTTAGGTAGGGACCAACTATACAACACTATTGTTACTGCCCATGCATTCCTTATAATTTTCTTTTTAGTTATGCCAGTATTTATTGGAGGATTCGGAAACTGATTAATCCCATTAATGCTAGGCGCCCCAGATATGGCATTCCCACGAATAAATAATATAAGATTTTGACTTCTCCCGCCTGCCCTCATTCTTCTCGTTAGATCTGCAGCAGTCGAAAAAGGGGTTGGAACAGGATGAACCGTCTACCCTCCTTTATCAGACAATATGGCACACGCCGGCCCATCAGTAGATCTGGCTATTTTCTCC…
	1327_1	??????????????????????????????????????????ACCTCAATAAGACTTCTAATTCGAATTGAACTAGGCCAACCCGGAGCCTATTTAGGTAGGGACCAACTATACAACACTATTGTTACTGCCCATGCATTCCTTATAATTTTCTTTTTAGTTATGCCAGTATTTATTGGAGGATTCGGAAACTGATTAATCCCATTAATGCTAGGCGCCCCAGATATGGCATTCCCACGAATAAATAATATAAGATTTTGACTTCTCCCGCCTGCCCTCATTCTTCTCGTTAGATCTGCAGCAGTCGAAAAAGGGGTTGGAACAGGATGAACCGTCTACCCTCCTTTATCAGACAATATGGCACACGCCGGCCCATCAGTAGATCTGGCTATTTTCTCC…
	1328_1	??????????????????????????????????????????ACCTCAATAAGACTTCTAATTCGAATTGAACTAGGCCAACCCGGAGCCTATTTAGGTAGGGACCAACTATACAACACTATTGTTACTGCCCATGCATTCCTTATAATTTTCTTTTTAGTTATGCCAGTATTTATTGGAGGATTCGGAAACTGATTAATCCCATTAATGCTAGGCGCCCCAGATATGGCATTCCCACGAATAAATAATATAAGATTTTGACTTCTCCCGCCTGCCCTCATTCTTCTCGTTAGATCTGCAGCAGTCGAAAAAGGGGTTGGAACAGGATGAACCGTCTACCCTCCTTTATCAGACAATATGGCACACGCCGGCCCATCAGTAGATCTGGCTATTTTCTCC…
	1329_1	???????????????????????????GGGGGCCTTCTTGGTACCTCAATAAGACTTCTAATTCGAATTGAACTAGGCCAACCCGGAGCCTATTTAGGTAGGGACCAACTATACAACACTATTGTTACTGCCCATGCATTCCTTATAATTTTCTTTTTAGTTATGCCAGTATTTATTGGAGGATTCGGAAACTGATTAATCCCATTAATGCTAGGCGCCCCAGATATGGCATTCCCACGAATAAATAATATAAGATTTTGACTTCTCCCGCCTGCCCTCATTCTTCTCGTTAGATCTGCAGCAGTCGAAAAAGGGGTTGGAACAGGATGAACCGTCTACCCTCCTTTATCAGACAATATGGCACACGCCGGCCCATCAGTAGATCTGGCTATTTTCTCC…
	1330_1	?????????????????????????????????????????????TCAATAAGACTTCTAATTCGAATTGAACTAGGCCAACCCGGAGCCTATTTAGGTAGGGACCAACTATACAACACTATTGTTACTGCCCATGCATTCCTTATAATTTTCTTTTTAGTTATGCCAGTATTTATTGGAGGATTCGGAAACTGATTAATCCCATTAATGCTAGGCGCCCCAGATATGGCATTCCCACGAATAAATAATATAAGATTTTGACTTCTCCCGCCTGCCCTCATTCTTCTCGTTAGATCTGCAGCAGTCGAAAAAGGGGTTGGAACAGGATGAACCGTCTACCCTCCTTTATCAGACAATATGGCACACGCCGGCCCATCAGTAGATCTGGCTATTTTCTCC…
	1333_1	??????????????????GGTGTATGAGGGGGCCTTCTTGGTACCTCAATAAGACTTCTAATTCGAATTGAACTAGGCCAACCCGGAGCCTATTTAGGTAGGGACCAACTATACAACACTATTGTTACTGCCCATGCATTCCTTATAATTTTCTTTTTAGTTATGCCAGTATTTATTGGAGGATTCGGAAACTGATTAATCCCATTAATGCTAGGCGCCCCAGATATGGCATTCCCACGAATAAATAATATAAGATTTTGACTTCTCCCGCCTGCCCTCATTCTTCTCGTTAGATCTGCAGCAGTCGAAAAAGGGGTTGGAACAGGATGAACCGTCTACCCTCCTTTATCAGACAATATGGCACACGCCGGCCCATCAGTAGATCTGGCTATTTTCTCC…
	1335_1	??????????????????????????????GGCCTTCTTGGTACCTCAATAAGACTTCTAATTCGAATTGAACTAGGCCAACCCGGAGCCTATTTAGGTAGGGACCAACTATACAACACTATTGTTACTGCCCATGCATTCCTTATAATTTTCTTTTTAGTTATGCCAGTATTTATTGGAGGATTCGGAAACTGATTAATCCCATTAATGCTAGGCGCCCCAGATATGGCATTCCCACGAATAAATAATATAAGATTTTGACTTCTCCCGCCTGCCCTCATTCTTCTCGTTAGATCTGCAGCAGTCGAAAAAGGGGTTGGAACAGGATGAACCGTCTACCCTCCTTTATCAGACAATATGGCACACGCCGGCCCATCAGTAGATCTGGCTATTTTCTCC…
	1336_1	?????????????????????????????????CTTCTTGGTACCTCAATAAGACTTCTAATTCGAATTGAACTAGGCCAACCCGGAGCCTATTTAGGTAGGGACCAACTATACAACACTATTGTTACTGCCCATGCATTCCTTATAATTTTCTTTTTAGTTATGCCAGTATTTATTGGAGGATTCGGAAACTGATTAATCCCATTAATGCTAGGCGCCCCAGATATGGCATTCCCACGAATAAATAATATAAGATTTTGACTTCTCCCGCCTGCCCTCATTCTTCTCGTTAGATCTGCAGCAGTCGAAAAAGGGGTTGGAACAGGATGAACCGTCTACCCTCCTTTATCAGACAATATGGCACACGCCGGCCCATCAGTAGATCTGGCTATTTTCTCC…
	1337_1	?????????????????????????????????????????????TCAATAAGACTTCTAATTCGAATTGAACTAGGCCAACCCGGAGCCTATTTAGGTAGGGACCAACTATACAACACTATTGTTACTGCCCATGCATTCCTTATAATTTTCTTTTTAGTTATGCCAGTATTTATTGGAGGATTCGGAAACTGATTAATCCCATTAATGCTAGGCGCCCCAGATATGGCATTCCCACGAATAAATAATATAAGATTTTGACTTCTCCCGCCTGCCCTCATTCTTCTCGTTAGATCTGCAGCAGTCGAAAAAGGGGTTGGAACAGGATGAACCGTCTACCCTCCTTTATCAGACAATATGGCACACGCCGGCCCATCAGTAGATCTGGCTATTTTCTCC…
	1338_1	?????????????????????????????????????????????TCAATAAGACTTCTAATTCGAATTGAACTAGGCCAACCCGGAGCCTATTTAGGTAGGGACCAACTATACAACACTATTGTTACTGCCCATGCATTCCTTATAATTTTCTTTTTAGTTATGCCAGTATTTATTGGAGGATTCGGAAACTGATTAATCCCATTAATGCTAGGCGCCCCAGATATGGCATTCCCACGAATAAATAATATAAGATTTTGACTTCTCCCGCCTGCCCTCATTCTTCTCGTTAGATCTGCAGCAGTCGAAAAAGGGGTTGGAACAGGATGAACCGTCTACCCTCCTTTATCAGACAATATGGCACACGCCGGCCCATCAGTAGATCTGGCTATTTTCTCC…
	1339_1	?????????????????????????????????????????????TCAATAAGACTTCTAATTCGAATTGAACTAGGCCAACCCGGAGCCTATTTAGGTAGGGACCAACTATACAACACTATTGTTACTGCCCATGCATTCCTTATAATTTTCTTTTTAGTTATGCCAGTATTTATTGGAGGATTCGGAAACTGATTAATCCCATTAATGCTAGGCGCCCCAGATATGGCATTCCCACGAATAAATAATATAAGATTTTGACTTCTCCCGCCTGCCCTCATTCTTCTCGTTAGATCTGCAGCAGTCGAAAAAGGGGTTGGAACAGGATGAACCGTCTACCCTCCTTTATCAGACAATATGGCACACGCCGGCCCATCAGTAGATCTGGCTATTTTCTCC…
	1340_1	?????????????????????????????????CTTCTTGGTACCTCAATAAGACTTCTAATTCGAATTGAACTAGGCCAACCCGGAGCCTATTTAGGTAGGGACCAACTATACAACACTATTGTTACTGCCCATGCATTCCTTATAATTTTCTTTTTAGTTATGCCAGTATTTATTGGAGGATTCGGAAACTGATTAATCCCATTAATGCTAGGCGCCCCAGATATGGCATTCCCACGAATAAATAATATAAGATTTTGACTTCTCCCGCCTGCCCTCATTCTTCTCGTTAGATCTGCAGCAGTCGAAAAAGGGGTTGGAACAGGATGAACCGTCTACCCTCCTTTATCAGACAATATGGCACACGCCGGCCCATCAGTAGATCTGGCTATTTTCTCC…
	1342_1	???????????????????????????GGGGGCCTTCTTGGTACCTCAATAAGACTTCTAATTCGAATTGAACTAGGCCAACCCGGAGCCTATTTAGGTAGGGACCAACTATACAATACTATTGTTACTGCCCATGCATTCCTTATAATTTTCTTTTTAGTTATGCCAGTATTTATTGGAGGATTCGGAAACTGATTAATCCCATTAATGCTAGGCGCCCCAGATATGGCATTCCCACGAATAAATAATATAAGATTTTGACTTCTCCCGCCTGCCCTCATTCTTCTCGTTAGATCTGCAGCAGTCGAAAAAGGGGTTGGAACAGGATGAACCGTCTACCCTCCTTTATCAGACAATATGGCACACGCCGGCCCATCAGTAGATCTGGCTATTTTCTCC…
	1344_1	??????????????????????????????????????????ACCTCAATAAGACTTCTAATTCGAATTGAACTAGGCCAACCCGGAGCCTATTTAGGTAGGGACCAACTATACAACACTATTGTTACTGCCCATGCATTCCTTATAATTTTCTTTTTAGTTATGCCAGTATTTATTGGAGGATTCGGAAACTGATTAATCCCATTAATGCTAGGCGCCCCAGATATGGCATTCCCACGAATAAATAATATAAGATTTTGACTTCTCCCGCCTGCCCTCATTCTTCTCGTTAGATCTGCAGCAGTCGAAAAAGGGGTTGGAACAGGATGAACCGTCTACCCTCCTTTATCAGACAATATGGCACACGCCGGCCCATCAGTAGATCTGGCTATTTTCTCC…
	1938_1	ACACTATATTTTGTTTTAGGTGTATGAGGGGGCCTTCTTGGTACCTCAATAAGACTTCTAATTCGAATTGAACTAGGCCAACCCGGAGCCTATTTAGGTAGGGACCAACTATACAACACTATTGTTACTGCCCATGCATTCCTTATAATTTTCTTTTTAGTTATGCCAGTATTTATTGGAGGATTCGGAAACTGATTAATCCCATTAATGCTAGGCGCCCCAGATATGGCATTCCCACGAATAAATAATATAAGATTTTGACTTCTCCCGCCTGCCCTCATTCTTCTCGTTAGATCTGCAGCAGTCGAAAAAGGGGTTGGAACAGGATGAACCGTCTACCCTCCTTTATCAGACAATATGGCACACGCCGGCCCATCAGTAGATCTGGCTATTTTCTCC…
	1939_1	ACACTATATTTTGTTTTAGGTGTATGAGGGGGCCTTCTTGGTACCTCAATAAGACTTCTAATTCGAATTGAACTAGGCCAACCCGGAGCCTATTTAGGTAGGGACCAACTATACAACACTATTGTTACTGCCCATGCATTCCTTATAATTTTCTTTTTAGTTATGCCAGTATTTATTGGAGGATTCGGAAACTGATTAATCCCATTAATGCTAGGCGCCCCAGATATGGCATTCCCACGAATAAATAATATAAGATTTTGACTTCTCCCGCCTGCCCTCATTCTTCTCGTTAGATCTGCAGCAGTCGAAAAAGGGGTTGGAACAGGATGAACCGTCTACCCTCCTTTATCAGACAATATGGCACACGCCGGCCCATCAGTAGATCTGGCTATTTTCTCC…
	1940_1	ACACTATATTTTGTTTTAGGTGTATGAGGGGGCCTTCTTGGTACCTCAATAAGACTTCTAATTCGAATTGAACTAGGCCAACCCGGAGCCTATTTAGGTAGGGACCAACTATACAACACTATTGTTACTGCCCATGCATTCCTTATAATTTTCTTTTTAGTTATGCCAGTATTTATTGGAGGATTCGGAAACTGATTAATCCCATTAATGCTAGGCGCCCCAGATATGGCATTCCCACGAATAAATAATATAAGATTTTGACTTCTCCCGCCTGCCCTCATTCTTCTCGTTAGATCTGCAGCAGTCGAAAAAGGGGTTGGAACAGGATGAACCGTCTACCCTCCTTTATCAGACAATATGGCACACGCCGGCCCATCAGTAGATCTGGCTATTTTCTCC…
	1945_1	ACACTATATTTTGTTTTAGGTGTATGAGGGGGCCTTCTTGGTACCTCAATAAGACTTCTAATTCGAATTGAACTAGGCCAACCCGGAGCCTATTTAGGTAGGGACCAACTATACAACACTATTGTTACTGCCCATGCATTCCTTATAATTTTCTTTTTAGTTATGCCAGTATTTATTGGAGGATTCGGAAACTGATTAATCCCATTAATGCTAGGCGCCCCAGATATGGCATTCCCACGAATAAATAATATAAGATTTTGACTTCTCCCGCCTGCCCTCATTCTTCTCGTTAGATCTGCAGCAGTCGAAAAAGGGGTTGGAACAGGATGAACCGTCTACCCTCCTTTATCAGACAATATGGCACACGCCGGCCCATCAGTAGATCTGGCTATTTTCTCC…
	1947_1	ACACTATATTTTGTTTTAGGTGTATGAGGGGGCCTTCTTGGTACCTCAATAAGACTTCTAATTCGAATTGAACTAGGCCAACCCGGAGCCTATTTAGGTAGGGACCAACTATACAACACTATTGTTACTGCCCATGCATTCCTTATAATTTTCTTTTTAGTTATGCCAGTATTTATTGGAGGATTCGGAAACTGATTAATCCCATTAATGCTAGGCGCCCCAGATATGGCATTCCCACGAATAAATAATATAAGATTTTGACTTCTCCCGCCTGCCCTCATTCTTCTCGTTAGATCTGCAGCAGTCGAAAAAGGGGTTGGAACAGGATGAACCGTCTACCCTCCTTTATCAGACAATATGGCACACGCCGGCCCATCAGTAGATCTGGCTATTTTCTCC…
	1948_1	ACACTATATTTTGTTTTAGGTGTATGAGGGGGCCTTCTCGGTACCTCAATAAGACTCCTAATTCGAATTGAACTAGGCCAACCCGGAGCCTATTTAGGTAGGGACCAACTATACAACACTATTGTTACTGCCCATGCATTCCTTATAATTTTCTTTTTAGTTATGCCAGTATTTATTGGAGGATTCGGAAACTGATTAATCCCCTTAATGCTAGGCGCCCCAGATATGGCATTCCCACGAATAAATAATATAAGATTTTGACTTCTCCCGCCTGCCCTCATTCTTCTCGTTAGATCTGCAGCAGTCGAAAAAGGTGTTGGAACAGGATGAACCGTCTACCCTCCTTTATCAGACAATATGGCACACGCCGGCCCATCAGTAGATCTGGCTATTTTCTCC…
	1949_1	???????????????????????????????????????GGTACCTCAATAAGACTTCTAATTCGAATTGAACTAGGCCAACCCGGAGCCTATTTAGGTAGGGACCAACTATACAACACTATTGTTACTGCCCATGCATTCCTTATAATTTTCTTTTTAGTTATGCCAGTATTTATTGGAGGATTCGGAAACTGATTAATCCCATTAATGCTAGGCGCCCCAGATATGGCATTCCCACGAATAAATAATATAAGATTTTGACTTCTCCCGCCTGCCCTCATTCTTCTCGTTAGATCTGCAGCAGTCGAAAAAGGGGTTGGAACAGGATGAACCGTCTACCCTCCTTTATCAGACAATATGGCACACGCCGGCCCATCAGTAGATCTGGCTATTTTCTCC…
	1950_1	???CTATATTTTGTTTTAGGTGTATGAGGGGGCCTTCTTGGTACCTCAATAAGACTTCTAATTCGAATTGAACTAGGCCAACCCGGAGCCTATTTAGGTAGGGACCAACTATACAACACTATTGTTACTGCCCATGCATTCCTTATAATTTTCTTTTTAGTTATGCCAGTATTTATTGGAGGATTCGGAAACTGATTAATCCCATTAATGCTAGGCGCCCCAGATATGGCATTCCCACGAATAAATAATATAAGATTTTGACTTCTCCCGCCTGCCCTCATTCTTCTCGTTAGATCTGCAGCAGTCGAAAAAGGGGTTGGAACAGGATGAACCGTCTACCCTCCTTTATCAGACAATATGGCACACGCCGGCCCATCAGTAGATCTGGCTATTTTCTCC…
	1951_1	ACACTATATTTTGTTTTAGGTGTATGAGGGGGCCTTCTTGGTACCTCAATAAGACTTCTAATTCGAATTGAACTAGGCCAACCCGGAGCCTATTTAGGTAGGGACCAACTATACAACACTATTGTTACTGCCCATGCATTCCTTATAATTTTCTTTTTAGTTATGCCAGTATTTATTGGAGGATTCGGAAACTGATTAATCCCATTAATGCTAGGCGCCCCAGATATGGCATTCCCACGAATAAATAATATAAGATTTTGACTTCTCCCGCCTGCCCTCATTCTTCTCGTTAGATCTGCAGCAGTCGAAAAAGGGGTTGGAACAGGATGAACCGTCTACCCTCCTTTATCAGACAATATGGCACACGCCGGCCCATCAGTAGATCTGGCTATTTTCTCC…
	1952_1	ACACTATATTTTGTTTTAGGTGTATGAGGGGGCCTTCTTGGTACCTCAATAAGACTTCTAATTCGAATTGAACTAGGCCAACCCGGAGCCTATTTAGGTAGGGACCAACTATACAACACTATTGTTACTGCCCATGCATTCCTTATAATTTTCTTTTTAGTTATGCCAGTATTTATTGGAGGATTCGGAAACTGATTAATCCCATTAATGCTAGGCGCCCCAGATATGGCATTCCCACGAATAAATAATATAAGATTTTGACTTCTCCCGCCTGCCCTCATTCTTCTCGTTAGATCTGCAGCAGTCGAAAAAGGGGTTGGAACAGGATGAACCGTCTACCCTCCTTTATCAGACAATATGGCACACGCCGGCCCATCAGTAGATCTGGCTATTTTCTCC…
	2241_1	?????????????????????????????????????????????TCAATAAGACTTCTAATTCGAATTGAACTAGGCCAACCCGGAGCCTATTTAGGTAGGGACCAACTATACAACACTATTGTTACTGCCCATGCATTCCTTATAATTTTCTTTTTAGTTATGCCAGTATTTATTGGAGGATTCGGAAACTGATTAATCCCATTAATGCTAGGCGCCCCAGATATGGCATTCCCACGAATAAATAATATAAGATTTTGACTTCTCCCGCCTGCCCTCATTCTTCTCGTTAGATCTGCAGCAGTCGAAAAAGGGGTTGGAACAGGATGAACCGTCTACCCTCCTTTATCAGACAATATGGCACACGCCGGCCCATCAGTAGATCTGGCTATTTTCTCC…
	2439_1	??????????????????????????????GGCCTTCTTGGTACCTCAATAAGACTTCTAATTCGAATTGAACTAGGCCAACCCGGAGCCTATTTAGGTAGGGACCAACTATACAACACTATTGTTACTGCCCATGCATTCCTTATAATTTTCTTTTTAGTTATGCCAGTATTTATTGGAGGATTCGGAAACTGATTAATCCCATTAATGCTAGGCGCCCCAGATATGGCATTCCCACGAATAAATAATATAAGATTTTGACTTCTCCCGCCTGCCCTCATTCTTCTCGTTAGATCTGCAGCAGTCGAAAAAGGGGTTGGAACAGGATGAACCGTCTACCCTCCTTTATCAGACAATATGGCACACGCCGGCCCATCAGTAGATCTGGCTATTTTCTCC…
	2440_1	??????????????????????????????GGCCTTCTTGGTACCTCAATAAGACTTCTAATTCGAATTGAACTAGGCCAACCCGGAGCCTATTTAGGTAGAGACCAACTATACAACACTATTGTTACTGCCCATGCATTCCTTATAATTTTCTTTTTAGTTATGCCAGTATTTATTGGAGGATTCGGAAACTGATTAATCCCATTAATGCTAGGCGCCCCAGATATGGCATTCCCACGAATAAATAATATAAGATTTTGACTTCTCCCGCCTGCCCTCATTCTTCTCGTTAGATCTGCAGCAGTCGAAAAAGGGGTTGGAACAGGATGAACCGTCTACCCTCCTTTATCAGACAATATGGCACACGCCGGCCCATCAGTAGATCTGGCTATTTTCTCC…
	2441_1	??????????????????????????????GGCCTTCTTGGTACCTCAATAAGACTTCTAATTCGAATTGAACTAGGCCAACCCGGAGCCTATTTAGGTAGGGACCAACTATACAACACTATTGTTACTGCCCATGCATTCCTTATAATTTTCTTTTTAGTTATGCCAGTATTTATTGGAGGATTCGGAAACTGATTAATCCCATTAATGCTAGGCGCCCCAGATATGGCATTCCCACGAATAAATAATATAAGATTTTGACTTCTCCCGCCTGCCCTCATTCTTCTCGTTAGATCTGCAGCAGTCGAAAAAGGGGTTGGAACAGGATGAACCGTCTACCCTCCTTTATCAGACAATATGGCACACGCCGGCCCATCAGTAGATCTGGCTATTTTCTCC…
	2444_1	?????????????????????????????????CTTCTCGGTACCTCAATAAGACTCCTAATTCGAATTGAACTAGGCCAACCCGGAGCCTATTTAGGTAGGGACCAACTATACAACACTATTGTTACTGCCCATGCATTCCTTATAATTTTCTTTTTAGTTATGCCAGTATTTATTGGAGGATTCGGAAACTGATTAATCCCCTTAATGCTAGGCGCCCCAGATATGGCATTCCCACGAATAAATAATATAAGATTTTGACTTCTCCCGCCTGCCCTCATTCTTCTCGTTAGATCTGCAGCAGTCGAAAAAGGTGTTGGAACAGGATGAACCGTCTACCCTCCTTTATCAGACAATATGGCACACGCCGGCCCATCAGTAGATCTGGCTATTTTCTCC…
	2445_1	??????????????????????????????GGCCTTCTTGGTACCTCAATAAGACTTCTAATTCGAATTGAACTAGGCCAACCCGGAGCCTATTTAGGTAGGGACCAACTATACAACACTATTGTTACTGCCCATGCATTCCTTATAATTTTCTTTTTAGTTATGCCAGTATTTATTGGAGGATTCGGAAACTGATTAATCCCATTAATGCTAGGCGCCCCAGATATGGCATTCCCACGAATAAATAATATAAGATTTTGACTTCTCCCGCCTGCCCTCATTCTTCTCGTTAGATCTGCAGCAGTCGAAAAAGGGGTTGGAACAGGATGAACCGTCTACCCTCCTTTATCAGACAATATGGCACACGCCGGCCCATCAGTAGATCTGGCTATTTTCTCC…
	2446_1	??????????????????????????????GGCCTTCTTGGTACCTCAATAAGACTTCTAATTCGAATTGAACTAGGCCAACCCGGAGCCTATTTAGGTAGGGACCAACTATACAACACTATTGTTACTGCCCATGCATTCCTTATAATTTTCTTTTTAGTTATGCCAGTATTTATTGGAGGATTCGGAAACTGATTAATCCCATTAATGCTAGGCGCCCCAGATATGGCATTCCCACGAATAAATAATATAAGATTTTGACTTCTCCCGCCTGCCCTCATTCTTCTCGTTAGATCTGCAGCAGTCGAAAAAGGGGTTGGAACAGGATGAACCGTCTACCCTCCTTTATCAGACAATATGGCACACGCCGGCCCATCAGTAGATCTGGCTATTTTCTCC…
	2453_1	???????????????????????????????????????GGTACCTCAATAAGACTTCTAATTCGAATTGAACTAGGCCAACCCGGAGCCTATTTAGGTAGGGACCAGCTATACAACACTATTGTTACTGCCCATGCATTCCTTATAATTTTCTTTTTAGTTATGCCAGTATTTATTGGAGGATTCGGAAACTGATTAATCCCATTAATGCTAGGCGCCCCAGATATGGCATTCCCACGAATAAATAATATAAGATTTTGACTTCTCCCGCCTGCCCTTATTCTTCTCGTTAGATCTGCAGCAGTCGAAAAAGGGGTTGGAACAGGATGAACCGTCTACCCTCCTTTATCAGACAATATGGCACACGCCGGCCCATCAGTAGATCTGGCTATTTTCTCC…
	2794_1	???????????????????????????GGGGGCCTTCTTGGTACCTCAATAAGACTTCTAATTCGAATTGAACTAGGCCAACCCGGAGCCTATTTAGGTAGGGACCAACTATACAACACTATTGTTACTGCCCATGCATTCCTTATAATTTTCTTTTTAGTTATGCCAGTATTTATTGGAGGATTCGGAAACTGATTAATCCCATTAATGCTAGGCGCCCCAGATATGGCATTCCCACGAATAAATAATATAAGATTTTGACTTCTCCCGCCTGCCCTCATTCTTCTCGTTAGATCTGCAGCAGTCGAAAAAGGGGTTGGAACAGGATGAACCGTCTACCCTCCTTTATCAGACAATATGGCACACGCCGGCCCATCAGTAGATCTGGCTATTTTCTCC…
	2796_1	???????????????????????????GGGGGCCTTCTTGGTACCTCAATAAGACTTCTAATTCGAATTGAACTAGGCCAACCCGGAGCCTATTTAGGTAGGGACCAACTATACAACACTATTGTTACTGCCCATGCATTCCTTATAATTTTCTTTTTAGTTATGCCAGTATTTATTGGAGGATTCGGAAACTGATTAATCCCATTAATGCTAGGCGCCCCAGATATGGCATTCCCACGAATAAATAATATAAGATTTTGACTTCTCCCGCCTGCCCTTATTCTTCTCGTTAGATCTGCAGCAGTCGAAAAAGGGGTTGGAACAGGATGAACCGTCTACCCTCCTTTATCAGACAATATGGCACACGCCGGCCCATCAGTAGATCTGGCTATTTTCTCC…
	2839_1	???????????????????????????????????????????????????AGACTTCTAATTCGAATTGAACTAGGCCAACCCGGAGCCTATTTAGGTAGGGACCAACTATACAACACTATTGTTACTGCCCATGCATTCCTTATAATTTTCTTTTTAGTTATGCCAGTATTTATTGGAGGATTCGGAAACTGATTAATCCCATTAATGCTAGGCGCCCCAGATATGGCATTCCCACGAATAAATAATATAAGATTTTGACTTCTCCCGCCTGCCCTCATTCTTCTCGTTAGATCTGCAGCAGTCGAAAAAGGGGTTGGAACAGGATGAACCGTCTACCCTCCTTTATCAGACAATATGGCACACGCCGGCCCATCAGTAGATCTGGCTATTTTCTCC…
	2841_1	??????????????????????????????????????????????????????CTTCTAATTCGAATTGAACTAGGCCAACCCGGAGCCTATTTAGGTAGGGACCAACTATACAATACTATTGTTACTGCCCATGCATTCCTTATAATTTTCTTTTTAGTTATGCCAGTATTTATTGGAGGATTCGGAAACTGATTAATCCCATTAATGCTAGGCGCCCCAGATATGGCATTCCCACGAATAAATAATATAAGATTTTGACTTCTCCCGCCTGCCCTCATTCTTCTCGTTAGATCTGCAGCAGTCGAAAAAGGGGTTGGAACAGGATGAACCGTCTACCCTCCTTTATCAGACAATATGGCACACGCCGGCCCATCAGTAGATCTGGCTATTTTCTCC…
	2860_1	???????????????????????????GGGGGCCTTCTTGGTACCTCAATAAGACTTCTAATTCGAATTGAACTAGGCCAACCCGGAGCCTATTTAGGTAGGGACCAACTATACAACACTATTGTTACTGCCCATGCATTCCTTATAATTTTCTTTTTAGTTATGCCAGTATTTATTGGAGGATTCGGAAACTGATTAATCCCATTAATGCTAGGCGCCCCAGATATGGCATTCCCACGAATAAATAATATAAGATTTTGACTTCTCCCGCCTGCCCTCATTCTTCTCGTTAGATCTGCAGCAGTCGAAAAAGGGGTTGGAACAGGATGAACCGTCTACCCTCCTTTATCAGACAATATGGCACACGCCGGCCCATCAGTAGATCTGGCTATTTTCTCC…
	2861_1	????????????????????????????????????CTTGGTACCTCAATAAGACTTCTAATTCGAATTGAACTAGGCCAACCCGGAGCCTATTTAGGTAGGGACCAACTATACAATACTATTGTTACTGCCCATGCATTCCTTATAATTTTCTTTTTAGTTATGCCAGTATTTATTGGAGGATTCGGAAACTGATTAATCCCATTAATGCTAGGCGCCCCAGATATGGCATTCCCACGAATAAATAATATAAGATTTTGACTTCTCCCGCCTGCCCTCATTCTTCTCGTTAGATCTGCAGCAGTCGAAAAAGGGGTTGGAACAGGATGAACCGTCTACCCTCCTTTATCAGACAATATGGCACACGCCGGCCCATCAGTAGATCTGGCTATTTTCTCC…
	2862_1	???????????????????????????????????????GGTACCTCAATAAGACTTCTAATTCGAATTGAACTAGGCCAACCCGGAGCCTATTTAGGTAGGGACCAACTATACAACACTATTGTTACTGCCCATGCATTCCTTATAATTTTCTTTTTAGTTATGCCAGTATTTATTGGAGGATTCGGAAACTGATTAATCCCATTAATGCTAGGCGCCCCAGATATGGCATTCCCACGAATAAATAATATAAGATTTTGACTTCTCCCGCCTGCCCTCATTCTTCTCGTTAGATCTGCAGCAGTCGAAAAAGGGGTTGGAACAGGATGAACCGTCTACCCTCCTTTATCAGACAATATGGCACACGCCGGCCCATCAGTAGATCTGGCTATTTTCTCC…
	2871_1	??????????????????GGTGTATGAGGGGGCCTTCTTGGTACCTCAATAAGACTTCTAATTCGAATTGAACTAGGCCAACCCGGAGCCTATTTAGGTAGGGACCAACTATACAACACTATTGTTACTGCCCATGCATTCCTTATAATTTTCTTTTTAGTTATGCCAGTATTTATTGGAGGATTCGGAAACTGATTAATCCCATTAATGCTAGGCGCCCCAGATATGGCATTCCCACGAATAAATAATATAAGATTTTGACTTCTCCCGCCTGCCCTCATTCTTCTCGTTAGATCTGCAGCAGTCGAAAAAGGGGTTGGAACAGGATGAACCGTCTACCCTCCTTTATCAGACAATATGGCACACGCCGGCCCATCAGTAGATCTGGCTATTTTCTCC…
	2909_1	???????????????????????????????????????GGTACCTCAATAAGACTTCTAATTCGAATTGAACTAGGCCAACCCGGAGCCTATTTAGGTAGGGACCAACTATACAACACTATTGTTACTGCCCATGCATTCCTTATAATTTTCTTTTTAGTTATGCCAGTATTTATTGGAGGATTCGGAAACTGATTAATCCCATTAATGCTAGGCGCCCCAGATATGGCATTCCCACGAATAAATAATATAAGATTTTGACTTCTCCCGCCTGCCCTCATTCTTCTCGTTAGATCTGCAGCAGTCGAAAAAGGGGTTGGAACAGGATGAACCGTCTACCCTCCTTTATCAGACAATATGGCACACGCCGGCCCATCAGTAGATCTGGCTATTTTCTCC…
	2911_1	??????????????????????????????????????????ACCTCAATAAGACTTCTAATTCGAATTGAACTAGGCCAACCCGGAGCCTATTTAGGTAGGGACCAACTATACAACACTATTGTTACTGCCCATGCATTCCTTATAATTTTCTTTTTAGTTATGCCAGTATTTATTGGAGGATTCGGAAACTGATTAATCCCATTAATGCTAGGCGCCCCAGATATGGCATTCCCACGAATAAATAATATAAGATTTTGACTTCTCCCGCCTGCCCTCATTCTTCTCGTTAGATCTGCAGCAGTCGAAAAAGGGGTTGGAACAGGATGAACCGTCTACCCTCCTTTATCAGACAATATGGCACACGCCGGCCCATCAGTAGATCTGGCTATTTTCTCC…
	T05_1	ACACTATATTTTGTTTTAGGTGTATGAGGGGGCCTTCTTGGCACCTCAATAAGACTTCTAATTCGAATTGAACTAGGCCAACCCGGAGCCTATTTAGGTAGGGACCAACTATACAACACTATTGTTACTGCCCATGCATTCCTTATAATTTTCTTTTTAGTTATGCCAGTATTTATTGGAGGATTCGGAAACTGATTAATCCCATTAATGCTAGGCGCCCCAGATATGGCATTCCCACGAATAAATAATATAAGATTTTGACTTCTCCCGCCTGCCCTCATTCTTCTCGTTAGATCTGCAGCAGTCGAAAAAGGAGTTGGAACAGGATGAACCGTCTACCCTCCTTTATCAGACAATATGGCACACGCCGGCCCATCAGTAGATCTGGCTATTTTCTCC…
	T06_1	ACACTATATTTTGTTTTAGGTGTATGAGGGGGCCTTCTTGGTACCTCAATAAGACTTCTAATTCGAATTGAACTAGGCCAACCCGGAGCCTATTTAGGTAGGGACCAACTATACAATACTATTGTTACTGCCCATGCATTCCTTATAATTTTCTTTTTAGTTATGCCAGTATTTATTGGAGGATTCGGAAACTGATTAATCCCATTAATGCTGGGCGCCCCAGATATGGCATTCCCACGAATAAATAATATAAGATTTTGACTTCTCCCGCCTGCCCTCATTCTTCTCGTTAGATCTGCAGCAGTCGAAAAAGGGGTTGGAACGGGATGAACCGTCTACCCTCCTTTATCAGACAATATGGCACACGCCGGCCCATCAGTAGATCTGGCTATTTTCTCC…
	TB29_1	ACACTATATTTTGTTTTAGGTGTATGAGGGGGCCTTCTTGGTACCTCAATAAGACTTCTAATTCGAATTGAACTAGGCCAACCCGGAGCCTATTTAGGTAGGGACCAACTATACAACACTATTGTTACTGCCCATGCATTCCTTATAATTTTCTTTTTAGTTATGCCAGTATTTATTGGAGGATTCGGAAACTGATTAATCCCATTAATGCTAGGCGCCCCAGATATGGCATTCCCACGAATAAATAATATAAGATTTTGACTTCTCCCGCCTGCCCTCATTCTTCTCGTTAGATCTGCAGCAGTCGAAAAAGGGGTTGGAACAGGATGAACCGTCTACCCTCCTTTATCAGACAATATGGCACACGCCGGCCCATCAGTAGATCTGGCTATTTTCTCC…
	841_2	????????????????????????????????????CTTGGTACTTCAATAAGACTTCTTATCCGAATTGAACTTGGACAACCTGGGGCATTCCTGGGAAGAGACCAACTTTATAACACAATTGTTACTGCTCATGCTTTTTTAATAATTTTTTTCCTAGTTATACCAGTATTTATTGGAGGCTTTGGAAATTGATTAATTCCATTAATATTAGGTGCTCCTGATATAGCTTTCCCACGAATAAATAATATAAGATTTTGACTCCTCCCTCCAGCTTTAATTCTTCTAGTTAGATCCGCAGCAGTTGAAAAGGGAGCTGGGACAGGTTGAACAGTCTACCCTCCTTTATCTGATAACATAGCCCATGCTGGCCCCTCAGTAGATTTGGCTATTTTTTCT…
	844_2	????????????????????????????????????CTTGGTACTTCAATAAGACTTCTTATCCGAATTGAACTTGGACAACCTGGGGCATTCCTGGGAAGAGACCAACTTTATAACACAATTGTTACTGCTCATGCTTTTTTAATAATTTTTTTCCTAGTTATACCAGTATTTATTGGAGGCTTTGGAAATTGATTAATTCCATTAATATTAGGTGCTCCTGATATAGCTTTCCCACGAATAAATAATATAAGATTTTGACTACTCCCTCCAGCTTTAATTCTTCTAGTTAGATCCGCAGCAGTTGAAAAGGGAGCTGGGACAGGTTGAACAGTCTACCCTCCTTTATCTGATAACATAGCCCATGCTGGCCCCTCAGTAGATTTGGCTATTTTTTCT…
	1311_2	??????????????????????????????GGCCTACTTGGTACTTCAATAAGACTTCTTATCCGAATTGAACTTGGACAACCTGGGGCATTCCTGGGAAGAGACCAACTTTATAACACAATTGTTACTGCTCATGCTTTTTTAATAATTTTTTTCCTAGTTATACCAGTATTTATTGGAGGCTTTGGAAATTGATTAATTCCATTAATATTAGGTGCTCCTGATATAGCTTTCCCACGAATAAATAATATAAGATTTTGACTCCTCCCTCCAGCTTTAATTCTTCTAGTTAGATCCGCAGCAGTTGAAAAGGGAGCTGGGACAGGTTGGACAGTCTACCCTCCTTTATCTGATAACATAGCCCATGCTGGCCCCTCAGTAGATTTGGCTATTTTTTCT…
	1987_2	ACATTATATTTTATCCTAGGAGTTTGGGGTGGCCTACTTGGTACTTCAATAAGACTTCTTATCCGAATTGAACTTGGACAACCTGGGGCATTCCTGGGAAGAGACCAACTTTATAACACAATTGTTACTGCTCATGCTTTTTTAATAATTTTTTTCCTAGTTATACCAGTATTTATTGGAGGCTTTGGAAATTGATTAATTCCATTAATATTAGGTGCTCCTGATATAGCTTTCCCACGAATAAATAATATAAGGTTTTGACTCCTCCCTCCAGCTTTAATTCTTCTAGTTAGATCCGCAGCAGTTGAAAAGGGAGCTGGGACAGGTTGAACAGTCTACCCTCCTTTATCTGATAACATAGCCCATGCTGGCCCCTCAGTAGATTTGGCTATTTTTTCT…
	2180_2	ACATTATATTTTATCCTAGGAGTTTGGGGTGGCCTACTTGGTACTTCAATAAGACTTCTTATCCGAATTGAACTTGGGCAACCTGGGGCATTCCTGGGAAGAGACCAACTTTATAACACAATTGTTACTGCTCATGCTTTTTTAATAATTTTTTTCCTAGTTATACCAGTATTTATTGGAGGCTTTGGAAATTGATTAATTCCATTAATATTAGGTGCTCCTGATATAGCTTTCCCACGAATAAATAATATAAGATTTTGACTCCTCCCTCCAGCTTTAATTCTTCTAGTTAGATCCGCAGCAGTTGAAAAGGGAGCTGGGACAGGTTGAACAGTCTACCCTCCTTTATCTGATAACATAGCCCATGCTGGCCCCTCAGTAGATTTGGCTATTTTTTCT…
	2181_2	ACATTATATTTTATCCTAGGAGTTTGGGGTGGCCTACTTGGTACTTCAATAAGACTTCTTATCCGAATTGAACTTGGACAACCTGGGGCATTCCTGGGAAGAGACCAACTTTATAACACAATTGTTACTGCTCATGCTTTTTTAATAATTTTTTTCCTAGTTATACCAGTATTTATTGGAGGCTTTGGAAATTGATTAATTCCATTAATATTAGGTGCTCCTGATATAGCTTTCCCACGAATAAATAATATAAGATTTTGACTCCTCCCTCCAGCTTTAATTCTTCTAGTTAGATCCGCAGCAGTTGAAAAGGGAGCTGGGACAGGTTGAACAGTCTACCCTCCTTTATCTGATAACATAGCCCATGCTGGCCCCTCAGTAGATTTGGCTATTTTTTCT…
	2182_2	ACATTATATTTTATCCTAGGAGTTTGGGGTGGCCTACTTGGTACTTCAATAAGACTTCTTATCCGAATTGAACTTGGACAACCTGGGGCATTCCTGGGAAGAGACCAACTTTATAACACAATTGTTACTGCTCATGCTTTTTTAATAATTTTTTTCCTAGTTATACCAGTATTTATTGGAGGCTTTGGAAATTGATTAATTCCATTAATATTAGGTGCTCCTGATATAGCTTTCCCACGAATAAATAATATAAGATTTTGACTCCTCCCTCCAGCTTTAATTCTTCTAGTTAGATCCGCAGCAGTTGAAAAGGGAGCTGGGACAGGTTGGACAGTCTACCCTCCTTTATCTGATAACATAGCCCATGCTGGCCCCTCAGTAGATTTGGCTATTTTTTCT…
	2185_2	ACATTATATTTTATCCTAGGAGTTTGGGGTGGCCTACTTGGTACTTCAATAAGACTTCTTATCCGAATTGAACTTGGACAACCTGGGGCATTCCTGGGAAGAGACCAACTTTATAACACAATTGTTACTGCTCATGCTTTTTTAATAATTTTTTTCCTAGTTATACCAGTATTTATTGGAGGCTTTGGAAATTGATTAATTCCATTAATATTAGGTGCTCCTGATATAGCTTTCCCACGAATAAATAATATAAGATTTTGACTCCTCCCTCCAGCTTTAATTCTTCTAGTTAGATCCGCAGCAGTTGAAAAGGGAGCTGGGACAGGTTGAACAGTCTACCCTCCTTTATCTGATAACATAGCCCATGCTGGCCCCTCAGTAGATTTGGCTATTTTTTCT…
	2187_2	ACATTATATTTTATCCTAGGAGTTTGGGGTGGCCTACTTGGTACTTCAATAAGACTTCTTATCCGAATTGAACTTGGACAACCTGGGGCATTCCTGGGAAGAGACCAACTTTATAACACAATTGTTACTGCTCATGCTTTTTTAATAATTTTTTTCCTAGTTATACCAGTATTTATTGGAGGCTTTGGAAATTGATTAATTCCATTAATATTAGGTGCTCCTGATATAGCTTTCCCACGAATAAATAACATAAGATTTTGACTCCTCCCTCCAGCTTTAATTCTTCTAGTTAGATCCGCAGCAGTTGAAAAGGGAGCTGGGACAGGTTGAACAGTCTACCCTCCTTTATCTGATAACATAGCCCATGCTGGCCCCTCAGTAGATTTGGCTATTTTTTCT…
	2216_2	ACATTATATTTTATCCTAGGAGTTTGGGGTGGCCTACTTGGTACTTCAATAAGACTTCTTATCCGAATTGAACTTGGACAACCTGGGGCATTCCTGGGAAGAGACCAACTTTATAACACAATTGTTACTGCTCATGCTTTTTTAATAATTTTTTTCCTAGTTATACCAGTATTTATTGGAGGCTTTGGAAATTGATTAATTCCATTAATATTAGGTGCTCCTGATATAGCTTTCCCACGAATAAATAATATAAGATTTTGACTCCTCCCTCCAGCTTTAATTCTTCTAGTTAGATCCGCAGCAGTTGAAAAGGGAGCTGGGACAGGTTGAACAGTCTACCCTCCTTTATCTGATAACATAGCCCATGCTGGCCCCTCAGTAGATTTGGCTATTTTTTCT…
	2271_2	??????????????????????????????GGCCTACTTGGTACTTCAATAAGACTTCTTATCCGAATTGAACTTGGACAACCTGGGGCATTCCTGGGAAGAGACCAACTTTATAACACAATTGTTACTGCTCATGCTTTTTTAATAATTTTTTTCCTAGTTATACCAGTATTTATTGGAGGCTTTGGGAATTGATTAATTCCATTAATACTAGGTGCTCCTGATATAGCTTTCCCACGAATAAATAATATAAGATTTTGACTCCTCCCTCCAGCTTTAATTCTTCTAGTTAGATCCGCAGCAGTTGAAAAGGGAGCTGGGACAGGTTGAACAGTCTACCCTCCTTTATCTGATAACATAGCCCATGCTGGCCCCTCAGTAGATTTGGCTATTTTTTCT…
	2272_2	??????????????????????????????GGCCTACTTGGTACTTCAATAAGACTTCTTATCCGAATTGAACTTGGACAACCTGGGGCATTCCTGGGAAGAGACCAACTTTATAACACAATTGTTACTGCTCATGCTTTTTTAATAATTTTTTTCCTAGTTATACCAGTATTTATTGGAGGCTTTGGAAATTGATTAATTCCATTAATATTAGGTGCTCCTGATATAGCTTTCCCACGAATAAATAATATAAGATTTTGACTCCTCCCTCCAGCTTTAATTCTTCTAGTTAGATCCGCAGCAGTTGAAAAGGGAGCTGGGACAGGTTGAACAGTCTACCCTCCTTTATCTGATAACATAGCCCATGCTGGCCCCTCAGTAGATTTGGCTATTTTTTCT…
	2322_2	ACATTATATTTTATCCTAGGAGTTTGGGGTGGCCTACTTGGTACTTCAATAAGACTTCTTATCCGAATTGAACTTGGACAACCTGGGGCATTCCTGGGAAGAGACCAACTTTATAACACAATTGTTACTGCTCATGCTTTTTTAATAATTTTTTTCCTAGTTATACCAGTATTTATTGGAGGCTTTGGAAATTGATTAATTCCATTAATATTAGGTGCTCCTGATATAGCTTTCCCACGAATAAATAATATAAGATTTTGACTCCTCCCTCCAGCTTTAATTCTTCTAGTTAGATCCGCAGCAGTTGAAAAGGGAGCTGGGACAGGTTGAACAGTCTACCCTCCTTTATCTGATAACATAGCCCATGCTGGCCCCTCAGTAGATTTGGCTATTTTTTCT…
	2326_2	ACATTATATTTTATCCTAGGAGTTTGGGGTGGCCTACTTGGTACTTCAATAAGACTTCTTATCCGAATTGAACTTGGACAACCTGGGGCATTCCTGGGAAGAGACCAACTTTATAACACAATTGTTACTGCTCATGCTTTTTTAATAATTTTTTTCCTAGTTATACCAGTATTTATTGGAGGCTTTGGAAATTGATTAATTCCATTAATATTAGGTGCTCCTGATATAGCTTTCCCACGAATAAACAATATAAGATTTTGACTCCTCCCTCCAGCTTTAATTCTTCTAGTTAGATCCGCAGCAGTTGAAAAGGGAGCTGGGACAGGTTGAACAGTCTACCCTCCTTTATCTGATAACATAGCCCATGCTGGCCCCTCAGTAGATTTGGCTATTTTTTCT…
	2328_2	??????????????????????????????GGCCTACTTGGTACTTCAATAAGACTTCTTATCCGAATTGAACTTGGACAACCTGGGGCATTCCTGGGAAGAGACCAACTTTATAACACAATTGTTACTGCTCATGCTTTTTTAATAATTTTTTTCCTAGTTATACCAGTATTTATTGGAGGCTTTGGAAATTGATTAATTCCATTAATATTAGGTGCTCCTGATATAGCTTTCCCACGAATAAATAATATAAGATTTTGACTCCTCCCTCCAGCTTTAATTCTTCTAGTTAGATCCGCAGCAGTTGAAAAGGGAGCTGGGACAGGTTGAACAGTCTACCCTCCTTTATCTGATAACATAGCCCATGCTGGCCCCTCAGTAGATTTGGCTATTTTTTCT…
	2331_2	??????????????????????????????GGCCTACTTGGTACTTCAATAAGACTTCTTATCCGAATTGAACTTGGACAACCTGGGGCATTCCTGGGGAGAGACCAACTTTATAACACAATTGTTACTGCTCATGCTTTTTTAATAATTTTTTTCCTAGTTATACCAGTATTTATTGGAGGCTTTGGAAATTGATTAATTCCATTAATATTAGGTGCTCCTGATATAGCTTTCCCACGAATAAATAATATAAGATTTTGACTCCTCCCTCCAGCTTTAATTCTTCTAGTTAGATCTGCAGCAGTTGAAAAGGGAGCTGGGACAGGTTGAACAGTCTACCCTCCTTTATCTGATAACATAGCCCATGCTGGCCCCTCAGTAGATTTGGCTATTTTTTCT…
	2332_2	??????????????????????????????GGCCTACTTGGTACTTCAATAAGACTTCTTATCCGAATTGAACTTGGACAACCTGGGGCATTCCTGGGAAGAGACCAACTTTATAACACAATTGTTACTGCTCATGCTTTTTTAATAATTTTTTTCCTAGTTATACCAGTATTTATTGGAGGCTTTGGGAATTGATTAATTCCATTAATACTAGGTGCTCCTGATATAGCTTTCCCACGAATAAATAATATAAGATTTTGACTCCTCCCTCCAGCTTTAATTCTTCTAGTTAGATCCGCAGCAGTTGAAAAGGGAGCTGGGACAGGTTGAACAGTCTACCCTCCTTTATCTGATAACATAGCCCATGCTGGCCCCTCAGTAGATTTGGCTATTTTTTCT…
	2333_2	??????????????????????????????GGCCTACTTGGTACTTCAATAAGACTTCTTATCCGAATTGAACTTGGACAACCTGGGGCATTCCTGGGAAGAGACCAACTTTATAACACAATTGTTACTGCTCATGCTTTTTTAATAATTTTTTTCCTAGTTATACCAGTATTTATTGGAGGTTTTGGAAATTGATTAATTCCATTAATATTAGGTGCTCCTGATATAGCTTTCCCACGAATAAATAATATAAGATTTTGACTCCTCCCTCCAGCTTTAATTCTTCTAGTTAGATCCGCAGCAGTTGAAAAGGGAGCTGGGACAGGTTGAACAGTCTACCCTCCTTTATCTGATAACATAGCCCATGCTGGCCCCTCAGTAGATTTGGCTATTTTTTCT…
	2338_2	??????????????????????????????GGCCTACTTGGTACTTCAATAAGACTTCTTATCCGAATTGAACTTGGACAACCTGGGGCATTCCTGGGAAGAGACCAACTTTATAACACAATTGTTACTGCTCATGCTTTTTTAATAATTTTTTTCCTAGTTATACCAGTATTTATTGGAGGCTTTGGAAATTGATTAATTCCATTAATATTAGGTGCTCCTGATATAGCTTTCCCACGAATAAATAATATAAGATTTTGACTCCTCCCTCCAGCTTTAATTCTTCTAGTTAGATCCGCAGCAGTTGAAAAAGGAGCTGGGACAGGTTGAACAGTCTACCCTCCTTTATCTGATAACATAGCCCATGCTGGCCCCTCAGTAGATTTGGCTATTTTTTCT…
	2351_2	ACATTATATTTTATCCTAGGAGTTTGGGGTGGCCTACTTGGTACTTCAATAAGACTTCTTATCCGAATTGAACTTGGACAACCTGGGGCATTCCTGGGAAGAGACCAACTTTATAACACAATTGTTACTGCTCATGCTTTTTTAATAATTTTTTTCCTAGTTATACCAGTATTTATTGGAGGCTTTGGAAATTGATTAATTCCATTAATATTAGGTGCTCCTGATATAGCTTTCCCACGAATAAATAATATAAGATTTTGACTCCTCCCTCCAGCTTTAATTCTTCTAGTTAGATCCGCAGCAGTTGAAAAGGGAGCTGGGACAGGTTGAACAGTCTACCCTCCTTTATCTGATAACATAGCCCATGCTGGCCCCTCAGTAGATTTGGCTATTTTTTCT…
	2352_2	ACATTATATTTTATCCTAGGAGTTTGGGGTGGCCTACTTGGCACTTCAATAAGACTTCTTATCCGAATTGAACTTGGGCAACCTGGGGCATTCCTGGGAAGAGACCAACTTTATAACACAATTGTTACTGCTCATGCTTTTTTAATAATTTTTTTCCTAGTTATACCAGTATTTATTGGAGGCTTTGGAAATTGATTAATTCCATTAATATTAGGTGCTCCTGATATAGCTTTCCCACGAATAAATAATATAAGATTTTGACTCCTCCCTCCAGCTTTAATTCTTCTAGTTAGATCCGCAGCAGTTGAAAAAGGAGCTGGGACAGGTTGAACAGTCTACCCTCCTTTATCTGATAACATAGCCCATGCTGGCCCCTCAGTAGATTTGGCTATTTTTTCT…
	2353_2	??????????????????????????????GGCCTACTTGGTACTTCAATAAGACTTCTTATCCGAATTGAACTTGGACAACCTGGGGCATTCCTGGGAAGAGACCAACTTTATAACACAATTGTTACTGCTCATGCTTTTTTAATAATTTTTTTCCTAGTTATACCAGTATTTATTGGAGGCTTTGGGAATTGATTAATTCCATTAATACTAGGTGCTCCTGATATAGCTTTCCCACGAATAAATAATATAAGATTTTGACTCCTCCCTCCAGCTTTAATTCTTCTAGTTAGATCCGCAGCAGTTGAAAAGGGAGCTGGGACAGGTTGAACAGTCTACCCTCCTTTATCTGATAACATAGCCCATGCTGGCCCCTCAGTAGATTTGGCTATTTTTTCT…
	2354_2	???????????????????????????????????????????????????AGACTTCTTATCCGAATTGAACTTGGACAACCTGGGGCATTCCTGGGAAGAGACCAACTTTATAACACAATTGTTACTGCTCATGCTTTTTTAATAATTTTTTTCCTAGTTATACCAGTATTTATTGGAGGCTTTGGAAATTGATTAATTCCATTAATATTAGGTGCTCCTGATATAGCTTTCCCACGAATAAATAATATAAGATTTTGACTCCTCCCTCCAGCTTTAATTCTTCTAGTTAGATCCGCAGCAGTTGAAAAGGGAGCTGGGACAGGTTGAACAGTCTACCCTCCTTTATCTGATAACATAGCCCATGCTGGCCCCTCAGTAGATTTGGCTATTTTTTCT…
	2360_2	??????????????????????????????GGCCTACTTGGTACTTCAATAAGACTTCTTATCCGAATTGAACTTGGACAACCTGGGGCATTCCTGGGAAGAGACCAACTTTATAACACAATTGTTACTGCTCATGCTTTTTTAATAATTTTTTTCCTAGTTATACCAGTATTTATTGGAGGCTTTGGAAATTGATTAATTCCATTAATATTAGGTGCTCCTGATATAGCTTTCCCACGAATAAATAATATAAGATTTTGACTCCTCCCTCCAGCTTTAATTCTTCTAGTTAGATCCGCAGCAGTTGAAAAGGGAGCTGGGACAGGTTGAACAGTCTACCCTCCTTTATCTGATAACATAGCCCATGCTGGCCCCTCAGTAGATTTGGCTATTTTTTCT…
	2367_2	??????????????????????????????GGCCTACTTGGTACTTCAATAAGACTTCTTATCCGAATTGAACTTGGACAACCTGGGGCATTCCTGGGAAGAGACCAACTTTATAACACAATTGTTACTGCTCATGCTTTTTTAATAATTTTTTTCCTAGTTATACCAGTATTTATTGGAGGCTTTGGAAATTGATTAATTCCATTAATATTAGGTGCTCCTGATATAGCTTTCCCACGAATAAATAATATAAGATTTTGACTCCTCCCTCCAGCTTTAATTCTTCTAGTTAGATCCGCAGCAGTTGAAAAAGGAGCTGGGACAGGTTGAACAGTCTACCCTCCTTTATCTGATAACATAGCCCATGCTGGCCCCTCAGTAGATTTGGCTATTTTTTCT…
	2368_2	??????????????????????????????GGCCTACTTGGTACTTCAATAAGACTTCTTATCCGAATTGAACTTGGACAACCTGGGGCATTCCTGGGAAGAGACCAACTTTATAACACAATTGTTACTGCTCATGCTTTTTTAATAATTTTTTTCCTAGTTATACCAGTATTTATTGGAGGCTTTGGAAATTGATTAATTCCATTAATATTAGGTGCTCCTGATATAGCTTTCCCACGAATAAATAATATAAGATTTTGACTCCTCCCTCCAGCTTTAATTCTTCTAGTTAGATCCGCAGCAGTTGAAAAAGGAGCTGGGACAGGTTGAACAGTCTACCCTCCTTTATCTGATAACATAGCCCATGCTGGCCCCTCAGTAGATTTGGCTATTTTTTCT…
	2369_2	??????????????????????????????GGCCTACTTGGTACTTCAATAAGACTTCTTATCCGAATTGAACTTGGACAACCTGGGGCATTCCTGGGAAGAGACCAACTTTATAACACAATTGTTACTGCTCATGCTTTTTTAATAATTTTTTTCCTAGTTATACCAGTATTTATTGGAGGCTTTGGAAATTGATTAATTCCATTAATATTAGGTGCTCCTGATATAGCTTTCCCACGAATAAATAATATAAGATTTTGACTCCTCCCTCCAGCTTTAATTCTTCTAGTTAGATCCGCAGCAGTTGAAAAGGGAGCTGGGACAGGTTGAACAGTCTACCCTCCTTTATCTGATAACATAGCCCATGCTGGCCCCTCAGTAGATTTGGCTATTTTTTCT…
	2370_2	??????????????????????????????GGCCTACTTGGTACTTCAATAAGACTTCTTATCCGAATTGAACTTGGACAACCTGGGGCATTCCTGGGGAGAGACCAACTTTATAACACAATTGTTACTGCTCATGCTTTTTTAATAATTTTTTTCCTAGTTATACCAGTATTTATTGGAGGCTTTGGGAATTGATTAATTCCATTAATATTAGGTGCTCCTGATATAGCTTTCCCACGAATAAATAATATAAGATTTTGACTCCTCCCTCCAGCTTTAATTCTTCTAGTTAGATCCGCAGCAGTTGAAAAGGGAGCTGGGACAGGTTGAACAGTCTACCCTCCTTTATCTGATAACATAGCCCATGCTGGCCCATCAGTAGATTTGGCTATTTTTTCT…
	2378_2	???????????????????????????????????????????????????????????????????????????????????????GCATTCCTGGGAAGAGACCAACTTTATAACACAATTGTTACTGCTCATGCTTTTTTAATAATTTTTTTCCTAGTTATACCAGTATTTATCGGAGGCTTTGGAAATTGATTAATTCCATTAATATTAGGTGCTCCTGATATAGCTTTCCCACGAATAAATAATATAAGATTTTGACTCCTCCCTCCAGCTTTAATTCTTCTAGTTAGATCCGCAGCAGTTGAAAAGGGAGCTGGGACAGGTTGAACAGTCTACCCTCCTTTATCTGATAACATAGCCCATGCTGGCCCCTCAGTAGATTTGGCTATTTTTTCT…
	2381_2	??????????????????????????????GGCCTACTTGGTACTTCAATAAGACTTCTTATCCGAATTGAACTTGGACAACCTGGGGCATTCCTGGGAAGAGACCAACTTTATAACACAATTGTTACTGCTCATGCTTTTTTAATAATTTTTTTCCTAGTTATACCAGTATTTATTGGAGGCTTTGGAAATTGATTAATTCCATTAATATTAGGTGCTCCTGATATAGCTTTCCCACGAATAAATAATATAAGATTTTGACTCCTCCCTCCAGCTTTAATTCTTCTAGTTAGATCCGCAGCAGTTGAAAAGGGAGCTGGGACAGGTTGAACAGTCTACCCTCCTTTATCTGATAATATAGCCCATGCTGGCCCCTCAGTAGATTTGGCTATTTTTTCT…
	2382_2	??????????????????????????????????????????ACTTCAATAAGACTTCTTATCCGAATTGAACTTGGACAACCTGGGGCATTCCTGGGAAGAGACCAACTTTATAACACAATTGTTACTGCTCATGCTTTTTTAATAATTTTTTTCCTAGTTATACCAGTATTTATTGGAGGCTTTGGAAATTGATTAATTCCATTAATATTAGGTGCTCCTGATATAGCTTTCCCACGAATAAATAATATAAGATTTTGACTCCTCCCTCCAGCTTTAATTCTTCTAGTTAGATCCGCAGCAGTTGAAAAGGGAGCTGGGACAGGTTGAACAGTCTACCCTCCTTTATCTGATAACATAGCCCATGCTGGCCCCTCAGTAGATTTGGCTATTTTTTCT…
	POLYNOR088_13_2	ACATTATATTTTATCTTAGGAGTTTGGGGTGGCCTACTTGGTACTTCAATAAGACTTCTTATCCGAATTGAACTTGGACAACCTGGGGCATTCCTGGGAAGAGACCAACTTTATAACACAATTGTTACTGCTCATGCTTTTTTAATAATTTTTTTCCTAGTTATACCAGTATTTATTGGAGGCTTTGGAAATTGATTAATTCCATTAATACTAGGTGCTCCTGATATAGCTTTCCCACGAATAAATAATATAAGATTTTGACTCCTCCCTCCAGCTTTAATTCTTCTAGTTAGATCCGCAGCAGTTGAAAAGGGAGCTGGGACAGGTTGAACAGTCTACCCTCCTTTATCTGATAACATAGCCCATGCTGGCCCCTCAGTAGATTTGGCTATTTTTTCT…
	1207_3	???????????????????????????GGAGGCCTATTAGGCACTTCTATGAGGCTTCTCATTCGAATTGAACTGGGACAACCCGGAGCATTTTTGGGAAGAGATCAACTCTATAACACAATCGTTACTGCTCACGCTTTTTTAATAATTTTCTTCTTAGTAATACCAGTATTTATTGGAGGCTTTGGTAACTGGTTAATCCCATTAATACTTGGTGCTCCAGATATAGCCTTTCCACGAATAAATAACATAAGATTTTGGCTTCTACCGCCAGCTCTAATTCTTTTAGTTAGCTCTGCAGCAGTAGAAAAAGGGGTTGGGACAGGCTGAACAGTATACCCCCCTTTATCCGATAATATAGCACATGCAGGCCCTTCAGTCGATCTCGCAATTTTTTCC…
	1310_3	??????????????????????????????????????????ACTTCTATGAGACTTCTCATTCGAATTGAACTGGGGCAACCCGGAGCATTTTTAGGAAGAGATCAACTCTATAACACAATCGTTACTGCTCACGCTTTTTTAATAATTTTCTTCTTAGTAATACCAGTATTTATTGGAGGCTTTGGTAACTGGTTAATCCCATTAATACTTGGTGCTCCAGATATAGCCTTTCCACGAATAAATAACATAAGATTTTGACTTCTACCACCAGCTCTAATTCTTTTAGTTAGCTCTGCAGCAGTAGAAAAAGGGGTTGGGACAGGCTGAACAGTATACCCCCCTTTATCCGATAATATAGCACATGCAGGCCCTTCAGTCGATCTCGCAATTTTTTCC…
	2275_3	??????????????????????????????GGCCTATTAGGCACTTCTATGAGGCTTCTCATTCGAATTGAACTGGGACAACCCGGAGCATTTTTAGGAAGAGACCAACTCTATAACACAATCGTTACTGCTCACGCTTTTTTAATAATTTTCTTCTTAGTAATACCAGTATTTATTGGAGGCTTTGGTAACTGGTTAATCCCATTAATACTTGGTGCTCCAGATATAGCCTTTCCACGAATAAATAACATAAGATTTTGGCTTCTACCACCAGCTTTAATTCTTTTAGTTAGCTCTGCAGCAGTAGAAAAAGGGGTTGGAACAGGCTGAACAGTATACCCCCCTTTATCCGATAATATAGCACATGCAGGCCCTTCAGTCGATCTCGCAATTTTTTCC…
	2285_3	??????????????????????????????GGCCTATTAGGCACTTCTATGAGGCTTCTCATTCGAATTGAACTGGGACAACCCGGAGCATTTTTAGGAAGAGACCAACTCTATAACACAATCGTTACTGCTCACGCTTTTTTAATAATTTTCTTCTTAGTAATACCAGTATTTATTGGAGGCTTTGGTAACTGGTTAATCCCATTAATACTTGGTGCTCCAGATATAGCCTTTCCACGAATAAATAACATAAGATTTTGGCTTCTACCACCAGCTTTAATTCTTTTAGTTAGCTCTGCAGCAGTAGAAAAAGGGGTTGGAACAGGCTGAACAGTATACCCCCCTTTATCCGATAATATAGCACATGCAGGCCCTTCAGTCGATCTCGCAATTTTTTCC…
	2287_3	??????????????????????????????GGCCTATTAGGCACTTCTATGAGGCTTCTCATTCGAATTGAACTGGGACAACCCGGAGCATTTTTAGGAAGAGACCAACTCTATAACACAATCGTTACTGCTCACGCTTTTTTAATAATTTTCTTCTTAGTAATACCAGTATTTATTGGAGGCTTTGGTAACTGGTTAATCCCATTAATACTTGGTGCTCCAGATATAGCCTTTCCACGAATAAATAACATAAGATTTTGGCTTCTACCACCAGCTTTAATTCTTTTAGTTAGCTCTGCAGCAGTAGAAAAAGGGGTTGGAACAGGCTGAACAGTATACCCCCCTTTATCCGATAATATAGCACATGCAGGCCCTTCAGTCGATCTCGCAATTTTTTCC…
	2380_3	ACACTATATTTTATTTTAGGGGCATGAGGAGGCCTATTAGGCACTTCTATGAGACTTCTCATTCGAATTGAACTGGGACAACCCGGAGCATTTTTAGGAAGAGATCAACTCTATAACACAATCGTTACTGCTCACGCTTTTTTAATAATTTTCTTCTTAGTAATACCAGTATTTATTGGAGGCTTTGGTAACTGGTTAATCCCATTAATACTTGGTGCTCCAGATATAGCCTTCCCACGAATAAATAACATAAGATTTTGGCTTCTACCACCAGCTCTAATTCTTTTAGTTAGCTCTGCAGCAGTAGAAAAAGGGGTTGGGACAGGCTGAACAGTATACCCCCCTTTATCCGATAATATAGCACATGCAGGTCCTTCAGTCGATCTCGCAATTTTTTCC…
	2463_3	?????????????????????????????????CTATTAGGCACTTCTATGAGGCTTCTCATTCGAATTGAACTGGGACAACCCGGAGCATTTTTAGGAAGGGATCAACTCTATAACACAATCGTTACTGCTCACGCTTTTTTAATAATTTTCTTCTTAGTAATACCAGTATTTATTGGAGGCTTTGGTAACTGGTTAATCCCATTAATACTTGGTGCTCCAGATATAGCCTTCCCACGAATAAATAACATAAGATTTTGGCTTCTACCACCAGCTCTAATTCTTTTAGTTAGCTCTGCAGCAGTAGAAAAAGGGGTTGGGACAGGCTGAACAGTATACCCCCCTTTATCCGATAATATAGCACATGCAGGTCCTTCAGTCGATCTCGCAATTTTTTCC…
	2464_3	??????????????????????????????????????????ACTTCTATGAGGCTTCTTATTCGAATTGAACTGGGACAACCCGGAGCATTTTTAGGAAGAGATCAACTCTATAACACAATCGTTACTGCTCACGCTTTTTTAATAATTTTCTTCTTAGTAATACCAGTATTTATTGGAGGCTTTGGTAACTGGTTAATCCCATTAATACTTGGTGCTCCAGATATAGCCTTCCCACGAATAAATAACATAAGATTTTGGCTTCTACCACCAGCTCTAATTCTTTTAGTTAGCTCTGCAGCAGTAGAAAAAGGGGTTGGGACAGGCTGAACAGTATACCCCCCTTTATCTGATAATATAGCACATGCAGGTCCTTCAGTCGATCTCGCAATTTTTTCC…
	2465_3	??????????????????????????????????????????ACTTCTATAAGGCTTCTCATTCGAATTGAACTGGGACAACCCGGAGCATTTTTAGGAAGAGATCAACTCTATAACACAATCGTTACTGCTCACGCTTTTTTAATAATTTTCTTCTTAGTAATACCAGTATTTATTGGAGGCTTTGGTAACTGGTTAATCCCATTAATACTTGGTGCTCCAGATATAGCCTTCCCACGAATAAATAACATAAGATTTTGGCTTCTACCACCAGCTCTAATTCTTTTAGTTAGCTCTGCAGCAGTAGAAAAAGGGGTTGGGACAGGCTGAACAGTATACCCCCCTTTATCTGATAATATGGCACATGCAGGTCCTTCAGTCGATCTCGCAATTTTTTCC…
	2480_3	ACACTATATTTTATTTTAGGGGCATGAGGAGGCCTATTAGGCACTTCTATGAGACTTCTCATTCGAATTGAACTGGGGCAACCCGGAGCATTTTTAGGAAGAGATCAACTCTATAACACAATCGTTACTGCTCACGCTTTTTTAATAATTTTCTTCTTAGTAATACCAGTATTTATTGGAGGCTTTGGTAACTGGTTGATCCCATTAATACTTGGTGCTCCAGATATAGCCTTTCCACGAATAAATAACATAAGATTTTGGCTTCTACCACCAGCTCTAATTCTTTTAGTTAGCTCTGCAGCAGTAGAAAAAGGGGTTGGGACAGGCTGAACAGTATACCCCCCTTTATCCGATAATATAGCACATGCAGGCCCTTCAGTCGATCTCGCAATTTTTTCT…
	2812_3	???????????????????????????GGAGGCCTATTAGGCACTTCTATGAGGCTTCTCATTCGAATTGAACTGGGACAACCCGGAGCATTTTTAGGAAGAGACCAACTCTATAACACAATCGTTACTGCTCACGCTTTTTTAATAATTTTCTTCTTAGTAATACCAGTATTTATTGGAGGCTTTGGTAACTGATTAATCCCATTAATACTTGGTGCTCCAGATATAGCCTTTCCACGAATAAATAACATAAGATTTTGGCTTCTACCACCAGCTTTAATTCTTTTAGTTAGCTCTGCAGCAGTAGAAAAAGGGGTTGGAACAGGCTGAACAGTATACCCCCCTTTATCCGATAATATAGCACATGCAGGCCCTTCAGTCGATCTCGCAATTTTTTCC…
	2814_3	??????????????????????????????GGCCTATTAGGCACTTCTATGAGGCTTCTCATTCGAATTGAACTGGGACAACCCGGAGCATTTTTGGGAAGAGATCAACTCTATAACACAATCGTTACTGCTCACGCTTTTTTAATAATTTTCTTCTTAGTAATACCAGTATTTATTGGAGGCTTTGGTAACTGGTTAATCCCATTAATACTTGGTGCTCCAGATATAGCCTTTCCACGAATAAATAACATAAGATTTTGGCTTCTACCGCCAGCTCTAATTCTTTTAGTTAGCTCTGCAGCAGTAGAAAAAGGGGTTGGGACAGGCTGAACAGTATACCCCCCTTTATCCGATAATATAGCACATGCAGGCCCTTCAGTCGATCTCGCAATTTTTTCC…
	2872_3	???????????????????????????GGAGGCCTATTAGGCACTTCTATAAGGCTTCTCATTCGAATTGAACTGGGACAACCCGGAGCATTTTTAGGAAGAGACCAACTCTATAACACAATCGTTACTGCTCACGCTTTTTTAATAATTTTCTTCTTAGTAATACCAGTATTTATTGGAGGCTTTGGTAACTGGTTAATCCCATTAATACTTGGTGCTCCAGATATAGCCTTTCCACGAATAAATAACATAAGATTTTGGCTTCTACCACCAGCTTTAATTCTTTTAGTTAGCTCTGCAGCAGTAGAAAAAGGGGTTGGGACAGGCTGAACAGTATACCCCCCTTTATCCGATAATATAGCACATGCAGGCCCTTCAGTCGATCTCGCAATTTTTTCC…
	2873_3	????????????????????????TGAGGAGGCCTATTAGGCACTTCTATGAGGCTTCTCATTCGAATTGAACTGGGACAACCCGGAGCATTTTTAGGAAGAGACCAACTCTATAACACAATCGTTACTGCTCACGCTTTTTTAATAATTTTCTTCTTAGTAATACCAGTATTTATTGGAGGCTTTGGTAACTGGTTAATCCCATTAATACTTGGTGCTCCAGATATAGCCTTTCCACGAATAAATAACATAAGATTTTGGCTTCTACCACCAGCTTTAATTCTTTTAGTTAGCTCTGCAGCAGTAGAAAAAGGGGTTGGAACAGGCTGAACAGTATACCCCCCTTTATCCGATAATATAGCACATGCAGGCCCTTCAGTCGATCTCGCAATTTTTTCC…
	2874_3	???????????????????????????GGAGGCCTATTAGGCACTTCTATGAGACTTCTCATTCGAATTGAACTGGGACAACCCGGAGCATTTTTAGGAAGAGATCAACTCTATAACACAATCGTTACTGCTCACGCTTTTTTAATAATTTTCTTCTTAGTAATACCAGTATTTATTGGAGGCTTTGGTAACTGGTTAATCCCATTAATACTTGGTGCTCCAGATATAGCCTTTCCACGAATAAATAATATAAGATTTTGGCTTCTACCACCAGCTCTAATTCTTTTAGTTAGCTCTGCAGCAGTAGAAAAAGGGGTTGGGACAGGCTGAACAGTATACCCCCCTTTATCCGATAATATAGCACATGCAGGCCCTTCAGTCGATCTCGCAATTTTTTCT…
	2876_3	???????????????????????????GGAGGCCTATTAGGCACTTCTATGAGGCTTCTCATTCGAATTGAACTGGGACAACCCGGAGCATTTTTAGGAAGAGACCAACTCTATAACACAATCGTTACTGCTCACGCTTTTTTAATAATTTTCTTCTTAGTAATACCAGTATTTATTGGAGGCTTTGGTAACTGGTTAATCCCATTAATACTTGGTGCTCCAGATATAGCCTTTCCACGAATAAATAACATAAGATTTTGGCTTCTACCACCAGCTTTAATTCTTTTAGTTAGCTCTGCAGCAGTAGAAAAAGGGGTTGGAACAGGCTGAACAGTATACCCCCCTTTATCCGATAATATAGCACATGCAGGCCCTTCAGTCGATCTCGCAATTTTTTCC…
	2877_3	??????????????????????????????GGCCTATTAGGCACTTCTATGAGACTTCTCATTCGAATTGAACTGGGACAACCCGGAGCATTTTTAGGAAGAGATCAACTCTATAACACAATCGTTACTGCTCACGCTTTTTTAATAATTTTCTTCTTAGTAATACCAGTATTTATTGGAGGCTTTGGTAACTGGTTAATCCCATTAATACTTGGTGCTCCAGATATAGCCTTTCCACGAATAAATAACATAAGATTTTGGCTTCTACCACCAGCTCTAATTCTTTTAGTTAGCTCTGCAGCAGTAGAAAAAGGGGTTGGGACAGGCTGAACAGTATACCCCCCTCTATCCGATAATATAGCACATGCAGGCCCTTCAGTCGATCTCGCAATTTTTTCT…
	2878_3	???????????????????????????GGAGGCCTATTAGGCACTTCTATGAGGCTTCTCATTCGAATTGAACTGGGACAACCCGGAGCATTTTTAGGAAGAGACCAACTCTATAACACAATCGTTACTGCTCACGCTTTTTTAATAATTTTCTTCTTAGTAATACCAGTATTTATTGGAGGCTTTGGTAACTGGTTAATCCCATTAATACTTGGTGCTCCAGATATAGCCTTTCCACGAATAAATAACATAAGATTTTGGCTTCTACCACCAGCTTTAATTCTTTTAGTTAGCTCTGCAGCAGTAGAAAAAGGGGTTGGAACAGGCTGAACAGTATACCCCCCTTTATCCGATAATATAGCACATGCAGGCCCTTCAGTCGATCTCGCAATTTTTTCC…
	2879_3	???????????????????????????GGAGGCCTATTAGGCACTTCTATGAGGCTTCTCATTCGAATTGAACTGGGACAACCCGGAGCATTTTTAGGAAGAGATCAACTCTATAACACAATCGTTACTGCTCACGCTTTTTTAATAATTTTCTTCTTAGTAATACCAGTATTTATTGGAGGCTTTGGTAACTGGTTAATCCCATTAATACTTGGTGCTCCAGATATAGCCTTTCCACGAATAAATAACATAAGATTTTGGCTTCTACCACCAGCTCTAATTCTTTTAGTTAGCTCTGCTGCAGTAGAAAAAGGGGTTGGGACAGGCTGAACAGTATACCCCCCTTTATCCGATAACATAGCACATGCAGGCCCTTCAGTCGATCTCGCAATTTTTTCC…
	2880_3	???????????????????????????GGAGGCCTATTAGGCACTTCTATGAGGCTTCTCATTCGAATTGAACTGGGGCAACCCGGAGCATTTTTAGGAAGAGATCAACTCTATAACACAATCGTTACTGCCCACGCTTTTTTAATAATTTTCTTCTTAGTAATACCAGTATTTATTGGAGGCTTTGGTAACTGGTTAATCCCATTAATACTTGGTGCTCCAGATATAGCCTTTCCACGAATAAATAACATAAGATTTTGGCTTCTACCACCAGCTCTAATTCTTTTAGTTAGCTCTGCAGCAGTAGAAAAAGGGGTTGGGACAGGCTGAACAGTATACCCCCCTTTATCCGATAATATAGCACATGCAGGCCCTTCAGTCGATCTCGCAATTTTTTCC…
	2881_3	???????????????????????????GGAGGCCTATTAGGCACTTCTATGAGGCTTCTCATTCGAATTGAACTGGGGCAACCCGGAGCATTTTTAGGAAGAGATCAACTCTATAACACAATCGTTACTGCTCACGCTTTTTTAATAATTTTCTTCTTAGTAATACCAGTATTTATTGGAGGCTTTGGTAATTGGTTAATCCCATTAATACTTGGTGCTCCAGATATAGCCTTTCCACGAATAAATAACATAAGATTTTGGCTTCTACCGCCAGCTCTAATTCTTTTAGTTAGCTCTGCAGCAGTAGAAAAAGGGGTTGGGACAGGCTGAACAGTATACCCCCCTTTATCCGATAATATAGCACATGCAGGCCCTTCAGTCGATCTCGCAATTTTTTCC…
	2882_3	???????????????????????????GGAGGCCTATTAGGCACTTCTATGAGGCTTCTCATTCGAATTGAACTGGGACAACCCGGAGCATTTTTAGGAAGAGATCAACTCTATAACACAATCGTTACTGCTCACGCTTTTTTAATAATTTTCTTCTTAGTAATACCAGTATTTATTGGAGGCTTTGGTAACTGGTTAATCCCATTAATACTTGGTGCTCCAGATATAGCCTTTCCACGAATAAATAACATAAGATTTTGGCTTCTACCACCAGCTCTAATTCTTTTAGTTAGCTCTGCAGCAGTAGAAAAAGGGGTTGGGACAGGCTGAACAGTATACCCCCCTTTATCCGATAACATAGCACATGCAGGCCCTTCAGTCGATCTCGCAATTTTTTCC…
	2883_3	???????????????????????????GGAGGCCTATTAGGCACTTCTATGAGGCTTCTCATTCGAATTGAACTGGGGCAACCCGGAGCATTTTTAGGAAGAGACCAACTCTATAACACAATTGTTACTGCTCACGCTTTTTTAATAATTTTCTTCTTAGTAATACCAGTATTTATTGGAGGCTTTGGTAACTGGTTAATCCCATTAATACTTGGTGCTCCAGATATAGCCTTTCCACGAATAAATAACATAAGATTTTGGCTTCTACCACCAGCTTTAATTCTTTTAGTTAGCTCTGCAGCAGTAGAAAAAGGGGTTGGAACAGGCTGAACAGTATACCCCCCTTTATCCGATAATATAGCACATGCAGGCCCTTCAGTCGATCTCGCAATTTTTTCC…
	2884_3	??????????????????????????????GGCCTATTAGGCACTTCTATAAGGCTTCTCATTCGAATTGAACTGGGACAACCCGGAGCATTTTTAGGAAGAGATCAACTCTATAACACAATCGTTACTGCTCACGCTTTTTTAATAATTTTCTTCTTAGTAATACCAGTATTTATTGGAGGCTTTGGTAACTGGTTAATCCCATTAATACTTGGTGCTCCAGATATAGCCTTTCCACGAATAAATAACATAAGATTTTGGCTTCTACCACCAGCTCTAATTCTTTTAGTTAGCTCTGCAGCAGTAGAAAAAGGGGTTGGAACAGGCTGAACAGTATACCCCCCTTTATCCGATAACATAGCACATGCAGGCCCTTCAGTCGATCTCGCAATTTTTTCC…
	2885_3	??????????????????????????????GGCCTATTAGGCACTTCTATGAGACTTCTCATTCGAATTGAACTGGGACAACCCGGAGCATTTTTAGGAAGAGATCAACTCTATAACACAATCGTTACTGCTCACGCTTTTTTAATAATTTTCTTCTTAGTAATACCAGTATTTATTGGAGGCTTTGGTAACTGGTTAATCCCATTAATACTTGGTGCTCCAGACATAGCCTTTCCACGAATAAATAACATAAGATTTTGGCTTCTACCACCAGCTCTAATTCTTTTAGTTAGCTCTGCAGCAGTAGAAAAAGGGGTTGGGACAGGCTGAACAGTATACCCCCCTTTATCCGATAATATAGCACATGCAGGCCCTTCAGTCGATCTCGCAATTTTTTCC…
	2886_3	??????????????????????????????GGCCTATTAGGCACTTCTATGAGGCTTCTCATTCGAATTGAACTGGGACAACCCGGAGCATTTTTAGGGAGAGACCAACTCTATAACACAATCGTTACTGCTCACGCTTTTTTAATAATTTTCTTCTTAGTAATACCAGTATTTATTGGAGGCTTTGGTAACTGGTTAATCCCATTAATACTTGGTGCTCCAGATATAGCCTTTCCACGAATAAATAACATAAGATTTTGGCTTCTACCACCAGCTTTAATTCTTTTAGTTAGCTCTGCAGCAGTAGAAAAAGGGGTTGGAACAGGCTGAACAGTATACCCCCCTTTATCCGATAATATAGCACATGCAGGCCCTTCAGTCGATCTCGCAATTTTTTCC…
	2887_3	?????????????????????????????????CTATTAGGCACTTCTATGAGGCTTCTCATTCGAATTGAACTGGGACAACCCGGAGCATTTTTAGGAAGAGACCAACTCTATAACACAATCGTTACTGCTCACGCTTTTTTAATAATTTTCTTCTTAGTAATACCAGTATTTATTGGAGGCTTTGGTAACTGGTTAATCCCATTAATACTTGGTGCCCCAGATATAGCCTTTCCACGAATAAATAACATAAGATTTTGGCTTCTACCACCAGCTTTAATTCTTTTAGTTAGCTCTGCAGCAGTAGAAAAAGGGGTTGGAACAGGCTGAACAGTATACCCCCCTTTATCCGATAATATAGCACATGCAGGCCCTTCAGTCGATCTCGCAATTTTTTCC…
	2888_3	???????????????????????????GGAGGCCTATTAGGCACTTCTATGAGGCTTCTCATTCGAATTGAACTGGGACAACCCGGAGCATTTTTAGGAAGAGATCAACTCTATAACACAATCGTTACTGCTCACGCTTTTTTAATAATTTTCTTCTTAGTAATACCAGTATTTATTGGAGGCTTTGGTAACTGGTTAATCCCATTAATACTTGGTGCTCCAGATATAGCCTTTCCACGAATAAATAACATAAGATTTTGGCTTCTACCACCAGCTCTAATTCTTTTAGTTAGCTCTGCAGCAGTAGAAAAAGGGGTTGGGACAGGCTGAACAGTATACCCCCCTTTATCTGATAACATAGCACATGCAGGCCCTTCAGTCGATCTCGCAATTTTTTCC…
	2889_3	???????????????????????????GGAGGCCTATTAGGCACTTCTATGAGACTTCTTATTCGAATTGAACTGGGGCAACCCGGAGCATTTTTAGGAAGAGATCAACTCTATAACACAATCGTTACTGCTCACGCTTTTTTAATAATTTTCTTCTTAGTAATACCAGTATTTATTGGAGGCTTTGGTAACTGGTTAATCCCATTAATACTTGGTGCTCCAGATATAGCCTTTCCACGAATAAATAATATAAGATTTTGGCTTCTACCACCAGCTCTAATTCTTTTAGTTAGCTCTGCAGCAGTAGAAAAAGGGGTTGGGACAGGCTGAACAGTATACCCCCCTTTATCCGATAATATAGCACATGCAGGCCCTTCAGTCGATCTCGCAATTTTTTCC…
	2890_3	??????????????????????????????GGCCTATTAGGCACTTCTATGAGGCTTCTCATTCGAATTGAACTGGGACAACCCGGAGCATTTTTAGGAAGAGACCAACTCTATAACACAATCGTTACTGCTCACGCTTTTTTAATAATTTTCTTCTTAGTAATACCAGTATTTATTGGAGGCTTTGGTAACTGGTTAATCCCATTAATACTTGGTGCTCCAGATATAGCCTTTCCACGAATAAATAACATAAGATTTTGGCTTCTACCACCAGCTTTAATTCTTTTAGTTAGCTCTGCAGCAGTAGAAAAAGGGGTTGGGACAGGCTGAACAGTATACCCCCCTTTATCCGATAATATAGCACATGCAGGCCCTTCAGTCGATCTCGCAATTTTTTCC…
	2891_3	????????????????????????TGAGGAGGCCTATTAGGCACTTCTATGAGGCTTCTCATTCGAATTGAACTGGGACAACCCGGAGCATTTTTAGGAAGAGACCAACTCTATAACACAATCGTTACTGCTCACGCTTTTTTAATAATTTTCTTCTTAGTAATACCAGTATTTATTGGAGGCTTTGGTAACTGGTTAATCCCATTAATACTTGGTGCTCCAGATATAGCCTTTCCACGAATAAATAACATAAGATTTTGGCTTCTACCACCAGCTTTAATTCTTTTAGTTAGCTCTGCAGCAGTAGAAAAAGGGGTTGGAACAGGCTGAACAGTATACCCCCCTTTATCCGATAATATAGCACATGCAGGCCCTTCAGTCGATCTCGCAATTTTTTCC…
	2901_3	???????????????????????????GGAGGCCTATTAGGCACTTCTATGAGACTTCTCATTCGAATTGAACTGGGGCAACCCGGAGCATTTTTAGGAAGAGATCAACTCTATAACACAATCGTTACTGCTCACGCTTTTTTAATAATTTTCTTCTTAGTAATACCAGTATTTATTGGAGGCTTTGGTAACTGGTTAATCCCATTAATACTTGGTGCTCCAGATATAGCCTTTCCACGAATAAATAACATAAGATTTTGGCTTCTACCACCAGCTCTAATTCTTTTAGTTAGCTCTGCAGCAGTAGAAAAAGGGGTTGGGACAGGCTGAACAGTATACCCCCCTTTATCTGATAATATAGCACATGCTGGTCCTTCAGTAGATCTCGCAATTTTTTCC…
	2906_3	??????????????????????????????GGCCTATTAGGCACTTCTATGAGGCTTCTCATTCGAATTGAACTGGGACAACCCGGAGCATTTTTAGGAAGAGATCAACTCTATAACACAATCGTTACTGCTCACGCTTTTTTAATAATTTTCTTCTTAGTAATACCAGTATTTATTGGAGGCTTTGGTAACTGGTTAATCCCATTAATACTTGGTGCTCCAGATATAGCCTTTCCACGAATAAATAACATAAGATTTTGGCTTCTACCACCAGCTCTAATTCTTTTAGTTAGCTCTGCAGCAGTAGAAAAAGGGGTTGGGACAGGCTGAACAGTATACCCCCCTTTATCCGATAACATAGCACATGCAGGCCCTTCAGTCGATCTCGCAATTTTTTCC…
	2907_3	??????????????????????????????GGCCTATTAGGCACTTCTATGAGGCTTCTCATTCGAATTGAACTGGGACAACCCGGAGCATTTTTAGGAAGAGATCAACTCTATAACACAATCGTTACTGCTCACGCTTTTTTAATAATTTTCTTCTTAGTAATACCAGTATTTATTGGAGGCTTTGGTAACTGGTTAATCCCATTAATACTTGGTGCTCCAGATATAGCCTTTCCACGAATAAATAACATAAGATTTTGGCTTCTACCACCAGCTCTAATTCTTTTAGTTAGCTCTGCTGCAGTAGAAAAAGGGGTTGGGACAGGCTGAACAGTATACCCCCCTTTATCCGATAACATAGCACATGCGGGCCCTTCAGTCGATCTCGCAATTTTTTCC…
	2908_3	???????????????????????????GGAGGCCTATTAGGCACTTCTATGAGGCTTCTCATTCGAATTGAACTGGGACAACCCGGAGCATTTTTAGGAAGAGATCAACTCTATAACACAATCGTTACTGCTCACGCTTTTTTAATAATTTTCTTCTTAGTAATACCAGTATTTATTGGAGGCTTTGGTAACTGGTTAATCCCATTAATACTTGGTGCTCCAGATATAGCCTTTCCACGAATAAATAACATAAGATTTTGACTTCTACCACCAGCTCTAATTCTTTTAGTTAGCTCTGCAGCAGTAGAAAAAGGGGTTGGGACAGGCTGAACAGTATACCCCCCTTTATCCGATAATATGGCACATGCAGGCCCTTCAGTCGATCTCGCAATTTTTTCC…
	2910_3	??????????????????????????????GGCCTATTAGGCACTTCTATGAGGCTTCTCATTCGAATTGAACTGGGACAACCCGGAGCATTTTTAGGAAGAGACCAACTCTATAACACAATCGTTACTGCTCACGCTTTTTTAATAATTTTCTTCTTAGTAATACCAGTATTTATTGGAGGCTTTGGTAACTGGTTAATCCCATTAATACTTGGTGCTCCAGATATAGCCTTTCCACGAATAAATAACATAAGATTTTGGCTTCTACCACCAGCTTTAATTCTTTTAGTTAGCTCTGCAGCAGTAGAAAAAGGGGTTGGGACAGGCTGAACAGTATACCCCCCTTTATCCGATAATATAGCACATGCAGGCCCTTCAGTCGATCTCGCAATTTTTTCC…
	2912_3	???????????????????????????GGAGGCCTATTAGGCACTTCTATGAGGCTTCTCATTCGAATTGAACTGGGACAACCCGGAGCATTTTTAGGGAGAGATCAACTCTATAACACAATCGTTACTGCTCACGCTTTTTTAATAATTTTCTTCTTAGTAATACCAGTATTTATTGGAGGCTTTGGTAACTGGTTAATCCCATTAATACTTGGTGCTCCAGATATGGCCTTTCCACGAATAAATAACATAAGATTTTGGCTTCTACCACCAGCTCTAATTCTTTTAGTTAGCTCTGCAGCAGTAGAAAAAGGGGTTGGAACAGGCTGAACAGTATACCCCCCTTTATCCGATAACATAGCACATGCAGGCCCTTCAGTCGATCTCGCAATTTTTTCC…
	2913_3	???????????????????????????GGAGGCCTATTAGGCACTTCTATGAGGCTTCTCATTCGAATTGAACTGGGGCAACCCGGAGCATTTTTAGGAAGAGATCAACTCTATAACACAATCGTTACTGCTCACGCTTTTTTAATAATTTTCTTCTTAGTAATACCAGTATTTATTGGAGGCTTTGGTAACTGGTTAATCCCATTAATACTTGGTGCTCCAGATATAGCCTTTCCACGAATAAATAACATAAGATTTTGGCTTCTACCACCAGCTCTAATTCTTTTAGTTAGCTCTGCAGCAGTAGAAAAAGGGGTTGGGACAGGCTGAACAGTATACCCCCCTTTATCCGATAATATAGCACATGCAGGCCCTTCAGTCGATCTCGCAATTTTTTCC…
	2915_3	???????????????????????????GGAGGCCTATTAGGCACTTCTATGAGGCTTCTCATTCGAATTGAACTGGGACAACCCGGAGCATTTTTAGGAAGAGATCAACTCTATAACACAATCGTTACTGCTCACGCTTTTTTAATAATTTTCTTCTTAGTAATACCAGTATTTATTGGAGGCTTTGGTAACTGGTTAATCCCATTAATACTTGGTGCTCCAGATATAGCCTTTCCACGAATAAATAACATAAGATTTTGGCTTCTACCACCAGCTCTAATTCTTTTAGTTAGCTCTGCAGCAGTAGAAAAAGGGGTTGGGACAGGCTGAACAGTATACCCCCCTTTATCCGATAATATAGCACATGCAGGCCCTTCAGTCGATCTCGCAATTTTTTCC…
	2916_3	??????????????????????????????GGCCTATTAGGCACTTCTATGAGGCTTCTCATTCGAATTGAACTGGGACAACCCGGAGCATTTTTAGGAAGAGACCAACTCTATAACACAATCGTTACTGCTCACGCTTTTTTAATAATTTTCTTCTTAGTAATACCAGTATTTATTGGAGGCTTTGGTAACTGGTTAATCCCATTAATACTTGGTGCTCCAGATATAGCCTTTCCACGAATAAATAACATAAGATTTTGGCTTCTACCACCAGCTTTAATTCTTTTAGTTAGCTCTGCAGCAGTAGAAAAAGGGGTTGGGACAGGCTGAACAGTATACCCCCCTTTATCCGATAATATAGCACATGCAGGCCCTTCAGTCGATCTCGCAATTTTTTCC…
	2917_3	???????????????????????????GGAGGCCTATTAGGCACTTCTATGAGGCTTCTCATTCGAATTGAACTGGGGCAACCCGGAGCATTTTTAGGAAGAGATCAACTCTATAACACAATCGTTACTGCTCACGCTTTTTTAATAATTTTCTTCTTAGTAATACCAGTATTTATTGGAGGCTTTGGTAACTGGTTAATCCCATTAATACTTGGTGCTCCAGATATAGCCTTTCCACGAATAAATAACATAAGATTTTGGCTTCTACCACCAGCTCTAATTCTTTTAGTTAGCTCTGCAGCAGTAGAAAAAGGGGTTGGGACAGGCTGAACAGTATACCCCCCTTTATCCGATAATATAGCACATGCAGGCCCTTCAGTCGATCTCGCAATTTTTTCC…
	2922_3	??????????????????????????????GGCCTATTAGGCACTTCTATGAGACTTCTCATTCGAATTGAACTGGGACAACCCGGAGCATTTTTAGGAAGAGATCAACTCTATAACACAATCGTTACTGCTCACGCTTTTTTAATAATTTTCTTCTTAGTAATACCAGTATTTATTGGAGGCTTTGGTAACTGGTTAATCCCATTAATACTTGGTGCTCCAGATATAGCCTTTCCACGAATAAATAACATAAGATTTTGGCTTCTACCACCAGCTCTAATTCTTTTAGTTAGCTCTGCAGCAGTAGAAAAAGGGGTTGGGACAGGCTGAACAGTATACCCCCCTTTATCCGATAATATAGCACATGCAGGCCCTTCAGTCGATCTCGCAATTTTTTCT…
	2923_3	???????????????????????????GGAGGCCTATTAGGCACTTCTATGAGGCTTCTCATTCGAATTGAACTGGGACAACCCGGAGCATTTTTAGGAAGAGACCAACTCTATAACACAATCGTTACTGCTCACGCTTTTTTAATAATTTTCTTCTTAGTAATACCAGTATTTATTGGAGGCTTTGGTAACTGGTTAATCCCATTAATACTTGGTGCTCCAGATATAGCCTTTCCACGAATAAATAACATAAGATTTTGGCTTCTACCACCAGCTTTAATTCTTTTAGTTAGCTCTGCAGCAGTAGAAAAAGGGGTTGGAACAGGCTGAACAGTATACCCCCCTTTATCCGATAATATAGCACATGCAGGCCCTTCAGTCGATCTCGCAATTTTTTCC…
	2929_3	???????????????????????????GGAGGCCTATTAGGCACTTCTATGAGGCTTCTCATTCGAATTGAACTGGGACAACCCGGAGCATTTTTAGGAAGAGACCAACTCTATAACACAATCGTTACTGCTCACGCTTTTTTAATAATTTTCTTCTTAGTAATACCAGTATTTATTGGAGGCTTTGGTAACTGGTTAATCCCATTAATACTTGGTGCTCCAGATATAGCCTTTCCACGAATAAATAACATAAGATTTTGGCTTCTACCACCAGCTTTAATTCTTTTAGTTAGCTCTGCAGCAGTAGAAAAAGGGGTTGGAACAGGCTGAACAGTATACCCCCCTTTATCCGATAATATAGCACATGCAGGCCCTTCAGTCGATCTCGCAATTTTTTCC…
	2930_3	???????????????????????????GGAGGCCTATTAGGCACTTCTATGAGGCTTCTCATTCGAATTGAACTGGGGCAACCCGGAGCATTTTTAGGAAGAGACCAACTCTATAACACAATCGTTACTGCTCACGCTTTTTTAATAATTTTCTTCTTAGTAATACCAGTATTTATTGGAGGCTTTGGTAACTGGTTAATCCCATTAATACTTGGTGCTCCAGATATAGCCTTTCCACGAATAAATAACATAAGATTTTGGCTTCTACCACCAGCTTTAATTCTTTTAGTTAGCTCTGCAGCAGTAGAAAAAGGGGTTGGAACAGGCTGAACAGTATACCCCCCTTTATCCGATAATATAGCACATGCAGGCCCTTCAGTCGATCTCGCAATTTTTTCC…
	2931_3	??????????????????????????????GGCCTATTAGGCACTTCTATGAGACTTCTCATTCGAATTGAACTGGGGCAACCCGGAGCATTTTTAGGGAGAGATCAACTCTATAACACAATCGTTACTGCTCACGCTTTTTTAATAATTTTCTTCTTAGTAATACCAGTATTTATTGGAGGCTTTGGTAACTGGTTAATCCCATTAATACTTGGTGCTCCAGATATAGCCTTTCCACGAATAAATAATATAAGATTTTGGCTTCTACCACCAGCTCTAATTCTTTTAGTTAGCTCTGCAGCAGTAGAAAAAGGGGTTGGGACAGGCTGAACAGTATACCCCCCTTTATCCGATAATATAGCACATGCAGGCCCTTCAGTTGATCTCGCAATTTTTTCT…
	2932_3	??????????????????????????????GGCCTATTAGGCACTTCTATGAGGCTTCTCATTCGAATTGAACTGGGACAACCCGGAGCATTTTTAGGAAGAGATCAACTCTATAACACAATCGTTACTGCTCACGCTTTTTTAATAATTTTCTTCTTAGTAATACCAGTATTTATTGGAGGCTTTGGTAACTGGTTAATCCCATTAATACTTGGTGCTCCAGATATGGCCTTTCCACGAATAAATAACATAAGATTTTGGCTTCTACCACCAGCTCTAATTCTTTTAGTTAGCTCTGCAGCAGTAGAAAAAGGGGTTGGGACAGGCTGAACAGTATACCCCCCTTTATCCGATAACATAGCACATGCAGGCCCTTCAGTCGATCTCGCAATTTTTTCC…
	2933_3	???????????????????????????GGAGGCCTATTAGGCACTTCTATGAGGCTTCTCATTCGAATTGAACTGGGACAACCCGGAGCATTTTTAGGAAGAGACCAACTCTATAACACAATCGTTACTGCTCACGCTTTTTTAATAATTTTCTTCTTAGTAATACCAGTATTTATTGGAGGCTTTGGTAACTGGTTAATCCCATTAATACTTGGTGCTCCAGATATAGCCTTTCCACGAATAAATAACATAAGATTTTGGCTTCTACCACCAGCTTTAATTCTTTTAGTTAGCTCTGCAGCAGTAGAAAAAGGGGTTGGGACAGGCTGAACAGTATACCCCCCTTTATCCGATAATATAGCACATGCAGGCCCTTCAGTCGATCTCGCAATTTTTTCC…
	2934_3	??????????????????????????????GGCCTATTAGGCACTTCTATGAGGCTTCTCATTCGAATTGAACTGGGACAACCCGGAGCATTTTTAGGAAGAGACCAACTCTATAACACAATCGTTACTGCTCACGCTTTTTTAATAATTTTCTTCTTAGTAATACCAGTATTTATTGGAGGCTTTGGTAACTGGTTAATCCCATTAATACTTGGTGCTCCAGATATAGCCTTTCCACGAATAAATAACATAAGATTTTGGCTTCTACCACCAGCTTTAATTCTTTTAGTTAGCTCTGCAGCAGTAGAAAAAGGGGTTGGAACAGGCTGAACAGTATACCCCCCTTTATCCGATAATATAGCACATGCAGGCCCTTCAGTCGATCTCGCAATTTTTTCC…
	2935_3	???????????????????????????GGAGGCCTATTAGGCACTTCTATGAGGCTTCTCATTCGAATTGAACTGGGACAACCCGGAGCATTTTTAGGAAGAGATCAACTCTATAACACAATCGTTACTGCTCACGCTTTTTTAATAATTTTCTTCTTAGTAATACCAGTATTTATTGGAGGCTTTGGTAATTGGTTAATCCCATTAATACTTGGTGCTCCAGATATAGCCTTTCCACGAATAAATAACATAAGATTTTGGCTTCTACCACCAGCTCTAATTCTTTTAGTTAGCTCTGCAGCAGTAGAAAAAGGGGTTGGGACAGGCTGAACAGTATACCCCCCTTTATCCGATAATATAGCACATGCAGGCCCTTCAGTCGATCTCGCAATTTTTTCC…
	2045_4	??????????????????????????????????????????ACCTCTATAAGACTTCTAATCCGAATCGAGCTTGGGCAACCCGGAGCTTACCTCGGCAGAGATCAATTATACAACACTATCGTTACTGCCCATGCATTCCTAATAATTTTTTTCTTAGTTATGCCTATATTTATCGGAGGATTTGGCAACTGGCTTGTCCCGCTAATACTCGGAGCCCCTGATATGGCTTTCCCGCGAATAAACAATATAAGATTTTGACTACTACCTCCAGCCTTAATCTTATTAGTAAGCTCGGCAGCTGTTGAAAAAGGAGTGGGCACCGGTTGAACCGTCTACCCTCCCTTATCTGACAATATAGCTCATGCAGGGCCATCAGTAGATCTGGCTATTTTCTCC…
	2226_4	ACATTATATTTTATTTTAGGTGCATGAGGGGGCCTTCTAGGCACCTCTATAAGACTTCTAATCCGAATCGAGCTTGGGCAACCCGGAGCTTACCTCGGCAGAGATCAATTATACAACACTATCGTTACTGCCCATGCATTCCTAATAATTTTTTTCTTAGTTATGCCTATATTTATTGGAGGATTTGGCAACTGGCTTATCCCGCTAATACTCGGAGCCCCTGATATGGCTTTCCCGCGAATAAACAATATAAGATTTTGGCTACTACCTCCAGCCTTAATCTTATTAGTAAGCTCGGCAGCTGTTGAAAAAGGAGTGGGCACCGGTTGAACCGTCTACCCTCCCTTATCTGACAATATAGCTCATGCAGGGCCATCAGTAGACCTGGCTATTTTCTCC…
	2227_4	ACATTATATTTTATTTTAGGTGCATGAGGGGGCCTTCTAGGCACCTCTATAAGACTTCTAATCCGAATCGAGCTTGGGCAACCCGGAGCTTACCTCGGCAGAGATCAATTATACAACACTATCGTTACTGCCCATGCATTCCTAATAATTTTTTTCTTAGTTATGCCTATATTTATCGGAGGATTTGGCAACTGGCTTATCCCGCTAATACTCGGAGCCCCTGATATGGCTTTCCCGCGAATAAACAATATAAGATTTTGACTACTACCTCCAGCCTTAATCTTATTAGTAAGCTCGGCAGCTGTTGAAAAAGGAGTGGGCACCGGTTGAACCGTCTACCCTCCCTTATCTGACAATATAGCTCATGCAGGGCCATCAGTAGATCTGGCTATTTTCTCC…
	2228_4	ACATTATATTTTATTTTAGGTGCATGAGGGGGCCTTCTAGGCACCTCTATAAGACTTCTAATCCGAATCGAGCTTGGGCAACCCGGAGCTTACCTCGGCAGAGATCAATTATACAACACTATCGTTACTGCCCATGCATTCCTAATAATTTTTTTCTTAGTTATGCCTATATTTATTGGAGGATTTGGCAACTGGCTTATCCCGCTAATACTCGGAGCCCCTGATATGGCTTTCCCGCGAATAAACAATATAAGATTTTGACTACTACCTCCAGCCTTAATCTTATTAGTAAGCTCGGCAGCTGTTGAAAAAGGAGTGGGCACCGGTTGAACCGTCTACCCTCCCTTATCTGACAATATAGCTCATGCAGGGCCATCAGTAGACCTGGCTATTTTCTCC…
	2229_4	?????????????????????????????????CTTCTAGGCACCTCTATAAGACTTCTAATCCGAATCGAGCTTGGGCAACCCGGAGCTTACCTCGGCAGAGATCAATTATACAACACTATCGTTACTGCCCATGCATTCCTAATAATTTTTTTCTTAGTTATGCCTATATTTATTGGAGGATTTGGCAACTGGCTTATCCCGCTAATACTCGGAGCCCCTGATATGGCTTTCCCGCGAATAAACAATATAAGATTTTGACTACTACCTCCAGCCTTAATCTTATTAGTAAGCTCGGCAGCTGTTGAAAAAGGAGTGGGCACCGGTTGAACCGTCTACCCTCCCTTATCTGACAATATAGCTCATGCAGGGCCATCAGTAGACCTGGCTATTTTCTCC…
	2230_4	ACATTATATTTTATTTTAGGTGCATGAGGGGGCCTTCTAGGCACCTCTATAAGACTTCTAATCCGAATCGAGCTTGGGCAACCCGGAGCTTACCTCGGCAGAGATCAATTATACAACACTATCGTTACTGCCCATGCATTCCTAATAATTTTTTTCTTAGTTATGCCTATATTTATCGGAGGATTTGGCAACTGGCTTATCCCGCTAATACTCGGAGCCCCTGATATGGCTTTCCCGCGAATAAACAATATAAGATTTTGACTACTACCTCCAGCCTTAATCTTATTAGTAAGCTCGGCAGCTGTTGAAAAAGGAGTGGGCACCGGTTGAACCGTCTACCCTCCCTTATCTGACAATATAGCTCATGCAGGGCCATCAGTAGATCTGGCTATTTTCTCC…
	2231_4	??????????????????????????????GGCCTTCTAGGCACCTCTATAAGACTTCTAATCCGAATCGAGCTTGGGCAACCCGGAGCTTACCTCGGCAGAGATCAATTATACAACACTATCGTTACTGCCCATGCATTCCTAATAATTTTTTTCTTAGTTATGCCTATATTTATTGGAGGATTTGGCAACTGGCTTATCCCGCTAATACTCGGAGCCCCTGATATGGCTTTCCCGCGAATAAACAATATAAGATTTTGACTACTACCTCCAGCCTTAATCTTATTAGTAAGCTCGGCAGCTGTTGAAAAAGGAGTGGGCACCGGTTGAACCGTCTACCCTCCCTTATCTGACAATATAGCTCATGCAGGGCCATCAGTAGACCTGGCTATTTTCTCC…
	2232_4	ACATTATATTTTATTTTAGGTGCATGAGGGGGCCTTCTAGGCACCTCTATAAGACTTCTAATCCGAATCGAGCTTGGGCAACCCGGAGCTTACCTCGGCAGAGATCAATTATACAACACTATCGTTACTGCCCATGCATTCCTAATAATTTTTTTCTTAGTTATGCCTATATTTATCGGAGGATTTGGCAACTGGCTTATCCCGCTAATACTCGGAGCCCCTGATATGGCTTTCCCGCGAATAAACAATATAAGATTTTGACTACTACCTCCAGCCTTAATCTTATTAGTAAGCTCGGCAGCTGTTGAAAAAGGAGTGGGCACCGGTTGAACCGTCTACCCTCCCTTATCTGACAATATAGCTCATGCAGGGCCATCAGTAGATCTGGCTATTTTCTCC…
	2233_4	ACATTATATTTTATTTTAGGTGCATGAGGGGGCCTTCTAGGCACCTCTATAAGACTTCTAATCCGAATCGAGCTTGGGCAACCCGGAGCTTACCTCGGCAGAGATCAATTATACAACACTATCGTTACTGCCCATGCATTCCTAATAATTTTTTTCTTAGTTATGCCTATATTTATTGGAGGATTTGGCAACTGGCTTATCCCGCTAATACTCGGAGCCCCTGATATGGCTTTCCCGCGAATAAACAATATAAGATTTTGACTACTACCTCCAGCCTTAATCTTATTAGTAAGCTCGGCAGCTGTTGAAAAAGGAGTGGGCACCGGTTGAACCGTCTACCCTCCCTTATCTGACAATATAGCTCATGCAGGGCCATCAGTAGACCTGGCTATTTTCTCC…
	2234_4	ACATTATATTTTATTTTAGGTGCATGAGGGGGCCTTCTAGGCACCTCTATAAGGCTTCTAATCCGAATCGAGCTTGGGCAACCCGGAGCTTACCTCGGCAGAGATCAATTATACAACACTATCGTTACTGCCCATGCATTCCTAATAATTTTTTTCTTAGTTATGCCTATATTTATCGGAGGATTTGGCAACTGGCTTATCCCGCTAATACTCGGAGCCCCTGATATGGCTTTCCCGCGAATAAACAATATAAGATTTTGACTACTACCTCCAGCCTTAATCTTATTAGTAAGCTCGGCAGCTGTTGAAAAAGGAGTGGGCACCGGTTGAACCGTCTACCCTCCCTTATCTGACAATATAGCTCATGCAGGGCCATCAGTAGATCTGGCTATTTTCTCC…
	2235_4	ACATTATATTTTATTTTAGGTGCATGAGGGGGCCTTCTAGGCACCTCTATAAGACTTCTAATCCGAATCGAGCTTGGGCAACCCGGAGCTTACCTCGGCAGAGATCAATTATACAACACTATCGTTACTGCCCATGCATTCCTAATAATTTTTTTCTTAGTTATGCCTATATTTATTGGAGGATTTGGCAACTGGCTTATCCCGCTAATACTCGGAGCCCCTGATATGGCTTTCCCGCGAATAAACAATATAAGATTTTGACTACTACCTCCAGCCTTAATCTTATTAGTAAGCTCGGCAGCTGTTGAAAAAGGAGTGGGCACCGGTTGAACCGTCTACCCTCCCTTATCTGACAATATAGCTCATGCAGGGCCATCAGTAGACCTGGCTATTTTCTCC…
	2236_4	ACATTATATTTTATTTTAGGTGCATGAGGGGGCCTTCTAGGCACCTCTATAAGACTTCTAATCCGAATCGAGCTTGGGCAACCCGGAGCTTACCTCGGCAGAGATCAATTATACAACACTATCGTTACTGCCCATGCATTCCTAATAATTTTTTTCTTAGTTATGCCTATATTTATTGGAGGATTTGGCAACTGGCTTATCCCGCTAATACTCGGAGCCCCTGATATGGCTTTCCCGCGAATAAACAATATAAGATTTTGACTACTACCTCCAGCCTTAATCTTATTAGTAAGCTCGGCAGCTGTTGAAAAAGGAGTGGGCACCGGTTGAACCGTCTACCCTCCCTTATCTGACAATATAGCTCATGCAGGGCCATCAGTAGACCTGGCTATTTTCTCC…
	TB27_4	ACATTATATTTTATTTTAGGTGCATGAGGGGGCCTTCTAGGCACCTCTATAAGACTTCTAATCCGAATCGAGCTTGGGCAACCCGGAGCTTACCTCGGCAGAGATCAATTATACAACACTATCGTTACTGCCCATGCATTCCTAATAATTTTTTTCTTAGTTATGCCTATATTTATTGGAGGATTTGGCAACTGGCTTATCCCGCTAATACTCGGAGCCCCTGATATGGCTTTCCCGCGAATAAACAATATAAGATTTTGACTACTACCTCCAGCCTTAATCTTATTAGTAAGCTCGGCAGCTGTTGAAAAAGGAGTGGGCACCGGTTGAACCGTCTACCCTCCCTTATCTGACAATATAGCTCATGCAGGGCCATCAGTAGACCTGGCTATTTTCTCC…
	TB28_4	ACATTATATTTTATTTTAGGTGCATGAGGGGGCCTTCTAGGCACCTCTATAAGACTTCTAATCCGAATCGAGCTTGGGCAACCCGGAGCTTACCTCGGCAGAGATCAATTATACAACACTATCGTTACTGCCCATGCATTCCTAATAATTTTTTTCTTAGTTATGCCTATATTTATTGGAGGATTTGGCAACTGGCTTATCCCGCTAATACTCGGAGCCCCTGATATGGCTTTCCCGCGAATAAACAATATAAGATTTTGACTACTACCTCCAGCCTTAATCTTATTAGTAAGCTCGGCAGCTGTTGAAAAAGGAGTGGGCACCGGTTGAACCGTCTACCCTCCCTTATCTGACAATATAGCTCATGCAGGGCCGTCAGTAGACCTGGCTATTTTCTCC…
	840_5	ACATTATATTTTATCTTAGGTGCATGAGGAGGACTTCTAGGCACTTCTATAAGACTTCTTATTCGAATTGAACTAGGTCAACCCGGTGCTTACCTCGGTAGAGACCAATTATACAACACTATTGTTACTGCACATGCATTTCTTATAATTTTCTTTTTAGTTATGCCAGTCTTCATTGGAGGATTTGGTAATTGACTAATCCCATTAATACTCGGTGCCCCAGATATAGCTTTTCCACGAATAAATAACATAAGATTTTGGTTACTACCTCCAGCACTTATCTTATTAGTAAGATCTGCAGCTGTAGAAAAAGGAGTTGGGACCGGTTGAACCGTTTACCCGCCTTTATCAGACAATATAGCTCATGCGGGACCATCAGTTGATCTAGCTATTTTTTCA…
	842_5	??????????????????????????????GGACTTCTAGGCACTTCTATAAGACTTCTTATTCGAATTGAACTAGGTCAACCCGGTGCTTACCTCGGTAGAGACCAATTATACAACACTATTGTTACTGCACATGCATTTCTTATAATTTTCTTTTTAGTTATGCCAGTCTTCATTGGAGGATTTGGTAATTGACTAATCCCATTAATACTCGGTGCCCCAGATATAGCTTTTCCACGAATAAATAACATAAGATTTTGGTTATTACCTCCAGCACTTATCTTATTAGTAAGATCTGCAGCTGTAGAAAAAGGAGTTGGGACCGGTTGAACCGTTTACCCACCTTTATCAGACAATATAGCTCATGCGGGGCCATCAGTTGATCTAGCTATTTTTTCA…
	2777_5	???????????????????????????GGAGGACTTCTAGGCACTTCTATAAGACTTCTTATTCGAATTGAACTAGGTCAACCCGGTGCTTACCTCGGTAGAGACCAATTATACAACACTATTGTTACTGCACATGCATTTCTTATAATTTTCTTTTTAGTTATGCCAGTCTTCATTGGAGGATTTGGTAATTGACTAATCCCATTAATACTCGGTGCCCCAGATATAGCTTTTCCACGAATAAATAACATAAGATTTTGGTTACTACCTCCAGCACTTATCTTATTAGTAAGATCTGCAGCTGTAGAAAAAGGAGTTGGGACCGGTTGAACCGTTTACCCGCCTTTATCAGACAATATAGCTCATGCGGGACCATCAGTTGATCTAGCTATTTTTTCA…
	2778_5	??????????????????????????????GGACTTCTAGGCACTTCTATAAGACTTCTTATTCGAATTGAACTAGGTCAACCCGGTGCTTACCTCGGTAGAGACCAATTATACAACACTATTGTTACTGCACATGCATTTCTTATAATTTTCTTTTTAGTTATGCCAGTCTTCATTGGAGGATTTGGTAATTGACTAATCCCATTAATACTCGGTGCCCCAGATATAGCTTTTCCACGAATAAATAACATAAGATTTTGGTTACTACCTCCAGCACTTATCTTATTAGTAAGATCTGCAGCTGTAGAAAAAGGAGTTGGGACCGGTTGAACCGTTTACCCGCCTTTATCAGACAATATAGCTCATGCGGGACCATCAGTTGATCTAGCTATTTTTTCA…
	2779_5	??????????????????????????????GGACTTCTAGGCACTTCTATAAGACTTCTTATTCGAATTGAACTAGGTCAACCCGGTGCTTACCTCGGTAGAGACCAATTATACAACACTATTGTTACTGCACATGCATTTCTTATAATTTTCTTTTTAGTTATGCCAGTCTTCATTGGAGGATTTGGTAATTGACTAATCCCATTAATACTCGGTGCCCCAGATATAGCTTTTCCACGAATAAATAACATAAGATTTTGGTTATTACCTCCAGCACTTATCTTATTAGTAAGATCTGCAGCTGTAGAAAAAGGAGTTGGGACCGGTTGAACCGTTTACCCACCTTTATCAGACAATATAGCTCATGCGGGGCCATCAGTTGATCTAGCTATTTTTTCA…
	2780_5	????????????????????????????????????????????????ATAAGACTTCTTATTCGAATTGAACTAGGTCAACCCGGTGCTTACCTCGGTAGAGACCAATTATACAACACTATTGTTACTGCACATGCATTTCTTATAATTTTCTTTTTAGTTATGCCAGTCTTCATTGGAGGATTTGGTAATTGACTAATCCCATTAATACTCGGTGCCCCAGATATAGCTTTTCCACGAATAAATAACATAAGATTTTGGTTACTACCTCCAGCACTTATCTTATTAGTAAGATCTGCAGCTGTAGAAAAAGGAGTTGGGACCGGTTGAACCGTTTACCCGCCTTTATCAGACAATATAGCTCATGCGGGACCATCAGTTGATCTAGCTATTTTTTCA…
	2790_5	???????????????????????????GGAGGACTTCTAGGCACTTCTATAAGACTTCTTATTCGAATTGAACTAGGTCAACCCGGTGCTTACCTCGGTAGAGACCAATTATACAACACTATTGTTACTGCACATGCATTTCTTATAATTTTCTTTTTAGTTATGCCAGTCTTCATTGGAGGATTTGGTAATTGACTAATCCCATTAATACTCGGTGCCCCAGATATAGCTTTTCCACGAATAAATAACATAAGATTTTGGTTACTACCTCCAGCACTTATCTTATTAGTAAGATCTGCAGCTGTAGAAAAAGGAGTTGGGACCGGTTGAACCGTTTACCCGCCTTTATCAGACAATATAGCTCATGCGGGACCATCAGTTGATCTAGCTATTTTTTCA…
	2791_5	??????????????????????????????GGACTTCTAGGCACTTCTATAAGACTTCTTATTCGAATTGAACTAGGTCAACCCGGTGCTTACCTCGGTAGAGACCAATTATACAACACTATTGTTACTGCACATGCATTTCTTATAATTTTCTTTTTAGTTATGCCAGTCTTCATTGGAGGATTTGGTAATTGACTAATCCCATTAATACTCGGTGCCCCGGATATAGCTTTTCCACGAATAAATAACATAAGATTTTGGTTATTACCTCCAGCACTTATCTTATTAGTAAGATCTGCAGCTGTAGAAAAAGGAGTTGGGACCGGTTGAACCGTTTACCCACCTTTATCAGACAATATAGCTCATGCGGGGCCATCAGTTGATCTAGCTATTTTTTCA…
	2792_5	??????????????????????????????GGACTTCTAGGCACTTCTATAAGACTTCTTATTCGAATTGAACTAGGTCAACCCGGTGCTTACCTCGGTAGAGACCAATTATACAACACTATTGTTACTGCACATGCATTTCTTATAATTTTCTTTTTAGTTATGCCAGTCTTCATTGGAGGATTTGGTAATTGACTAATCCCATTAATACTCGGTGCCCCAGATATAGCTTTTCCACGAATAAATAACATAAGATTTTGGTTACTACCTCCAGCACTTATCTTATTAGTAAGATCTGCAGCTGTAGAAAAAGGAGTTGGGACCGGTTGAACCGTTTACCCGCCTTTATCAGACAATATAGCTCATGCGGGACCATCAGTTGATCTAGCTATTTTTTCA…
	2793_5	???????????????????????????GGAGGACTTCTAGGCACTTCTATAAGACTTCTTATTCGAATTGAACTAGGTCAACCCGGTGCTTACCTCGGTAGAGACCAATTATACAACACTATTGTTACTGCACATGCATTTCTTATAATTTTCTTTTTAGTTATGCCAGTCTTCATTGGAGGATTTGGTAATTGACTAATCCCATTAATACTCGGTGCCCCAGATATAGCTTTTCCACGAATAAATAACATAAGATTTTGGTTACTACCTCCAGCACTTATCTTATTAGTAAGATCTGCAGCTGTAGAAAAAGGAGTTGGGACCGGTTGAACCGTTTACCCGCCTTTATCAGACAATATAGCTCATGCGGGACCATCAGTTGATCTAGCTATTTTTTCA…
	2900_5	???????????????????????????GGAGGACTTCTAGGCACTTCTATAAGACTTCTTATTCGAATTGAACTAGGTCAACCCGGTGCTTACCTCGGTAGAGACCAATTATACAACACTATTGTTACTGCACATGCATTTCTTATAATTTTCTTTTTAGTTATGCCAGTCTTCATTGGAGGATTTGGTAATTGACTAATCCCATTAATACTCGGTGCCCCAGATATAGCTTTTCCACGAATAAATAACATAAGATTTTGGTTATTACCTCCAGCACTTATCTTATTAGTAAGATCTGCAGCTGTAGAAAAAGGAGTTGGGACCGGTTGAACCGTTTACCCACCTTTATCAGACAATATAGCTCATGCGGGGCCATCAGTTGATCTAGCTATTTTTTCA…
	2904_5	???????????????????????????GGAGGACTTCTAGGCACTTCTATAAGACTTCTTATTCGAATTGAACTAGGTCAACCCGGTGCTTACCTCGGTAGAGACCAATTATACAACACTATTGTTACTGCACATGCATTTCTTATAATTTTCTTTTTAGTTATGCCAGTCTTCATTGGAGGATTTGGTAATTGACTAATCCCATTAATACTCGGTGCCCCAGATATAGCTTTTCCACGAATAAATAACATAAGATTTTGGTTATTACCTCCAGCACTTATCTTATTAGTAAGATCTGCAGCTGTAGAAAAAGGAGTTGGGACCGGTTGAACCGTTTACCCCCCTTTATCAGACAATATAGCTCATGCGGGGCCATCAGTTGATCTAGCTATTTTTTCA…
	2918_5	??????????????????????????????GGACTTCTAGGCACTTCTATAAGACTTCTTATTCGAATTGAACTAGGTCAACCCGGTGCTTACCTCGGTAGAGACCAATTATACAACACTATTGTTACTGCACATGCATTTCTTATAATTTTCTTTTTAGTTATGCCAGTCTTCATTGGAGGATTTGGTAATTGACTAATCCCATTAATACTCGGTGCCCCAGATATAGCTTTTCCACGAATAAATAACATAAGATTTTGGTTATTACCTCCAGCACTTATCTTATTAGTAAGATCTGCAGCTGTAGAAAAAGGAGTTGGGACCGGTTGAACCGTTTACCCACCTTTATCAGACAATATAGCTCATGCGGGGCCATCAGTTGATCTAGCTATTTTTTCA…
	2926_5	???????????????????????????GGAGGACTTCTAGGCACTTCTATAAGACTTCTTATTCGAATTGAACTAGGTCAACCCGGTGCTTACCTCGGTAGAGACCAATTATACAACACTATTGTTACTGCACATGCATTTCTTATAATTTTCTTTTTAGTTATGCCAGTCTTCATTGGAGGATTTGGTAATTGACTAATCCCATTAATACTCGGTGCCCCAGATATAGCTTTTCCACGAATAAATAACATAAGATTTTGGTTATTACCTCCAGCACTTATCTTATTAGTAAGATCTGCAGCTGTAGAAAAAGGAGTTGGGACCGGTTGAACCGTTTACCCACCTTTATCAGACAATATAGCTCATGCGGGGCCATCAGTTGATCTAGCTATTTTTTCA…
	2927_5	???????????????????????????GGAGGACTTCTAGGCACTTCTATAAGACTTCTTATTCGAATTGAACTAGGTCAACCCGGTGCTTACCTCGGTAGAGACCAATTATACAACACTATTGTTACTGCACATGCATTTCTTATAATTTTCTTTTTAGTTATGCCAGTCTTCATTGGAGGATTTGGTAATTGACTAATCCCATTAATACTCGGTGCCCCAGATATAGCTTTTCCACGAATAAATAACATAAGATTTTGGTTATTACCTCCAGCACTTATCTTATTAGTAAGATCTGCAGCTGTAGAAAAAGGAGTTGGGACCGGTTGAACCGTTTACCCACCTTTATCAGACAATATAGCTCATGCGGGGCCATCAGTTGATCTAGCTATTTTTTCA…
	2928_5	??????????????????????????????GGACTTCTAGGCACTTCTATAAGACTTCTTATTCGAATTGAACTAGGTCAACCCGGTGCTTACCTCGGTAGAGACCAATTATACAACACTATTGTTACTGCACATGCATTTCTTATAATTTTCTTTTTAGTTATGCCAGTCTTCATTGGAGGATTTGGTAATTGACTAATCCCATTAATACTCGGTGCCCCAGATATAGCTTTTCCACGAATAAATAACATAAGATTTTGGTTATTACCTCCAGCACTTATCTTATTAGTAAGATCTGCAGCTGTAGAAAAAGGAGTTGGGACCGGTTGAACCGTTTACCCACCTTTATCAGACAATATAGCTCATGCGGGGCCATCAGTTGATCTAGCTATTTTTTCA…
	PONOR087_13_5	ACATTATATTTTATCTTAGGTGCATGAGGAGGACTTCTAGGCACTTCTATAAGACTTCTTATTCGAATTGAACTAGGTCAACCCGGTGCTTACCTCGGTAGAGACCAATTATACAACACTATTGTTACTGCACATGCATTTCTTATAATTTTCTTTTTAGTTATGCCAGTCTTCATTGGAGGATTTGGTAATTGACTAATCCCATTAATACTCGGTGCCCCAGATATAGCTTTTCCACGAATAAATAACATAAGATTTTGGTTATTACCTCCAGCACTTATCTTATTAGTAAGATCTGCAGCTGTAGAAAAAGGAGTTGGGACCGGTTGAACCGTTTACCCACCTTTATCAGACAATATAGCTCATGCGGGGCCATCAGTTGATCTAGCTATTTTTTCA…
	T02_5	ACATTATATTTTATCTTAGGTGCATGAGGAGGACTTCTAGGCACTTCTATAAGACTTCTTATTCGAATTGAACTAGGTCAACCCGGTGCTTACCTCGGTAGAGACCAATTATACAACACTATTGTTACTGCACATGCATTTCTTATAATTTTCTTTTTAGTTATGCCAGTCTTCATTGGAGGATTTGGTAATTGACTAATCCCATTAATACTCGGTGCCCCAGATATAGCTTTTCCACGAATAAATAACATAAGATTTTGGTTATTACCTCCAGCACTTATCTTATTAGTAAGATCTGCAGCTGTAGAAAAAGGAGTTGGGACCGGTTGAACCGTTTACCCACCTTTATCAGACAATATAGCTCATGCGGGGCCATCAGTTGATCTAGCTATTTTTTCA…
	T04_5	ACATTATATTTTATCTTAGGTGCATGAGGAGGACTTCTAGGCACTTCTATAAGACTTCTTATTCGAATTGAACTAGGTCAACCCGGTGCTTACCTCGGTAGAGACCAATTATACAACACTATTGTTACTGCACATGCATTTCTTATAATTTTCTTTTTAGTTATGCCAGTCTTCATTGGAGGATTTGGTAATTGACTAATCCCATTAATACTCGGTGCCCCAGATATAGCTTTTCCACGAATAAATAACATAAGATTTTGGTTATTACCTCCAGCACTTATCTTATTAGTAAGATCTGCAGCTGTAGAAAAAGGAGTTGGGACCGGTTGAACCGTTTACCCACCTTTATCAGACAATATAGCTCATGCGGGGCCATCAGTTGATCTAGCTATTTTTTCA…
	838_6	ACCCTTTACTTCATTCTTGGTGTATGGGGAGGCTTACTAGGAACTTCTATAAGACTTTTAATTCGAATTGAATTAGGACAACCTGGAGCCTACCTAGGAAGAGACCAACTATACAATACAATTGTTACTGCTCATGCATTCCTTATAATTTTTTTCTTAGTTATACCAGTATTTATTGGTGGATTTGGTAATTGACTAATTCCTCTTATGCTAGGTGCCCCAGATATGGCATTTCCACGCATAAATAATATAAGATTCTGACTTTTACCTCCTGCTTTAATTCTTCTTGTTAGTTCTGCTGCGGTTGAAAAAGGTGTAGGAACAGGATGAACTGTCTACCCACCACTATCTGATAATATGGCCCATGCTGGGCCCTCAGTTGATTTAGCTATCTTCTCA…
	839_6	ACCCTTTACTTCATTCTTGGTGTATGGGGGGGCTTACTAGGAACTTCTATAAGACTTTTAATTCGAATTGAATTAGGACAACCTGGAGCCTACCTAGGAAGAGACCAACTATACAATACAATTGTTACTGCTCATGCATTCCTTATAATTTTTTTCTTAGTTATACCAGTATTTATTGGTGGATTTGGTAATTGACTAATTCCTCTTATGCTAGGTGCCCCAGATATGGCATTTCCACGCATAAATAATATAAGATTCTGACTTTTACCTCCTGCTTTAATTCTTCTTGTTAGTTCTGCTGCGGTTGAAAAAGGTGTAGGAACAGGATGAACTGTCTACCCACCACTATCTGATAATATGGCCCATGCTGGGCCCTCAGTTGATTTAGCTATCTTCTCA…
	845_6	??????????????????GGTGTATGGGGGGGCTTACTAGGAACTTCTATAAGACTTTTAATTCGAATTGAATTAGGACAACCTGGAGCCTACCTAGGAAGAGACCAACTATACAATACAATTGTTACTGCTCATGCATTCCTTATAATTTTTTTCTTAGTTATACCAGTATTTATTGGTGGATTTGGTAATTGACTAATTCCTCTTATGCTAGGTGCCCCAGATATGGCATTTCCACGCATAAATAATATAAGATTCTGACTTTTACCTCCTGCTTTAATTCTTCTTGTTAGTTCTGCTGCGGTTGAAAAAGGTGTAGGAACAGGATGAACTGTCTACCCACCACTATCTGATAATATGGCCCATGCTGGGCCCTCAGTTGATTTAGCTATCTTCTCA…
	846_6	???????????????????????????????????????GGAACTTCTATAAGACTTTTAATTCGAATTGAATTAGGACAACCTGGAGCCTACCTAGGAAGAGACCAACTATACAATACAATTGTTACTGCTCATGCATTCCTTATAATTTTTTTCTTAGTTATACCAGTATTTATTGGTGGATTTGGTAATTGACTAATTCCTCTTATGCTAGGTGCCCCAGATATGGCATTTCCACGCATAAATAATATAAGATTCTGACTTTTACCTCCTGCTTTAATTCTTCTTGTTAGTTCTGCTGCGGTTGAAAAAGGTGTAGGAACAGGATGAACTGTCTACCCACCACTATCTGATAATATGGCCCATGCTGGGCCCTCAGTTGATTTAGCTATCTTCTCA…
	847_6	???????????????????????????GGGGGCTTACTAGGAACTTCTATAAGACTTTTAATTCGAATTGAATTAGGACAACCTGGAGCCTACCTAGGAAGAGACCAACTATACAATACAATTGTTACTGCTCATGCATTCCTTATAATTTTTTTCTTAGTTATACCAGTATTTATTGGTGGATTTGGTAATTGACTAATTCCTCTTATGCTAGGTGCCCCAGATATGGCATTTCCACGCATAAATAATATAAGATTCTGACTTTTACCTCCTGCTTTAATTCTTCTTGTTAGTTCTGCTGCGGTTGAAAAAGGTGTAGGAACAGGATGAACTGTCTACCCACCACTATCTGATAATATGGCCCATGCTGGGCCCTCAGTTGATTTAGCTATCTTCTCA…
	848_6	???????????????CTTGGTGTATGGGGGGGCTTACTAGGAACTTCTATAAGACTTTTAATTCGAATTGAATTAGGACAACCTGGAGCCTACCTAGGAAGAGACCAACTATACAATACAATTGTTACTGCTCATGCATTCCTTATAATTTTTTTCTTAGTTATACCAGTATTTATTGGTGGATTTGGTAATTGACTAATTCCTCTTATGCTAGGTGCCCCAGATATGGCATTTCCACGCATAAATAATATAAGATTCTGACTTTTACCTCCTGCTTTAATTCTTCTTGTTAGTTCTGCTGCGGTTGAAAAAGGTGTAGGAACAGGATGAACTGTCTACCCACCACTATCTGATAATATGGCCCATGCTGGGCCCTCAGTTGATTTAGCTATCTTCTCA…
	849_6	???????????????CTTGGTGTATGGGGGGGCTTACTAGGAACTTCTATAAGACTTTTAATTCGAATTGAATTAGGACAACCTGGAGCCTACCTAGGAAGAGACCAACTATACAATACAATTGTTACTGCTCATGCATTCCTTATAATTTTTTTCTTAGTTATACCAGTATTTATTGGTGGATTTGGTAATTGACTAATTCCTCTTATGCTAGGTGCCCCAGATATGGCATTTCCACGCATAAATAATATAAGATTCTGACTTTTACCTCCTGCTTTAATTCTTCTTGTTAGTTCTGCTGCGGTTGAAAAAGGTGTAGGAACAGGATGAACTGTCTACCCACCACTATCTGATAATATGGCCCATGCTGGGCCCTCAGTTGATTTAGCTATCTTCTCA…
	850_6	??????????????????????????????GGCTTACTAGGAACTTCTATAAGACTTTTAATTCGAATTGAATTAGGACAACCTGGAGCCTACCTAGGAAGAGACCAACTATACAATACAATTGTTACTGCTCATGCATTCCTTATAATTTTTTTCTTAGTTATACCAGTATTTATTGGTGGATTTGGTAATTGACTAATTCCTCTTATGCTAGGTGCCCCAGATATGGCATTTCCACGCATAAATAATATAAGATTCTGACTTTTACCTCCTGCTTTAATTCTTCTTGTTAGTTCTGCTGCAGTTGAAAAAGGTGTAGGAACAGGATGAACTGTCTACCCACCACTATCTGATAATATGGCCCATGCTGGGCCCTCAGTTGATTTAGCTATCTTCTCA…
	860_6	??????????????????GGTGTATGGGGGGGCTTACTAGGAACTTCTATAAGACTTTTAATTCGAATTGAATTAGGACAACCTGGAGCCTACCTAGGAAGAGACCAACTATACAATACAATTGTTACTGCTCATGCATTCCTTATAATTTTTTTCTTAGTTATACCAGTATTTATTGGTGGATTTGGTAATTGACTAATTCCTCTTATGCTAGGTGCCCCAGATATGGCATTTCCACGCATAAATAATATAAGATTCTGACTTTTACCTCCTGCTTTAATTCTTCTTGTTAGTTCTGCTGCGGTTGAAAAAGGTGTAGGAACAGGATGAACTGTCTACCCACCACTATCTGATAATATGGCCCATGCTGGGCCCTCAGTTGATTTAGCTATCTTCTCA…
	1313_6	???????????????CTTGGTGTATGGGGAGGCTTACTAGGAACTTCTATAAGACTTTTAATTCGAATTGAATTAGGACAACCTGGAGCCTACCTAGGAAGAGACCAACTATACAATACAATTGTTACTGCTCATGCATTCCTTATAATTTTTTTCTTAGTCATACCAGTATTTATTGGTGGATTTGGTAATTGACTAATTCCTCTTATGCTAGGTGCCCCAGATATGGCATTTCCACGCATAAATAATATAAGATTCTGACTTTTACCTCCTGCTTTAATTCTTCTTGTTAGTTCTGCTGCGGTTGAAAAAGGTGTAGGAACAGGATGAACTGTCTACCCACCACTATCTGATAATATGGCCCATGCTGGGCCCTCAGTTGATTTAGCTATCTTCTCA…
	1314_6	????????????????????????????????????CTAGGAACTTCTATAAGACTTTTAATTCGAATTGAATTAGGACAACCTGGAGCCTACCTAGGAAGAGACCAACTATACAATACAATTGTTACTGCTCATGCATTCCTTATAATTTTTTTCTTAGTTATACCAGTATTTATTGGTGGATTTGGTAATTGACTAATTCCTCTTATGCTAGGTGCCCCAGATATGGCATTTCCACGCATAAATAATATAAGATTCTGACTTTTACCTCCTGCTTTAATTCTTCTTGTTAGTTCTGCTGCAGTTGAAAAAGGTGTAGGAACAGGATGAACTGTCTACCCACCACTATCTGATAATATGGCCCATGCTGGGCCCTCAGTTGATTTAGCTATCTTCTCA…
	1315_6	???????????????????????????GGGGGCTTACTAGGAACTTCTATAAGACTTTTAATTCGAATTGAATTAGGACAACCTGGAGCCTACCTAGGAAGAGACCAACTATACAATACAATTGTTACTGCTCATGCATTCCTTATAATTTTTTTCTTAGTTATACCAGTATTTATTGGTGGATTTGGTAATTGACTAATTCCTCTTATGCTAGGTGCCCCAGATATGGCATTTCCACGCATAAATAATATAAGATTCTGACTTTTACCTCCTGCTTTAATTCTTCTTGTTAGTTCTGCTGCGGTTGAAAAAGGTGTAGGAACAGGATGAACTGTCTACCCACCACTATCTGATAATATGGCCCATGCTGGGCCCTCAGTTGATTTAGCTATCTTCTCA…
	1316_6	????????????ATTCTTGGTGTATGGGGGGGCTTACTAGGAACTTCTATAAGACTTTTAATTCGAATTGAATTAGGACAACCTGGAGCCTACCTAGGAAGAGACCAACTATACAATACAATTGTTACTGCTCATGCATTCCTTATAATTTTTTTCTTAGTTATACCAGTATTTATTGGTGGATTTGGTAATTGACTAATTCCTCTTATGCTAGGTGCCCCAGATATGGCATTTCCACGCATAAATAATATAAGATTCTGACTTTTACCTCCTGCTTTAATTCTTCTTGTTAGTTCTGCTGCGGTTGAAAAAGGTGTAGGAACAGGATGAACTGTCTACCCACCACTATCTGATAATATGGCCCATGCTGGGCCCTCAGTTGATTTAGCTATCTTCTCA…
	1317_6	????????????ATTCTTGGTGTATGGGGGGGCTTACTAGGAACTTCTATAAGACTTTTAATTCGAATTGAATTAGGACAACCTGGAGCCTACCTAGGAAGAGACCAACTATACAATACAATTGTTACTGCTCATGCATTCCTTATAATTTTTTTCTTAGTTATACCAGTATTTATTGGTGGATTTGGTAATTGACTAATTCCTCTTATGCTAGGTGCCCCAGATATGGCATTTCCACGCATAAATAATATAAGATTCTGACTTTTACCTCCTGCTTTAATTCTTCTTGTTAGTTCTGCTGCGGTTGAAAAAGGTGTAGGAACAGGATGAACTGTCTACCCACCACTATCTGATAATATGGCCCATGCTGGGCCCTCAGTTGATTTAGCTATCTTCTCA…
	1318_6	????????????ATTCTTGGTGTATGGGGGGGCTTACTAGGAACTTCTATAAGACTTTTAATTCGAATTGAATTAGGACAACCTGGAGCCTACCTAGGAAGAGACCAACTATACAATACAATTGTTACTGCTCATGCATTCCTTATAATTTTTTTCTTAGTTATACCAGTATTTATTGGTGGATTTGGTAATTGACTAATTCCTCTTATGCTAGGTGCCCCAGATATGGCATTTCCACGCATAAATAATATAAGATTCTGACTTTTACCTCCTGCTTTAATTCTTCTTGTTAGTTCTGCTGCGGTTGAAAAAGGTGTAGGAACAGGATGAACTGTCTACCCACCACTATCTGATAATATGGCCCATGCTGGGCCCTCAGTTGATTTAGCTATCTTCTCA…
	1319_6	????????????ATTCTTGGTGTATGGGGGGGCTTACTAGGAACTTCTATAAGACTTTTAATTCGAATTGAATTAGGACAACCTGGAGCCTACCTAGGAAGAGACCAACTATACAATACAATTGTTACTGCTCATGCATTCCTTATAATTTTTTTCTTAGTTATACCAGTATTTATTGGTGGATTTGGTAATTGACTAATTCCTCTTATGCTAGGTGCCCCAGATATGGCATTTCCACGCATAAATAATATAAGATTCTGACTTTTACCTCCTGCTTTAATTCTTCTTATTAGTTCTGCTGCGGTTGAAAAAGGTGTAGGAACAGGATGAACTGTCTACCCACCACTATCTGATAATATGGCCCATGCTGGGCCCTCAGTTGATTTAGCTATCTTCTCA…
	1321_6	????????????????????????????????????????????????ATAAGACTTTTAATTCGAATTGAATTAGGACAACCTGGAGCCTACCTAGGAAGAGACCAACTATACAATACAATTGTTACTGCTCATGCATTCCTTATAATTTTTTTCTTAGTTATACCAGTATTTATTGGTGGATTTGGTAATTGACTAATTCCTCTTATGCTAGGTGCCCCAGATATGGCATTTCCACGCATAAATAATATAAGATTCTGACTTTTACCTCCTGCTTTAATTCTTCTTGTTAGTTCTGCTGCGGTTGAAAAAGGTGTAGGAACAGGATGAACTGTCTACCCACCACTATCTGATAATATGGCCCATGCTGGGCCCTCAGTTGATTTAGCTATCTTCTCA…
	1869_6	ACCCTTTACTTCATTCTTGGTGTATGGGGGGGCTTACTAGGAACTTCTATAAGACTTTTAATTCGAATTGAATTAGGACAACCTGGAGCCTACCTAGGAAGAGACCAACTATACAATACAATTGTTACTGCTCATGCATTCCTTATAATTTTTTTCTTAGTTATACCAGTATTTATTGGTGGATTTGGTAATTGACTAATTCCTCTTATGCTAGGTGCCCCAGATATGGCATTTCCACGCATAAATAATATAAGATTCTGACTTTTACCTCCTGCTTTAATTCTTCTTGTTAGTTCTGCTGCGGTTGAAAAAGGTGTAGGAACAGGATGAACTGTCTACCCACCACTATCTGATAATATGGCCCATGCTGGGCCCTCAGTTGATTTAGCTATCTTCTCA…
	1870_6	????????????????????????????????????????????????ATAAGACTTTTAATTCGAATTGAATTAGGACAACCTGGAGCCTACCTAGGAAGAGACCAACTATACAATACAATTGTTACTGCTCATGCATTCCTTATAATTTTTTTCTTAGTTATACCAGTATTTATTGGTGGATTTGGTAATTGACTAATTCCTCTTATGCTAGGTGCCCCAGATATGGCATTTCCACGCATAAATAATATAAGATTCTGACTTTTACCTCCTGCTTTAATTCTTCTTGTTAGTTCTGCTGCGGTTGAAAAAGGTGTAGGAACAGGATGAACTGTCTACCCACCACTATCTGATAATATGGCCCATGCTGGGCCCTCAGTTGATTTAGCTATCTTCTCA…
	1871_6	ACCCTTTACTTCATTCTTGGTGTATGGGGGGGCTTACTAGGAACTTCTATAAGACTTTTAATTCGAATTGAATTAGGACAACCTGGAGCCTACCTAGGAAGAGACCAACTATACAATACAATTGTTACTGCTCATGCATTTCTTATAATTTTTTTCTTAGTTATACCAGTATTTATTGGTGGATTTGGTAATTGACTAATTCCTCTTATGCTAGGTGCCCCAGATATGGCATTTCCACGCATAAATAATATAAGATTCTGACTTTTACCTCCTGCTTTAATTCTTCTTGTTAGTTCTGCTGCGGTTGAAAAAGGTGTAGGAACAGGATGAACTGTCTACCCACCACTATCTGATAATATGGCCCATGCTGGGCCCTCAGTTGATTTAGCTATCTTCTCA…
	1872_6	????????????????????????????????????CTAGGAACTTCTATAAGACTTTTAATTCGAATTGAATTAGGACAACCTGGAGCCTACCTAGGAAGAGACCAACTATACAATACAATTGTTACTGCTCATGCATTCCTTATAATTTTTTTTTTAGTTATACCAGTATTTATTGGTGGATTTGGTAATTGACTAATTCCTCTTATGCTAGGTGCCCCAGATATGGCATTTCCACGCATAAATAATATAAGATTCTGACTTTTACCTCCTGCTTTAATTCTTCTTGTTAGTTCTGCTGCGGTTGAAAAAGGTGTAGGAACAGGATGAACTGTCTACCCACCACTATCTGATAATATGGCCCATGCTGGGCCCTCAGTTGATTTAGCTATCTTCTCA…
	1873_6	????????????ATTCTTGGTGTATGGGGGGGCTTACTAGGAACTTCTATAAGACTTTTAATTCGAATTGAATTAGGACAACCTGGAGCCTACCTAGGAAGAGACCAACTATACAATACAATTGTTACTGCTCATGCATTCCTTATAATTTTTTTCTTAGTTATACCAGTATTTATTGGTGGATTTGGTAATTGACTAATTCCTCTTATGCTAGGTGCCCCAGATATGGCATTTCCACGCATAAATAATATAAGATTCTGACTTTTACCTCCTGCTTTAATTCTTCTTGTTAGTTCTGCTGCAGTTGAAAAAGGTGTAGGAACAGGATGAACTGTCTACCCACCACTATCTGATAATATGGCCCATGCTGGGCCCTCAGTTGATTTAGCTATCTTCTCA…
	1874_6	ACCCTTTACTTCATTCTTGGTGTATGGGGGGGCTTACTAGGAACTTCTATAAGACTTTTAATTCGAATTGAATTAGGACAACCTGGAGCCTACCTAGGAAGAGACCAACTATACAATACAATTGTTACTGCTCATGCATTCCTTATAATTTTTTTCTTAGTTATACCAGTATTTATTGGTGGATTTGGTAATTGACTAATTCCTCTTATGCTAGGTGCCCCAGATATGGCATTTCCACGCATAAATAATATAAGATTCTGACTTTTACCTCCTGCTTTAATTCTTCTTGTTAGTTCTGCTGCGGTTGAAAAAGGTGTAGGAACAGGATGAACTGTCTACCCACCACTATCTGATAATATGGCCCATGCTGGGCCCTCAGTTGATTTAGCTATCTTCTCA…
	1875_6	ACCCTTTACTTCATTCTTGGTGTATGGGGGGGCTTACTAGGAACTTCTATAAGACTTTTAATTCGAATTGAATTAGGACAACCTGGAGCCTACCTAGGAAGAGACCAACTATACAATACAATTGTTACTGCTCATGCATTCCTTATAATTTTTTTCTTAGTAATACCAGTATTTATTGGTGGATTTGGTAATTGACTAATTCCTCTTATGCTAGGTGCCCCAGATATGGCATTTCCACGCATAAATAATATAAGATTCTGACTTTTACCTCCTGCTTTAATTCTTCTTGTTAGTTCTGCTGCGGTTGAAAAAGGTGTAGGAACAGGATGAACTGTCTACCCACCACTATCTGATAATATGGCCCATGCTGGGCCCTCAGTTGATTTAGCTATCTTCTCA…
	1942_6	ACCCTTTACTTCATTCTTGGTGTATGGGGGGGCTTACTAGGAACTTCTATAAGACTTTTAATTCGAATTGAATTAGGACAACCTGGAGCCTACCTAGGAAGAGACCAACTATACAATACAATTGTTACTGCTCATGCATTCCTTATAATTTTTTTCTTAGTTATACCAGTATTTATTGGTGGATTTGGTAATTGACTAATTCCTCTTATGCTAGGTGCCCCAGATATGGCATTTCCACGCATAAATAATATAAGATTCTGACTTTTACCTCCTGCTTTAATTCTTCTTGTTAGTTCTGCTGCGGTTGAAAAAGGTGTAGGAACAGGATGAACTGTCTACCCACCACTATCTGATAATATGGCCCATGCTGGGCCCTCAGTTGATTTAGCTATCTTCTCA…
	1943_6	ACCCTTTACTTCATTCTTGGTGTATGGGGGGGCTTACTAGGAACTTCTATAAGACTTTTAATTCGAATTGAATTAGGACAACCTGGAGCCTACCTAGGAAGAGACCAACTATACAATACAATTGTTACTGCTCATGCATTCCTTATAATTTTTTTCTTAGTTATACCAGTATTTATTGGTGGATTTGGTAATTGACTAATTCCTCTTATGCTAGGTGCCCCAGATATGGCATTTCCACGCATAAATAATATAAGATTCTGACTTTTACCTCCTGCTTTAATTCTTCTTGTTAGTTCTGCTGCGGTTGAAAAAGGTGTAGGAACAGGATGAACTGTCTACCCACCACTATCTGATAATATGGCCCATGCTGGGCCCTCAGTTGATTTAGCTATCTTCTCA…
	1944_6	ACCCTTTACTTCATTCTTGGTGTATGGGGAGGCTTACTAGGAACTTCTATAAGACTTTTAATTCGAATTGAATTAGGACAACCTGGAGCCTACCTAGGAAGAGACCAACTATACAATACAATTGTTACTGCTCATGCATTCCTTATAATTTTTTTCTTAGTTATACCAGTATTTATTGGTGGATTTGGTAATTGACTAATTCCTCTTATGCTAGGTGCCCCAGATATGGCATTTCCACGCATAAATAATATAAGATTCTGACTTTTACCTCCTGCTTTAATTCTTCTTGTTAGTTCTGCTGCGGTTGAAAAAGGTGTAGGAACAGGATGAACTGTCTACCCACCACTATCTGATAATATGGCCCATGCTGGGCCCTCAGTTGATTTAGCTATCTTCTCA…
	2046_6	ACCCTTTACTTCATTCTTGGTGTATGGGGAGGCTTACTAGGAACTTCTATAAGACTTTTAATTCGAATTGAATTAGGACAACCTGGAGCCTACCTAGGAAGAGACCAACTATACAATACAATTGTTACTGCTCATGCATTCCTTATAATTTTTTTCTTAGTTATACCAGTATTTATTGGTGGATTTGGTAATTGACTAATTCCTCTTATGCTAGGTGCCCCAGATATGGCATTTCCACGCATAAATAATATAAGATTCTGACTTTTACCTCCTGCTTTAATTCTTCTTGTTAGTTCTGCTGCGGTTGAAAAAGGTGTAGGAACAGGATGAACTGTCTACCCACCACTATCTGATAATATGGCCCATGCTGGGCCCTCAGTTGATTTAGCTATCTTCTCA…
	2167_6	ACCCTTTACTTCATTCTTGGTGTATGGGGAGGCTTACTAGGAACTTCTATAAGACTTTTAATTCGAATTGAATTAGGACAACCTGGAGCCTACCTAGGAAGAGACCAACTATACAATACAATTGTTACTGCTCATGCATTCCTTATAATTTTTTTCTTAGTTATACCAGTATTTATTGGTGGATTTGGTAATTGACTAATTCCTCTTATGCTAGGTGCCCCAGATATGGCATTTCCACGCATAAATAATATAAGATTCTGACTTTTACCTCCTGCTTTAATTCTTCTTGTTAGTTCTGCTGCGGTTGAAAAAGGTGTAGGAACAGGATGAACTGTCTACCCACCACTATCTGATAATATGGCCCATGCTGGGCCCTCAGTTGATTTAGCTATCTTCTCA…
	2172_6	ACCCTTTACTTCATTCTTGGTGTATGGGGAGGCTTACTAGGAACTTCTATAAGACTTTTAATTCGAATTGAATTAGGACAACCTGGAGCCTACCTAGGAAGAGACCAACTATACAATACAATTGTTACTGCTCATGCATTCCTTATAATTTTTTTCTTAGTTATACCAGTATTTATTGGTGGATTTGGTAATTGACTAATTCCTCTTATGCTAGGTGCCCCAGATATGGCATTTCCACGCATAAATAATATAAGATTCTGACTTTTACCTCCTGCTTTAATTCTTCTTGTTAGTTCTGCTGCGGTTGAAAAAGGTGTAGGAACAGGATGAACTGTCTACCCACCACTATCTGATAATATGGCCCATGCTGGGCCCTCAGTTGATTTAGCTATCTTCTCA…
	2173_6	ACCCTTTACTTCATTCTTGGTGTATGGGGGGGCTTACTAGGAACTTCTATAAGACTTTTAATTCGAATTGAATTAGGACAACCTGGAGCCTACCTAGGAAGAGACCAACTATACAATACAATTGTTACTGCTCATGCATTCCTTATAATTTTTTTCTTAGTTATACCAGTATTTATTGGTGGATTTGGTAATTGACTAATTCCTCTTATGCTAGGTGCCCCAGATATGGCATTTCCACGCATAAATAATATAAGATTCTGACTTTTACCTCCTGCTTTAATTCTTCTTGTTAGTTCTGCTGCGGTTGAAAAAGGTGTAGGAACAGGATGAACTGTCTACCCACCACTATCTGATAATATGGCCCATGCTGGGCCCTCAGTTGATTTAGCTATCTTCTCA…
	2190_6	ACCCTTTACTTCATTCTTGGTGTATGGGGAGGCTTACTAGGAACTTCTATAAGACTTTTAATTCGAATTGAATTAGGACAACCTGGAGCCTACCTAGGAAGAGACCAACTATACAATACAATTGTTACTGCTCATGCATTCCTTATAATTTTTTTCTTAGTTATACCAGTATTTATTGGTGGATTTGGTAATTGACTAATTCCTCTTATGCTAGGTGCCCCAGATATGGCATTTCCACGCATAAATAATATAAGATTCTGACTTTTACCTCCTGCTTTAATTCTTCTTGTTAGTTCTGCTGCGGTTGAAAAAGGTGTAGGAACAGGATGAACTGTCTACCCACCACTATCTGATAATATGGCCCATGCTGGGCCCTCAGTTGATTTAGCTATCTTCTCA…
	2774_6	ACCCTTTACTTCATTCTTGGTGTATGGGGGGGCTTACTAGGAACTTCTATAAGACTTTTAATTCGAATTGAATTAGGACAACCTGGAGCCTACCTAGGAAGAGACCAACTATACAATACAATTGTTACTGCTCATGCATTCCTTATAATTTTTTTCTTAGTTATACCAGTATTTATTGGTGGATTTGGTAATTGACTAATTCCTCTTATGCTAGGTGCCCCAGATATGGCATTTCCACGCATAAATAATATAAGATTCTGACTTTTACCTCCTGCTTTAATTCTTCTTGTTAGTTCTGCTGCGGTTGAAAAAGGTGTAGGAACAGGATGAACTGTCTACCCACCACTATCTGATAATATGGCCCATGCTGGGCCCTCAGTTGATTTAGCTATCTTCTCA…
	829_7	???????????????CTTGGGGTTTGGGGAGGCTTACTAGGAACTTCTATAAGACTCTTAATTCGAATTGAATTAGGTCAACCTGGAGCTTACCTCGGAAGAGACCAACTATACAACACAATTGTTACGGCCCATGCATTTCTTATAATTTTTTTCTTAGTTATACCAGTATTTATTGGTGGTTTTGGTAATTGATTAATCCCTCTAATATTAGGTGCCCCTGATATGGCATTCCCACGAATAAATAATATAAGATTTTGACTTTTACCCCCTGCCCTTATTCTTCTTGTTAGTTCTGCTGCAGTAGAAAAAGGAGTAGGAACAGGATGAACTGTTTACCCACCATTATCTGATAATATGGCCCATGCTGGACCATCAGTTGATTTAGCAATCTTTTCG…
	1309_7	ACCCTTTACTTCATTCTTGGGGTATGGGGAGGCTTACTAGGAACTTCTATAAGACTCTTAATTCGAATTGAATTAGGTCAACCTGGAGCTTACCTCGGAAGAGACCAACTATACAACACAATTGTTACGGCCCATGCATTTCTTATAATTTTTTTCTTAGTTATACCAGTATTTATTGGTGGTTTTGGTAATTGATTAATCCCTCTAATATTAGGTGCCCCTGATATGGCATTCCCACGAATAAATAATATAAGATTTTGACTTTTACCCCCTGCCCTTATTCTTCTTATTAGTTCTGCTGCAGTAGAAAAAGGAGTAGGAACAGGATGAACTGTTTACCCACCATTATCTGATAATATGGCCCATGCTGGACCATCAGTTGATTTAGCAATCTTTTCG…
	2442_7	??????????????????????????????GGCTTACTAGGAACTTCTATAAGACTCTTAATTCGAATTGAATTAGGTCAACCTGGAGCTTACCTCGGAAGAGACCAACTATACAACACAATTGTTACGGCCCATGCATTTCTTATAATTTTTTTCTTAGTTATACCAGTATTTATTGGTGGTTTTGGTAATTGATTAATCCCTCTAATATTAGGTGCCCCTGATATGGCATTCCCACGAATAAATAATATAAGATTTTGACTTTTACCCCCTGCCCTTATTCTTCTTGTTAGTTCTGCTGCAGTAGAAAAAGGAGTAGGAACAGGATGAACTGTTTACCCACCATTATCTGATAATATGGCCCATGCTGGACCATCAGTTGATTTAGCAATCTTTTCG…
	2443_7	??????????????????????????????GGCTTACTAGGAACTTCTATAAGACTCTTAATTCGAATTGAATTAGGTCAACCTGGAGCTTACCTCGGAAGAGACCAACTATACAACACAATTGTTACGGCCCATGCATTTCTTATAATTTTTTTCTTAGTTATACCAGTATTTATTGGTGGTTTTGGTAATTGATTAATCCCTCTAATATTAGGTGCCCCTGATATGGCATTCCCACGAATAAATAATATAAGATTTTGACTTTTACCCCCTGCCCTTATTCTTCTTGTTAGTTCTGCTGCAGTAGAAAAAGGAGTAGGAACAGGATGAACTGTTTACCCACCATTATCTGATAATATGGCCCATGCTGGACCATCAGTTGATTTAGCAATCTTTTCG…
	2447_7	??????????????????????????????GGCTTACTAGGAACTTCTATAAGACTCTTAATTCGAATTGAATTAGGTCAACCTGGAGCTTACCTCGGAAGAGACCAACTATACAACACAATTGTTACGGCCCATGCATTTCTTATAATTTTTTTCTTAGTTATACCAGTATTTATTGGTGGTTTTGGTAATTGATTAATCCCTCTAATATTAGGTGCCCCTGATATGGCATTCCCACGAATAAATAATATAAGATTTTGACTTTTACCCCCTGCCCTTATTCTTCTTGTTAGTTCTGCTGCAGTAGAAAAAGGAGTAGGAACAGGATGAACTGTTTACCCACCATTATCTGATAATATGGCCCATGCTGGACCATCAGTTGATTTAGCAATCTTTTCG…
	2448_7	??????????????????????????????GGCTTACTAGGAACTTCTATAAGACTCTTAATTCGAATTGAATTAGGTCAACCTGGAGCTTACCTCGGAAGAGACCAACTATACAACACAATTGTTACGGCCCATGCATTTCTTATAATTTTTTTCTTAGTTATACCAGTATTTATTGGTGGTTTTGGTAATTGATTAATCCCTCTAATATTAGGTGCCCCTGATATGGCATTCCCACGAATAAATAATATAAGATTTTGACTTTTACCCCCTGCCCTTATTCTTCTTGTTAGTTCTGCTGCAGTAGAAAAAGGAGTAGGAACAGGATGAACTGTTTACCCACCATTATCTGATAATATGGCCCATGCTGGACCATCAGTTGATTTAGCAATCTTTTCG…
	2449_7	??????????????????????????????GGCTTACTAGGAACTTCTATAAGACTCTTAATTCGAATTGAATTAGGTCAACCTGGAGCTTACCTCGGAAGAGACCAACTATACAACACAATTGTTACGGCCCATGCATTTCTTATAATTTTTTTCTTAGTTATACCAGTATTTATTGGTGGTTTTGGTAATTGATTAATCCCTCTAATATTAGGTGCCCCTGATATGGCATTCCCACGAATAAATAATATAAGATTTTGGCTTTTACCCCCTGCCCTTATTCTTCTTGTTAGTTCTGCTGCAGTAGAAAAAGGAGTAGGAACAGGATGAACTGTTTACCCACCATTATCTGATAATATGGCCCATGCTGGACCATCAGTTGATTTAGCAATCTTTTCG…
	2450_7	??????????????????????????????GGCTTACTAGGAACTTCTATAAGACTCTTAATTCGAATTGAATTAGGTCAACCTGGAGCTTACCTCGGAAGAGACCAACTATACAACACAATTGTTACGGCCCATGCATTTCTTATAATTTTTTTCTTAGTTATACCAGTATTTATTGGTGGTTTTGGTAATTGATTAATCCCTCTAATATTAGGTGCCCCTGATATGGCATTCCCACGAATAAATAATATAAGATTTTGACTTTTACCCCCTGCCCTTATTCTTCTTGTTAGTTCTGCTGCAGTAGAAAAAGGAGTAGGAACAGGATGAACTGTTTACCCACCATTATCTGATAATATGGCCCATGCTGGACCATCAGTTGATTTAGCAATCTTTTCG…
	2452_7	??????????????????????????????GGCTTACTAGGAACTTCTATAAGACTCTTAATTCGAATTGAATTAGGTCAACCTGGAGCTTACCTCGGAAGAGACCAACTATACAACACAATTGTTACGGCCCATGCATTTCTTATAATTTTTTTCTTAGTTATACCAGTATTTATTGGTGGTTTTGGTAATTGACTAATCCCTCTAATATTAGGTGCCCCTGATATGGCATTCCCACGAATAAATAATATAAGATTTTGACTTTTACCCCCTGCCCTTATTCTTCTTGTTAGTTCTGCTGCAGTAGAAAAAGGAGTAGGAACAGGATGAACTGTTTACCCACCATTATCTGATAATATGGCCCATGCTGGACCATCAGTTGATTTAGCAATCTTTTCG…
	2859_7	???????????????????????????GGAGGCTTACTAGGAACTTCTATAAGACTCTTAATTCGAATTGAATTAGGTCAACCTGGAGCTTACCTCGGAAGAGACCAACTATACAACACAATTGTTACGGCCCATGCATTTCTTATAATTTTTTTCTTAGTTATACCAGTATTTATTGGTGGTTTTGGTAATTGACTAATCCCTCTAATATTAGGTGCCCCTGATATGGCATTCCCACGAATAAATAATATAAGATTTTGACTTTTACCCCCTGCCCTTATTCTTCTTGTTAGTTCTGCTGCAGTAGAAAAAGGAGTAGGAACAGGATGAACTGTTTACCCACCATTATCTGATAATATGGCCCATGCTGGACCATCAGTTGATTTAGCAATCTTTTCG…
	2863_7	??????????????????????????????GGCTTACTAGGAACTTCTATAAGACTCTTAATTCGAATTGAATTAGGTCAACCTGGAGCTTACCTCGGAAGAGACCAACTATACAACACAATTGTTACGGCCCATGCATTTCTTATAATTTTTTTCTTAGTTATACCAGTATTTATTGGTGGTTTTGGTAATTGACTAATCCCTCTAATATTAGGTGCCCCTGATATGGCATTCCCACGAATAAATAATATAAGATTTTGACTTTTACCCCCTGCCCTTATTCTTCTTGTTAGTTCTGCTGCAGTAGAAAAAGGAGTAGGAACAGGATGAACTGTTTACCCACCATTATCTGATAATATGGCCCATGCTGGACCATCAGTTGATTTAGCAATCTTTTCG…
	2914_7	????????????????????????TGGGGAGGCTTACTAGGAACTTCTATAAGACTCTTAATTCGAATTGAATTAGGTCAACCTGGAGCTTACCTCGGAAGAGACCAACTATACAACACAATTGTTACGGCCCATGCATTTCTTATAATTTTTTTCTTAGTTATACCAGTATTTATTGGTGGTTTTGGTAATTGATTAATCCCTCTAATATTAGGTGCCCCTGATATGGCATTCCCACGAATAAATAATATAAGATTTTGACTTTTACCCCCTGCCCTTATTCTTCTTGTTAGTTCTGCTGCAGTAGAAAAAGGAGTAGGAACAGGATGAACTGTTTACCCACCATTATCTGATAATATGGCCCATGCTGGACCATCAGTTGATTTAGCAATCTTTTCG…
	1197_8	???????????????????????????GGGGGTCTACTAGGAACCTCCATAAGACTTTTAATTCGAATTGAATTAGGTCAACCTGGAGCTTACTTAGGAAGAGACCAACTATACAACACAATTGTTACTGCTCATGCATTTCTTATAATTTTTTTCTTAGTTATACCAGTATTTATTGGTGGTTTTGGTAATTGACTAATCCCTCTTATACTAGGAGCACCAGATATAGCATTTCCACGTATAAACAACATAAGATTTTGACTTTTACCTCCGGCCCTAATTCTGCTTGTAAGATCGGCTGCAGTTGAAAAAGGTGTAGGTACAGGATGAACTGTCTACCCTCCACTATCAGACAACATGGCCCATGCAGGACCATCAGTTGACTTAGCGATTTTTTCA…
	1198_8	?????????????????????????????????????????????TCCATAAGACTTTTAATTCGAATTGAATTAGGTCAACCTGGAGCTTACTTAGGAAGAGACCAACTATACAACACAATTGTTACTGCTCATGCATTTCTTATAATTTTTTTCTTAGTTATACCAGTATTTATTGGTGGTTTTGGTAATTGACTAATCCCTCTTATACTAGGAGCACCAGATATAGCATTTCCACGTATAAACAACATAAGATTTTGGCTTTTACCTCCGGCCCTAATTCTGCTTGTAAGATCGGCTGCAGTTGAAAAAGGTGTGGGTACAGGATGAACTGTTTACCCTCCACTATCAGACAACATGGCCCATGCAGGACCATCAGTTGACTTAGCGATTTTTTCA…
	1199_8	??????????????????GGGGTATGGGGGGGTCTACTAGGAACCTCCATAAGACTTTTAATTCGAATTGAATTAGGTCAACCTGGAGCTTACTTAGGAAGAGACCAACTATACAACACAATTGTTACTGCTCATGCATTTCTTATAATTTTTTTCTTAGTTATACCAGTATTTATTGGTGGTTTTGGTAATTGACTAATCCCTCTTATACTAGGAGCACCAGATATAGCATTTCCACGTATAAACAATATAAGATTTTGACTTTTACCTCCAGCCCTAATTCTGCTTGTAAGATCGGCTGCAGTTGAAAAAGGTGTAGGTACAGGATGAACTGTTTACCCTCCACTATCAGACAACATGGCCCATGCAGGACCATCAGTTGACTTAGCGATTTTTTCA…
	1200_8	??????????????????????????????????????????ACCTCCATAAGACTTTTAATTCGAATTGAATTAGGTCAACCTGGAGCTTACTTAGGAAGAGACCAACTATACAACACAATTGTTACTGCTCATGCATTTCTTATAATTTTTTTCTTAGTTATACCAGTATTTATTGGTGGTTTTGGTAATTGACTAATCCCTCTTATACTAGGAGCACCAGATATAGCATTTCCACGTATAAACAACATAAGATTTTGACTTTTACCTCCCGCCCTAATTCTGCTTGTAAGCTCGGCTGCAGTTGAAAAAGGTGTAGGTACAGGATGAACTGTTTACCCTCCACTATCAGACAACATGGCCCATGCAGGACCATCAGTTGACTTAGCGATTTTTTCA…
	1202_8	??????????????????GGGGTATGGGGGGGTCTACTAGGAACCTCCATAAGACTTTTAATTCGAATTGAATTAGGTCAACCTGGAGCTTACTTAGGAAGAGACCAACTATACAACACAATTGTTACTGCTCATGCATTTCTTATAATTTTTTTCTTAGTTATACCAGTATTTATTGGTGGTTTTGGTAATTGACTAATCCCTCTTATACTAGGAGCACCAGATATAGCATTTCCACGTATAAACAACATAAGATTTTGACTTTTACCCCCCGCCCTAATTCTGCTTGTAAGATCGGCTGCAGTTGAAAAAGGTGTAGGTACAGGATGAACTGTTTACCCTCCACTATCAGACAACATGGCCCATGCAGGACCATCAGTTGACTTAGCGATTTTTTCA…
	1203_8	???????????????????????????????????????????????????????????????????????????????????????????????????????????????????????????????????????????????????????????????????????????????????????????????????????????????????????????CCAGATATAGCATTTCCACGTATAAACAACATAAGATTTTGACTTTTACCTCCCGCCCTAATTCTGCTTGTAAGATCGGCTGCAGTTGAAAAAGGTGTAGGTACAGGATGAACTGTTTACCCTCCACTATCAGACAACATGGCCCATGCAGGACCATCAGTTGACTTAGCAATTTTTTCA…
	1561_8	??????????????????GGGGTATGGGGGGGTCTACTAGGAACCTCCATAAGACTTTTAATTCGAATTGAATTAGGCCAACCTGGAGCTTACTTAGGAAGAGACCAACTATACAACACAATTGTTACTGCTCATGCATTTCTTATAATTTTTTTCTTAGTTATACCAGTATTTATTGGTGGTTTTGGTAATTGACTAATCCCTCTTATACTAGGAGCACCAGATATAGCATTTCCACGTATAAACAACATAAGATTTTGACTTTTACCTCCCGCCCTAATTCTGCTTGTAAGATCGGCTGCAGTTGAAAAAGGCGTAGGTACAGGATGAACTGTCTACCCTCCACTATCAGACAACATGGCCCATGCAGGACCATCAGTTGACTTAGCGATTTTTTCA…
	1922_8	ACCCTTTACTTCATCCTTGGGGTATGGGGGGGTCTACTAGGAACCTCCATAAGACTTTTAATTCGAATTGAATTAGGTCAACCTGGAGCTTACTTAGGAAGAGACCAACTATACAACACAATTGTTACTGCTCATGCATTTCTTATAATTTTTTTCTTAGTTATACCAGTATTTATTGGTGGTTTTGGTAATTGACTAATCCCTCTTATACTAGGAGCACCAGATATAGCATTTCCACGTATAAACAACATAAGATTTTGACTTTTACCTCCCGCCCTAATTCTGCTTGTAAGATCGGCTGCAGTTGAAAAAGGTGTAGGTACAGGATGAACTGTCTACCCTCCACTATCAGACAACATGGCCCATGCAGGACCATCAGTTGACTTAGCGATTTTTTCA…
	1946_8	ACCCTTTACTTCATCCTTGGGGTATGGGGGGGTCTACTAGGAACCTCCATAAGACTTTTAATTCGAATTGAATTAGGTCAACCTGGAGCTTACTTAGGAAGAGACCAACTATACAACACAATTGTTACTGCTCATGCATTTCTTATAATTTTTTTCTTAGTTATACCAGTATTTATTGGTGGTTTTGGTAATTGACTAATCCCTCTTATACTAGGAGCACCAGATATAGCATTTCCACGTATAAACAACATAAGATTTTGACTTTTACCTCCCGCCCTAATTCTGCTTGTAAGATCGGCTGCAGTTGAAAAAGGTGTAGGTACAGGATGAACTGTTTACCCTCCACTATCAGACAACATGGCCCATGCAGGACCGTCAGTTGACTTAGCGATTTTTTCA…
	1957_8	ACCCTTTACTTCATCCTTGGGGTATGGGGGGGTCTACTAGGAACCTCCATAAGACTTTTAATTCGAATTGAATTAGGTCAACCTGGAGCTTACTTAGGAAGAGACCAACTATACAACACAATTGTTACTGCTCATGCATTTCTTATAATTTTTTTCTTAGTTATACCAGTATTTATTGGTGGTTTTGGTAATTGACTAATCCCTCTTATACTAGGAGCACCAGATATAGCATTTCCACGTATAAACAACATAAGATTTTGACTTTTACCTCCAGCCCTAGTTCTGCTTGTAAGATCGGCTGCAGTTGAAAAAGGTGTAGGTACAGGATGAACTGTTTACCCTCCACTATCAGACAACATAGCCCATGCAGGACCATCAGTTGACTTAGCGATTTTTTCA…
	1958_8	ACCCTTTACTTCATCCTTGGGGTATGGGGGGGTCTACTAGGAACCTCCATAAGACTTTTAATTCGAATTGAATTAGGTCAACCTGGAGCTTACTTAGGAAGAGACCAACTATACAACACAATTGTTACTGCTCATGCATTTCTTATAATTTTTTTCTTAGTTATACCAGTATTTATTGGTGGTTTTGGTAACTGACTAATCCCTCTTATACTAGGAGCACCAGATATAGCATTTCCACGTATAAACAACATAAGATTTTGACTTTTACCTCCCGCCCTAATTCTGCTTGTAAGATCGGCTGCAGTTGAAAAAGGTGTAGGTACAGGATGAACTGTTTACCCTCCACTATCAGACAACATGGCCCATGCAGGACCATCAGTTGACTTAGCGATTTTTTCA…
	1984_8	ACCCTTTACTTCATTCTTGGGGTATGGGGGGGTCTACTAGGAACCTCCATAAGACTTTTAATTCGAATTGAATTAGGTCAACCTGGAGCTTACTTAGGAAGAGACCAACTATACAACACAATTGTTACTGCTCATGCATTTCTTATAATTTTTTTCTTAGTTATACCAGTATTTATTGGTGGTTTTGGTAATTGACTAATCCCTCTTATACTAGGAGCACCAGATATAGCATTTCCACGTATAAACAACATAAGATTTTGGCTTTTACCTCCCGCCCTAATTCTGCTTGTAAGATCGGCTGCAGTTGAAAAAGGTGTAGGTACAGGATGAACTGTTTACCCTCCACTATCAGACAACATGGCCCATGCAGGACCATCAGTTGACTTAGCGATTTTTTCA…
	1985_8	ACCCTTTACTTCATCCTTGGGGTATGGGGGGGTCTACTAGGAACCTCCATAAGACTTTTAATTCGAATTGAATTAGGTCAACCTGGAGCTTACTTAGGAAGAGACCAACTATACAACACAATTGTTACTGCTCATGCATTTCTTATAATTTTTTTCTTAGTTATACCAGTATTTATTGGTGGTTTTGGTAATTGACTAATCCCTCTTATACTAGGAGCACCAGATATAGCATTTCCACGTATAAACAACATAAGATTTTGACTTTTACCTCCCGCCCTAATTCTGCTTGTAAGATCGGCTGCAGTTGAAAAAGGTGTAGGTACAGGATGAACTGTTTACCCTCCACTATCAGACAACATGGCCCATGCAGGACCATCAGTTGACTTAGCGATTTTTTCA…
	1988_8	ACCCTTTACTTCATCCTTGGGGTATGGGGGGGTCTACTAGGAACCTCCATAAGACTTTTAATTCGAATTGAATTAGGTCAACCTGGAGCTTACTTAGGAAGAGACCAACTATACAACACAATTGTTACTGCTCATGCATTTCTTATAATTTTTTTCTTAGTTATACCAGTATTTATTGGTGGTTTTGGTAATTGACTAATCCCTCTTATACTAGGAGCACCAGATATAGCATTTCCACGTATAAACAACATAAGATTTTGACTTTTACCTCCCGCCCTAATTCTGCTTGTAAGATCGGCTGCAGTTGAAAAAGGTGTAGGTACAGGATGAACTGTTTACCCTCCACTATCAGACAACATGGCCCATGCAGGACCATCAGTTGACTTAGCGATTTTTTCA…
	1989_8	ACCCTTTACTTCATCCTTGGGGTATGGGGGGGTCTACTAGGAACCTCCATAAGACTTTTAATTCGAATTGAATTAGGTCAACCTGGAGCTTACTTAGGAAGAGACCAACTATACAACACAATTGTTACTGCTCATGCATTTCTTATAATTTTTTTCTTAGTTATACCAGTATTTATTGGTGGTTTTGGTAATTGACTAATCCCTCTTATACTAGGAGCACCAGATATAGCATTTCCACGTATAAACAACATAAGATTTTGACTTTTACCTCCCGCCCTAATTCTGCTTGTAAGATCGGCTGCAGTTGAAAAAGGTGTAGGTACAGGATGAACTGTTTACCCTCCACTATCAGACAACATGGCCCATGCAGGACCATCAGTTGACTTAGCGATTTTTTCA…
	1991_8	ACCCTTTACTTCATCCTTGGGGTATGGGGGGGTCTACTAGGAACCTCCATAAGACTTTTAATTCGAATTGAATTAGGTCAACCTGGAGCTTACTTAGGAAGAGACCAACTATACAACACAATTGTTACTGCTCATGCATTTCTTATAATTTTTTTCTTAGTTATACCAGTATTTATTGGTGGTTTTGGTAATTGACTAATCCCTCTTATACTAGGAGCACCAGATATAGCATTTCCACGTATAAACAACATAAGATTTTGACTTTTACCTCCCGCCCTAATTCTGCTTGTAAGATCGGCTGCAGTTGAAAAAGGTGTAGGTACAGGATGAACTGTTTACCCTCCACTATCAGACAACATGGCCCATGCAGGACCATCAGTTGACTTAGCGATTTTTTCA…
	1992_8	ACCCTTTACTTCATCCTTGGGGTATGGGGGGGTCTACTAGGAACCTCCATAAGACTTTTAATTCGAATTGAATTAGGTCAACCTGGAGCTTACTTAGGAAGAGACCAACTATACAACACAATTGTTACTGCTCATGCATTTCTTATAATTTTTTTCTTAGTTATACCAGTATTTATTGGTGGTTTTGGTAATTGACTAATCCCTCTTATACTAGGAGCACCAGATATAGCATTTCCACGTATAAACAACATAAGATTTTGACTTTTACCTCCCGCCCTAATTCTGCTTGTAAGATCGGCTGCAGTTGAAAAAGGTGTAGGTACAGGATGAACTGTTTACCCTCCACTATCAGACAACATGGCCCATGCAGGACCATCAGTTGACTTAGCGATTTTTTCA…
	1994_8	ACCCTTTACTTCATCCTTGGGGTATGGGGGGGTCTACTAGGAACCTCCATAAGACTTTTAATTCGAATTGAATTAGGTCAACCTGGAGCTTACTTAGGAAGAGACCAACTATACAACACAATTGTTACTGCTCATGCATTTCTTATAATTTTTTTCTTAGTTATACCAGTATTTATTGGTGGTTTTGGTAATTGACTAATCCCTCTTATACTAGGAGCACCAGATATAGCATTTCCACGTATAAACAACATAAGATTTTGACTTTTACCTCCCGCCCTAATTCTGCTTGTAAGCTCGGCTGCAGTTGAAAAAGGTGTAGGTACAGGATGAACTGTTTACCCTCCACTATCAGACAACATGGCCCATGCAGGACCATCAGTTGACTTAGCGATTTTTTCA…
	1995_8	ACCCTTTACTTCATCCTTGGGGTATGGGGGGGTCTACTAGGAACCTCCATAAGACTTTTAATTCGAATTGAATTAGGTCAACCTGGAGCTTACTTAGGAAGAGACCAACTATACAACACAATTGTTACTGCTCATGCATTTCTTATAATTTTTTTCTTAGTTATACCAGTATTTATTGGTGGTTTTGGTAACTGACTAATCCCTCTTATACTAGGAGCACCAGATATAGCATTTCCACGTATAAACAACATAAGATTTTGACTTTTACCTCCAGCCCTAATTCTGCTTGTAAGATCGGCTGCAGTTGAAAAAGGTGTAGGCACAGGATGAACTGTTTACCCTCCACTATCAGACAACATGGCCCATGCAGGACCATCAGTTGACTTAGCGATTTTTTCA…
	1996_8	ACCCTTTACTTCATCCTTGGGGTATGGGGGGGTCTACTAGGAACCTCCATAAGACTTTTAATTCGAATTGAATTAGGTCAACCTGGAGCTTACTTAGGAAGAGACCAACTATACAACACAATTGTTACTGCTCATGCATTTCTTATAATTTTTTTCTTAGTTATACCAGTATTTATTGGTGGTTTTGGTAATTGACTAATCCCTCTTATACTAGGAGCACCAGATATAGCATTTCCACGTATAAACAACATAAGATTTTGACTTTTACCTCCCGCCCTAATTCTGCTTGTAAGCTCGGCTGCAGTTGAAAAAGGTGTGGGTACAGGATGAACTGTTTACCCTCCACTATCAGACAACATGGCCCATGCAGGACCATCAGTTGACTTAGCGATTTTTTCA…
	2000_8	ACCCTTTACTTCATCCTTGGGGTATGGGGGGGTCTACTAGGAACCTCCATAAGACTTTTAATTCGAATTGAATTAGGTCAACCTGGAGCTTACTTAGGAAGAGACCAACTATACAACACAATTGTTACTGCTCATGCATTTCTTATAATTTTTTTCTTAGTTATACCAGTATTTATTGGTGGTTTTGGTAATTGACTAATCCCTCTTATACTAGGAGCACCAGATATAGCATTTCCACGTATAAACAACATAAGATTTTGACTTTTACCTCCCGCCCTAATTCTGCTTGTAAGATCGGCTGCAGTTGAAAAAGGTGTAGGTACAGGATGAACTGTTTACCCTCCACTATCAGACAACATGGCCCATGCAGGACCATCAGTTGACTTAGCGATTTTTTCA…
	2001_8	ACCCTTTACTTCATCCTTGGGGTATGGGGGGGTCTACTAGGAACCTCCATAAGACTTTTAATTCGAATTGAATTAGGTCAACCTGGAGCTTACTTAGGAAGAGACCAACTATACAACACAATTGTTACTGCTCATGCATTTCTTATAATTTTTTTCTTAGTTATACCAGTATTTATTGGTGGTTTTGGTAATTGACTAATCCCTCTTATACTAGGAGCACCAGATATAGCATTTCCACGTATAAACAACATAAGATTTTGACTTTTACCCCCCGCCCTAATTCTGCTTGTAAGCTCGGCTGCAGTTGAAAAAGGTGTGGGTACAGGATGAACTGTTTACCCTCCACTATCAGACAACATGGCCCATGCAGGACCATCAGTTGACTTAGCGATTTTTTCA…
	2002_8	ACCCTTTACTTCATCCTTGGGGTATGGGGGGGTCTACTAGGAACCTCCATAAGACTTTTAATTCGAATTGAATTAGGTCAACCTGGAGCTTACTTAGGAAGAGACCAACTATACAACACAATTGTTACTGCTCATGCATTTCTTATAATTTTTTTCTTAGTTATACCAGTATTTATTGGTGGTTTTGGTAATTGACTAATCCCTCTTATACTAGGAGCACCAGATATAGCATTTCCACGTATAAACAACATAAGATTTTGACTTTTACCTCCCGCCCTAATTCTGCTTGTAAGCTCGGCTGCAGTTGAAAAAGGTGTAGGTACAGGATGAACTGTTTACCCTCCACTATCAGACAACATGGCCCATGCAGGACCATCAGTTGACTTAGCGATTTTTTCA…
	2013_8	ACCCTTTACTTCATCCTTGGGGTATGGGGGGGTCTACTAGGAACCTCCATAAGACTTTTAATTCGAATTGAATTAGGTCAACCTGGAGCTTACTTAGGAAGAGACCAACTATACAACACAATTGTTACTGCCCATGCATTTCTTATAATTTTTTTCTTAGTTATACCAGTATTTATTGGTGGTTTTGGTAATTGACTAATCCCTCTTATACTAGGAGCACCAGATATAGCATTTCCACGTATAAACAACATAAGATTTTGACTTTTACCTCCGGCCCTAATTCTGCTTGTAAGATCGGCTGCAGTTGAAAAAGGTGTAGGTACAGGATGAACTGTTTACCCTCCACTATCAGACAACATGGCCCATGCAGGACCATCAGTTGACTTAGCGATTTTTTCA…
	2014_8	ACCCTTTACTTCATCCTTGGGGTATGGGGGGGTCTACTAGGAACCTCCATAAGACTTTTAATTCGAATTGAATTAGGTCAACCTGGAGCTTACTTAGGAAGAGACCAACTATACAACACAATTGTTACTGCCCATGCATTTCTTATAATTTTTTTCTTAGTTATACCAGTATTTATTGGTGGTTTTGGTAATTGACTAATCCCTCTTATACTAGGAGCACCAGATATAGCATTTCCACGTATAAACAACATAAGATTTTGACTTTTACCTCCGGCCCTAATTCTGCTTGTAAGATCGGCTGCAGTTGAAAAAGGTGTAGGTACAGGATGAACTGTTTACCCTCCACTATCAGACAACATGGCCCATGCAGGACCATCAGTTGACTTAGCGATTTTTTCA…
	2015_8	ACCCTTTACTTCATCCTTGGGGTATGGGGGGGTCTACTAGGAACCTCCATAAGACTTTTAATTCGAATTGAATTAGGTCAACCTGGAGCTTACTTAGGAAGAGACCAACTATACAACACAATTGTTACTGCTCATGCATTTCTTATAATTTTTTTCTTAGTTATACCAGTATTTATTGGTGGTTTTGGTAATTGACTAATCCCTCTTATACTAGGAGCACCAGATATAGCATTTCCACGTATAAACAACATAAGATTTTGACTTTTACCTCCCGCCCTAATTCTGCTTGTAAGATCGGCTGCAGTTGAAAAAGGTGTAGGTACAGGATGAACTGTTTACCCTCCACTATCAGACAACATGGCCCATGCAGGACCATCAGTTGACTTAGCGATTTTTTCA…
	2036_8	ACCCTTTACTTCATCCTTGGGGTATGGGGGGGTCTACTAGGAACCTCCATAAGACTTTTAATTCGAATTGAATTAGGTCAACCTGGAGCTTACTTAGGAAGAGACCAACTATACAACACAATTGTTACTGCTCATGCATTTCTTATAATTTTTTTCTTAGTTATACCAGTATTTATTGGTGGTTTTGGTAATTGACTAATCCCTCTTATACTAGGAGCACCAGATATAGCATTTCCACGTATAAACAACATAAGATTTTGACTTTTACCTCCCGCCCTAATTCTGCTTGTAAGATCGGCTGCAGTTGAAAAAGGTGTAGGTACAGGATGAACTGTCTACCCTCCACTATCAGACAACATGGCCCATGCAGGACCATCAGTTGACTTAGCGATTTTTTCA…
	2037_8	ACCCTTTACTTCATCCTTGGGGTATGGGGGGGTCTACTAGGAACCTCCATAAGACTTTTAATTCGAATTGAATTAGGTCAACCTGGAGCTTACTTAGGAAGAGACCAACTATACAACACAATTGTTACTGCTCATGCATTTCTTATAATTTTTTTCTTAGTTATACCAGTATTTATTGGTGGTTTTGGTAATTGACTAATCCCTCTTATACTAGGAGCACCAGATATAGCATTTCCACGTATAAACAACATAAGATTTTGACTTTTACCTCCCGCCCTAATTCTGCTTGTAAGATCGGCTGCAGTTGAAAAAGGTGTAGGTACAGGATGAACTGTCTACCCTCCACTATCAGACAACATGGCCCATGCAGGACCATCAGTTGACTTAGCGATTTTTTCA…
	2039_8	ACCCTTTACTTCATCCTTGGGGTATGGGGGGGTCTACTAGGAACCTCCATAAGACTTTTAATTCGAATTGAATTAGGTCAACCTGGAGCTTACTTAGGAAGAGACCAACTATACAACACAATTGTTACTGCTCATGCATTTCTTATAATTTTTTTCTTAGTTATACCAGTATTTATTGGTGGTTTTGGTAATTGACTAATCCCTCTTATACTAGGAGCACCAGATATAGCATTTCCACGTATAAACAACATAAGATTTTGACTTTTGCCTCCCGCCCTAATTCTGCTTGTAAGCTCGGCTGCAGTTGAAAAAGGTGTAGGTACAGGATGAACTGTTTACCCCCCACTATCAGACAACATGGCCCATGCAGGACCATCAGTTGACTTAGCGATTTTTTCA…
	2214_8	ACCCTTTACTTCATCCTTGGGGTATGGGGGGGTCTACTAGGAACCTCCATAAGACTTTTAATTCGAATTGAATTAGGTCAACCTGGAGCTTACTTAGGAAGAGACCAACTATACAACACAATTGTTACTGCTCATGCATTTCTTATAATTTTTTTCTTAGTTATACCAGTATTTATTGGTGGTTTTGGTAATTGACTAATCCCTCTTATACTAGGAGCACCAGATATAGCATTTCCACGTATAAACAACATAAGATTTTGACTTTTACCCCCGGCCCTAATTCTGCTTGTAAGATCGGCTGCAGTTGAAAAAGGTGTAGGTACAGGATGAACTGTCTACCCTCCACTATCAGACAACATGGCCCATGCAGGACCATCAGTTGACTTAGCGATTTTTTCA…
	2456_8	??????????????????????????????GGTCTACTAGGAACCTCCATAAGACTTTTAATTCGAATTGAATTAGGTCAACCTGGAGCTTACTTAGGAAGAGACCAACTATACAACACAATTGTTACTGCTCATGCATTTCTTATAATTTTTTTCTTAGTTATACCAGTATTTATTGGTGGTTTTGGTAATTGACTAATCCCTCTTATACTAGGAGCACCAGATATAGCATTTCCACGTATAAACAACATAAGATTTTGACTTTTACCTCCCGCCCTAATTCTGCTTGTAAGATCGGCTGCAGTTGAAAAAGGTGTAGGTACAGGATGAACTGTTTACCCTCCACTATCAGACAACATGGCCCATGCAGGACCGTCAGTTGACTTAGCGATTTTTTCA…
	2457_8	??????????????????????????????GGTCTACTAGGAACCTCCATAAGACTTTTAATTCGAATTGAATTAGGTCAACCTGGAGCTTACTTAGGAAGAGACCAACTATACAACACAATTGTTACTGCTCATGCATTTCTTATAATTTTTTTCTTAGTTATACCAGTATTTATTGGTGGTTTTGGTAATTGACTAATCCCTCTTATACTGGGAGCACCAGATATAGCATTTCCACGTATAAATAACATAAGATTTTGACTTTTACCTCCCGCCCTAATTCTGCTTGTAAGATCGGCTGCAGTTGAAAAAGGTGTAGGTACAGGATGAACTGTCTACCCTCCACTATCAGATAACATGGCCCATGCAGGACCATCAGTTGACTTAGCGATTTTTTCA…
	2476_8	??????????????????????????????GGTCTACTAGGAACCTCCATAAGACTTTTAATTCGAATTGAATTAGGTCAACCTGGAGCTTACTTAGGAAGAGACCAACTATACAACACAATTGTTACTGCTCATGCATTTCTTATAATTTTTTTCTTAGTTATACCAGTATTTATTGGTGGTTTTGGTAATTGACTAATCCCTCTTATACTAGGAGCACCAGATATAGCATTTCCACGTATAAACAACATAAGATTTTGACTTTTACCTCCCGCCCTAATTCTGCTTGTAAGATCGGCTGCAGTTGAAAAAGGTGTGGGTACAGGATGAACTGTCTACCCTCCACTATCAGACAACATGGCCCATGCAGGACCATCAGTTGACTTAGCGATTTTTTCA…
	2478_8	??????????????????????????????GGTCTACTAGGAACCTCCATAAGACTTTTAATTCGAATTGAATTAGGTCAACCTGGAGCTTACTTAGGAAGAGACCAACTATACAACACAATTGTTACTGCTCATGCATTTCTTATAATTTTTTTCTTAGTTATACCAGTATTTATTGGTGGTTTTGGTAATTGACTAATCCCTCTTATACTAGGAGCACCAGATATAGCATTTCCACGTATAAACAACATAAGATTTTGACTTTTACCTCCCGCCCTAATTCTGCTTGTAAGATCGGCTGCAGTTGAAAAAGGTGTAGGGACAGGATGAACTGTCTACCCTCCACTATCAGACAACATGGCCCATGCAGGACCATCAGTTGACTTAGCGATTTTTTCA…
	2775_8	????????????????????????TGGGGGGGTCTACTAGGAACCTCCATAAGACTTTTAATTCGAATTGAATTAGGTCAACCTGGAGCTTACTTAGGAAGAGACCAACTATACAACACAATTGTTACTGCTCATGCATTTCTTATAATTTTTTTCTTAGTTATACCAGTATTTATTGGTGGTTTTGGTAATTGACTAATCCCTCTTATACTAGGAGCACCAGATATAGCATTTCCACGTATAAACAACATAAGATTTTGACTTTTACCTCCCGCCCTAATTCTGCTTGTAAGATCGGCTGCAGTTGAAAAAGGTGTAGGTACAGGATGAACTGTTTACCCTCCACTATCAGACAACATGGCCCATGCAGGACCATCAGTTGACTTAGCGATTTTTTCA…
	2798_8	????????????????????????TGGGGGGGTCTACTAGGAACCTCCATAAGACTTTTAATTCGAATTGAATTAGGTCAACCTGGAGCTTACTTAGGAAGAGACCAACTATACAACACAATTGTTACTGCTCATGCATTTCTTATAATTTTTTTCTTAGTTATACCAGTATTTATTGGTGGTTTTGGTAATTGACTAATCCCTCTTATACTAGGAGCACCAGATATAGCATTTCCACGTATAAACAACATAAGATTTTGACTTTTACCTCCCGCCCTAATTCTGCTTGTAAGATCGGCTGCAGTTGAAAAAGGTGTAGGTACAGGATGAACTGTCTACCCTCCACTATCAGACAACATGGCCCATGCAGGACCATCAATTGACTTAGCGATTTTTTCA…
	2799_8	??????????????????????????????????????????ACCTCCATAAGACTTTTAATTCGAATTGAATTAGGTCAACCTGGAGCTTACTTAGGAAGAGACCAACTATACAACACAATTGTTACTGCTCATGCATTTCTTATAATTTTTTTCTTAGTTATACCAGTATTTATTGGTGGTTTTGGTAATTGACTAATCCCTCTTATACTAGGAGCACCAGATATAGCATTTCCACGTATAAACAACATAAGATTTTGACTTTTACCTCCCGCCCTAATTCTGCTTGTAAGATCGGCTGCAGTTGAAAAAGGTGTAGGTACAGGATGAACTGTTTACCCTCCACTATCAGACAACATGGCCCATGCAGGACCATCAGTTGACTTAGCGATTTTTTCA…
	2896_8	???????????????????????????GGGGGTCTACTAGGAACCTCCATAAGACTTTTAATTCGAATTGAATTAGGTCAACCTGGAGCTTACTTAGGAAGAGACCAACTATACAACACAATTGTTACTGCTCATGCATTTCTTATAATTTTTTTCTTAGTTATACCAGTATTTATTGGTGGTTTTGGTAATTGACTAATCCCTCTTATACTAGGAGCACCAGATATAGCATTTCCACGTATAAACAACATAAGATTTTGACTTTTACCTCCCGCCCTAATTCTGCTTGTAAGATCGGCTGCAGTTGAAAAAGGTGTAGGTACAGGATGAACTGTTTACCCTCCACTATCAGACAACATGGCCCATGCAGGACCGTCAGTTGACTTAGCGATTTTTTCA…
	2920_8	???????????????????????????GGGGGTCTACTAGGAACCTCCATAAGACTTTTAATTCGAATTGAATTAGGTCAACCTGGAGCTTACTTAGGAAGAGACCAACTATACAACACAATTGTTACTGCTCATGCATTTCTTATAATTTTTTTCTTAGTTATACCAGTATTTATTGGTGGTTTTGGTAATTGACTAATCCCTCTTATACTAGGAGCACCAGATATAGCATTTCCACGTATAAACAACATAAGATTTTGACTTTTACCTCCCGCCCTAATTCTGCTTGTAAGATCGGCTGCAGTTGAAAAAGGTGTAGGTACAGGATGAACTGTTTACCCTCCACTATCAGACAACATGGCCCATGCAGGACCATCAGTTGACTTAGCGATTTTTTCA…
	2925_8	??????????????????????????????GGTCTACTAGGAACCTCCATAAGACTTTTAATTCGAATTGAATTAGGTCAACCTGGAGCTTACTTAGGAAGAGACCAACTATACAACACAATTGTTACTGCTCATGCATTTCTTATAATTTTTTTCTTAGTTATACCAGTATTTATTGGTGGTTTTGGTAATTGACTAATCCCTCTTATACTAGGAGCACCAGATATAGCATTTCCACGTATAAACAACATAAGATTTTGACTTTTACCTCCCGCCCTAATTCTGCTTGTAAGATCGGCTGCAGTTGAAAAAGGTGTAGGTACAGGATGAACTGTTTACCCTCCACTATCAGACAACATGGCCCATGCAGGACCGTCAGTTGACTTAGCGATTTTTTCA…
	859_9	?????????TTCGTTCTTGGAGTATGGGGAGGTTTATTGGGTACTTCAATAAGACTTTTAATTCGAATTGAATTAGGTCAACCTGGAGCCTACCTTGGAAGAGACCAACTATACAACACAATTGTTACTGCACATGCATTCCTTATAATTTTCTTTTTAGTAATACCAGTATTTATTGGTGGATTCGGAAATTGACTAATCCCTCTTATACTGGGGGCACCAGATATAGCTTTCCCACGAATAAATAATATAAGATTTTGACTTTTACCCCCTGCCCTGATTCTTCTTGTAAGATCAGCTGCAGTTGAAAAGGGGGTTGGAACAGGATGAACTGTTTACCCCCCATTATCTGATAACATGGCCCATGCTGGCCCATCAGTAGATTTAGCGATTTTTTCG…
	862_9	??????????????????????????????????????????????????????CTTTTAATTCGAATTGAATTAGGTCAACCTGGAGCCTACCTTGGAAGAGACCAACTATACAACACAATTGTTACTGCACATGCATTCCTTATAATTTTCTTTTTAGTAATACCAGTATTTATTGGTGGATTCGGAAATTGACTAATCCCTCTTATACTGGGGGCACCAGATATAGCTTTCCCACGAATAAATAATATAAGATTTTGACTTTTACCCCCTGCCCTGATTCTTCTTGTAAGATCAGCTGCAGTTGAAAAGGGGGTTGGAACAGGATGAACTGTTTACCCCCCATTATCTGATAACATGGCCCATGCTGGCCCATCAGTAGATTTAGCGATTTTTTCG…
	1990_10	ACCCTATACTTCGTACTTGGAGTATGGGGAGGCTTGCTAGGAACCTCTATGAGACTATTAATTCGAATCGAATTAGGTCAACCAGGAGCTTACCTAGGAAGAGATCAACTATACAACACAATCGTAACTGCCCACGCATTTCTTATAATTTTCTTTCTAGTGATACCCGTATTTATTGGTGGGTTTGGAAACTGATTAATCCCTTTAATACTAGGGGCCCCAGATATAGCATTTCCACGAATAAATAATATAAGATTCTGACTACTACCACCTGCACTCATTCTTCTTGTAAGGTCTGCTGCTGTAGAAAAAGGAGTTGGAACAGGGTGAACTGTGTACCCCCCGCTTTCAGATAATATAGCACACGCCGGCCCATCAGTCGACTTAGCTATCTTCTCT…
	2024_10	ACCCTATACTTCGTACTTGGAGTATGGGGAGGCTTGCTAGGAACCTCTATGAGACTATTAATTCGAATCGAATTAGGTCAACCAGGAGCTTACCTAGGAAGAGATCAACTATACAACACAATCGTAACTGCCCACGCATTTCTTATAATTTTCTTTCTAGTGATACCCGTATTTATTGGTGGGTTTGGAAACTGATTAATCCCTTTAATACTAGGGGCCCCAGATATAGCATTTCCACGAATAAATAATATAAGATTCTGACTACTACCACCTGCACTCATTCTTCTTGTAAGGTCTGCTGCTGTAGAAAAAGGAGTTGGAACAGGGTGAACTGTGTACCCCCCGCTTTCAGATAATATAGCACACGCCGGCCCATCAGTCGACTTAGCTATCTTCTCT…
	2026_10	ACCCTATACTTCGTACTTGGAGTATGGGGAGGCTTGCTAGGAACCTCTATGAGACTATTAATTCGAATCGAATTAGGTCAACCAGGAGCTTACCTAGGAAGAGATCAACTATACAACACAATCGTAACTGCCCACGCATTTCTTATAATTTTCTTTCTAGTGATACCCGTATTTATTGGTGGGTTTGGAAACTGATTAATCCCTTTAATACTAGGGGCCCCAGATATAGCATTTCCACGAATAAATAATATAAGATTCTGACTACTACCACCTGCACTCATTCTTCTTGTAAGGTCTGCTGCTGTAGAAAAAGGAGTTGGAACAGGGTGAACTGTGTACCCCCCGCTTTCAGATAATATAGCACACGCCGGCCCATCAGTCGACTTAGCTATCTTCTCT…
	2029_10	ACCCTATACTTCGTACTTGGAGTATGGGGAGGCTTGCTAGGAACCTCTATGAGACTATTAATTCGAATCGAATTAGGTCAACCAGGAGCTTACCTAGGAAGAGATCAACTATACAACACAATCGTAACTGCCCACGCATTTCTTATAATTTTCTTTCTAGTGATACCCGTATTTATTGGTGGGTTTGGAAACTGATTAATCCCTTTAATACTAGGGGCCCCAGATATAGCATTTCCACGAATAAATAATATAAGATTCTGACTACTACCACCTGCACTCATTCTTCTTGTAAGGTCTGCTGCTGTAGAAAAAGGAGTTGGAACAGGGTGAACTGTGTACCCCCCGCTTTCAGATAATATAGCACACGCCGGCCCATCAGTCGACTTAGCTATCTTCTCT…
	2031_10	ACCCTATACTTCGTACTTGGAGTATGGGGAGGCTTGCTAGGAACCTCTATGAGACTATTAATTCGAATCGAATTAGGTCAACCAGGAGCTTACCTAGGAAGAGATCAACTATACAACACAATCGTAACTGCCCACGCATTTCTTATAATTTTCTTTCTAGTGATACCCGTATTTATTGGTGGGTTTGGAAACTGATTAATCCCTTTAATACTAGGGGCCCCAGATATAGCATTTCCACGAATAAATAATATAAGATTCTGACTACTACCACCTGCACTCATTCTTCTTGTAAGGTCTGCTGCTGTAGAAAAAGGAGTTGGAACAGGATGAACTGTGTACCCCCCGCTTTCAGATAATATAGCACACGCCGGCCCATCAGTCGACTTAGCTATCTTCTCT…
	2032_10	ACCCTATACTTCGTACTTGGAGTATGGGGAGGCTTGCTAGGAACCTCTATGAGACTATTAATTCGAATCGAATTAGGTCAACCAGGAGCTTACCTAGGAAGAGATCAACTATACAACACAATCGTAACTGCCCACGCATTTCTTATAATTTTCTTTCTAGTGATACCCGTATTTATTGGTGGGTTTGGAAACTGATTAATCCCTTTAATACTAGGGGCCCCAGATATAGCATTTCCACGAATAAATAATATAAGATTCTGACTACTACCACCTGCACTCATTCTTCTTGTAAGGTCTGCTGCTGTAGAAAAAGGAGTTGGAACAGGATGAACTGTGTACCCCCCGCTTTCAGATAATATAGCACACGCCGGCCCATCAGTCGACTTAGCTATCTTCTCT…
	2033_10	ACCCTATACTTCGTACTTGGAGTATGGGGAGGCTTGCTAGGAACCTCTATGAGACTATTAATTCGAATCGAATTAGGTCAACCAGGAGCTTACCTAGGAAGAGATCAACTATACAACACAATCGTAACTGCCCACGCATTTCTTATAATTTTCTTTCTAGTGATACCCGTATTTATTGGTGGGTTTGGAAACTGATTAATCCCTTTAATACTAGGGGCCCCAGATATAGCATTTCCACGAATAAATAATATAAGATTCTGACTACTACCACCTGCACTCATTCTTCTTGTAAGGTCTGCTGCTGTAGAAAAAGGAGTTGGAACAGGGTGAACTGTGTACCCCCCGCTTTCAGATAATATAGCACACGCCGGCCCATCAGTCGACTTAGCTATCTTCTCT…
	2034_10	ACCCTATACTTCGTACTTGGAGTATGGGGAGGCTTGCTAGGAACCTCTATGAGACTATTAATTCGAATCGAATTAGGTCAACCAGGAGCTTACCTAGGAAGAGATCAACTATACAACACAATCGTAACTGCCCACGCATTTCTTATAATTTTCTTTCTAGTGATGCCCGTATTTATTGGTGGGTTTGGAAACTGATTAATCCCTTTAATACTAGGGGCCCCAGATATAGCATTTCCACGAATAAATAATATAAGATTCTGACTACTACCACCTGCACTCATTCTTCTTGTAAGGTCTGCTGCTGTAGAAAAAGGAGTTGGAACAGGGTGAACTGTGTACCCCCCGCTTTCAGATAATATAGCACACGCCGGCCCATCAGTCGACTTAGCTATCTTCTCT…
	2304_10	??????????????????????????????GGCTTGCTAGGAACTTCTATAAGACTATTAATTCGAATCGAATTAGGTCAACCAGGAGCTTACCTAGGAAGAGATCAACTATACAACACAATCGTAACTGCCCACGCATTTCTTATAATTTTCTTTCTAGTGATACCCGTATTTATTGGTGGGTTTGGAAACTGATTAATCCCTTTAATACTAGGGGCCCCAGATATAGCATTTCCACGAATAAATAATATAAGATTCTGACTACTGCCACCTGCACTCATTCTTCTTGTAAGATCTGCTGCTGTAGAAAAAGGAGTTGGAACAGGGTGAACTGTGTATCCTCCGCTTTCAGATAACATAGCACACGCCGGCCCATCAGTCGACTTAGCTATCTTCTCT…
	2321_10	ACCCTATACTTCGTACTTGGAGTATGGGGAGGCTTGCTAGGAACCTCTATGAGACTATTAATTCGAATCGAATTAGGTCAACCAGGAGCTTACCTAGGAAGAGATCAACTATACAACACAATCGTAACTGCCCACGCATTTCTTATAATTTTCTTTCTAGTGATACCCGTATTTATTGGTGGGTTTGGAAACTGATTAATCCCTTTAATACTAGGGGCCCCAGATATAGCATTTCCACGAATAAATAATATAAGATTCTGACTACTACCACCTGCACTCATTCTTCTTGTAAGGTCTGCTGCTGTAGAAAAAGGAGTTGGAACAGGGTGAACTGTGTACCCCCCGCTTTCAGATAATATAGCACACGCCGGCCCATCAGTCGACTTAGCTATCTTCTCT…
	TB25_10	?????????TTCGTACTTGGAGTATGGGGAGGCTTGCTAGGAACCTCTATGAGACTATTAATTCGAATCGAATTAGGTCAACCAGGAGCTTACCTAGGAAGAGATCAACTATACAACACAATCGTAACTGCCCACGCATTTCTTATAATTTTCTTTCTAGTGATACCCGTATTTATTGGTGGGTTTGGAAACTGATTAATCCCTTTAATACTAGGGGCCCCAGATATAGCATTTCCACGAATAAATAATATAAGATTCTGACTACTACCACCTGCACTCATTCTTCTTGTAAGGTCTGCTGCTGTAGAAAAAGGAGTTGGAACAGGGTGAACTGTGTACCCCCCGCTTTCAGATAATATAGCACACGCCGGCCCATCAGTCGACTTAGCTATCTTCTCT…
	TB26_10	?????????TTCGTACTTGGAGTATGGGGAGGCTTGCTAGGAACCTCTATGAGACTATTAATTCGAATCGAATTAGGTCAACCAGGAGCTTACCTAGGAAGAGATCAACTATACAACACAATCGTAACTGCCCACGCATTTCTTATAATTTTCTTTCTAGTGATACCCGTATTTATTGGTGGGTTTGGAAACTGATTAATCCCTTTAATACTAGGGGCCCCAGATATAGCATTTCCACGAATAAATAATATAAGATTCTGACTACTACCACCTGCACTCATTCTTCTTGTAAGGTCTGCTGCTGTAGAAAAAGGAGTTGGAACAGGGTGAACTGTGTACCCCCCGCTTTCAGATAATATAGCACACGCCGGCCCATCAGTCGACTTAGCTATCTTCTCT…
	1560_11	??????????????????????????????????????????ACTTCTATAAGATTACTAATTCGAATCGAGTTAGGTCAACCAGGAGCTTACCTTGGAAGAGACCAATTATACAATACAATTGTTACTGCTCATGCATTTCTTATAATTTTCTTTTTAGTTATGCCTGTATTCATTGGCGGCTTTGGAAACTGACTAATCCCTTTAATATTAGGGGCCCCAGATATAGCATTTCCACGAATAAACAATATAAGATTTTGACTACTGCCCCCAGCTCTAATTCTACTTGTTAGATCAGCTGCAGTAGAAAAAGGAGTGGGAACAGGGTGAACTGTGTATCCCCCACTTTCAGATAATATGGCCCATGCAGGCCCATCAGTTGATTTGGCCATTTTTTCC…
	2323_11	????????????????????????????????????TTAGGAACTTCTATAAGATTACTAATTCGAATCGAGTTAGGTCAACCAGGAGCTTACCTTGGAAGAGACCAATTATACAATACAATTGTTACTGCTCATGCATTTCTTATAATTTTCTTTTTAGTTATGCCTGTATTCATTGGCGGCTTTGGAAACTGACTAATCCCTTTAATATTAGGGGCCCCAGATATAGCATTTCCACGAATAAACAATATAAGATTTTGACTACTGCCCCCAGCTCTAATTCTACTTGTTAGATCAGCTGCAGTAGAAAAAGGAGTGGGAACAGGGTGAACTGTGTATCCCCCACTTTCAGATAATATGGCCCATGCAGGCCCATCAGTTGATTTGGCCATTTTTTCC…
	2347_11	????????????????????????????????????TTAGGAACTTCTATAAGATTACTAATTCGAATCGAGTTAGGTCAACCAGGAGCTTACCTTGGAAGAGACCAATTATACAATACAATTGTTACTGCTCATGCATTTCTTATAATTTTCTTTTTAGTTATGCCTGTATTCATTGGCGGCTTTGGAAACTGACTAATCCCTTTAATATTAGGGGCCCCAGATATAGCATTTCCACGAATAAACAATATAAGATTTTGACTACTGCCCCCAGCTCTAATTCTACTTGTTAGATCAGCTGCAGTAGAAAAAGGAGTGGGGACAGGGTGAACTGTGTATCCCCCACTTTCAGATAATATGGCCCATGCAGGCCCATCAGTTGATTTGGCCATTTTTTCC…
	2786_11	???????????????????????????GGAGGCTTATTAGGAACTTCTATAAGATTACTAATTCGAATCGAGTTAGGTCAACCAGGAGCTTACCTTGGAAGAGACCAATTATACAATACAATTGTTACTGCTCATGCATTTCTTATAATTTTCTTTTTAGTTATGCCTGTATTCATTGGCGGCTTTGGAAACTGACTAATCCCTTTAATATTAGGGGCCCCAGATATAGCATTCCCACGAATAAACAATATAAGATTTTGACTACTGCCCCCAGCTCTAATTCTACTTGTTAGATCAGCTGCAGTAGAAAAAGGAGTGGGAACAGGGTGAACTGTGTATCCCCCACTTTCAGATAATATGGCCCATGCAGGCCCATCAGTTGATTTGGCCATTTTTTCC…
	2899_11	???????????????????????????GGAGGCTTATTAGGAACTTCTATAAGATTACTAATTCGAATCGAATTAGGTCAACCAGGAGCTTACCTTGGAAGAGACCAATTATACAATACAATTGTTACTGCTCATGCATTTCTTATAATTTTCTTTTTAGTTATGCCTGTATTCATTGGCGGCTTTGGAAACTGACTAATCCCTTTAATATTAGGGGCCCCAGATATAGCATTTCCACGAATAAACAATATAAGATTTTGACTACTGCCCCCAGCTCTAATTCTACTTGTTAGATCAGCTGCAGTAGAAAAAGGAGTGGGAACAGGGTGAACTGTGTACCCCCCACTTTCAGATAATATGGCCCATGCAGGCCCATCAGTTGATTTGGCTATTTTTTCC…
	1312_12	??????????????????????????????GGCTTACTAGGCACTTCTATAAGATTACTAATTCGAATCGAATTAGGTCAACCAGGAGCTTACCTAGGAAGAGATCAACTATATAATACAATCGTAACTGCTCATGCATTTCTCATAATTTTCTTTTTAGTCATACCAGTATTTATTGGAGGGTTTGGAAACTGACTAATCCCTCTAATATTAGGGGCCCCAGATATGGCCTTTCCACGTATAAACAATATAAGATTTTGGCTGCTCCCGCCTGCTCTTATCCTCCTTGTAAGATCCGCTGCGGTAGAAAAAGGTGTGGGAACCGGATGAACCGTGTACCCTCCTCTTTCAGATAATATAGCCCATGCTGGCCCATCTGTTGATTTAGCTATCTTCTCC…
	2171_12	ACCTTATACTTCATTTTAGGAGCATGAGGTGGCTTACTAGGCACTTCTATAAGATTACTAATTCGAATCGAATTAGGTCAACCAGGAGCTTACCTAGGAAGAGATCAACTATATAATACAATCGTAACTGCTCATGCATTTCTCATAATTTTCTTTTTAGTCATACCAGTATTTATTGGAGGGTTTGGAAACTGACTAATCCCTCTAATATTAGGGGCCCCAGATATGGCCTTTCCACGTATAAACAATATAAGATTTTGGCTGCTCCCCCCTGCTCTTATCCTCCTTGTAAGATCCGCTGCGGTAGAAAAAGGTGTGGGAACCGGATGAACCGTGTACCCTCCTCTTTCAGATAATATGGCCCATGCTGGCCCATCTGTTGATTTAGCTATCTTCTCC…
	2193_12	ACCTTATACTTCATTTTAGGAGCATGAGGTGGCTTACTAGGCACTTCTATAAGATTACTAATTCGAATCGAATTAGGTCAACCAGGAGCTTACCTAGGAAGAGATCAACTATATAATACAATCGTAACTGCTCATGCATTTCTCATAATTTTCTTTTTAGTCATACCAGTATTTATTGGAGGGTTTGGAAACTGACTAATCCCTCTAATATTAGGGGCCCCAGATATGGCCTTTCCACGTATAAACAATATAAGATTTTGGCTGCTCCCCCCTGCTCTTATCCTCCTTGTAAGATCCGCTGCGGTAGAAAAAGGTGTGGGAACCGGATGAACCGTGTACCCCCCTCTTTCAGATAATATGGCCCATGCTGGCCCATCTGTTGATTTAGCTATCTTCTCC…
	2194_12	ACCTTATACTTCATTTTAGGAGCATGAGGTGGCTTACTAGGCACTTCTATAAGATTACTAATTCGAATCGAATTAGGTCAACCAGGAGCTTACCTAGGAAGAGATCAACTATATAATACAATCGTAACTGCTCATGCATTTCTCATAATTTTCTTTTTAGTCATGCCAGTATTTATTGGAGGGTTTGGAAACTGACTAATCCCTCTAATATTGGGGGCCCCAGATATGGCCTTTCCACGTATAAACAATATAAGATTTTGGCTGCTCCCACCTGCTCTTATTCTCCTTGTAAGATCCGCTGCGGTAGAAAAAGGTGTGGGAACCGGATGAACCGTGTACCCTCCTCTTTCAGATAATATGGCCCATGCTGGCCCATCTGTTGATTTAGCTATCTTCTCC…
	2195_12	ACCTTATACTTCATTTTAGGAGCATGAGGTGGCTTACTAGGCACTTCTATAAGATTACTAATTCGAATCGAATTAGGTCAACCAGGAGCTTACCTAGGAAGAGATCAACTATATAATACAATCGTAACTGCTCATGCATTTCTCATAATTTTCTTTTTAGTCATACCAGTATTTATTGGAGGGTTTGGAAACTGACTAATCCCTCTAATATTAGGGGCCCCAGATATGGCCTTTCCACGTATAAACAATATAAGATTTTGGCTGCTCCCACCTGCTCTTATCCTCCTTGTAAGATCCGCTGCGGTAGAAAAAGGTGTGGGAACCGGATGAACCGTGTACCCTCCTCTTTCAGATAATATAGCCCATGCTGGCCCATCTGTTGATTTAGCCATCTTCTCC…
	2196_12	ACCTTATACTTCATTTTAGGAGCATGAGGTGGCTTACTAGGCACTTCTATAAGATTACTAATTCGAATCGAATTGGGTCAACCAGGAGCTTACCTAGGAAGAGATCAACTATATAATACAATCGTAACTGCTCATGCATTTCTCATAATTTTCTTTTTAGTCATACCAGTATTTATTGGAGGGTTTGGAAACTGATTAATCCCTCTAATATTAGGGGCCCCAGATATGGCCTTTCCACGTATAAACAATATAAGATTTTGGCTGCTCCCACCTGCTCTTATCCTCCTTGTAAGATCCGCTGCGGTAGAAAAAGGTGTGGGAACCGGATGAACCGTGTACCCTCCTCTTTCAGATAATATAGCCCATGCTGGCCCATCTGTTGATTTAGCTATCTTCTCC…
	2197_12	ACCTTATACTTCATTTTAGGAGCATGAGGTGGCTTACTAGGCACTTCTATAAGATTACTAATTCGAATCGAATTAGGTCAACCAGGAGCTTACCTAGGAAGAGATCAACTATATAATACAATCGTAACTGCTCATGCATTTCTCATAATTTTCTTTTTAGTCATACCAGTATTTATTGGAGGGTTTGGAAACTGACTAATCCCTCTAATATTGGGGGCCCCAGATATGGCCTTTCCACGTATAAACAATATAAGATTTTGGCTGCTCCCACCTGCTCTTATCCTCCTTGTAAGATCCGCTGCGGTAGAAAAAGGTGTGGGAACCGGATGAACCGTGTACCCTCCTCTTTCAGATAATATAGCCCATGCTGGCCCATCTGTTGATTTAGCTATCTTCTCC…
	2198_12	ACCTTATACTTCATTTTAGGAGCATGAGGTGGCTTACTAGGCACTTCTATAAGATTACTAATTCGAATCGAATTAGGTCAACCAGGAGCTTACCTAGGAAGAGATCAACTATATAATACAATCGTAACTGCTCATGCATTTCTCATAATTTTCTTTTTAGTCATACCAGTATTTATTGGAGGGTTTGGAAACTGACTAATCCCTCTAATATTAGGGGCCCCAGATATGGCCTTTCCACGTATAAACAATATAAGATTTTGGCTGCTCCCACCTGCTCTTATCCTCCTTGTAAGATCCGCTGCGGTAGAAAAAGGTGTGGGAACCGGATGAACCGTGTACCCTCCTCTTTCAGATAATATAGCCCATGCTGGCCCATCTGTTGATTTAGCTATCTTCTCC…
	2199_12	ACCTTATACTTCATTTTAGGAGCATGAGGTGGCTTACTAGGCACTTCTATAAGATTACTAATTCGAATCGAATTAGGTCAACCAGGAGCTTACCTAGGAAGAGATCAACTATATAATACAATCGTAACTGCTCATGCATTTCTCATAATTTTCTTTTTAGTCATACCAGTATTTATTGGAGGGTTTGGAAACTGACTAATCCCTCTAATATTAGGGGCCCCAGATATGGCCTTTCCACGTATAAACAATATAAGATTTTGGCTGCTCCCACCTGCTCTTATCCTCCTTGTAAGATCCGCTGCGGTAGAAAAAGGTGTGGGAACCGGATGAACCGTGTACCCTCCTCTTTCAGATAATATAGCCCATGCTGGCCCATCTGTTGATTTAGCTATCTTCTCC…
	2200_12	ACCTTATACTTCATTTTAGGAGCATGAGGTGGCTTACTAGGCACTTCTATAAGATTACTAATTCGAATCGAATTAGGTCAACCAGGAGCTTACCTAGGAAGAGATCAACTATATAATACAATCGTAACTGCTCATGCATTTCTCATAATTTTCTTTTTAGTCATACCAGTATTTATTGGAGGGTTTGGAAACTGACTAATCCCTCTAATATTAGGGGCCCCAGATATGGCCTTTCCACGTATAAACAATATAAGATTTTGGCTGCTCCCGCCTGCTCTTATCCTCCTTGTAAGATCCGCTGCGGTAGAAAAAGGTGTGGGAACCGGATGAACCGTGTACCCTCCTCTTTCAGATAATATAGCCCATGCCGGCCCATCTGTCGATTTAGCTATCTTCTCC…
	2201_12	ACCTTATACTTCATTTTAGGAGCATGAGGTGGCTTACTAGGCACTTCTATAAGATTACTAATTCGAATCGAATTAGGTCAACCAGGAGCTTACCTAGGAAGAGATCAACTATATAATACAATCGTAACTGCTCATGCATTTCTCATAATTTTCTTTTTAGTCATACCAGTATTTATTGGAGGGTTTGGAAACTGACTAATCCCTCTAATATTAGGGGCCCCAGATATGGCCTTTCCCCGTATAAACAATATAAGATTTTGGCTGCTCCCACCTGCTCTTATCCTCCTTGTAAGATCCGCTGCGGTAGAAAAAGGTGTGGGGACCGGATGAACCGTGTACCCTCCTCTTTCAGATAATATAGCCCATGCTGGCCCATCTGTTGATTTAGCTATCTTCTCC…
	2202_12	ACCTTATACTTCATTTTAGGAGCATGAGGTGGCTTACTAGGCACTTCTATAAGATTACTAATTCGAATCGAATTAGGTCAACCAGGAGCTTACCTAGGAAGAGATCAACTATATAATACAATCGTAACTGCTCATGCATTTCTCATAATTTTCTTTTTAGTCATGCCAGTATTTATTGGAGGGTTTGGAAACTGACTAATCCCTCTAATATTAGGGGCCCCAGATATGGCCTTTCCACGTATAAACAATATAAGATTTTGGCTGCTCCCACCTGCTCTTATCCTCCTTGTAAGATCCGCTGCGGTAGAAAAAGGTGTGGGAACCGGATGAACCGTGTACCCTCCTCTTTCAGATAATATAGCCCATGCTGGCCCATCTGTTGATTTAGCTATCTTCTCC…
	2222_12	ACCTTATACTTCATTTTAGGAGCATGAGGTGGCTTACTAGGCACTTCTATAAGATTACTAATTCGAATCGAATTAGGTCAACCAGGAGCTTACCTAGGAAGAGATCAACTATATAATACAATCGTAACTGCTCATGCATTTCTCATAATTTTCTTTTTAGTCATACCAGTATTTATTGGAGGGTTTGGAAACTGACTAATCCCTCTAATATTAGGGGCCCCAGATATGGCCTTTCCACGTATAAACAATATAAGATTTTGGCTGCTCCCACCTGCTCTTATCCTCCTTGTAAGATCCGCTGCGGTAGAAAAAGGTGTGGGAACCGGATGAACCGTGTACCCTCCTCTTTCAGATAATATAGCCCATGCTGGCCCATCTGTTGACTTAGCTATCTTCTCC…
	2223_12	ACCTTATACTTCATTTTAGGAGCATGAGGTGGCTTACTAGGCACTTCTATAAGATTACTAATTCGAATCGAATTAGGTCAACCAGGAGCTTACCTAGGAAGAGATCAACTATATAATACAATCGTAACTGCTCATGCATTTCTCATAATTTTCTTTTTAGTCATACCAGTATTTATTGGAGGGTTTGGAAACTGACTAATCCCTCTAATATTAGGGGCCCCAGATATGGCCTTTCCACGTATAAACAATATAAGATTTTGGCTGCTCCCACCTGCTCTTATCCTCCTTGTAAGATCCGCTGCGGTAGAAAAAGGTGTGGGAACCGGATGAACCGTGTACCCTCCTCTTTCAGATAATATAGCCCATGCTGGCCCATCTGTTGATTTAGCTATCTTCTCC…
	2224_12	ACCTTATACTTCATTTTAGGAGCATGAGGTGGCTTACTAGGCACTTCTATAAGATTACTAATTCGAATCGAATTAGGTCAACCAGGAGCTTACCTAGGAAGAGATCAACTATATAATACAATCGTAACTGCTCATGCATTTCTCATAATTTTCTTTTTAGTCATACCAGTATTTATTGGAGGGTTTGGAAACTGACTAATCCCTCTAATATTAGGGGCCCCAGATATGGCCTTTCCACGTATAAACAATATAAGATTTTGGCTGCTCCCCCCTGCTCTTATCCTCCTTGTAAGATCCGCTGCGGTAGAAAAAGGTGTGGGAACCGGATGAACCGTGTACCCTCCTCTTTCAGATAATATGGCCCATGCTGGCCCATCTGTTGATTTAGCTATCTTCTCC…
	2225_12	ACCTTATACTTCATTTTAGGAGCATGAGGTGGCTTACTAGGCACTTCTATAAGATTACTAATTCGAATCGAATTAGGTCAACCAGGAGCTTACCTAGGAAGAGATCAACTATATAATACAATCGTAACTGCTCATGCATTTCTCATAATTTTCTTTTTAGTCATACCAGTATTTATTGGAGGGTTTGGAAACTGACTAATCCCTCTAATATTAGGGGCCCCAGATATGGCCTTTCCACGTATAAACAATATAAGATTTTGGCTGCTCCCACCTGCTCTTATCCTCCTTGTAAGATCCGCTGCGGTAGAAAAAGGTGTGGGAACCGGATGAACCGTGTACCCTCCTCTTTCAGATAATATAGCCCATGCTGGCCCATCTGTTGATTTAGCTATCTTCTCC…
	2806_12	??????????????????????????????GGCTTACTAGGCACTTCTATAAGATTACTAATTCGAATCGAATTAGGTCAACCAGGAGCTTACCTAGGAAGAGATCAACTATATAATACAATCGTAACTGCTCATGCATTTCTCATAATTTTCTTTTTAGTCATACCAGTATTTATTGGAGGGTTTGGAAACTGACTAATCCCTCTAATATTAGGGGCCCCAGATATGGCCTTTCCACGTATAAACAATATAAGATTTTGGCTGCTCCCACCTGCTCTTATCCTCCTTGTAAGATCCGCTGCGGTAGAAAAAGGTGTGGGAACCGGATGAACCGTGTACCCTCCTCTTTCAGATAATATAGCCCATGCTGGCCCATCTGTTGATTTAGCTATCTTCTCC…
	2818_12	???????????????????????????????????????????????????AGATTACTAATTCGAATCGAATTAGGTCAACCAGGAGCTTACCTAGGAAGAGATCAACTATATAATACAATCGTAACTGCTCATGCATTTCTCATAATTTTCTTTTTAGTCATACCAGTATTTATTGGAGGGTTTGGAAACTGACTAATCCCTCTAATATTAGGGGCCCCAGATATGGCCTTTCCACGTATAAACAATATAAGATTTTGGCTGCTCCCACCTGCTCTTATCCTCCTTGTAAGATCCGCTGCGGTAGAAAAAGGTGTTGGAACCGGATGAACCGTGTACCCTCCTCTTTCAGATAATATAGCCCATGCTGGCCCATCTGTTGATTTAGCTATCTTCTCC…
	2824_12	???????????????????????????GGTGGCTTACTAGGCACTTCTATAAGATTACTAATTCGAATCGAATTAGGTCAACCAGGAGCTTACCTAGGAAGAGATCAACTATATAATACAATCGTAACTGCTCATGCATTTCTCATAATTTTCTTTTTAGTCATACCAGTATTTATTGGAGGGTTTGGAAACTGACTAATCCCTCTAATATTAGGGGCCCCAGATATGGCCTTTCCACGTATAAACAATATAAGATTTTGGCTGCTCCCACCTGCTCTTATCCTCCTTGTAAGATCCGCTGCGGTAGAAAAAGGTGTGGGAACCGGATGAACCGTGTACCCTCCTCTTTCAGATAATATAGCCCATGCTGGCCCATCTGTTGATTTAGCTATCTTCTCC…
	2826_12	??????????????????????????????GGCTTACTAGGCACTTCTATAAGATTACTAATTCGAATCGAATTAGGTCAACCAGGAGCTTACCTAGGAAGAGATCAACTATATAATACAATCGTAACTGCTCATGCATTTCTCATAATTTTCTTTTTAGTCATACCAGTATTTATTGGAGGGTTTGGAAACTGACTAATCCCTCTAATATTAGGGGCCCCAGATATGGCCTTTCCACGTATAAACAATATAAGATTTTGGCTGCTCCCACCTGCTCTTATCCTCCTTGTAAGATCCGCTGCGGTAGAAAAAGGTGTGGGAACCGGATGAACCGTGTACCCCCCTCTTTCAGATAATATAGCCCATGCTGGCCCATCTGTTGATTTAGCTATCTTCTCC…
	2827_12	???????????????????????????GGTGGCTTACTAGGCACTTCTATAAGATTACTAATTCGAATCGAATTAGGTCAACCAGGAGCTTACCTAGGAAGAGATCAACTATATAATACAATCGTAACTGCTCATGCATTTCTCATAATTTTCTTTTTAGTCATACCAGTATTTATTGGAGGGTTTGGAAACTGACTAATCCCTCTAATATTAGGGGCCCCAGATATGGCCTTTCCACGTATAAATAATATAAGATTTTGGCTGCTCCCACCTGCTCTTATCCTCCTTGTAAGATCCGCTGCGGTAGAAAAAGGTGTGGGAACCGGATGAACCGTGTACCCTCCTCTTTCAGATAATATAGCCCATGCTGGCCCATCTGTTGATTTAGCTATCTTCTCC…
	2829_12	??????????????????????????????GGCTTACTAGGCACTTCTATAAGATTACTAATTCGAATCGAATTAGGTCAACCAGGAGCTTACCTAGGAAGAGATCAACTATATAATACAATCGTAACTGCTCATGCATTTCTCATAATTTTCTTTTTAGTCATACCAGTATTTATTGGAGGGTTTGGAAACTGACTAATCCCTCTAATATTAGGGGCCCCAGATATGGCCTTTCCACGTATAAACAATATAAGATTTTGGCTGCTCCCACCTGCTCTTATCCTCCTTGTAAGATCCGCTGCGGTAGAAAAAGGTGTGGGAACCGGATGAACCGTGTACCCCCCTCTTTCAGATAATATAGCCCATGCTGGCCCATCTGTTGATTTAGCTATCTTCTCC…
	2832_12	???????????????????????????GGTGGCTTACTAGGCACTTCTATAAGATTACTAATTCGAATCGAATTAGGTCAACCAGGAGCTTACCTAGGAAGAGATCAACTATATAATACAATCGTAACTGCTCATGCATTTCTCATAATTTTCTTTTTAGTCATACCAGTATTTATTGGAGGGTTTGGAAACTGACTAATCCCTCTAATATTAGGGGCCCCAGATATGGCCTTTCCACGTATAAACAATATAAGATTTTGGCTGCTCCCACCTGCTCTTATCCTCCTTGTAAGATCCGCTGCGGTAGAAAAAGGTGTGGGAACCGGATGAACCGTGTACCCTCCTCTTTCAGATAATATAGCCCATGCTGGCCCATCTGTTGACTTAGCTATCTTCTCC…
	1201_13	???????????????CTAGGAGCGTGAGGTGGCTTACTAGGTACTTCTATAAGATTACTAATTCGAATCGAATTAGGTCAACCGGGAGCTTACCTAGGAAGAGATCAACTATATAACACAATCGTAACTGCACATGCATTTCTAATAATTTTCTTTTTAGTCATACCAGTATTTATTGGAGGATTTGGAAATTGACTAATCCCTCTAATGTTAGGGGCCCCAGATATGGCATTTCCTCGAATAAATAATATAAGATTTTGGCTACTCCCTCCTGCCCTTATCCTTCTTGTAAGATCTGCCGCGGTAGAAAAAGGAGTAGGTACGGGGTGAACAGTATACCCCCCTCTTTCAGACAATATGGCCCATGCTGGCCCATCTGTTGATTTAGCTATCTTCTCC…
	1205_13	???????????????CTAGGAGCGTGAGGTGGCTTACTAGGTACTTCTATAAGATTACTAATTCGAATCGAATTAGGTCAACCGGGAGCTTACCTAGGAAGAGATCAACTATATAACACAATCGTAACTGCACATGCATTTCTAATAATTTTCTTTTTAGTCATACCAGTATTTATTGGAGGATTTGGAAATTGACTAATCCCTCTAATGTTAGGGGCCCCAGATATGGCATTTCCTCGAATAAATAATATAAGATTTTGGCTACTCCCTCCTGCCCTTATCCTTCTTGTAAGATCTGCCGCGGTAGAAAAAGGAGTAGGTACGGGGTGAACAGTATACCCACCTCTTTCAGACAATATGGCCCATGCTGGCCCATCTGTTGATTTAGCTATCTTCTCC…
	1923_13	ACCTTATACTTCATTCTAGGAGCGTGAGGTGGCTTACTAGGTACTTCTATAAGATTACTAATTCGAATCGAATTAGGTCAACCGGGAGCTTACCTAGGAAGAGATCAACTATATAACACAATCGTAACTGCACATGCATTTCTAATAATTTTCTTTTTAGTCATACCAGTATTTATTGGAGGATTTGGAAATTGACTAATCCCTCTAATGTTAGGGGCCCCAGATATGGCATTTCCTCGAATAAATAATATAAGATTTTGGCTACTCCCTCCTGCCCTTATCCTTCTTGTAAGATCTGCCGCGGTAGAAAAAGGAGTGGGTACGGGGTGAACAGTATACCCACCTCTTTCAGACAATATGGCCCATGCTGGCCCATCTGTTGATTTAGCTATCTTCTCC…
	1956_13	???????????????????????????????????????GGTACTTCTATAAGATTACTAATTCGAATCGAATTAGGTCAACCGGGAGCTTACCTAGGAAGAGATCAACTATATAACACAATCGTAACTGCACATGCATTTCTAATAATTTTCTTTTTAGTCATACCAGTATTTATTGGAGGATTTGGAAATTGACTAATCCCTCTAATGTTAGGGGCCCCAGATATGGCATTTCCTCGAATAAATAATATAAGATTTTGGCTACTCCCTCCTGCCCTTATCCTTCTTGTAAGATCTGCCGCGGTAGAAAAAGGAGTAGGTACGGGGTGAACAGTATACCCACCTCTTTCAGACAATATGGCCCATGCTGGCCCATCTGTTGATTTAGCTATCTTCTCC…
	1959_13	ACCTTATACTTCATTCTAGGAGCGTGAGGTGGCTTACTAGGTACTTCTATAAGATTACTAATTCGAATCGAATTAGGTCAACCGGGAGCTTACCTAGGAAGAGATCAACTATATAACACAATCGTAACTGCACATGCATTTCTAATAATTTTCTTTTTAGTCATACCAGTATTTATTGGAGGATTTGGAAATTGACTAATCCCTCTAATGTTAGGGGCCCCAGATATGGCATTTCCTCGAATAAATAATATAAGATTTTGGCTACTCCCTCCTGCCCTTATCCTTCTTGTAAGATCTGCCGCGGTAGAAAAAGGAGTAGGTACGGGGTGAACAGTATACCCCCCTCTTTCAGACAATATGGCCCATGCTGGCCCATCTGTTGATTTAGCTATCTTCTCC…
	1960_13	????????????????????????????????????CTAGGTACTTCTATAAGATTACTAATTCGAATCGAATTAGGTCAACCGGGAGCTTACCTAGGAAGAGATCAACTATATAACACAATCGTAACTGCACATGCATTTCTAATAATTTTCTTTTTAGTCATACCAGTATTTATTGGAGGATTTGGAAATTGACTAATCCCTCTAATGTTAGGGGCCCCAGATATGGCATTTCCTCGAATAAATAATATAAGATTTTGGCTACTCCCTCCTGCCCTTATCCTTCTTGTAAGATCTGCCGCGGTAGAAAAAGGAGTAGGTACGGGGTGAACAGTATACCCACCTCTTTCAGACAATATGGCCCATGCTGGCCCATCTGTTGATTTAGCTATCTTCTCC…
	1986_13	ACCTTATACTTCATTCTAGGAGCGTGAGGTGGCTTACTAGGTACTTCTATAAGATTACTAATTCGAATCGAATTAGGTCAACCGGGAGCTTACCTAGGAAGAGATCAACTATATAACACAATCGTAACTGCACATGCATTTCTAATAATTTTTTTTTTAGTCATACCAGTATTTATTGGAGGATTTGGAAATTGACTAATCCCTCTAATGTTAGGGGCCCCAGATATGGCATTTCCTCGAATAAATAATATAAGATTTTGGCTACTCCCTCCTGCCCTTATCCTTCTTGTAAGATCTGCCGCGGTAGAAAAAGGAGTAGGTACGGGGTGAACAGTATACCCACCTCTTTCAGACAATATGGCTCATGCTGGCCCATCTGTTGATTTAGCTATCTTCTCC…
	1998_13	ACCTTATACTTCATTCTAGGAGCGTGAGGTGGCTTACTAGGTACTTCTATAAGATTACTAATTCGAATCGAATTAGGTCAACCGGGAGCTTACCTAGGAAGAGATCAACTATATAACACAATCGTAACTGCACATGCATTTCTAATAATTTTCTTTTTAGTCATACCAGTATTTATTGGAGGATTTGGAAATTGACTAATCCCTCTAATGTTAGGGGCCCCAGATATGGCATTTCCTCGAATAAATAATATAAGATTTTGGCTACTCCCTCCTGCCCTTATCCTTCTTGTAAGATCTGCCGCGGTAGAAAAAGGAGTAGGTACGGGGTGAACAGTATACCCACCTCTTTCAGACAATATGGCTCATGCTGGCCCATCTGTTGATTTAGCTATCTTCTCC…
	1999_13	ACCTTATACTTCATTCTAGGAGCGTGAGGTGGCTTACTAGGTACTTCTATAAGATTACTAATTCGAATCGAATTAGGTCAACCGGGAGCTTACCTAGGAAGAGATCAACTATATAACACAATCGTAACTGCACATGCATTTCTAATAATTTTCTTTTTAGTCATACCAGTATTTATTGGAGGATTTGGAAATTGACTAATCCCTCTAATGTTAGGGGCCCCAGATATGGCATTTCCTCGAATAAATAATATAAGATTTTGGCTACTCCCTCCTGCCCTTATCCTTCTTGTAAGATCTGCCGCGGTAGAAAAAGGAGTAGGTACGGGGTGAACAGTATACCCACCTCTTTCAGACAATATGGCCCATGCTGGCCCATCTGTTGATTTAGCTATCTTCTCC…
	2027_13	ACCTTATACTTCATTCTAGGAGCGTGAGGTGGCTTACTAGGTACTTCTATAAGATTACTAATTCGAATCGAATTAGGTCAACCGGGAGCTTACCTAGGAAGAGATCAACTATATAACACAATCGTAACTGCACATGCATTTCTAATAATTTTCTTTTTAGTCATACCAGTATTTATTGGAGGATTTGGAAATTGACTAATCCCTCTAATGTTAGGGGCCCCAGATATGGCATTTCCTCGAATAAATAATATAAGATTTTGGCTACTCCCTCCTGCCCTTATCCTTCTTGTAAGATCTGCCGCGGTAGAAAAAGGAGTAGGTACGGGGTGAACAGTATACCCACCTCTTTCAGACAATATGGCCCATGCTGGCCCATCTGTTGATTTAGCTATCTTCTCC…
	2028_13	ACCTTATACTTCATTCTAGGAGCGTGAGGTGGCTTACTAGGTACTTCTATAAGATTACTAATTCGAATCGAATTAGGTCAACCGGGAGCTTACCTAGGAAGAGATCAACTATATAACACAATCGTAACTGCACATGCATTTCTAATAATTTTCTTTTTAGTCATACCAGTATTTATTGGAGGATTTGGAAATTGACTAATCCCTCTAATGTTAGGGGCCCCAGATATGGCATTTCCTCGAATAAATAATATAAGATTTTGGCTACTCCCTCCTGCCCTTATCCTTCTTGTAAGATCTGCCGCGGTAGAAAAAGGAGTAGGTACGGGGTGAACAGTATACCCACCTCTTTCAGACAATATGGCCCATGCTGGCCCATCTGTTGATTTAGCTATCTTCTCC…
	2035_13	ACCTTATACTTCATTCTAGGAGCGTGAGGTGGCTTACTAGGTACTTCTATAAGATTACTAATTCGAATCGAATTAGGTCAACCGGGAGCTTACCTAGGAAGAGATCAACTATATAACACAATCGTAACTGCACATGCATTTCTAATAATTTTCTTTTTAGTCATACCAGTATTTATTGGAGGATTTGGAAATTGACTAATCCCTCTAATGTTAGGGGCCCCAGATATGGCATTTCCTCGAATAAATAATATAAGATTTTGGCTACTCCCTCCTGCCCTTATCCTTCTTGTAAGATCTGCCGCGGTAGAAAAAGGAGTAGGTACGGGGTGAACAGTATACCCACCTCTTTCAGACAATATGGCCCATGCTGGCCCATCTGTTGATTTAGCTATCTTCTCC…
	2038_13	ACCTTATACTTCATTCTAGGAGCGTGAGGTGGCTTACTAGGTACTTCTATAAGATTACTAATTCGAATCGAATTAGGTCAACCGGGAGCTTACCTAGGAAGAGATCAACTATATAACACAATCGTAACTGCACATGCATTTCTAATAATTTTCTTTTTAGTCATACCAGTATTTATTGGAGGATTTGGAAATTGACTAATCCCTCTAATGTTAGGGGCCCCAGATATGGCATTTCCTCGAATAAATAATATAAGATTTTGGCTACTCCCTCCTGCCCTTATCCTTCTTGTAAGATCTGCCGCGGTAGAAAAAGGAGTAGGTACGGGGTGAACAGTGTACCCCCCTCTTTCAGACAATATGGCCCATGCTGGCCCATCTGTTGATTTAGCTATCTTCTCC…
	2183_13	ACCTTATACTTCATTCTAGGAGCGTGAGGTGGCTTACTAGGCACTTCTATAAGATTACTAATTCGAATCGAATTAGGTCAACCGGGAGCTTACCTAGGAAGAGATCAACTATATAACACAATCGTAACTGCACATGCATTTCTAATAATTTTCTTTTTAGTCATACCAGTATTTATTGGAGGATTTGGAAATTGACTAATCCCTCTAATGTTAGGGGCCCCAGATATGGCATTTCCTCGAATAAATAATATAAGATTTTGGCTACTTCCTCCTGCCCTTATCCTTCTTGTAAGATCTGCCGCGGTAGAAAAAGGAGTAGGTACGGGGTGAACAGTATACCCACCTCTTTCAGACAATATGGCTCATGCTGGCCCATCTGTTGATTTAGCTATCTTCTCC…
	2184_13	ACCTTATACTTCATTCTAGGAGCGTGAGGTGGCTTACTAGGTACTTCTATAAGATTACTAATTCGAATCGAATTAGGTCAACCGGGAGCTTACCTAGGAAGAGATCAACTATATAACACAATCGTAACTGCACATGCATTTCTAATAATTTTCTTTTTAGTCATACCAGTATTTATTGGAGGATTTGGAAATTGACTAATCCCTCTAATGTTAGGGGCCCCAGATATGGCATTTCCTCGAATAAATAATATAAGATTTTGGCTACTCCCTCCTGCCCTTATCCTTCTTGTAAGATCTGCCGCGGTAGAAAAAGGAGTAGGTACGGGGTGAACAGTATACCCACCTCTTTCAGACAATATGGCCCATGCTGGCCCATCTGTTGATTTAGCTATCTTCTCC…
	2215_13	ACCTTATACTTCATTCTAGGAGCGTGAGGTGGCTTACTAGGTACTTCTATAAGATTACTAATTCGAATCGAATTAGGTCAACCGGGAGCTTACCTAGGAAGAGATCAACTATATAACACAATCGTAACTGCACATGCATTTCTAATAATTTTCTTTTTAGTCATACCAGTATTTATTGGAGGATTTGGAAATTGACTAATCCCTCTAATGTTAGGGGCCCCAGATATGGCATTTCCTCGAATAAATAATATAAGATTTTGGCTACTCCCTCCTGCCCTTATCCTTCTTGTAAGATCTGCCGCGGTAGAAAAAGGAGTAGGTACGGGGTGAACAGTATACCCACCTCTTTCAGACAATATGGCCCATGCTGGACCATCTGTTGATTTAGCTATCTTCTCC…
	2317_13	?????????????????????????????????????????????????????????CTAATTCGAATCGAATTAGGTCAACCGGGAGCTTACCTAGGAAGAGATCAACTATATAACACAATCGTAACTGCACATGCATTTCTAATAATTTTCTTTTTAGTCATACCAGTATTTATTGGAGGATTTGGAAATTGACTAATCCCTCTAATGTTAGGGGCCCCAGATATGGCATTTCCTCGAATAAATAATATAAGATTTTGGCTACTCCCTCCTGCCCTTATCCTTCTTGTAAGATCTGCCGCGGTAGAAAAAGGAGTAGGTACGGGGTGAACAGTATACCCACCTCTTTCAGACAATATGGCCCATGCTGGCCCATCTGTTGATTTAGCTATCTTCTCC…
	2337_13	??????????????????????????????GGCTTACTAGGTACTTCTATAAGATTACTAATTCGAATCGAATTAGGTCAACCGGGAGCTTACCTAGGAAGAGATCAACTATATAACACAATCGTAACTGCACATGCATTTCTAATAATTTTCTTTTTAGTCATACCAGTATTTATTGGAGGATTTGGAAATTGACTAATCCCTCTAATGTTAGGGGCCCCAGATATGGCATTTCCTCGAATAAATAATATAAGATTTTGGCTACTTCCTCCTGCCCTTATCCTTCTTGTAAGATCTGCCGCAGTAGAAAAAGGAGTAGGTACGGGGTGAACAGTATACCCACCTCTTTCAGACAATATGGCCCATGCTGGCCCATCTGTTGATTTAGCTATCTTCTCC…
	2454_13	??????????????????????????????GGCTTACTAGGTACTTCTATAAGATTACTAATTCGAATCGAATTAGGTCAACCGGGAGCTTACCTAGGAAGAGATCAACTATATAACACAATCGTAACTGCACATGCATTTCTAATAATTTTCTTTTTAGTCATACCAGTATTTATTGGAGGATTTGGAAATTGACTAATCCCTCTAATGTTAGGGGCCCCAGATATGGCATTTCCTCGAATAAATAATATAAGATTTTGGCTACTCCCTCCTGCCCTTATCCTTCTTGTAAGATCTGCCGCGGTAGAAAAAGGAGTAGGTACGGGGTGAACAGTATACCCACCTCTTTCAGACAATATGGCCCATGCTGGCCCATCTGTTGATTTAGCTATCTTCTCC…
	2458_13	??????????????????????????????GGCTTACTAGGTACTTCTATAAGATTACTAATTCGAATCGAATTAGGTCAACCGGGAGCTTACCTAGGAAGAGATCAACTATATAACACAATCGTAACTGCACATGCATTTCTAATAATTTTCTTTTTAGTCATACCAGTATTTATTGGAGGATTTGGAAATTGACTAATCCCTCTAATGTTAGGGGCCCCAGATATGGCATTTCCTCGAATAAATAATATAAGATTTTGGCTACTCCCTCCTGCCCTTATCCTTCTTGTAAGATCTGCTGCGGTAGAAAAAGGAGTAGGTACGGGGTGAACAGTATACCCACCTCTTTCAGACAATATGGCCCATGCTGGCCCATCTGTTGATTTAGCTATCTTCTCC…
	2475_13	ACCTTATACTTCATTCTAGGAGCGTGAGGTGGCTTACTAGGTACTTCTATAAGATTACTAATTCGAATCGAATTAGGTCAACCGGGAGCTTACCTAGGAAGAGATCAACTATATAACACAATCGTAACTGCACATGCATTTCTAATAATTTTCTTTTTAGTCATACCAGTATTTATTGGAGGATTTGGAAATTGACTAATCCCTCTAATGTTAGGGGCTCCAGATATGGCATTTCCTCGAATAAATAATATAAGATTTTGGCTACTCCCTCCTGCCCTTATCCTTCTTGTAAGATCTGCCGCGGTAGAAAAAGGAGTAGGTACGGGGTGAACAGTATACCCACCTCTTTCAGACAATATGGCCCATGCTGGCCCATCTGTTGATTTAGCTATCTTCTCC…
	2776_13	???????????????????????????GGTGGCTTACTAGGTACTTCTATAAGATTACTAATTCGAATCGAATTAGGTCAACCGGGAGCTTACCTAGGAAGAGATCAACTATATAACACAATCGTAACTGCACATGCATTTCTAATAATTTTCTTTTTAGTCATACCAGTATTTATTGGAGGATTTGGAAATTGACTAATCCCTCTAATGTTAGGGGCCCCAGATATGGCATTTCCTCGAATAAATAATATAAGATTTTGGCTACTCCCTCCTGCCCTTATCCTTCTTGTAAGATCTGCCGCGGTAGAAAAAGGAGTAGGTACGGGGTGAACAGTATACCCCCCTCTTTCAGACAATATGGCCCATGCTGGCCCATCTGTTGATTTAGCTATCTTCTCC…
	2813_13	???????????????????????????GGTGGCTTACTAGGTACTTCTATAAGATTACTAATTCGAATCGAATTAGGTCAACCGGGAGCTTACCTAGGAAGAGATCAACTATATAACACAATCGTAACTGCACATGCATTTCTAATAATTTTCTTTTTAGTCATACCAGTATTTATTGGAGGATTTGGAAATTGACTAATCCCTCTAATGTTAGGGGCCCCAGATATGGCATTTCCTCGAATAAATAATATAAGATTTTGGCTACTCCCTCCTGCCCTTATCCTTCTTGTAAGATCTGCCGCGGTAGAAAAAGGAGTAGGTACGGGGTGAACAGTATACCCACCTCTTTCAGACAATATGGCCCATGCTGGCCCATCTGTTGATTTAGCTATCTTCTCC…
	2921_13	???????????????CTAGGAGCGTGAGGTGGCTTACTAGGTACTTCTATAAGATTACTAATTCGAATCGAATTAGGTCAACCGGGAGCTTACCTAGGAAGAGATCAACTATATAACACAATCGTAACTGCACATGCATTTCTAATAATTTTCTTTTTAGTCATACCAGTATTTATTGGAGGATTTGGAAATTGACTAATCCCTCTAATGTTAGGGGCCCCAGATATAGCATTTCCTCGAATAAATAATATAAGATTTTGGCTACTCCCTCCTGCCCTTATCCTTCTTGTAAGATCTGCCGCGGTAGAAAAAGGAGTAGGTACGGGGTGAACAGTATACCCCCCTCTTTCAGACAATATGGCCCATGCTGGCCCATCTGTTGATTTAGCTATCTTCTCC…
	T01_13	ACCTTATACTTCATTCTAGGAGCGTGAGGTGGCTTACTAGGTACTTCTATAAGATTACTAATTCGAATCGAATTAGGTCAACCGGGAGCTTACCTAGGAAGAGATCAACTATATAACACAATCGTAACTGCACATGCATTTCTAATAATTTTCTTTTTAGTCATACCAGTATTTATTGGAGGATTTGGAAATTGACTAATCCCTCTAATGTTAGGGGCCCCAGATATGGCATTTCCTCGAATAAATAATATAAGATTTTGGCTACTCCCTCCTGCCCTTATCCTTCTTGTAAGATCTGCCGCGGTAGAAAAAGGAGTAGGTACGGGGTGAACAGTATACCCACCTCTTTCAGACAATATGGCCCATGCTGGCCCATCTGTTGATTTAGCTATCTTCTCC…
	T03_13	ACCTTATACTTCATTCTAGGAGCGTGAGGTGGCTTACTAGGTACTTCTATAAGATTACTAATTCGAATCGAATTAGGTCAACCGGGAGCTTACCTAGGAAGAGATCAACTATATAACACAATCGTAACTGCACATGCATTTCTAATAATTTTCTTTTTAGTCATACCAGTATTTATTGGAGGATTTGGAAATTGACTAATCCCTCTAATGTTAGGGGCCCCAGATATGGCATTTCCTCGAATAAATAATATAAGATTTTGGCTACTCCCTCCTGCCCTTATCCTTCTTGTAAGATCTGCCGCGGTAGAAAAAGGAGTAGGTACGGGGTGAACAGTATACCCCCCTCTTTCAGACAATATGGCCCATGCTGGCCCATCTGTTGATTTAGCTATCTTCTCC…
	2042_14	??????????????????????????????????????????ACCTCAATAAGACTTCTAATTCGAATTGAACTTGGTCAACCAGGAGCTTACCTGGGAAGAGACCAATTGTACAACACTATCGTAACTGCCCATGCATTTTTAATAATCTTTTTCTTAGTAATACCTGTTTTCATCGGAGGATTCGGAAACTGGTTGATTCCATTAATACTTGGAGCTCCTGATATAGCATTCCCACGGATAAACAATATAAGATTCTGACTCCTGCCACCTGCACTTATTCTTCTTGTTAGATCTGCTGCAGTTGAAAAAGGTGTTGGTACCGGATGAACTGTCTACCCCCCTCTATCTGACAATATGGCCCATGCTGGACCATCAGTTGATTTAGCTATTTTCTCT…
	2044_14	??????????????????????????????????????????ACCTCAATAAGACTTCTAATTCGAATTGAACTTGGTCAACCAGGAGCTTACCTGGGAAGAGACCAATTGTACAACACTATCGTAACTGCCCATGCATTTTTAATAATCTTTTTCTTAGTAATACCTGTTTTCATCGGAGGATTCGGAAACTGGTTGATTCCATTAATACTTGGAGCTCCTGATATAGCATTCCCACGGATAAACAATATAAGATTCTGACTCCTGCCACCTGCACTTATTCTTCTTGTTAGATCTGCTGCAGTTGAAAAAGGTGTTGGTACCGGATGAACTGTCTACCCCCCTCTATCTGACAATATGGCCCATGCTGGACCATCAGTTGATTTAGCTATTTTCTCT…
	2477_14	ACATTATATTTTATTTTAGGTGCGTGAGGAGGCCTATTAGGTACCTCAATAAGACTTCTAATTCGAATTGAACTTGGTCAACCAGGAGCTTACCTGGGAAGAGACCAATTGTACAACACTATCGTAACTGCCCATGCATTTTTAATAATCTTTTTCTTAGTAATACCTGTTTTCATCGGAGGATTCGGAAACTGGTTGATTCCATTAATACTTGGAGCTCCTGATATAGCATTCCCACGGATAAACAATATAAGATTCTGACTCCTGCCACCTGCACTTATTCTTCTTGTTAGATCTGCTGCAGTTGAAAAAGGTGTTGGTACCGGATGAACTGTCTACCCCCCTCTATCTGACAATATGGCCCATGCTGGACCATCAGTTGATTTAGCTATTTTCTCT…
	2479_14	ACATTATATTTTATTTTAGGTGCGTGAGGAGGCCTATTAGGTACCTCAATAAGACTTCTAATTCGAATTGAACTTGGTCAACCAGGAGCTTACCTGGGAAGAGACCAATTGTACAACACTATCGTAACTGCCCATGCATTTTTAATAATCTTTTTCTTAGTAATACCTGTTTTCATCGGAGGATTCGGAAACTGGTTGATTCCATTAATACTTGGGGCTCCTGATATAGCATTCCCACGGATAAACAATATAAGATTCTGACTCCTGCCACCTGCACTTATTCTTCTTGTTAGATCTGCTGCAGTTGAAAAAGGTGTTGGTACCGGATGAACTGTCTACCCCCCTCTATCTGACAATATGGCCCATGCTGGACCATCAGTTGATTTAGCTATTTTCTCT…
	2842_14	?????????????????????GCGTGAGGAGGCCTATTAGGTACCTCAATAAGACTTCTAATTCGAATTGAACTTGGTCAACCAGGAGCTTACCTGGGAAGAGACCAATTGTACAACACTATCGTAACTGCCCATGCATTTTTAATAATCTTTTTCTTAGTAATACCTGTTTTCATCGGAGGATTCGGAAACTGGTTGATTCCATTAATACTTGGAGCTCCTGATATAGCATTCCCACGGATAAACAATATAAGATTCTGACTCCTGCCACCTGCACTTATTCTTCTTGTTAGATCTGCTGCAGTTGAAAAAGGTGTTGGTACCGGATGAACTGTCTACCCCCCTCTATCTGACAATATGGCCCATGCTGGACCATCAGTTGATTTAGCTATTTTCTCT…
	2843_14	???????????????????????????GGAGGCCTATTAGGTACCTCAATAAGACTTCTAATTCGAATTGAACTTGGTCAACCAGGAGCTTACCTGGGAAGAGACCAATTGTACAACACTATCGTAACTGCCCATGCATTTTTAATAATCTTTTTCTTAGTAATACCTGTTTTCATCGGAGGATTCGGAAACTGGTTGATTCCATTAATACTTGGAGCTCCTGATATAGCATTCCCACGGATAAACAATATAAGATTCTGACTCCTGCCACCTGCACTTATTCTTCTTGTTAGATCTGCTGCAGTTGAAAAAGGTGTTGGTACCGGATGAACTGTCTACCCCCCTCTATCTGACAATATGGCCCATGCTGGACCATCAGTTGATTTAGCTATTTTCTCT…
	2844_14	???????????????????????????GGAGGCCTATTAGGTACCTCAATAAGACTTCTAATTCGAATTGAACTTGGTCAACCAGGAGCTTACCTGGGAAGAGACCAATTGTACAACACTATCGTAACTGCCCATGCATTTTTAATAATCTTTTTCTTAGTAATACCTGTTTTCATCGGAGGATTCGGAAACTGGTTGATTCCATTAATACTTGGAGCTCCTGATATAGCATTCCCACGGATAAACAATATAAGATTCTGACTCCTGCCACCTGCACTTATTCTTCTTGTTAGATCTGCTGCAGTTGAAAAAGGTGTTGGTACCGGATGAACTGTCTACCCCCCTCTATCTGACAATATGGCCCATGCTGGACCATCAGTTGATTTAGCTATTTTCTCT…
	2845_14	?????????????????????????????????CTATTAGGTACCTCAATAAGACTTCTAATTCGAATTGAACTTGGTCAACCAGGAGCTTACCTGGGAAGAGACCAATTGTACAACACTATCGTAACTGCCCATGCATTTTTAATAATCTTTTTCTTAGTAATACCTGTTTTCATCGGAGGATTCGGAAACTGGTTGATTCCATTAATACTTGGAGCTCCTGATATAGCATTCCCACGGATAAACAATATAAGATTCTGACTCCTGCCACCTGCACTTATTCTTCTTGTTAGATCTGCTGCAGTTGAAAAAGGTGTTGGTACCGGATGAACTGTCTACCCCCCTCTATCTGACAATATGGCCCATGCTGGACCATCAGTTGATTTAGCTATTTTCTCT…
	2846_14	?????????????????????GCGTGAGGAGGCCTATTAGGTACCTCAATAAGACTTCTAATTCGAATTGAACTTGGTCAACCAGGAGCTTACCTGGGAAGAGACCAATTGTACAACACTATCGTAACTGCCCATGCATTTTTAATAATCTTTTTCTTAGTAATACCTGTTTTCATCGGAGGATTCGGAAACTGGTTGATTCCATTAATACTTGGAGCTCCTGATATAGCATTCCCACGGATAAACAATATAAGATTCTGACTCCTGCCACCTGCACTTATTCTTCTTGTTAGATCTGCTGCAGTTGAAAAAGGTGTTGGTACCGGATGAACTGTCTACCCCCCTCTATCTGACAATATGGCCCATGCTGGACCATCAGTTGATTTAGCTATTTTCTCT…
	2847_14	????????????????????????TGAGGAGGCCTATTAGGTACCTCAATAAGACTTCTAATTCGAATTGAACTTGGTCAACCAGGAGCTTACCTGGGAAGAGACCAATTGTACAACACTATCGTAACTGCCCATGCATTTTTAATAATCTTTTTCTTAGTAATACCTGTTTTCATCGGAGGATTCGGAAACTGGTTGATTCCATTAATACTTGGAGCTCCTGATATAGCATTCCCACGGATAAACAATATAAGATTCTGACTCCTGCCACCTGCACTTATTCTTCTTGTTAGATCTGCTGCAGTTGAAAAAGGTGTTGGTACCGGGTGAACTGTCTACCCCCCTCTATCTGACAATATGGCCCATGCTGGACCATCAGTTGATTTAGCTATTTTCTCT…
	2848_14	?????????????????????GCGTGAGGAGGCCTATTAGGTACCTCAATAAGACTTCTAATTCGAATTGAACTTGGTCAACCAGGAGCTTACCTGGGAAGAGACCAATTGTACAACACTATCGTAACTGCCCATGCATTTTTAATAATCTTTTTCTTAGTAATACCTGTTTTCATCGGAGGATTCGGAAACTGGTTGATTCCATTAATACTTGGAGCTCCTGATATAGCATTCCCACGGATAAACAATATAAGATTCTGACTCCTGCCACCTGCACTTATTCTTCTTGTTAGATCTGCTGCAGTTGAAAAAGGTGTTGGTACCGGATGAACTGTCTACCCCCCTCTATCTGACAATATGGCCCATGCTGGACCATCAGTTGATTTAGCTATTTTCTCT…
	2850_14	??????????????????GGTGCGTGAGGAGGCCTATTAGGTACCTCAATAAGACTTCTAATTCGAATTGAACTTGGTCAACCAGGAGCTTACCTGGGAAGAGACCAATTGTACAACACTATCGTAACTGCCCATGCATTTTTAATAATCTTTTTCTTAGTAATACCTGTTTTCATCGGAGGATTCGGAAACTGGTTGATTCCATTAATACTTGGAGCTCCTGATATAGCATTCCCACGGATAAACAATATAAGATTCTGACTCCTGCCACCTGCACTTATTCTTCTTGTTAGATCTGCTGCAGTTGAAAAAGGTGTTGGTACCGGGTGAACTGTCTACCCCCCTCTATCTGACAATATGGCCCATGCTGGACCATCAGTTGATTTAGCTATTTTCTCT…
	2851_14	???????????????????????????GGAGGCCTATTAGGTACCTCAATAAGACTTCTAATTCGAATTGAACTTGGTCAACCAGGAGCTTACCTGGGAAGAGACCAATTGTACAACACTATCGTAACTGCCCATGCATTTTTAATAATCTTTTTCTTAGTAATACCTGTTTTCATCGGAGGATTCGGAAACTGGTTGATTCCATTAATACTTGGAGCTCCTGATATAGCATTCCCACGGATAAACAATATAAGATTCTGACTCCTGCCACCTGCACTTATTCTTCTTGTTAGATCTGCTGCAGTTGAAAAAGGTGTTGGTACCGGATGAACTGTCTACCCCCCTCTATCTGACAATATGGCCCATGCTGGACCATCAGTTGATTTAGCTATTTTCTCT…
	2852_14	???????????????????????????GGAGGCCTATTAGGTACCTCAATAAGACTTCTAATTCGAATTGAACTTGGTCAACCAGGAGCTTACCTGGGAAGAGACCAATTGTACAACACTATCGTAACTGCCCATGCATTTTTAATAATCTTTTTCTTAGTAATACCTGTTTTCATCGGAGGATTCGGAAACTGGTTGATTCCATTAATACTTGGAGCTCCTGATATAGCATTCCCACGGATAAACAATATAAGATTCTGACTCCTGCCACCTGCACTTATTCTTCTTGTTAGATCTGCTGCAGTTGAAAAAGGTGTTGGCACCGGATGAACTGTCTACCCCCCTCTATCTGACAATATGGCCCATGCTGGACCATCAGTTGATTTAGCTATTTTCTCT…
	2853_14	????????????????????????TGAGGAGGCCTATTAGGTACCTCAATAAGACTTCTAATTCGAATTGAACTTGGTCAACCAGGAGCTTACCTGGGAAGAGACCAATTGTACAACACTATCGTAACTGCCCATGCATTTTTAATAATCTTTTTCTTAGTAATACCTGTTTTCATCGGAGGATTCGGAAACTGGTTGATTCCATTAATACTTGGAGCTCCTGATATAGCATTCCCACGGATAAACAATATAAGATTCTGACTCCTGCCACCTGCACTTATTCTTCTTGTTAGATCTGCTGCAGTTGAAAAAGGTGTTGGTACCGGATGAACTGTCTACCCCCCTCTATCTGACAATATGGCCCATGCTGGACCATCAGTTGATTTAGCTATTTTCTCT…
	2854_14	????????????????????????TGAGGAGGCCTATTAGGTACCTCAATAAGACTTCTAATTCGAATTGAACTTGGTCAACCAGGAGCTTACCTGGGAAGAGACCAATTGTACAACACTATCGTAACTGCCCATGCATTTTTAATAATCTTTTTCTTAGTAATACCTGTTTTCATCGGAGGATTCGGAAACTGGTTGATTCCATTAATACTTGGAGCTCCTGATATAGCATTCCCACGGATAAACAATATAAGATTCTGACTCCTGCCACCTGCACTTATTCTTCTTGTTAGATCTGCTGCAGTTGAAAAAGGTGTTGGTACCGGATGAACTGTCTACCCCCCTCTATCTGACAATATGGCCCATGCTGGACCATCAGTTGATTTAGCTATTTTCTCT…
	2855_14	???????????????????????????GGAGGCCTATTAGGTACCTCAATAAGACTTCTAATTCGAATTGAACTTGGTCAACCAGGAGCTTACCTGGGAAGAGACCAATTGTACAACACTATCGTAACTGCCCATGCATTTTTAATAATCTTTTTCTTAGTAATACCTGTTTTCATCGGAGGATTCGGAAACTGGTTGATTCCATTAATACTTGGAGCTCCTGATATAGCATTCCCACGGATAAACAATATAAGATTCTGACTCCTGCCACCTGCACTTATTCTTCTTGTTAGATCTGCTGCAGTTGAAAAAGGTGTTGGTACCGGATGAACTGTCTACCCCCCTCTATCTGACAATATGGCCCATGCTGGACCATCAGTTGATTTAGCTATTTTCTCT…
	POLYNOR086_13_14	ACATTATATTTTATTTTAGGTGCGTGAGGAGGCCTATTAGGTACCTCAATAAGACTTCTAATTCGAATTGAACTTGGTCAACCAGGAGCTTACCTGGGAAGAGACCAATTGTACAACACTATCGTAACTGCCCATGCATTTTTAATAATCTTTTTCTTAGTAATACCTGTTTTCATCGGAGGATTCGGAAACTGGTTGATTCCATTAATACTTGGAGCTCCTGATATAGCATTCCCACGGATAAACAATATAAGATTCTGACTCCTGCCACCTGCACTTATTCTTCTTGTTAGATCTGCTGCAGTTGAAAAAGGTGTTGGTACCGGATGAACTGTCTACCCCCCTCTATCTGACAATATGGCCCATGCTGGACCATCAGTTGATTTAGCTATTTTCTCT…
	2004_15	ACACTATATTTTATTTTAGGTGTATGAGGAGGCCTTTTAGGCACTTCTATAAGACTTCTTATTCGAATTGAATTAGGACAACCAGGAGCATTTCTTGGTAGAGACCAACTATACAACACAATCGTTACTGCCCACGCATTCCTTATAATTTTCTTCCTAGTAATACCTGTATTTATTGGAGGCTTCGGAAATTGACTAATCCCATTAATATTAGGAGCTCCAGATATAGCATTCCCACGAATAAATAATATAAGATTCTGACTCTTACCGCCCGCTCTAATCCTTCTAGTTAGCTCAGCAGCTGTAGAAAAAGGAGTAGGGACAGGTTGAACCGTTTATCCACCCCTTTCTGATAATATGGCCCACGCCGGCCCATCCGTAGACTTAGCTATTTTCTCC…
	2005_15	ACACTATATTTTATTTTAGGTGTATGAGGAGGCCTTTTAGGCACTTCTATAAGACTTCTTATTCGAATTGAATTAGGACAACCAGGAGCATTTCTTGGTAGAGACCAACTATACAACACAATCGTTACTGCCCACGCATTCCTTATAATTTTCTTCCTAGTAATACCTGTATTTATCGGAGGCTTCGGAAATTGACTAATCCCATTAATATTAGGAGCTCCAGATATAGCATTCCCACGAATAAATAATATAAGATTCTGACTCTTACCGCCCGCTCTAATCCTTCTAGTTAGCTCAGCAGCTGTAGAAAAAGGAGTAGGGACAGGTTGAACCGTTTATCCACCCCTTTCTGATAATATGGCCCACGCCGGCCCATCCGTAGACTTAGCTATTTTCTCC…
	2006_15	ACACTATATTTTATTTTAGGTGTATGAGGAGGCCTTTTAGGCACTTCTATAAGACTTCTTATTCGAATTGAATTAGGACAACCAGGAGCATTTCTTGGTAGAGACCAACTATACAACACAATCGTTACTGCCCACGCATTCCTTATAATTTTCTTCCTAGTAATACCTGTATTTATCGGAGGCTTCGGAAATTGACTAATCCCATTAATATTAGGAGCTCCAGATATAGCATTCCCACGAATAAATAATATAAGATTCTGACTCTTACCGCCCGCTCTAACCCTTCTAGTTAGCTCAGCAGCTGTAGAAAAAGGAGTAGGGACAGGTTGAACCGTTTATCCACCCCTTTCTGATAATATGGCCCACGCCGGCCCATCCGTAGACTTAGCTATTTTCTCC…
	2007_15	??????????????????????????????????????????????????????????????????????????????????????????TTTCTTGGTAGAGACCAACTATACAACACAATCGTTACTGCCCACGCATTCCTTATAATTTTCTTCCTAGTAATACCTGTATTTATCGGAGGCTTCGGAAATTGACTAATCCCATTAATATTAGGAGCTCCAGATATAGCATTCCCACGAATAAATAATATAAGATTCTGACTCTTACCGCCCGCTCTAATCCTTCTAGTTAGCTCAGCAGCTGTAGAAAAAGGAGTAGGGACAGGTTGAACCGTTTATCCACCCCTTTCTGATAATATGGCCCACGCCGGCCCATCCGTAGACTTAGCTATTTTCTCC…
	2008_15	ACACTATATTTTATTTTAGGTGTATGAGGAGGCCTTTTAGGCACTTCTATAAGACTTCTTATTCGAATTGAATTAGGACAACCAGGAGCATTTCTTGGTAGAGACCAACTATACAACACAATCGTTACTGCCCACGCATTCCTTATAATTTTCTTCCTAGTAATACCTGTATTTATCGGAGGCTTCGGAAATTGACTAATCCCATTAATATTAGGAGCTCCAGATATAGCATTCCCACGAATAAATAATATAAGATTCTGACTCTTACCGCCCGCTCTAATCCTTCTAGTTAGCTCAGCAGCTGTAGAAAAAGGAGTAGGGACAGGTTGAACCGTTTATCCACCCCTTTCTGATAATATGGCCCACGCCGGCCCATCCGTAGACTTAGCTATTTTCTCC…
	2009_15	??????????????????????????????????????????ACTTCTATAAGACTTCTTATTCGAATTGAATTAGGACAACCAGGAGCATTTCTTGGTAGAGACCAACTATACAACACAATCGTTACTGCCCACGCATTCCTTATAATTTTCTTCCTAGTAATACCTGTATTTATCGGAGGCTTCGGAAATTGACTAATCCCATTAATATTAGGAGCTCCAGATATAGCATTCCCACGAATAAATAATATAAGATTCTGACTCTTACCGCCCGCTCTAATCCTTCTAGTTAGCTCAGCAGCTGTAGAAAAAGGAGTAGGGACAGGTTGAACCGTTTATCCACCCCTTTCTGATAATATGGCCCACGCCGGCCCATCCGTAGACTTAGCTATTTTCTCC…
	2010_15	ACACTATATTTTATTTTAGGTGTATGAGGAGGCCTTTTAGGCACTTCTATAAGACTTCTTATTCGAATTGAATTAGGACAACCAGGAGCATTTCTTGGTAGAGACCAACTATACAACACAATCGTTACTGCCCACGCATTCCTTATAATTTTCTTCCTAGTAATACCTGTATTTATTGGAGGCTTCGGAAATTGACTAATCCCATTAATATTAGGAGCTCCAGATATAGCATTCCCACGAATAAATAATATAAGATTCTGACTCTTACCGCCCGCTCTAATCCTTCTAGTTAGCTCAGCAGCTGTAGAAAAAGGAGTAGGGACAGGTTGAACCGTTTATCCACCCCTTTCTGATAATATGGCCCACGCCGGCCCATCCGTAGACTTAGCTATTTTCTCC…
	2011_15	ACACTATATTTTATTTTAGGTGTATGAGGAGGCCTTTTAGGCACTTCTATAAGACTTCTTATTCGAATTGAATTAGGACAACCAGGAGCATTTCTTGGTAGAGACCAACTATACAACACAATCGTTACTGCCCACGCATTCCTTATAATTTTCTTCCTAGTAATACCTGTATTTATCGGAGGCTTCGGAAATTGACTAATCCCATTAATATTAGGAGCTCCAGATATAGCATTCCCACGAATAAATAATATAAGATTCTGACTCTTACCGCCCGCTCTAATCCTTCTAGTTAGCTCAGCAGCTGTAGAAAAAGGAGTAGGGACAGGTTGAACCGTTTATCCACCCCTTTCTGATAATATGGCCCACGCCGGCCCATCCGTAGACTTAGCTATTTTCTCC…
	2012_15	ACACTATATTTTATTTTAGGTGTATGAGGAGGCCTTTTAGGCACTTCTATAAGACTTCTTATTCGAATTGAATTAGGACAACCAGGAGCATTTCTTGGTAGAGACCAACTATACAACACAATCGTTACTGCCCACGCATTCCTTATAATTTTCTTCCTAGTAATACCTGTATTTATTGGAGGCTTCGGAAATTGACTAATCCCATTAATATTAGGAGCTCCAGATATAGCATTCCCACGAATAAATAATATAAGATTCTGACTCTTACCGCCCGCTCTAATCCTTCTAGTTAGCTCAGCAGCTGTAGAAAAAGGAGTAGGGACAGGTTGAACCGTTTATCCACCCCTTTCTGATAATATGGCCCACGCCGGCCCATCCGTAGACTTAGCTATTTTCTCC…
	2017_15	??????????????????????????????????????????ACTTCTATAAGACTTCTTATTCGAATTGAATTAGGACAACCAGGAGCATTTCTTGGTAGAGACCAACTATACAACACAATCGTTACTGCCCACGCATTCCTTATAATTTTCTTCCTAGTAATACCTGTATTTATCGGAGGCTTCGGAAATTGACTAATCCCATTAATATTAGGAGCTCCAGATATAGCATTCCCACGAATAAATAATATAAGATTCTGACTCTTACCGCCCGCTCTAATCCTTCTAGTTAGCTCAGCAGCTGTAGAAAAAGGAGTAGGGACAGGTTGAACCGTTTATCCACCCCTTTCTGATAATATGGCCCACGCCGGCCCATCCGTAGACTTAGCTATTTTCTCC…
	2018_15	ACACTATATTTTATTTTAGGTGTATGAGGAGGCCTTTTAGGCACTTCTATAAGACTTCTTATTCGAATTGAATTAGGACAACCAGGAGCATTTCTTGGTAGAGACCAACTATACAACACAATCGTTACTGCCCACGCATTCCTTATAATTTTCTTCCTAGTAATACCTGTATTTATCGGAGGCTTCGGAAATTGACTAATCCCATTAATATTAGGAGCTCCAGATATAGCATTCCCACGAATAAATAATATAAGATTCTGACTCTTACCGCCCGCTCTAATCCTTCTAGTTAGCTCAGCAGCTGTAGAAAAAGGAGTAGGGACAGGTTGAACCGTTTATCCACCCCTTTCTGATAATATGGCCCACGCCGGCCCATCCGTAGACTTAGCTATTTTCTCC…
	2019_15	??????????????????????????????????????????ACTTCTATAAGACTTCTTATTCGAATTGAATTAGGACAACCAGGAGCATTTCTTGGTAGAGACCAACTATACAACACAATCGTTACTGCCCACGCATTCCTTATAATTTTCTTCCTAGTAATACCTGTATTTATTGGAGGCTTCGGAAATTGACTAATCCCATTAATATTAGGAGCTCCAGATATAGCATTCCCACGAATAAATAATATAAGATTCTGACTCTTACCGCCCGCTCTAATCCTTCTAGTTAGCTCAGCAGCTGTAGAAAAAGGAGTAGGGACAGGTTGAACCGTTTATCCACCCCTTTCTGATAATATGGCCCACGCCGGCCCATCCGTAGACTTAGCTATTTTCTCC…
	2030_15	????????????????????????????????????TTAGGCACTTCTATAAGACTTCTTATTCGAATTGAATTAGGACAACCAGGAGCATTTCTTGGTAGAGACCAACTATACAACACAATCGTTACTGCCCACGCATTCCTTATAATTTTCTTCCTAGTAATACCTGTATTTATTGGAGGCTTCGGAAATTGACTAGTCCCATTAATATTAGGAGCTCCAGATATAGCATTCCCACGAATAAATAATATAAGATTCTGACTCTTACCGCCCGCTCTAATCCTTCTAGTTAGCTCAGCAGCTGTAGAAAAAGGAGTAGGGACAGGTTGAACCGTTTATCCACCCCTTTCTGATAATATGGCCCACGCCGGCCCATCCGTAGACTTAGCTATTTTCTCC…
	2043_15	??????????????????????????????????????????ACTTCTATAAGACTTCTTATTCGAATTGAATTAGGACAACCAGGAGCATTTCTTGGTAGAGACCAACTATACAACACAATCGTTACTGCCCACGCATTCCTTATAATTTTCTTCCTAGTAATACCTGTATTTATTGGAGGCTTCGGAAATTGACTAATCCCATTAATATTAGGAGCTCCAGATATAGCATTCCCACGAATAAATAATATAAGATTCTGACTCTTACCGCCCGCTCTAATCCTTCTAGTTAGCTCAGCAGCTGTAGAAAAAGGAGTAGGGACAGGTTGAACCGTTTATCCACCCCTTTCTGATAATATGGCCCACGCCGGCCCATCCGTAGACTTAGCTATTTTCTCC…
	2849_15	??????????????????????????????????????????ACTTCTATAAGACTTCTTATTCGAATTGAATTAGGACAACCAGGAGCATTTCTTGGTAGAGACCAACTATACAACACAATCGTTACTGCCCACGCATTCCTTATAATTTTCTTCCTAGTAATACCTGTATTTATTGGAGGCTTCGGAAATTGACTAATCCCATTAATATTAGGAGCTCCAGATATAGCATTCCCACGAATAAATAATATAAGATTCTGACTCTTACCGCCCGCTCTAATCCTTCTAGTTAGCTCAGCAGCTGTAGAAAAAGGAGTAGGGACAGGTTGAACCGTTTATCCACCCCTTTCTGATAATATGGCCCACGCCGGCCCATCCGTAGACTTAGCTATTTTCTCC…
	2267_16	??????????????????????????????GGACTCTTAGGCACTTCTATAAGACTTCTTATTCGTATTGAGCTAGGGCAACCTGGAGCTTACCTTGGTAGAGACCAATTATATAACACTATCGTTACTGCACATGCATTTTTAATAATCTTCTTCTTAGTTATGCCAGTTTTTATTGGTGGATTTGGTAATTGATTAATCCCATTAATACTGGGAGCTCCTGATATAGCCTTTCCACGAATAAATAATATAAGATTTTGACTACTACCACCAGCCTTAATCTTATTAGTAAGCTCTGCAGCTGTAGAAAAAGGGGCAGGCACTGGTTGAACTGTATACCCGCCATTATCTGATAATATGGCTCATGCGGGCCCATCAGTTGACCTTGCTATTTTTTCA…
	2268_16	????????????????????????????????????TTAGGCACTTCTATAAGACTTCTTATTCGTATTGAACTAGGGCAACCTGGAGCTTACCTTGGTAGAGACCAATTATATAACACTATCGTTACTGCACATGCATTTTTAATAATCTTCTTCTTAGTTATGCCAGTTTTTATTGGTGGATTTGGTAATTGATTAATCCCATTAATACTGGGAGCTCCTGATATAGCCTTTCCACGAATAAATAATATAAGATTTTGGCTACTACCGCCAGCCTTAATCTTATTAGTAAGCTCTGCAGCTGTAGAAAAAGGGGCAGGCACTGGTTGAACTGTATACCCACCATTATCTGATAATATGGCTCATGCGGGTCCATCAGTTGATCTTGCTATTTTTTCA…
	2269_16	??????????????????????????????GGACTCTTAGGCACTTCTATAAGACTTCTTATTCGTATTGAACTAGGGCAACCTGGAGCTTACCTTGGTAGAGACCAATTATATAACACTATCGTTACTGCACATGCATTTTTAATAATCTTCTTCTTAGTTATGCCAGTTTTTATTGGTGGATTTGGTAATTGATTAATCCCATTAATACTGGGAGCTCCTGATATAGCCTTTCCACGAATAAATAATATAAGATTTTGGCTACTACCACCAGCCTTAATCTTATTAGTAAGCTCTGCAGCTGTAGAAAAAGGGGCAGGCACTGGTTGAACTGTATACCCGCCATTATCTGATAATATGGCTCATGCGGGTCCATCAGTTGACCTTGCTATTTTTTCA…
	2270_16	??????????????????????????????GGACTCTTAGGCACTTCTATAAGACTTCTTATTCGTATTGAACTAGGGCAACCTGGAGCTTACCTTGGTAGAGACCAATTATATAACACTATCGTTACTGCACATGCATTTTTAATAATCTTCTTCTTAGTTATGCCAGTTTTTATTGGTGGATTTGGTAATTGATTAATCCCATTAATACTGGGAGCTCCTGATATAGCCTTTCCACGAATAAATAATATAAGATTTTGGCTACTACCGCCAGCCTTAATCTTATTAGTAAGCTCTGCAGCTGTAGAAAAAGGGGCAGGCACTGGTTGAACTGTATACCCACCATTATCTGATAATATGGCTCATGCGGGTCCATCAGTTGACCTTGCTATTTTTTCA…
	2279_16	??????????????????????????????GGACTCTTAGGCACTTCTATAAGACTTCTTATTCGTATTGAGTTAGGGCAACCTGGAGCTTACCTTGGTAGAGACCAATTATATAACACTATCGTTACTGCACATGCATTTTTAATAATCTTCTTCTTAGTTATACCAGTTTTTATCGGTGGATTTGGTAATTGATTAATCCCATTAATACTGGGAGCTCCTGATATAGCCTTTCCACGAATAAATAATATAAGATTTTGGCTACTACCACCAGCCTTAATCTTATTAGTAAGCTCTGCAGCTGTAGAAAAAGGGGCTGGCACTGGTTGAACTGTATACCCGCCATTATCTGATAATATGGCTCATGCGGGCCCATCAGTTGACCTTGCTATTTTTTCA…
	2280_16	??????????????????????????????GGGCTCTTAGGCACTTCTATAAGACTTCTTATTCGTATTGAGCTAGGGCAACCTGGAGCTTACCTTGGTAGAGACCAATTATATAACACTATCGTTACTGCACATGCATTTTTAATAATCTTCTTCTTAGTTATGCCAGTTTTTATTGGTGGATTTGGTAATTGATTAATCCCATTAATACTGGGAGCTCCTGATATAGCCTTTCCACGAATAAATAATATAAGATTTTGACTACTACCACCAGCCTTAATCTTATTAGTAAGCTCTGCAGCTGTAGAAAAAGGGGCAGGCACTGGTTGAACTGTATACCCACCATTATCTGATAATATGGCTCATGCGGGTCCATCAGTTGACCTTGCTATTTTTTCA…
	2284_16	??????????????????????????????GGACTCTTAGGCACTTCTATAAGACTTCTTATTCGTATTGAGCTAGGGCAACCTGGAGCTTACCTTGGTAGAGACCAATTATATAACACTATCGTTACTGCACATGCATTTTTAATAATCTTCTTCTTAGTTATGCCAGTTTTTATTGGTGGATTTGGTAATTGATTAATCCCATTAATACTGGGAGCTCCTGATATAGCCTTTCCACGAATAAATAATATAAGATTTTGACTACTACCACCAGCCTTAATCTTATTAGTAAGCTCTGCAGCTGTAGAAAAAGGGGCAGGCACTGGTTGAACTGTATACCCACCATTATCTGATAATATGGCTCATGCGGGTCCATCAGTTGACCTTGCTATTTTTTCA…
	2288_16	??????????????????????????????GGACTCTTAGGCACTTCTATAAGACTTCTTATTCGTATTGAGCTAGGGCAACCTGGAGCTTACCTTGGTAGAGACCAATTATATAACACTATCGTTACTGCACATGCATTTTTAATAATCTTCTTCTTAGTTATGCCAGTTTTTATTGGTGGATTTGGTAATTGATTAATCCCATTAATACTGGGAGCTCCTGATATAGCCTTTCCACGAATAAATAATATAAGATTTTGACTACTACCACCAGCCTTAATCTTATTAGTAAGCTCTGCAGCTGTAGAAAAAGGGGCAGGCACTGGTTGAACTGTATACCCACCATTATCTGATAATATGGCTCATGCGGGTCCATCAGTTGACCTTGCTATTTTTTCA…
	2289_16	??????????????????????????????GGACTCTTAGGCACTTCTATAAGACTTCTTATTCGTATTGAGCTAGGGCAACCTGGAGCTTACCTTGGTAGAGACCAATTATATAACACTATCGTTACTGCACATGCATTTTTAATAATCTTCTTCTTAGTTATGCCAGTTTTTATTGGTGGATTTGGTAATTGATTAATTCCATTAATACTGGGAGCTCCTGATATAGCCTTTCCACGAATAAATAATATAAGATTTTGACTACTACCACCAGCCTTAATCTTATTAGTAAGCTCTGCAGCTGTAGAAAAAGGGGCAGGCACTGGTTGAACTGTATACCCGCCATTATCTGATAATATGGCCCATGCGGGTCCATCAGTTGACCTTGCTATTTTTTCA…
	2290_16	??????????????????????????????GGACTCTTAGGCACTTCTATAAGACTTCTTATTCGTATTGAGCTAGGGCAACCTGGAGCTTACCTTGGTAGAGACCAATTATATAACACTATCGTTACTGCACATGCATTTTTAATAATCTTCTTCTTAGTTATGCCAGTTTTTATTGGTGGATTTGGTAATTGATTAATCCCATTAATACTGGGAGCTCCTGATATAGCCTTTCCACGAATAAATAATATAAGATTTTGACTACTACCACCAGCCTTAATCTTATTAGTAAGCTCTGCAGCTGTAGAAAAAGGGGCAGGCACTGGTTGAACTGTATACCCGCCATTATCTGATAATATGGCTCATGCGGGTCCATCAGTTGACCTTGCTATTTTTTCA…
	2294_16	???????????????????????????????????????????????????????????????CGTATTGAACTAGGGCAACCTGGAGCTTACCTTGGTAGAGACCAATTATATAACACTATCGTTACTGCACATGCATTTTTAATAATCTTCTTCTTAGTTATGCCAGTTTTTATTGGTGGATTTGGTAATTGATTAATCCCATTAATACTGGGAGCTCCTGATATAGCCTTTCCACGAATAAATAATATAAGATTTTGGCTACTACCACCAGCCTTAATCTTATTAGTAAGCTCTGCAGCTGTAGAAAAAGGGGCAGGCACTGGTTGAACTGTATACCCGCCATTATCTGATAATATGGCTCATGCGGGTCCATCAGTTGACCTTGCTATTTTTTCA…
	2295_16	??????????????????????????????GGACTCTTAGGCACTTCTATAAGACTTCTTATTCGTATTGAACTAGGGCAACCTGGAGCTTACCTTGGTAGAGACCAATTATATAACACTATCGTTACTGCACATGCATTTTTAATAATCTTCTTCTTAGTTATGCCAGTTTTTATTGGTGGATTTGGTAATTGATTAATCCCATTAATACTGGGAGCTCCTGATATAGCCTTTCCACGAATAAATAATATAAGATTTTGGCTACTACCACCAGCCTTAATCTTATTAGTAAGCTCTGCAGCTGTAGAAAAGGGGGCAGGCACTGGTTGAACTGTATACCCACCATTATCTGATAATATGGCTCATGCGGGTCCATCAGTTGACCTTGCTATTTTTTCA…
	2296_16	??????????????????????????????GGACTCTTAGGCACTTCTATAAGACTTCTTATTCGTATTGAGCTAGGGCAACCTGGAGCTTACCTTGGTAGAGACCAATTATATAACACTATCGTTACTGCACATGCATTTTTAATAATCTTCTTCTTAGTTATGCCAGTTTTTATTGGTGGATTTGGTAATTGATTAATCCCATTAATACTGGGAGCTCCTGATATAGCCTTTCCACGAATAAATAATATAAGATTTTGACTACTACCACCAGCCTTAATCTTATTAGTAAGCTCTGCAGCTGTAGAAAAAGGGGCAGGCACTGGTTGAACTGTATACCCACCATTATCTGATAATATGGCTCATGCGGGTCCATCAGTTGACCTTGCTATTTTTTCA…
	2297_16	???????????????????????????GGAGGACTCTTAGGCACTTCTATAAGACTTCTTATTCGTATTGAGCTAGGGCAACCTGGAGCTTACCTTGGTAGAGACCAATTATATAACACTATCGTTACTGCACATGCATTTTTAATAATCTTCTTCTTAGTTATGCCAGTTTTTATTGGTGGATTTGGTAATTGATTAATCCCATTAATACTAGGAGCTCCTGATATAGCCTTTCCACGAATAAATAATATAAGATTTTGACTACTACCACCAGCCTTAATCTTATTAGTAAGCTCTGCAGCTGTAGAAAAAGGGGCAGGCACCGGTTGAACTGTATACCCGCCATTATCTGATAATATGGCTCATGCGGGCCCATCAGTTGACCTTGCTATTTTTTCA…
	2298_16	??????????????????????????????GGACTCTTAGGCACTTCTATAAGACTTCTTATTCGTATTGAGCTAGGGCAACCTGGAGCTTACCTTGGTAGGGACCAATTATATAACACTATCGTTACTGCACATGCATTTTTAATAATCTTCTTCTTAGTTATGCCAGTTTTTATTGGTGGATTTGGTAATTGATTAATCCCATTAATACTGGGAGCTCCTGATATAGCTTTTCCACGAATAAATAATATAAGATTTTGACTACTACCACCAGCCTTAATCTTATTAGTAAGCTCTGCAGCTGTAGAAAAAGGGGCAGGCACTGGTTGAACTGTATACCCTCCATTATCTGATAATATGGCTCATGCGGGTCCATCAGTTGACCTTGCTATTTTTTCA…
	2299_16	??????????????????????????????GGACTCTTAGGCACTTCTATAAGACTTCTTATTCGTATTGAGCTAGGGCAACCTGGAGCTTACCTTGGTAGGGACCAATTATATAACACTATCGTTACTGCACATGCATTTTTAATAATCTTCTTCTTAGTTATGCCAGTTTTTATCGGTGGATTTGGTAATTGATTAATCCCATTAATACTGGGAGCTCCTGATATAGCCTTTCCACGAATAAATAATATAAGATTTTGACTACTACCACCAGCCTTAATCTTATTAGTAAGCTCTGCAGCTGTAGAAAAAGGGGCAGGCACTGGTTGAACTGTATACCCGCCATTATCTGATAATATGGCTCATGCGGGTCCATCAGTTGACCTTGCTATTTTTTCA…
	2300_16	??????????????????????????????????????????????????????????????????????????????CAACCTGGAGCTTACCTTGGTAGAGACCAATTATATAACACTATCGTTACTGCACATGCATTTTTAATAATCTTCTTCTTGGTTATGCCAGTTTTTATTGGTGGATTTGGTAATTGATTAATCCCATTAATACTGGGAGCTCCTGATATAGCCTTTCCACGAATAAATAATATAAGATTTTGGCTACTACCGCCAGCCTTAATCTTATTAGTAAGCTCTGCAGCTGTAGAAAAAGGGGCAGGCACTGGTTGAACTGTATACCCGCCATTATCTGATAATATGGCTCATGCGGGTCCATCAGTTGACCTTGCTATTTTTTCA…
	2303_16	?????????????????????????????????CTCTTAGGCACTTCTATAAGACTTCTTATTCGTATTGAGCTAGGGCAACCTGGAGCTTACCTTGGTAGAGACCAATTATATAACACTATCGTTACTGCACATGCATTTTTAATAATCTTCTTCTTAGTTATGCCAGTTTTTATTGGTGGATTTGGTAATTGATTAATCCCATTAATACTGGGAGCTCCTGATATAGCCTTTCCACGAATAAATAATATAAGATTTTGGCTACTACCACCAGCCTTAATCTTATTAGTAAGCTCTGCAGCTGTAGAAAAGGGGGCAGGCACTGGTTGAACTGTATACCCACCATTATCTGATAATATGGCTCATGCGGGTCCATCAGTTGACCTTGCTATTTTTTCA…
	2305_16	??????????????????????????????GGACTCTTAGGCACTTCTATAAGACTTCTTATTCGTATTGAGCTAGGGCAACCTGGAGCTTACCTTGGTAGAGACCAATTATATAACACTATCGTTACTGCACATGCATTTTTAATAATCTTCTTCTTAGTTATGCCAGTTTTTATTGGTGGATTTGGTAATTGATTAATCCCATTAATACTGGGAGCTCCTGATATAGCCTTTCCACGAATAAATAATATAAGATTTTGACTGCTACCACCAGCCTTAATCTTATTAGTAAGCTCTGCAGCTGTAGAAAAAGGGGCAGGCACTGGTTGAACTGTATACCCGCCATTATCTGATAATATGGCTCATGCGGGCCCATCAGTTGACCTTGCTATTTTTTCA…
	2306_16	????????????????????????????????????TTAGGCACTTCTATAAGACTTCTTATTCGTATTGAGCTAGGGCAACCTGGAGCTTACCTTGGTAGAGACCAATTATATAACACTATCGTTACTGCACATGCATTTTTAATAATCTTCTTCTTAGTTATGCCAGTTTTTATTGGTGGATTTGGTAATTGATTAATCCCATTAATACTGGGAGCTCCTGATATAGCCTTTCCACGAATAAACAATATAAGATTTTGGCTACTACCACCAGCCTTAATCTTATTAGTAAGCTCTGCAGCTGTAGAAAAAGGGGCAGGCACTGGTTGAACTGTATACCCGCCATTATCTGATAATATGGCTCATGCGGGTCCATCAGTTGACCTTGCTATTTTTTCA…
	2307_16	??????????????????????????????GGACTCTTAGGCACTTCTATAAGACTTCTTATTCGTATTGAGCTAGGGCAACCTGGAGCTTACCTTGGTAGAGACCAATTATATAACACTATCGTTACTGCACATGCATTTTTAATAATCTTCTTCTTAGTTATGCCAGTTTTTATTGGTGGATTTGGTAATTGATTAATCCCATTAATACTGGGAGCTCCTGATATAGCCTTTCCACGAATAAATAATATAAGATTTTGACTACTACCACCAGCCTTAATCTTATTAGTAAGCTCTGCAGCTGTAGAAAAAGGGGCAGGCACTGGTTGAACTGTATACCCGCCATTATCTGATAATATGGCTCATGCGGGTCCATCAGTTGACCTTGCTATTTTTTCA…
	2308_16	??????????????????????????????GGACTCTTAGGCACTTCTATAAGACTTCTTATTCGTATTGAGCTAGGGCAACCTGGAGCTTACCTTGGTAGAGACCAATTATATAACACTATCGTTACTGCACATGCATTTTTAATAATCTTCTTCTTAGTTATGCCAGTTTTTATTGGTGGATTTGGTAATTGGTTAATCCCATTAATACTGGGAGCTCCTGATATAGCCTTTCCACGAATAAATAATATAAGATTTTGACTACTACCACCAGCCTTAATCTTATTAGTAAGCTCTGCAGCTGTAGAAAAAGGGGCAGGCACTGGTTGAACTGTATACCCGCCATTATCTGATAATATGGCTCATGCGGGTCCATCAGTTGACCTTGCTATTTTTTCA…
	2309_16	??????????????????????????????GGACTCTTAGGCACTTCTATAAGACTTCTTATTCGTATTGAGCTAGGGCAACCTGGAGCTTACCTTGGTAGAGACCAATTATATAACACTATCGTTACTGCACATGCATTTTTAATAATCTTCTTCTTAGTTATGCCAGTTTTTATTGGTGGATTTGGTAATTGATTAATCCCATTAATACTGGGAGCTCCTGATATAGCCTTTCCACGAATAAATAATATAAGATTTTGACTACTACCACCAGCCTTAATCTTATTAGTAAGCTCTGCAGCTGTAGAAAAAGGGGCAGGCACTGGTTGAACTGTATACCCGCCATTATCTGATAATATAGCTCATGCGGGTCCATCAGTTGACCTTGCTATTTTTTCA…
	2310_16	??????????????????????????????GGACTCTTAGGCACTTCTATAAGACTTCTTATTCGTATTGAGCTAGGGCAACCTGGAGCTTACCTTGGTAGAGACCAATTATATAACACTATCGTTACTGCACATGCATTTTTAATAATCTTCTTCTTAGTTATGCCAGTTTTTATTGGTGGATTTGGTAATTGATTAATCCCATTAATACTGGGAGCTCCTGATATAGCCTTTCCACGAATAAATAATATAAGATTTTGACTACTACCACCAGCCTTAATCTTATTAGTAAGCTCTGCAGCTGTAGAAAAAGGGGCAGGCACTGGTTGAACTGTATACCCACCATTATCTGATAATATGGCTCATGCGGGTCCATCAGTTGACCTTGCTATTTTTTCA…
	2311_16	??????????????????????????????GGACTCTTAGGCACTTCTATAAGACTTCTTATTCGTATTGAGCTAGGGCAACCTGGAGCTTACCTTGGTAGAGACCAATTATATAACACTATCGTTACTGCACATGCATTTTTAATAATCTTCTTCTTAGTTATGCCAGTTTTTATTGGTGGATTTGGTAATTGATTAATCCCATTAATACTGGGAGCTCCTGATATAGCCTTTCCACGAATAAATAATATAAGATTTTGACTACTACCACCAGCCTTAATCTTATTAGTAAGCTCTGCAGCTGTAGAAAAAGGGGCAGGCACTGGTTGAACTGTATACCCGCCATTATCTGATAATATGGCTCATGCGGGCCCATCAGTTGACCTTGCTATTTTTTCA…
	2315_16	??????????????????????????????GGACTCTTAGGCACTTCTATAAGACTTCTTATTCGTATTGAGCTAGGGCAACCTGGAGCTTACCTTGGTAGAGACCAATTATATAACACTATCGTTACTGCACATGCATTTTTAATAATCTTCTTCTTAGTTATGCCAGTTTTTATTGGTGGATTTGGTAATTGATTAATCCCATTAATACTGGGAGCTCCTGATATAGCCTTTCCACGAATAAATAATATAAGATTTTGACTACTACCACCAGCCTTAATCTTATTAGTAAGCTCTGCAGCTGTAGAAAAAGGGGCAGGCACTGGTTGAACTGTATACCCACCATTATCTGATAATATGGCTCATGCGGGTCCATCAGTTGACCTTGCTATTTTTTCA…
	2316_16	??????????????????????????????GGACTCTTAGGCACTTCTATAAGACTTCTTATTCGTATTGAGCTAGGGCAACCTGGAGCTTACCTTGGTAGAGACCAGTTATATAACACTATCGTTACTGCACATGCATTTTTAATAATCTTCTTCTTAGTTATGCCAGTTTTTATTGGTGGATTTGGTAATTGATTAATCCCATTAATACTGGGAGCTCCTGATATAGCCTTCCCACGAATAAATAATATAAGATTTTGACTACTACCGCCAGCCTTAATCTTATTAGTAAGCTCTGCAGCTGTAGAAAAAGGGGCAGGCACTGGTTGAACTGTATACCCGCCATTATCTGATAATATGGCTCATGCGGGTCCATCAGTTGACCTTGCTATTTTTTCA…
	2325_16	ACATTATATTTTATCTTGGGTGCATGAGGAGGACTCTTAGGCACTTCTATAAGACTTCTTATTCGTATTGAGCTAGGGCAACCTGGAGCTTACCTTGGTAGAGACCAATTATATAACACTATCGTTACTGCACATGCATTTTTAATAATCTTCTTCTTAGTTATGCCAGTTTTTATTGGTGGATTTGGTAATTGATTAATCCCATTAATACTGGGAGCTCCTGATATAGCCTTTCCACGAATAAATAATATAAGATTTTGACTACTACCACCAGCCTTAATCTTATTAGTAAGCTCTGCAGCTGTAGAAAAGGGGGCAGGCACTGGTTGAACTGTATACCCGCCATTATCTGATAATATGGCTCATGCGGGCCCATCAGTTGACCTTGCTATTTTTTCA…
	2330_16	??????????????????????????????GGACTCTTAGGCACTTCTATAAGACTTCTTATTCGTATTGAGCTAGGGCAACCTGGAGCTTACCTTGGTAGAGACCAATTATATAACACTATCGTTACTGCACATGCATTTTTAATAATCTTCTTCTTAGTTATACCAGTTTTTATTGGTGGATTTGGTAATTGATTAATCCCATTAATACTGGGAGCTCCTGATATAGCCTTTCCACGAATAAATAATATAAGATTTTGACTACTACCACCAGCCTTAATCTTATTAGTAAGCTCTGCAGCTGTAGAAAAAGGGGCAGGCACTGGTTGAACTGTATACCCGCCATTATCTGATAATATGGCTCATGCGGGTCCATCAGTTGACCTTGCTATTTTTTCA…
	2339_16	??????????????????????????????GGACTCTTAGGCACTTCTATAAGACTTCTTATTCGTATTGAGCTAGGGCAACCTGGAGCTTACCTTGGTAGAGACCAATTATATAACACTATCGTTACTGCACATGCATTTTTAATAATCTTCTTCTTAGTTATGCCAGTTTTTATTGGTGGATTTGGTAATTGATTAATCCCATTAATACTGGGAGCTCCTGATATAGCCTTTCCACGAATAAATAATATAAGATTTTGACTACTACCACCAGCCTTAATCTTATTAGTAAGCTCTGCAGCTGTAGAAAAAGGGGCAGGCACTGGTTGAACTGTATACCCGCCATTATCTGATAATATGGCTCATGCGGGTCCATCAGTTGACCTTGCTATTTTTTCA…
	2340_16	????????????????????????????????????TTAGGCACTTCTATAAGACTTCTTATTCGTATTGAGCTAGGGCAACCTGGAGCTTACCTTGGTAGAGACCAATTATATAACACTATCGTTACTGCACATGCATTTTTAATAATCTTCTTCTTAGTTATGCCAGTTTTTATTGGTGGATTTGGTAATTGATTAATCCCATTAATACTGGGAGCTCCTGATATAGCCTTTCCACGAATAAATAATATAAGATTTTGACTACTACCACCAGCCTTAATCTTATTAGTAAGCTCTGCAGCTGTAGAAAAAGGGGCAGGCACTGGTTGAACTGTATACCCGCCATTATCTGATAATATGGCTCATGCGGGTCCATCAGTTGACCTTGCTATTTTTTCA…
	2344_16	??????????????????????????????GGACTCTTAGGCACTTCTATAAGACTTCTTATTCGTATTGAGCTAGGGCAACCTGGAGCTTACCTTGGTAGAGACCAATTATATAACACTATCGTTACTGCACATGCATTTTTAATAATCTTCTTCTTAGTTATGCCAGTTTTTATTGGTGGATTTGGTAATTGATTAATCCCATTAATACTGGGAGCTCCTGATATAGCCTTCCCACGAATAAATAATATAAGATTTTGACTACTACCACCAGCCTTAATCTTATTAGTAAGCTCTGCAGCTGTAGAAAAAGGGGCAGGCACTGGTTGAACTGTATACCCGCCATTATCTGATAATATGGCTCATGCGGGTCCATCAGTTGACCTTGCTATTTTTTCA…
	2345_16	?????????????????????????????????????????????TCTATAAGACTTCTTATTCGTATTGAGCTAGGGCAACCTGGAGCTTACCTTGGTAGAGACCAATTATATAACACTATCGTTACTGCACATGCATTTTTAATAATCTTCTTCTTAGTTATGCCAGTTTTTATTGGTGGATTTGGTAATTGATTAATCCCATTAATACTGGGAGCTCCTGATATAGCCTTTCCACGAATAAATAATATAAGATTTTGACTACTACCGCCCGCCTTAATCTTATTAGTAAGCTCTGCAGCTGTAGAAAAAGGGGCAGGCACTGGTTGAACTGTATACCCGCCATTATCTGATAATATGGCTCATGCGGGTCCATCAGTTGACCTTGCTATTTTTTCA…
	2355_16	??????????????????????????????GGACTCTTAGGCACTTCTATAAGACTTCTTATTCGTATTGAGCTAGGGCAACCTGGAGCTTACCTTGGTAGAGACCAATTATATAACACTATCGTTACTGCACATGCATTTTTAATAATCTTCTTCTTAGTTATGCCAGTTTTTATTGGTGGATTTGGTAATTGATTAATCCCATTAATACTGGGAGCTCCTGATATAGCCTTTCCACGAATAAATAATATAAGATTTTGACTACTACCACCAGCCTTAATCTTATTAGTAAGCTCTGCAGCTGTAGAAAAAGGGGCAGGCACTGGTTGAACTGTATACCCGCCATTATCTGATAATATGGCTCATGCGGGCCCATCAGTTGACCTTGCTATTTTTTCA…
	2356_16	??????????????????????????????GGACTCTTAGGCACTTCTATAAGACTTCTTATTCGTATTGAGCTAGGGCAACCTGGAGCTTACCTTGGTAGAGACCAATTATATAACACTATCGTTACTGCACATGCATTTTTAATAATCTTCTTCTTAGTTATGCCAGTTTTTATTGGTGGATTTGGTAATTGATTAATCCCATTAATACTGGGAGCTCCTGATATAGCCTTTCCACGAATAAATAATATAAGATTTTGACTACTACCACCAGCCTTAATCTTATTAGTAAGCTCTGCAGCTGTAGAAAAAGGGGCAGGCACTGGTTGAACTGTATACCCGCCATTATCTGATAATATGGCTCATGCGGGTCCATCAGTTGACCTTGCTATTTTTTCA…
	2357_16	??????????????????????????????GGACTCTTAGGCACTTCTATAAGACTTCTTATTCGTATTGAGCTAGGGCAACCTGGAGCTTACCTTGGTAGAGACCAATTATATAACACTATCGTTACTGCACATGCATTTTTAATAATCTTCTTCTTAGTTATGCCAGTTTTTATTGGTGGGTTTGGTAATTGATTAATCCCATTAATACTGGGAGCTCCTGATATAGCCTTTCCACGAATAAATAATATAAGATTTTGACTACTACCACCAGCCTTAATCTTATTAGTAAGCTCTGCAGCTGTAGAAAAAGGGGCAGGCACTGGTTGAACTGTGTACCCGCCATTATCTGATAATATGGCTCATGCGGGTCCATCAGTTGACCTTGCTATTTTTTCA…
	2358_16	??????????????????????????????GGACTCTTAGGCACTTCTATAAGACTTCTTATTCGTATTGAGCTAGGGCAACCTGGAGCTTACCTTGGTAGAGACCAATTATATAACACTATCGTTACTGCACATGCATTTTTAATAATCTTCTTCTTAGTTATGCCAGTTTTTATTGGTGGATTTGGTAATTGATTAATCCCATTAATACTGGGAGCTCCTGATATAGCCTTTCCACGAATAAATAATATAAGATTTTGACTACTACCACCAGCCTTAATCTTATTAGTAAGCTCTGCAGCTGTAGAAAAAGGGGCAGGCACTGGTTGAACTGTATACCCGCCATTATCTGATAATATGGCTCATGCGGGTCCATCAGTTGACCTTGCTATTTTTTCA…
	2359_16	??????????????????????????????GGACTCTTAGGCACTTCTATAAGACTTCTTATTCGTATTGAGCTAGGGCAACCTGGAGCTTACCTTGGTAGAGACCAATTATATAACACTATCGTTACTGCACATGCATTTTTAATAATCTTCTTCTTAGTTATGCCAGTTTTTATTGGTGGATTTGGTAATTGATTAATCCCATTAATACTGGGAGCTCCTGATATAGCCTTTCCACGAATAAATAATATAAGATTTTGACTACTACCACCAGCCTTAATCTTATTAGTAAGCTCTGCAGCTGTAGAAAAAGGGGCAGGCACTGGTTGAACTGTATACCCACCATTATCTGATAATATGGCTCATGCGGGGCCATCAGTTGACCTTGCTATTTTTTCA…
	2361_16	???????????????????????????????????????????????????????????????CGTATTGAGCTAGGGCAACCTGGAGCTTACCTTGGTAGAGACCAATTATATAACACTATCGTTACTGCACATGCATTTTTAATAATCTTCTTCTTAGTTATGCCAGTTTTTATTGGTGGATTTGGTAATTGATTAATCCCATTAATACTGGGAGCTCCTGATATAGCCTTTCCACGAATAAATAATATAAGATTTTGACTACTACCACCAGCCTTAATCTTATTAGTAAGCTCTGCAGCTGTAGAAAAAGGGGCAGGCACTGGTTGAACTGTATACCCGCCATTATCTGATAATATGGCTCATGCGGGTCCATCAGTTGACCTTGCTATTTTTTCA…
	2362_16	??????????????????????????????GGGCTCTTAGGCACTTCTATAAGACTTCTTATTCGTATTGAGCTAGGGCAACCTGGAGCTTACCTTGGTAGAGACCAATTATATAACACTATCGTTACTGCACATGCATTTTTAATAATCTTCTTCTTAGTTATGCCAGTTTTTATTGGTGGATTTGGTAATTGATTAATCCCATTAATACTGGGAGCTCCTGATATAGCCTTTCCACGAATAAATAATATAAGATTTTGACTACTACCACCAGCCTTAATCTTATTGGTAAGCTCTGCAGCTGTAGAAAAGGGGGCAGGCACTGGTTGAACCGTATACCCGCCATTATCTGATAATATGGCTCATGCGGGTCCATCAGTTGACCTTGCTATTTTTTCA…
	2363_16	??????????????????????????????GGACTCTTAGGCACTTCTATAAGACTTCTTATTCGTATTGAGCTAGGGCAACCTGGAGCTTACCTTGGTAGAGACCAATTATATAACACTATCGTTACTGCACATGCATTTTTAATAATCTTCTTCTTAGTTATGCCAGTTTTTATTGGTGGATTTGGTAATTGGTTAATCCCATTAATACTGGGAGCTCCTGATATAGCCTTTCCACGAATAAATAATATAAGATTTTGACTACTACCACCAGCCTTAATCTTATTAGTAAGCTCTGCAGCTGTAGAAAAAGGGGCAGGCACTGGTTGAACTGTATACCCGCCATTATCTGATAATATGGCTCATGCGGGTCCATCAGTTGACCTTGCTATTTTTTCA…
	2364_16	??????????????????????????????GGACTCTTAGGCACTTCTATAAGACTTCTTATTCGTATTGAGCTAGGGCAACCTGGAGCTTACCTTGGTAGAGACCAATTATATAACACTATCGTTACTGCACATGCATTTTTAATAATCTTCTTCTTAGTTATGCCAGTTTTTATTGGTGGATTTGGTAATTGATTAATCCCATTAATACTGGGAGCTCCTGATATAGCCTTTCCACGAATAAATAATATAAGATTTTGACTACTACCACCAGCCTTAATCTTATTAGTAAGCTCTGCAGCTGTAGAAAAAGGGGCAGGCACTGGTTGAACTGTATACCCGCCATTATCTGATAATATGGCTCATGCGGGTCCATCAGTTGACCTTGCTATTTTTTCA…
	2365_16	??????????????????????????????GGACTCTTAGGCACTTCTATAAGACTTCTTATTCGTATTGAGCTAGGGCAACCTGGAGCTTACCTTGGTAGAGACCAATTATATAACACTATCGTTACTGCACATGCATTTTTAATAATCTTCTTCTTAGTTATGCCAGTTTTTATTGGTGGATTTGGTAATTGACTAATCCCATTAATACTGGGAGCTCCTGATATAGCCTTTCCACGAATAAATAATATAAGATTTTGACTACTACCACCAGCCTTAATCTTATTAGTAAGCTCTGCAGCTGTAGAAAAAGGGGCAGGCACTGGTTGAACTGTATACCCACCACTATCTGATAATATGGCTCATGCGGGTCCATCAGTTGACCTTGCTATTTTTTCA…
	2366_16	??????????????????????????????GGACTCTTAGGCACTTCTATAAGACTTCTTATTCGTATTGAGCTAGGGCAACCTGGAGCTTACCTTGGTAGAGACCAACTATATAACACTATCGTTACTGCACATGCATTTTTAATAATCTTCTTCTTAGTTATGCCAGTTTTTATTGGTGGATTTGGTAATTGATTAATCCCATTAATACTGGGAGCTCCTGATATAGCCTTTCCACGAATAAATAATATAAGATTTTGACTACTACCACCAGCCTTAATCTTATTAGTAAGCTCTGCAGCTGTAGAAAAAGGGGCAGGCACTGGTTGAACTGTATACCCGCCATTATCTGATAATATGGCTCATGCGGGTCCATCAGTTGACCTTGCTATTTTTTCA…
	2373_16	??????????????????????????????GGACTCTTAGGCACTTCTATAAGACTTCTTATTCGTATTGAGCTAGGGCAACCTGGAGCTTACCTTGGTAGAGACCAGTTATATAACACTATCGTTACTGCACATGCATTTTTAATAATCTTCTTCTTAGTCATGCCAGTTTTTATTGGTGGATTTGGTAATTGATTAATCCCATTAATACTGGGAGCTCCTGATATAGCCTTCCCACGAATAAATAATATAAGATTTTGACTACTACCACCAGCCTTAATCTTATTAGTAAGCTCTGCAGCTGTAGAAAAAGGGGCAGGCACTGGTTGAACTGTATACCCGCCATTATCTGATAATATGGCTCATGCGGGTCCATCAGTTGACCTTGCTATTTTTTCA…
	2374_16	?????????????????????????????????????????????TCTATAAGACTTCTTATTCGTATTGAGCTAGGGCAACCTGGAGCTTACCTTGGTAGAGACCAATTATATAACACTATCGTTACTGCACATGCATTTTTAATAATCTTCTTCTTAGTTATGCCAGTTTTTATTGGTGGATTTGGTAATTGACTAATCCCATTAATACTGGGAGCTCCTGATATAGCCTTTCCACGAATAAATAATATAAGATTTTGACTACTACCACCAGCCTTAATCTTATTAGTAAGCTCTGCAGCTGTAGAAAAAGGGGCAGGCACTGGTTGAACTGTATACCCGCCATTATCTGATAATATGGCTCATGCGGGTCCATCAGTTGACCTTGCTATTTTTTCA…
	2389_16	??????????????????????????????GGACTCTTAGGCACTTCTATAAGACTTCTTATTCGTATTGAGCTAGGGCAACCTGGAGCTTACCTTGGTAGAGACCAATTATATAACACTATCGTTACTGCACATGCATTTTTAATAATCTTCTTCTTAGTTATGCCAGTTTTTATTGGTGGATTTGGTAATTGATTAATCCCATTAATACTGGGAGCTCCTGATATAGCCTTTCCACGAATAAATAATATAAGATTTTGACTACTACCACCAGCCTTAATCTTATTAGTAAGCTCTGCAGCTGTAGAAAAAGGGGCAGGCACTGGTTGAACTGTATACCCGCCATTATCTGATAATATGGCTCATGCGGGTCCATCAGTTGACCTTGCTATTTTTTCA…
	2466_16	??????????????????????????????????????????ACTTCTATAAGACTTCTTATTCGTATTGAACTAGGGCAACCTGGAGCTTACCTTGGTAGAGACCAATTATATAACACTATCGTTACTGCACATGCATTTTTAATAATCTTCTTCTTAGTTATGCCAGTTTTTATTGGTGGATTTGGTAATTGATTAATCCCATTAATACTGGGAGCTCCTGATATAGCCTTTCCACGAATAAATAATATAAGATTTTGGCTACTACCACCAGCCTTAATCTTATTAGTAAGCTCTGCAGCTGTAGAAAAAGGGGCAGGCACTGGTTGAACTGTATACCCGCCATTATCTGATAATATGGCTCATGCAGGTCCATCAGTTGACCTTGCTATTTTTTCA…
	2467_16	??????????????????????????????GGACTCTTAGGCACTTCTATAAGACTTCTTATTCGTATTGAACTAGGGCAACCTGGAGCTTACCTTGGTAGAGACCAATTATATAACACTATCGTTACTGCACATGCATTTTTAATAATCTTCTTCTTAGTTATGCCAGTTTTTATTGGTGGGTTTGGTAATTGATTAATCCCATTAATACTGGGAGCTCCTGATATAGCCTTTCCACGAATAAATAATATAAGATTTTGGCTACTACCACCAGCCTTAATCTTATTAGTAAGCTCTGCAGCTGTAGAAAAAGGGGCAGGCACTGGTTGAACTGTATACCCACCATTATCTGATAATATGGCTCATGCGGGTCCATCAGTTGACCTTGCTATTTTTTCA…
	2468_16	??????????????????????????????GGACTCTTAGGCACTTCTATAAGACTTCTTATTCGTATTGAGCTAGGGCAACCTGGAGCTTACCTTGGTAGAGACCAATTATATAACACTATCGTTACTGCACATGCATTTTTAATAATCTTCTTCTTAGTTATGCCAGTTTTTATTGGTGGATTTGGTAATTGATTAATCCCATTAATACTGGGAGCTCCTGATATAGCCTTTCCACGAATAAATAATATAAGATTTTGGCTACTACCACCAGCCTTAATCTTATTAGTAAGCTCTGCAGCTGTAGAAAAAGGGGCAGGCACTGGTTGAACTGTATACCCACCATTATCTGATAATATGGCTCATGCGGGTCCATCAGTTGACCTTGCTATTTTTTCA…
	2469_16	????????????????????????????????????TTAGGCACTTCTATAAGACTTCTTATTCGTATTGAACTAGGGCAACCTGGAGCTTACCTTGGTAGAGACCAATTATATAACACTATCGTTACTGCACATGCATTTTTAATAATCTTCTTCTTAGTTATGCCAGTTTTTATTGGTGGGTTTGGTAATTGATTAATCCCATTAATACTGGGAGCTCCTGATATAGCCTTTCCACGAATAAATAATATAAGGTTTTGGCTACTACCACCAGCCTTAATCTTATTAGTAAGCTCTGCAGCTGTAGAAAAAGGGGCAGGCACTGGTTGAACTGTATACCCACCATTATCTGATAATATGGCTCATGCGGGTCCATCAGTTGACCTTGCTATTTTTTCA…
	2470_16	??????????????????????????????GGACTCTTAGGCACTTCTATAAGACTTCTTATTCGTATTGAACTAGGGCAACCTGGAGCTTACCTTGGTAGAGACCAATTATATAACACTATCGTTACTGCACATGCATTTTTAATAATCTTCTTCTTAGTTATGCCAGTTTTTATTGGTGGATTTGGTAATTGATTAATCCCATTAATACTGGGAGCTCCTGATATAGCCTTTCCACGAATAAATAATATAAGATTTTGGCTACTACCACCAGCCTTAATCTTATTAGTAAGCTCTGCAGCTGTAGAAAAAGGGGCAGGCACTGGTTGAACTGTATACCCGCCATTATCTGATAATATGGCTCATGCAGGTCCATCAGTTGACCTTGCTATTTTTTCA…
	2471_16	??????????????????????????????GGACTCTTAGGCACTTCTATAAGACTTCTTATTCGTATTGAACTAGGGCAACCTGGAGCTTACCTTGGTAGAGACCAATTATATAACACTATCGTTACTGCACATGCATTTTTAATAATCTTCTTCTTAGTTATGCCAGTTTTTATTGGTGGATTTGGTAATTGATTAATCCCATTAATACTAGGAGCTCCTGATATAGCCTTTCCACGAATAAATAATATAAGGTTTTGGCTACTACCACCAGCCTTAATCTTATTAGTAAGCTCTGCAGCTGTAGAAAAAGGGGCAGGCACTGGTTGAACTGTATACCCACCATTATCTGATAATATGGCTCATGCGGGTCCATCAGTTGACCTTGCTATTTTTTCA…
	2472_16	??????????????????????????????GGACTCTTAGGCACTTCTATAAGACTTCTTATTCGTATTGAACTAGGGCAACCTGGAGCTTACCTTGGTAGAGACCAATTATATAACACTATCGTTACTGCACATGCATTTTTAATAATCTTCTTCTTAGTTATGCCAGTTTTTATTGGTGGATTTGGTAATTGATTAATCCCATTAATACTGGGAGCTCCTGATATAGCCTTTCCACGAATAAATAATATAAGATTTTGGCTACTACCACCAGCCTTAATCTTATTAGTAAGCTCTGCAGCTGTAGAAAAGGGGGCAGGCACTGGTTGAACTGTATACCCACCATTATCTGATAATATGGCTCATGCGGGTCCATCAGTTGACCTTGCTATTTTTTCA…
	2474_16	??????????????????????????????????????????????????????????????????????????????CAACCTGGAGCTTACCTTGGTAGAGACCAATTATATAACACTATCGTTACTGCACATGCATTTTTAATAATCTTCTTCTTAGTTATGCCAGTTTTTATTGGTGGGTTTGGTAATTGATTAATCCCATTAATACTGGGAGCTCCTGATATAGCCTTTCCACGAATAAATAATATAAGATTTTGGCTACTACCACCAGCCTTAATCTTATTAGTAAGCTCTGCAGCTGTAGAAAAAGGGGCAGGCACTGGTTGAACTGTATACCCACCATTATCTGATAATATGGCTCATGCGGGTCCATCAGTTGACCTTGCTATTTTTTCA…
	2274_17	??????????????????????????????GGACTCCTCGGAACCTCAATAAGACTACTTATTCGAATTGAGCTTGGTCAACCGGGAGCCTACTTAGGCAGGGACCAATTATACAATACTATTGTTACTGCTCATGCATTCTTAATAATTTTCTTTTTAGTTATACCAGTATTTATTGGAGGATTTGGAAATTGATTAATCCCGCTCATACTGGGCGCCCCAGATATGGCATTCCCACGAATAAACAACATAAGATTTTGACTTTTACCTCCTGCTTTAATTCTTCTTGTAAGTTCAGCTGCAGTTGAAAAAGGAGTAGGAACAGGGTGAACAGTTTATCCCCCGCTATCAGACAATATGGCTCATGCAGGCCCATCAGTTGACCTAGCCATCTTTTCA…
	2312_18	??????????????????????????????GGCTTGCTAGGTACTTCTATAAGACTATTAATTCGAATTGAATTAGGTCAACCAGGAGCTTACCTAGGAAGAGATCAACTATATAACACAATCGTTACTGCTCATGCATTCCTCATAATTTTCTTTCTAGTTATACCAGTATTTATTGGCGGATTCGGAAATTGACTAATCCCATTAATACTAGGGGCACCAGATATAGCATTCCCACGAATAAACAATATAAGATTCTGACTACTCCCTCCTGCTTTAATTCTACTTGTAAGATCAGCAGCTGTAGAAAAAGGAGCAGGTACAGGATGAACTGTATACCCCCCTCTATCAGATAACATAGCTCACGCTGGTCCATCTGTTGATCTGGCTATTTTCTCT…
	2313_18	??????????????????????????????GGCTTGCTAGGTACTTCTATAAGACTATTAATTCGAATTGAATTAGGTCAACCAGGAGCTTACCTAGGAAGAGATCAACTATATAACACAATCGTTACTGCTCATGCATTCCTCATAATTTTCTTTCTAGTTATACCAGTATTTATTGGCGGATTCGGAAATTGACTAATCCCATTAATACTAGGGGCACCAGATATAGCATTCCCACGGATAAACAATATAAGATTCTGACTACTCCCTCCTGCTTTAATTCTACTTGTAAGATCAGCAGCTGTAGAAAAAGGAGTAGGTACAGGATGAACTGTATACCCCCCTCTATCAGATAACATAGCTCACGCTGGTCCATCTGTTGATCTGGCTATTTTCTCT…
	2314_18	?????????????????????????????????TTGCTAGGTACTTCTATAAGACTATTAATTCGAATTGAATTAGGTCAACCAGGAGCTTACCTAGGAAGAGATCAACTATATAACACAATCGTTACTGCTCATGCATTCCTCATAATTTTCTTTCTAGTTATACCAGTATTTATTGGCGGATTCGGAAATTGACTAATCCCATTAATACTAGGGGCACCAGATATAGCATTCCCACGAATAAACAATATAAGATTCTGACTACTCCCTCCTGCTTTAATTCTACTTGTAAGATCAGCAGCTGTAGAAAAAGGAGTAGGTACAGGATGAACTGTATACCCCCCTCTATCAGATAACATAGCTCACGCTGGTCCATCTGTTGATCTGGCTATTTTCTCT…
	2278_19	??????????????????????????????GGACTCCTAGGAACTTCTATGAGGCTATTAATTCGAATTGAATTAGGACAACCAGGAGCTTACCTAGGAAGAGATCAACTATACAATACAATCGTAACTGCCCATGCATTTCTTATAATTTTCTTTCTAGTAATACCTGTATTTATTGGAGGGTTTGGAAACTGATTAATTCCTTTAATACTAGGAGCTCCAGATATAGCATTCCCACGAATAAACAATATAAGATTCTGACTCCTACCTCCTGCTCTTATTCTACTTGTAAGATCAGCTGCCGTAGAAAAGGGGGTAGGTACAGGATGAACTGTATACCCTCCCCTTTCAGATAATATGGCCCATGCTGGCCCATCTGTAGATTTAGCTATTTTCTCT…
	2302_20	??????????????????????????????GGTTTACTAGGTACCTCAATAAGCCTATTAATTCGTGTTGAATTAGGGCAACCTGGAGCTTATCTTGGAAGAGACCAATTATATAACACTATCGTGACAGCACACGCGTTTCTAATAATTTTCTTTTTAGTAATGCCTGTATTTATTGGAGGGTTTGGGAATTGATTAATCCCATTAATGTTAGGGGCGCCTGATATGGCTTTCCCACGTATAAATAATATAAGATTCTGGCTGCTCCCCCCCGCTCTTATTTTACTTGTAAGATCAGCAGCAGTAGAAAAAGGAGCAGGCACAGGATGAACTGTCTACCCTCCTCTATCGGATAATATAGCCCACGCTGGGCCCTCAGTTGATCTAGCAATTTTCTCT…
	2349_20	????????????????????????????????????CTAGGTACCTCAATAAGCCTATTAATTCGTGTTGAATTAGGCCAACCTGGAGCTTATCTTGGAAGAGACCAATTATATAACACTATCGTGACAGCACACGCGTTTCTAATAATTTTCTTTTTAGTAATGCCTGTATTTATTGGAGGATTTGGGAATTGATTAATCCCATTAATGTTAGGGGCGCCTGATATGGCTTTCCCACGTATAAATAATATAAGATTCTGGCTGCTCCCCCCCGCTCTTATTTTACTTGTAAGATCAGCAGCAGTAGAAAAAGGAGCAGGCACAGGATGAACTGTCTACCCTCCTCTATCGGATAATATAGCCCACGCTGGGCCCTCAGTTGATCTAGCAATTTTCTCT…
	2342_21	????????????????????????????????????CTGGGGACCTCAATAAGCTTATTAATTCGTATTGAATTAGGGCAACCTGGAGCTTACCTAGGAAGAGACCAACTATACAACACTATCGTAACAGCACACGCATTTCTTATAATTTTCTTTTTAGTCATACCTGTTTTTATTGGAGGGTTTGGAAACTGATTAATCCCATTAATACTAGGAGCACCTGATATAGCTTTCCCACGGATAAATAATATAAGATTCTGACTACTACCCCCTGCTCTTATTTTACTTGTAAGTTCCGCAGCAGTAGAAAAAGGAGCAGGTACAGGATGAACTGTATACCCCCCATTATCAGATAATATGGCCCATGCCGGGCCATCTGTTGACTTAGCAATTTTTTCT…
	2377_21	???????????????????????????????????????GGGACCTCAATAAGCTTATTAATTCGTATTGAATTAGGGCAACCTGGAGCTTACCTAGGAAGAGACCAACTATACAACACTATCGTAACAGCACACGCATTTCTTATAATTTTCTTTTTAGTCATACCTGTTTTTATTGGAGGGTTTGGAAACTGATTAATCCCATTAATACTAGGAGCACCTGATATAGCTTTCCCACGGATAAATAATATAAGATTCTGACTACTACCCCCTGCTCTTATTTTACTTGTAAGTTCCGCAGCAGTAGAAAAAGGAGCAGGTACAGGATGAACTGTATACCCCCCATTATCAGATAATATGGCCCATGCCGGGCCATCTGTTGACTTAGCAATTTTTTCT…
	2384_21	??????????????????????????????GGTTTACTGGGGACCTCAATAAGCTTATTAATTCGTATTGAATTAGGGCAACCTGGAGCTTACCTAGGAAGAGACCAACTATACAACACTATCGTAACAGCACACGCATTTCTTATAATTTTCTTTTTAGTCATACCTGTTTTTATTGGAGGGTTTGGAAACTGATTAATCCCATTAATACTAGGAGCACCTGATATAGCTTTCCCACGGATAAATAATATAAGATTCTGACTACTACCCCCTGCTCTTATTTTACTTGTAAGTTCCGCAGCAGTAGAAAAAGGAGCAGGTACAGGATGAACTGTATACCCCCCATTATCAGATAATATGGCCCATGCCGGGCCATCTGTTGACTTAGCAATTTTTTCT…
	2385_21	??????????????????????????????GGTTTACTGGGGACCTCAATAAGCTTATTAATTCGTATTGAATTAGGGCAACCTGGAGCTTACCTAGGAAGAGACCAACTATACAACACTATCGTAACAGCACACGCATTTCTTATAATTTTCTTTTTAGTCATACCTGTTTTTATTGGAGGGTTTGGAAACTGATTAATCCCATTAATACTAGGAGCACCTGATATAGCTTTCCCACGGATAAATAATATAAGATTCTGACTACTACCCCCTGCTCTTATTTTACTTGTAAGTTCCGCAGCAGTAGAAAAAGGAGCAGGTACAGGATGAACTGTATACCCCCCATTATCAGATAATATGGCCCATGCCGGGCCATCTGTTGACTTAGCAATTTTTTCT…
	2815_21	??????????????????????????????GGTTTACTGGGGACCTCAATAAGCTTATTAATTCGTATTGAATTAGGGCAACCTGGAGCTTACCTAGGAAGAGACCAACTATACAACACTATCGTAACAGCACACGCATTTCTTATAATTTTCTTTTTAGTCATACCTGTTTTTATTGGAGGGTTTGGAAACTGATTAATCCCATTAATACTAGGAGCACCTGATATAGCTTTCCCACGGATAAATAATATAAGATTCTGACTACTACCCCCTGCTCTTATTTTACTTGTAAGTTCCGCAGCAGTAGAAAAAGGAGCAGGTACAGGATGAACTGTATACCCCCCATTATCAGATAATATGGCCCATGCCGGGCCATCTGTTGACTTAGCAATTTTTTCT…
	2816_21	??????????????????????????????GGTTTACTGGGGACCTCAATAAGCTTATTAATTCGTATTGAATTAGGGCAACCTGGAGCTTACCTAGGAAGAGACCAACTATACAACACTATCGTAACAGCACACGCATTTCTTATAATTTTCTTTTTAGTCATACCTGTTTTTATTGGAGGGTTTGGAAACTGATTAATCCCATTAATACTAGGAGCACCTGATATAGCTTTCCCACGGATAAATAATATAAGATTCTGACTACTACCCCCTGCTCTTATTTTACTTGTAAGTTCCGCAGCAGTAGAAAAAGGAGCAGGTACAGGATGAACTGTATACCCCCCATTATCAGATAATATGGCCCATGCCGGGCCATCTGTTGACTTAGCAATTTTTTCT…
	2817_21	??????????????????????????????GGTTTACTGGGGACCTCAATAAGCTTATTAATTCGTATTGAATTAGGGCAACCTGGAGCTTACCTAGGAAGAGACCAACTATACAACACTATCGTAACAGCACACGCATTTCTTATAATTTTCTTTTTAGTCATACCTGTTTTTATTGGAGGGTTTGGAAACTGATTAATCCCATTAATACTAGGAGCACCTGATATAGCTTTCCCACGGATAAATAATATAAGATTCTGACTACTACCCCCTGCTCTTATTTTACTTGTAAGTTCCGCAGCAGTAGAAAAAGGAGCAGGTACAGGATGAACTGTATACCCCCCATTATCAGATAATATGGCCCATGCCGGGCCATCTGTTGACTTAGCAATTTTTTCT…
	2819_21	?????????????????????????????????????????????TCAATAAGCTTATTAATTCGTATTGAATTAGGGCAACCTGGAGCTTACCTAGGAAGAGACCAACTATACAACACTATCGTAACAGCACACGCATTTCTTATAATTTTCTTTTTAGTCATACCTGTTTTTATTGGAGGGTTTGGAAACTGATTAATCCCATTAATACTAGGAGCACCTGATATAGCTTTCCCACGGATAAATAATATAAGATTCTGACTACTACCCCCTGCTCTTATTTTACTTGTAAGTTCCGCAGCAGTAGAAAAAGGAGCAGGTACAGGATGAACTGTATACCCCCCATTATCAGATAATATGGCCCATGCCGGGCCATCTGTTGACTTAGCAATTTTTTCT…
	2820_21	????????????????????????????????????????????????????????????????????????TTAGGGCAACCTGGAGCTTACCTAGGAAGAGACCAACTATACAACACTATCGTAACAGCACACGCATTTCTTATAATTTTCTTTTTAGTCATACCTGTTTTTATTGGAGGGTTTGGAAACTGATTAATCCCATTAATACTAGGAGCACCTGATATAGCTTTCCCACGGATAAATAATATAAGATTCTGACTACTACCCCCTGCTCTTATTTTACTTGTAAGTTCCGCAGCAGTAGAAAAAGGAGCAGGTACAGGATGAACTGTATACCCCCCATTATCAGATAATATGGCCCATGCCGGGCCATCTGTTGACTTAGCAATTTTTTCT…
	2823_21	??????????????????????????????????????????ACCTCAATAAGCTTATTAATTCGTATTGAATTAGGGCAACCTGGAGCTTACCTAGGAAGAGACCAACTATACAACACTATCGTAACAGCACACGCATTTCTTATAATTTTCTTTTTAGTCATACCTGTTTTTATTGGAGGGTTTGGAAACTGATTAATCCCATTAATACTAGGAGCACCTGATATAGCTTTCCCACGGATAAATAATATAAGATTCTGACTACTACCCCCTGCTCTTATTTTACTTGTAAGTTCCGCAGCAGTAGAAAAAGGAGCAGGTACAGGATGAACTGTATACCCCCCATTATCAGATAATATGGCCCATGCCGGGCCATCTGTTGACTTAGCAATTTTTTCT…
	2825_21	??????????????????????????????GGTTTACTGGGGACCTCAATAAGCTTATTAATTCGTATTGAATTAGGGCAACCTGGAGCTTACCTAGGAAGAGACCAACTATACAACACTATCGTAACAGCACACGCATTTCTTATAATTTTCTTTTTAGTCATACCTGTTTTTATTGGAGGGTTTGGAAACTGATTAATCCCATTAATACTAGGAGCACCTGATATAGCTTTCCCACGGATAAATAATATAAGATTCTGACTACTACCCCCTGCTCTTATTTTACTTGTAAGTTCCGCAGCAGTAGAAAAAGGAGCAGGTACAGGATGAACTGTATACCCCCCATTATCAGATAATATGGCCCATGCCGGGCCATCTGTTGACTTAGCAATTTTTTCT…
	2830_21	ACCCTATACTTTGTACTAGGAGTATGAGGAGGTTTACTGGGGACCTCAATAAGCTTATTAATTCGTATTGAATTAGGGCAACCTGGAGCTTACCTAGGAAGAGACCAACTATACAACACTATCGTAACAGCACACGCATTTCTTATAATTTTCTTTTTAGTCATACCTGTTTTTATTGGAGGGTTTGGAAACTGATTAATCCCATTAATACTAGGAGCACCTGATATAGCTTTCCCACGGATAAATAATATAAGATTCTGACTACTACCCCCTGCTCTTATTTTACTTGTAAGTTCCGCAGCAGTAGAAAAAGGAGCAGGTACAGGATGAACTGTATACCCCCCATTATCAGATAATATGGCCCATGCCGGGCCATCTGTTGACTTAGCAATTTTTTCT…
	2831_21	??????????????????????????????GGTTTACTGGGGACCTCAATAAGCTTATTAATTCGTATTGAATTAGGGCAACCTGGAGCTTACCTAGGAAGAGACCAACTATACAACACTATCGTAACAGCACACGCATTTCTTATAATTTTCTTTTTAGTCATACCTGTTTTTATTGGAGGGTTTGGAAACTGATTAATCCCATTAATACTAGGAGCACCTGATATAGCTTTCCCACGGATAAATAATATAAGATTCTGACTACTACCCCCTGCTCTTATTTTACTTGTAAGTTCCGCAGCAGTAGAAAAAGGAGCAGGTACAGGATGAACTGTATACCCCCCATTATCAGATAATATGGCCCATGCCGGGCCATCTGTTGACTTAGCAATTTTTTCT…
	2833_21	??????????????????????????????GGTTTACTGGGGACCTCAATAAGCTTATTAATTCGTATTGAATTAGGGCAACCTGGAGCTTACCTAGGAAGAGACCAACTATACAACACTATCGTAACAGCACACGCATTTCTTATAATTTTCTTTTTAGTCATACCTGTTTTTATTGGAGGGTTTGGAAACTGATTAATCCCATTAATACTAGGAGCACCTGATATAGCTTTCCCACGGATAAATAATATAAGATTCTGACTACTACCCCCTGCTCTTATTTTACTTGTAAGTTCCGCAGCAGTAGAAAAAGGAGCAGGTACAGGATGAACTGTATACCCCCCATTATCAGATAATATGGCCCATGCCGGGCCATCTGTTGACTTAGCAATTTTTTCT…
	2834_21	??????????????????????????????GGTTTACTGGGGACCTCAATAAGCTTATTAATTCGTATTGAATTAGGGCAACCTGGAGCTTACCTAGGAAGAGACCAACTATACAACACTATCGTAACAGCACACGCATTTCTTATAATTTTCTTTTTAGTCATACCTGTTTTTATTGGAGGGTTTGGAAACTGATTAATCCCATTAATACTAGGAGCACCTGATATAGCTTTCCCACGGATAAATAATATAAGATTCTGACTACTACCCCCTGCTCTTATTTTACTTGTAAGTTCCGCAGCAGTAGAAAAAGGAGCAGGTACAGGATGAACTGTATACCCCCCATTATCAGATAATATGGCCCATGCCGGGCCATCTGTTGACTTAGCAATTTTTTCT…
	2836_21	??????????????????????????????GGTTTACTGGGGACCTCAATAAGCTTATTAATTCGTATTGAATTAGGGCAACCTGGAGCTTACCTAGGAAGAGACCAACTATACAACACTATCGTAACAGCACACGCATTTCTTATAATTTTCTTTTTAGTCATACCTGTTTTTATTGGAGGGTTTGGAAACTGATTAATCCCATTAATACTAGGAGCACCTGATATAGCTTTCCCACGGATAAATAATATAAGATTCTGACTACTACCCCCTGCTCTTATTTTACTTGTAAGTTCCGCAGCAGTAGAAAAAGGAGCAGGTACAGGATGAACTGTATACCCCCCATTATCAGATAATATGGCCCATGCCGGGCCATCTGTTGACTTAGCAATTTTTTCT…
	2894_21	?????????????????????????????????TTACTGGGGACCTCAATAAGCTTATTAATTCGTATTGAATTAGGGCAACCTGGAGCTTACCTAGGAAGAGACCAACTATACAACACTATCGTAACAGCACACGCATTTCTTATAATTTTCTTTTTAGTCATACCTGTTTTTATTGGGGGGTTTGGAAACTGATTAATTCCATTAATACTAGGAGCACCTGATATAGCTTTCCCACGGATAAATAATATAAGATTCTGACTACTACCCCCTGCTCTTATTTTACTTGTAAGTTCCGCAGCAGTAGAAAAAGGAGCAGGTACAGGATGAACTGTATACCCCCCATTATCAGATAATATGGCCCATGCCGGGCCATCTGTTGACTTAGCAATTTTTTCT…
	2895_21	??????????????????????????????GGTTTACTGGGGACCTCAATAAGCTTATTAATTCGTATTGAATTAGGGCAACCTGGAGCTTACCTAGGAAGAGACCAACTATACAACACTATCGTAACAGCACACGCATTTCTTATAATTTTCTTTTTAGTCATACCTGTTTTTATTGGAGGGTTTGGAAACTGATTAATCCCATTAATACTAGGAGCACCTGATATAGCTTTCCCACGGATAAATAATATAAGATTCTGACTACTACCCCCTGCTCTTATTTTACTTGTAAGTTCCGCAGCAGTAGAAAAAGGAGCAGGTACAGGATGAACTGTATACCCCCCATTATCAGATAATATGGCCCATGCCGGGCCATCTGTTGACTTAGCAATTTTTTCT…
	2277_22	??????????????????????????????GGCCTTCTAGGAACATCAATAAGATTAATAATTCGAATTGAACTTGGGCAACCAGGTGCTTTCCTTGGAAGAGACCAACTCTACAATACTATCGTAACAGCCCACGCATTTTTAATAATTTTCTTCTTAGTTATACCAGTATTTATTGGAGGGTTCGGAAACTGATTAATCCCACTAATATTAGGAGCCCCAGACATGGCCTTTCCACGAATAAATAATATAAGATTTTGACTATTACCGCCAGCTTTAATTCTTCTTGTAAGATCGGCTGCTGTAGAAAAAGGAGTAGGAACTGGATGAACAGTATACCCCCCTCTCTCTGACAATATCGCCCATGCTGGTCCATCTGTTGACCTTGCAATCTTTTCC…
	2281_23	??????????????????????????????GGCCTTTTAGGAACTTCTATAAGCCTTCTTATTCGTATCGAGTTAGGACAACCAGGAGCATACCTTGGTAGAGACCAACTATACAACACTATTGTTACTGCACACGCATTCCTTATAATTTTCTTTTTAGTAATACCAGTATTTATTGGTGGCTTTGGTAATTGATTAATTCCATTAATGCTTGGTGCACCCGATATGGCATTTCCCCGCATAAATAATATAAGATTTTGACTACTCCCACCTGCCCTTGTTTTACTTGTTAGATCTGCCGCGGTAGAAAAAGGGGTAGGGACAGGTTGGACTGTTTATCCCCCACTATCTGACAACATAGCCCATGCAGGTCCTTCAGTAGACTTAGCTATCTTTTCC…
	2864_24	???????????????????????????????????????GGGACATCTATAAGACTACTAATTCGAATCGAACTTGGTCAACCTGGAGCATTCCTAGGAAGAGACCAACTATATAACACCATCGTTACAGCTCATGCATTTTTAATAATCTTCTTCTTAGTAATACCAGTATTTATCGGGGGGTTTGGAAACTGGTTAATCCCCTTAATACTTGGGGCCCCAGACATAGCTTTTCCACGGATAAATAACATAAGGTTCTGACTACTTCCGCCGGCCCTCATCCTACTAGTCAGCTCAGCTGCTGTAGAAAAAGGGGCTGGTACAGGATGAACTGTATACCCACCACTTTCAGACAACATCGCTCATGCCGGACCATCAGTAGATCTAGCAATTTTCTCA…
	2865_24	???????????????????????????????????????GGGACATCTATAAGACTACTAATTCGAATCGAACTTGGTCAACCTGGAGCATTCCTAGGAAGAGACCAACTATATAACACCATCGTTACAGCTCATGCATTTTTAATAATCTTCTTCTTAGTAATACCAGTATTTATCGGGGGGTTTGGAAACTGGTTAATCCCCTTAATACTTGGGGCCCCAGACATAGCTTTTCCACGGATAAATAACATAAGGTTCTGACTACTTCCGCCGGCCCTCATCCTACTAGTCAGCTCAGCTGCTGTAGAAAAAGGGGCTGGTACAGGATGAACTGTATACCCACCACTTTCAGACAACATCGCTCATGCCGGACCATCAGTAGATCTAGCAATTTTCTCA…
	2866_24	??????????????????????????????????????????????????????????????????ATCGAACTTGGTCAACCTGGAGCATTCCTAGGAAGAGACCAACTATATAACACCATCGTTACAGCTCATGCATTTTTAATAATCTTCTTCTTAGTAATACCAGTATTTATCGGGGGGTTTGGAAACTGGTTAATCCCCTTAATACTTGGGGCCCCAGACATAGCTTTTCCACGGATAAATAACATAAGGTTCTGACTACTTCCGCCGGCCCTCATCCTACTAGTCAGCTCAGCTGCTGTAGAAAAAGGGGCTGGTACAGGATGAACTGTATACCCACCACTTTCAGACAACATCGCTCATGCCGGACCATCAGTAGATCTAGCAATTTTCTCA…
	2867_24	??????????????????????????????????????????????????????????????????????????????????????????TTCCTAGGAAGAGACCAACTATATAACACCATCGTTACAGCTCATGCATTTTTAATAATCTTCTTCTTAGTAATACCAGTATTTATCGGGGGGTTTGGAAACTGGTTAATCCCCTTAATACTTGGGGCCCCAGACATAGCTTTTCCACGGATAAATAACATAAGGTTCTGACTACTTCCGCCGGCCCTCATCCTACTAGTCAGCTCAGCTGCTGTAGAAAAAGGGGCTGGTACAGGATGAACTGTATACCCACCACTTTCAGACAACATCGCTCATGCCGGACCATCAGTAGATCTAGCAATTTTCTCA…
	2869_24	???????????????????????????????????????????????????????????????????????????????????????????????????????????????????????????????????????????????????ATCTTCTTCTTAGTAATACCAGTATTTATCGGGGGGTTTGGAAACTGGTTAATCCCCTTAATACTTGGGGCCCCAGACATAGCTTTTCCACGGATAAATAACATAAGGTTCTGACTACTTCCACCGGCCCTCATCCTACTAGTCAGCTCAGCTGCTGTAGAAAAAGGGGCTGGTACAGGATGAACTGTATACCCACCACTTTCAGACAACATCGCTCATGCCGGACCATCAGTAGATCTAGCAATTTTCTCA…
	2801_25	?????????????????????????????????CTTCTAGGTACATCTATAAGGTTAATAATCCGAATTGAACTCGGTCAACCGGGAGCTTTCCTCGGAAGGGACCAACTCTACAATACTATTGTTACAGCCCATGCATTTTTAATAATCTTCTTTTTAGTAATACCAGTATTTATTGGAGGGTTTGGAAACTGACTCATCCCTTTAATACTCGGTGCGCCGGATATGGCTTTCCCACGTATAAATAATATAAGATTCTGACTATTACCGCCTGCTCTCATTCTCCTAGTAAGCTCTGCTGCTGTAGAAAAAGGAGTAGGAACAGGGTGAACAGTCTACCCCCCACTCTCAGATAATATCGCCCACGCTGGCCCATCAGTAGACCTAGCAATTTTCTCT…
	2802_25	????????????????????????????????????CTAGGTACATCTATAAGGTTAATAATCCGAATTGAACTCGGTCAACCGGGAGCTTTCCTCGGAAGGGACCAACTCTACAATACTATTGTTACAGCCCATGCATTTTTAATAATCTTCTTTTTAGTAATACCAGTATTTATTGGAGGGTTTGGAAACTGACTCATCCCTTTAATACTCGGTGCGCCGGATATGGCTTTCCCACGTATAAATAATATAAGATTCTGACTATTACCGCCTGCTCTCATTCTCCTAGTAAGCTCTGCTGCTGTAGAAAAAGGAGTAGGAACAGGGTGAACAGTCTACCCCCCACTCTCAGATAATATCGCCCACGCTGGCCCATCAGTAGACCTAGCAATTTTCTCT…
	2809_25	????????????????????????????????????????????????ATAAGGTTAATAATCCGAATTGAACTCGGTCAACCGGGAGCTTTCCTCGGAAGAGACCAACTCTACAATACTATTGTTACAGCCCATGCATTTTTAATAATCTTCTTTTTAGTAATACCAGTATTTATTGGAGGGTTTGGGAACTGACTCATCCCTTTAATACTCGGTGCGCCGGATATGGCTTTCCCACGTATAAATAATATAAGATTCTGACTATTACCGCCTGCTCTCATTCTCCTAGTAAGCTCTGCTGCTGTAGAAAAAGGAGTAGGAACAGGGTGAACAGTCTACCCACCACTCTCAGATAATATCGCCCACGCTGGCCCATCAGTAGACCTAGCAATTTTCTCT…
	2810_25	??????????????????????????????????????????????????????????????????????????????????????????TTCCTCGGAAGGGACCAACTCTACAATACTATTGTTACAGCCCATGCATTTTTAATAATCTTCTTTTTAGTAATACCAGTATTTATTGGAGGGTTTGGAAACTGACTCATCCCTTTAATACTCGGTGCGCCGGATATGGCTTTCCCACGTATAAATAATATAAGATTCTGACTATTACCGCCTGCTCTCATTCTCCTAGTAAGCTCTGCTGCTGTAGAAAAAGGAGTAGGAACAGGGTGAACAGTCTACCCCCCACTCTCAGATAATATCGCCCACGCTGGCCCATCAGTAGACCTAGCAATTTTCTCT…
	2805_26	?????????????????????????????????CTTCTAGGCACTTCTATAAGACTTCTAATCCGAATCGAGCTTGGGCAACCCGGAGCTTACCTCGGCAGAGACCAACTGTACAACACTATCGTTACTGCCCATGCATTTTTAATAATCTTTTTCTTAGTTATACCTATATTTATTGGAGGCTTTGGTAACTGGCTTATCCCATTGATACTCGGGGCTCCTGATATGGCTTTCCCACGAATAAACAATATAAGGTTCTGACTCTTACCACCAGCCCTCATCTTATTAGTAAGCTCCGCAGCTGTTGAAAAAGGAGTAGGTACCGGTTGAACCGTCTACCCGCCTCTATCTGATAATATAGCTCATGCAGGCCCGTCAGTAGACCTTGCTATTTTCTCT…
	2800_27	ACATTATATTTTATTTTAGGTGCATGAGGAGGCCTTTTAGGCACTTCTATAAGACTTCTAATCCGTATCGAACTTGGCCAACCCGGGGCTTACCTAGGTAGGGACCAATTATACAACACTATCGTTACTGCCCACGCATTCTTAATAATCTTTTTTTTAGTTATACCAATATTTATTGGGGGATTTGGTAATTGGCTTATCCCATTAATACTCGGAGCCCCTGATATAGCTTTCCCACGTATAAATAATATAAGATTCTGGCTTCTCCCCCCAGCCCTAATTCTACTAGTAAGCTCTGCAGCTGTCGAAAAAGGTGTGGGGACCGGTTGAACCGTTTACCCTCCTTTATCTGATAATATAGCCCATGCAGGGCCATCAGTAGACCTTGCTATTTTTTCT…
	2324_28	????????????????????????????????????CTAGGTACCTCAATAAGCCTGTTAATTCGTGTTGAATTAGGGCAACCTGGAGCTTATCTCGGAAGAGACCAATTATACAACACTATCGTAACAGCACACGCGTTTCTAATAATCTTCTTTTTAGTAATGCCTGTGTTTATTGGAGGGTTTGGAAATTGATTAATCCCATTAATGTTAGGGGCGCCTGATATGGCTTTCCCACGTATAAATAATATAAGATTCTGGCTGCTCCCCCCCGCTCTTATCTTACTTGTAAGATCAGCAGCAGTAGAAAAAGGAGCAGGCACAGGATGAACTGTCTACCCCCCTCTATCGGATAATATAGCCCACGCTGGGCCCTCAGTTGATCTAGCAATTTTCTCT…
	2329_28	??????????????????????????????GGTTTACTAGGTACCTCAATAAGCCTGTTAATTCGTGTTGAATTAGGGCAACCTGGAGCTTATCTCGGAAGAGACCAATTATACAACACTATCGTAACAGCACACGCGTTTCTAATAATCTTCTTTTTAGTAATGCCTGTGTTTATTGGAGGGTTTGGAAATTGATTAATCCCATTAATGTTAGGGGCGCCTGATATGGCTTTCCCACGTATAAATAATATAAGATTCTGGCTGCTCCCCCCCGCTCTTATCTTACTTGTAAGATCAGCAGCAGTAGAAAAAGGAGCAGGCACAGGATGAACTGTCTACCCCCCTCTATCGGATAATATAGCCCACGCTGGGCCCTCAGTTGATCTAGCAATTTTCTCT…
	2348_28	????????????????????????????????????CTAGGTACCTCAATAAGCCTGTTAATTCGTGTTGAATTAGGGCAACCTGGAGCTTATCTCGGAAGAGACCAATTATACAACACTATCGTAACAGCACACGCGTTTCTAATAATCTTCTTTTTAGTAATGCCTGTGTTTATTGGAGGGTTTGGAAATTGATTAATCCCATTAATGTTAGGGGCGCCTGATATGGCTTTCCCACGTATAAATAATATAAGATTCTGGCTGCTCCCCCCCGCTCTTATCTTACTTGTAAGATCAGCAGCAGTAGAAAAAGGAGCAGGCACAGGATGAACTGTCTACCCCCCTCTATCGGATAATATAGCCCACGCTGGGCCCTCAGTTGATCTAGCAATTTTCTCT…
	2875_28	???????????????????????????GGTGGTTTACTAGGTACCTCAATAAGCCTGTTAATTCGTGTTGAATTAGGACAACCTGGAGCTTATCTTGGAAGAGACCAATTATACAACACTATCGTAACAGCACACGCGTTTCTAATAATCTTCTTTTTAGTAATGCCTGTGTTTATTGGAGGGTTTGGGAATTGATTAATCCCATTAATGTTAGGGGCGCCTGATATGGCTTTCCCACGTATAAATAATATAAGATTCTGGCTTCTCCCCCCCGCTCTTATCTTACTTGTAAGATCAGCAGCAGTAGAAAAAGGAGCAGGCACAGGATGAACTGTCTACCCCCCTCTATCGGATAATATAGCCCACGCTGGGCCCTCAGTTGATCTAGCAATTTTCTCT…
	2903_28	???????????????????????????GGTGGTTTACTAGGTACCTCAATAAGCCTGTTAATTCGTGTTGAATTAGGACAACCTGGAGCTTATCTTGGAAGAGACCAATTATACAACACTATCGTAACAGCACACGCGTTTCTAATAATCTTCTTTTTAGTAATGCCTGTGTTTATTGGAGGGTTTGGGAATTGATTAATCCCATTAATGTTAGGGGCGCCTGATATGGCTTTCCCACGTATAAATAATATAAGATTCTGGCTTCTCCCCCCCGCTCTTATCTTACTTGTAAGATCAGCAGCAGTAGAAAAAGGAGCAGGCACAGGATGAACTGTCTACCCCCCTCTATCGGATAATATAGCCCACGCTGGGCCCTCAGTTGATCTAGCAATTTTCTCT…
;
end;
