# Supplementary material for: A mega-cryptic species complex hidden among one of the most common annelids in the North East Atlantic
Source: PLoS One. 2018 Jun 20;13(6):e0198356. doi: 10.1371/journal.pone.0198356 (PMC6010226; doi:10.1371/journal.pone.0198356)
Supplement: S3 Appendix — Alignment, in nexus-format, with the unique 136 ITS2-sequences, aligned with X-INS-i in MAFFT. (NEX) [file pone.0198356.s003.nex]

#NEXUS
BEGIN DATA;
	DIMENSIONS NTAX=136 NCHAR=615;
	FORMAT DATATYPE = DNA GAP = - MISSING = ?;
	MATRIX
	2805_26 ATTGACATCTTGAACGCATATTGCGGCCCCGGGTCACTCCCGGGGCCACGCCTGGCTCAGGGTCGTGTAGCT-TGTACATCGCGGGT--------GTGTGTGTGTTTGT-----------------------TCGCAAGCGC---CCAC-CCCGCGCCTTG--------GGA--------------CCG-----------------------TCTGAG-GCCT---------------TTCTCGTC--------------AAGAG-------AGC-GG---------------------------------GCCTCAGTCTCCTCAAATCA-CCA----GA-GTCGCGTTC---TTCTCCCTG---------CCCCCTGGGTGGCAACGCT…
	2871_1 ATTGACATCTTGAACGCATATTGCGGCCCCGGGTCACTCCCGGGGCCACGCCTGGCTCAGGGTCGTGTAGCT-AGCCAATCGCAGAT----------------------------------------------------------TCGC-TCTGCGCCTCG--------GGA--------------CTG-----------------------TCCGAG-GCCTCG---------------------------------------------------CG---------------------------------GCCTCGGTCTCCTCAAAT---ACA-------TGTTTGGTTTAAGTCGCGTCTG--------TCTCC-C---------ACCC…
	2787_1 ATTGACATCTTGAACGCATATTGCGGCCCCGGGTCACTCCCGGGGCCACGCCTGGCTCAGGGTCGTGTAGCT-AGACAATCGCAGAT----------------------------------------------------------TCGC-TCTGCGCCTCG--------GGA--------------CTG-----------------------TCCGAG-GCCTCG---------------------------------------------------CG---------------------------------GCCTCGGTCTCCTCAAAT---ACA-------TGTTTGGTTTAAGTCGCGTCTG--------TCTCC-C---------ACCC…
	2440_1 ATTGACATCTTGAACGCATATTGCGGCCCCGGGTCACTCCCGGGGCCACGCCTGGCTCAGGGTCGTGTAGCT-AGCCAATCGCAGAT----------------------------------------------------------TCGC-TCTGCGCCTCG--------GGA--------------CTG-----------------------TCCGAG-GCCTCG---------------------------------------------------CG---------------------------------GCCTCGGTCTCCTCAAAT---ACA-------TGTTTGGTT-AAGTCGCGTCTG--------TCTCC-C---------ACCC…
	2044_14 ATTGACATCTTGAACGCATATTGCGGCCCCGGGTCACTCCCGGGGCCACGCCTGGCTCAGGGTCGTGTAGCT-TGTACATCGCGGGC--------GTGGCTTCACC------------------------------GGCCA-----CGC-CCCGCGCCTTG--------GGA--------------CTG-----------------------TCTGAG-AGACGTA----------------------------------------------AAA-GT---------------------------------TTCTCAGTCTCCTCAAATCACACA----AA-GTCGTGCTT-TCCTCTCCCCAG---------CTCC-GGGTGGCAG-ACC…
	2042_14 ATTGACATCTTGAACGCATATTGCGGCCCCGGGTCACTCCCGGGGCCACGCCTGGCTCAGGGTCGTGTAGCT-TGTACATCGCGGGC--------GTGGCTTCACC------------------------------GGCCA-----CGC-CCCGCGCCTTG--------GGA--------------CTG-----------------------TCTGAG-AGACGTA----------------------------------------------AAA-GT---------------------------------TTCTCAGTCTCCTCAAATCACACA----AA-GTCGTGCTT-TCCTCTCCCCAG---------CTCC-GGGTGGCAG-ACC…
	2850_14 ATTGACATCTTGAACGCATATTGCGGCCCCGGGTCACTCCCGGGGCCACGCCTGGCTCAGGGTCGTGTAGCT-TGTACATCGCGGGC--------GTGGCTTCACC------------------------------GGCCA-----CGC-CCCGCGCCTTG--------GGA--------------CTG-----------------------TCTGAG-AGACGTA----------------------------------------------AAA-GT---------------------------------TTCTCAGTCTCCTCAAATCACACA----AA-GTCGTGCTT-TCCTCTCCCCAG---------CTCC-GGGTGGCAG-ACC…
	2201_12 ATTGACATCTTGAACGCATATTGCGGCCCCGGGTCACTCCCGGGGCCACGCCTGGCTCAGGGTCGTATAGCT-GAACGATCGCCGCT--------CGCTCTC------------------------------------GGG-----CGG-GCGGCGCCTTG--------GGA--------------C-G-----------------------TCGGAG-CCCGGCGAGGTGTCTTTTTTTCGTCTCTTTCGCGAGAGAGAGATGG--A-GG-GAG-GCGC----------CGAC----------AC-CGACGGCCCCGTCTCCTCAAAT---GCA----AC-TTGTCGGT-----TCGCCCTGG--------CCCCC-TCT-------TCT…
	2278_19 ATTGACATCTTGAACGCATATTGCGGCCCCGGGTCACTCCCGGGGCCACGCCTGGCTCAGGGTCGTATAGCT-GAACCATCGTCGCC--------CCGCGCTCG----------------------------------TCG-----CGG-GCGACGCCTTG--------GGA--------------C-G-----------------------TCGGAG-CCCGGCC------------CGGTCCTC-----------------GA-------CCGCGC-----------------------------CGACGGCCCCGTCTCCTCAAAC---GCAAGCGAC-TTGTCGGT-----TCGCCCCCG--------CCCCC--------------…
	2024_10 ATTGACATCTTGAACGCATATTGCGGCCCCGGGTCACTCCCGGGGCCACGCCTGGCTCAGGGTCGTATAGCT-GAACGATCGCCGCC--------CGCCGTCCCGTCTCTCTCGCATTCGCGTGC-GGGGGGGTCGGTAGG-----CGG-GAGGCGCCTTG--------GGA--------------C-G-----------------------TCGGAG-CCCGGCG------------AGGTCTT------------------CC-------TCG-CC------------------------------GACGGCCCCGTCTCCTCAAAT---GCA----AC-TTGTCGGT-----TCGC--------------CCGC--------------…
	2029_10 ATTGACATCTTGAACGCATATTGCGGCCCCGGGTCACTCCCGGGGCCACGCCTGGCTCAGGGTCGTATAGCT-GAACGATCGCCGCC--------CGCCGTCCCGTCTCTCTCGCATTCGCGTGC-GGGGGGGTCGGTAGG-----CGG-GAGGCGCCTTG--------GGA--------------C-G-----------------------TCGGAG-CCCGGCG------------AGGTCTT------------------CC-------TCG-CC------------------------------GACGGCCCCGTCTCCTCAAAT---GCA----AC-TTGTCGGT-----TCGC--------------CCGC--------------…
	2033_10 ATTGACATCTTGAACGCATATTGCGGCCCCGGGTCACTCCCGGGGCCACGCCTGGCTCAGGGTCGTATAGCT-GAACGATCGCCGCC--------CGCCGTCCCGTCTCTCTCGCATTCGCGTGC-GGGGGGGTCGGTAGG-----CGG-GAGGCGCCTTG--------GGA--------------C-G-----------------------TCGGAG-CCCGGCG------------AGGTCTT------------------CC-------TCG-CC------------------------------GACGGCCCCGTCTCCTCAAAT---GCA----AC-TTGTCGGT-----TCGC--------------CCGC--------------…
	2026_10 ATTGACATCTTGAACGCATATTGCGGCCCCGGGTCACTCCCGGGGCCACGCCTGGCTCAGGGTCGTATAGCT-GAACGATCGCCGCC--------CGCCGTCCCGTCTCTCTCGCATTCGCGTGC-GGGGGGGTCGGTAGG-----CGG-GAGGCGCCTTG--------GGA--------------C-G-----------------------TCGGAG-CCCGGCG------------AGGTCTT------------------CC-------TCG-CC------------------------------GACGGCCCCGTCTCCTCAAAT---GCA----AC-TTGTCGGT-----TCGC--------------CCGC--------------…
	2031_10 ATTGACATCTTGAACGCATATTGCGGCCCCGGGTCACTCCCGGGGCCACGCCTGGCTCAGGGTCGTATAGCT-GAACGATCGCCGCC--------CGCCGTCCCGTCTCTCTCGCATTCGCGTGCGGGGGGGGTCGGTAGG-----CGG-GAGGCGCCTTG--------GGA--------------C-G-----------------------TCGGAG-CCCGGCG------------AGGTCTT------------------CC-------TCG-CC------------------------------GACGGCCCCGTCTCCTCAAAT---GCA----AC-TTGTCGGT-----TCGC--------------CCGC--------------…
	2786_11 ATTGACATCTTGAACGCATATTGCGGCCCCGGGTCACTCCCGGGGCCACGCCTGGCTCAGGGTCGTATAGCT-GAACGATCGTCGCT--------CGCTCGCTCGC--------------------------TTGGGCGGG-----CGG-GCGGCGCCTTG--------GGA--------------C-G-----------------------TCGGAG-CCCGGCG--GGGGC-----GGGTCGTCA----------------CG-------ACC-CGCC----------TTTA----------GC-CGATGGCCCCGTCTCCTCAAAT---GCA----AC-TTGTCGGT-----TCGCCCCGG--------CCCCC-GTTCT-----TCT…
	2323_11 ATTGACATCTTGAACGCATATTGCGGCCCCGGGTCACTCCCGGGGCCACGCCTGGCTCAGGGTCGTATAGCT-GAACGATCGTCGCT--------CGCTCGCTCGC--------------------------TTGGGCGGG-----CGG-GCGGCGCCTTG--------GGA--------------C-G-----------------------TCGGAG-CCCGGCG--GGGGC-----GGGTCGTCA----------------CG-------ACC-CGCC----------TTTA----------GC-TGATGGCCCCGTCTCCTCAAAT---GCA----AC-TTGTCGGT-----TCGCCCCGG--------CCCCC-GTTCT-----TCT…
	2313_18 ATTGACATCTTGAACGCATATTGCGGCCCCGGGTCACTCCCGGGGCCACGCCTGGCTCAGGGTCGTATAGAT-GAACGATCGTCGCG--------CTTTCGCTCGA--------------------------GAGGGCGGG-----CGC-GCGGCGCCTTG--------GGA--------------C-G-----------------------TCGGAG-CCCAGCCGCGGGGC----GGTCGCGTTT-------------ACGCG-------ACT-GCCT----------TTCG----------GC-GGAGGGCCCCGTCTCCTCAAAT---ACA----AC-TTGTCGGTT----TCGCCCC-G--------GCCCC------A--AAGAC…
	2196_12 ATTGACATCTTGAACGCATATTGCGGCCCCGGGTCACTCCCGGGGCCACGCCTGGCTCAGGGTCGTATAGCT-GAACGATCGCCGCT--------CGCTCTC------------------------------------GGG-----CGG-GCGGCGCCTTG--------GGA--------------C-G-----------------------TCGGAG-CCCGGCGAGGTGTC-TTTTTTCGTCTC--------GCGAGAGATGG--A-GG-GAG-GCGC----------CGAC----------AC-CGACGGCCCCGTCTCCTCAAAT---GCA----AC-TTGTCGGT-----TCGCCCTGG--------CCCCC-TCT-------TCT…
	2223_12 ATTGACATCTTGAACGCATATTGCGGCCCCGGGTCACTCCCGGGGCCACGCCTGGCTCAGGGTCGTATAGCT-GAACGATCGCCGCT--------CGCTCTC------------------------------------GGG-----CGG-GCGGCGCCTTG--------GGA--------------C-G-----------------------TCGGAG-CCCGGCGAGGTGTC-TTTTTTCGTCTC--------GCGAGAGATGG--A-GG-GAG-GTGC----------CGAC----------AC-CGACGGCCCCGTCTCCTCAAAT---GCA----AC-TTGTCGGT-----TCGCCCTGG--------CCCCC-TCT-------TCT…
	2202_12 ATTGACATCTTGAACGCATATTGCGGCCCCGGGTCACTCCCGGGGCCACGCCTGGCTCAGGGTCGTATAGCT-GAACGATCGCCGCT--------CGCTCTC------------------------------------GGG-----CGG-GCGGCGCCTTG--------GGA--------------C-G-----------------------TCGGAG-CCCGGCGAGGTGTC-TTTGTTCGTCTC--------GCGAGAGATGG--A-GG-GAG-GCGC----------CGAC----------AC-CGACGGCCCCGTCTCCTCAAAT---GCA----AC-TTGTCGGT-----TCGCCCTGG--------CCCCC-TCT-------TCT…
	2171_12 ATTGACATCTTGAACGCATATTGCGGCCCCGGGTCACTCCCGGGGCCACGCCTGGCTCAGGGTCGTATAGCT-GAACGATCGCCGCT--------CGCTCTC------------------------------------GGG-----CGG-GCGGCGCCTTG--------GGA--------------C-G-----------------------TCGGAG-CCCGGCGAGGTGCC-TTTTTTCGTCTC--------GCGAGAGATGG--A-GG-GAG-GTGC----------CGAC----------AC-CGACGGCCCCGTCTCCTCAAAT---GCA----AC-TTGTCGGT-----TCGCCCTGG--------CCCCC-TCT-------TCT…
	2806_12 ATTGACATCTTGAACGCATATTGCGGCCCCGGGTCACTCCCGGGGCCACGCCTGGCTCAGGGTCGTATAGCT-GAACGATCGCCGCT--------CGCTCTC------------------------------------GGG-----CGG-GCGGCGCCTTG--------GGA--------------C-G-----------------------TCGGAG-CCCGGCGAGGTGTC-TTTTTTCGTCTC--------GCGAGAGATGG--A-GG-GAG-GTGC----------CGAC----------AC-CGACGGCCCCGTCTCCTCAAAT---GCA----AC-TTGTCGGT-----TCGCCCTGG--------CCCCC-TCT-------TCT…
	2199_12 ATTGACATCTTGAACGCATATTGCGGCCCCGGGTCACTCCCGGGGCCACGCCTGGCTCAGGGTCGTATAGCT-GAACGATCGCCGCT--------CGCTCTC------------------------------------GGG-----CGG-GCGGCGCCTTG--------GGA--------------C-G-----------------------TCGGAG-CCCGGCGAGGTGTC-TTTTTTCGTCTC--------GCGAGAGATGG--A-GG-GAG-GCGC----------CGAC----------AC-CGACGGCCCCGTCTCCTCAAAT---GCA----AC-TTGTCGGT-----TCGCCCTGG--------CCCCC-TCT-------TCT…
	2225_12 ATTGACATCTTGAACGCATATTGCGGCCCCGGGTCACTCCCGGGGCCACGCCTGGCTCAGGGTCGTATAGCT-GAACGATCGCCGCT--------CGCTCTC------------------------------------GGG-----CGG-GCGGCGCCTTG--------GGA--------------C-G-----------------------TCGGAG-CCCGGCGAGGTGTC-TTTTTTCGTCTC--------GCGAGAGATGG--A-GA-GAG-GCGC----------CGAC----------AC-CGACGGCCCCGTCTCCTCAAAT---GCA----AC-TTGTCGGT-----TCGCCCTGG--------CCCCC-TCT-------TCT…
	2194_12 ATTGACATCTTGAACGCATATTGCGGCCCCGGGTCACTCCCGGGGCCACGCCTGGCTCAGGGTCGTATAGCT-GAACGATCGCCGCT--------CGCTCTC------------------------------------GGG-----CGG-GCGGCGCCTTG--------GGA--------------C-G-----------------------TCGGAG-CCCGGCGAGGTGTC-TTTTTTCGTCTC--------GCGAGAGATGG--A-GG-GAG-GCGC----------CGAC----------AC-CGACGGCCCCGTCTCCTCAAAT---GCA----AC-TTGTCGGT-----TCGCCCTGG--------CCCCC-TCT-------TCT…
	2224_12 ATTGACATCTTGAACGCATATTGCGGCCCCGGGTCACTCCCGGGGCCACGCCTGGCTCAGGGTCGTATAGCT-GAACGATCGCCGCT--------CGCTCTC------------------------------------GGG-----CGG-GCGGCGCCTTG--------GGA--------------C-G-----------------------TCGGAG-CCCGGCGAGGTGTC-TTTTTTCGTCTC--------GCGAGAGATGG--A-GA-GAG-GCGC----------CGAC----------AC-CGACGGCCCCGTCTCCTCAAAT---GCA----AC-TTGTCGGT-----TCGCCCTGG--------CCCCC-TCT-------TCT…
	2829_12 ATTGACATCTTGAACGCATATTGCGGCCCCGGGTCACTCCCGGGGCCACGCCTGGCTCAGGGTCGTATAGCT-GAACGATCGCCGCT--------CGCTCTC------------------------------------GGG-----CGG-GCGGCGCCTTG--------GGA--------------C-G-----------------------TCGGAG-CCCGGCGAGGTGTC-TTTTTTCGTCTC--------GCGAGAGATGG--A-GG-GAG-GCGC----------CGAC----------AC-CGACGGCCCCGTCTCCTCAAAT---GCA----AC-TTGTCGGT-----TCGCCCTGG-------CCCCCC-TCT-------TCT…
	2198_12 ATTGACATCTTGAACGCATATTGCGGCCCCGGGTCACTCCCGGGGCCACGCCTGGCTCAGGGTCGTATAGCT-GAACGATCGCCGCT--------CGCTCTC------------------------------------GGG-----CGG-GCGGCGCCTTG--------GGA--------------C-G-----------------------TCGGAG-CCCGGCGAGGTGTCTTTTTTTCGTCTCTTTCGCGAGAGAGAGATGG--A-GG-GAG-GCGC----------CGAC----------AC-CGACGGCCCCGTCTCCTCAAAT---GCA----AC-TTGTCGGT-----TCGCCCTGG---------CCCC-TCT-------TCT…
	1201_13 ATTGACATCTTGAACGCATATTGCGGCCCCGGGTCACTCCCGGGGCCACGCCTGGCTCAGGGTCGTATAGCT-GAACGATCGTCGCT--------CGCTCTCTC--------------------------------GGGGG-----CGG-GCGGCGCCTTG--------GGA--------------C-G-----------------------TCGGAG-CCCGGCGAGGCGTC-GTCTTTTTTYTCTC----GCGAGAGGGAGAG--A-GG-GCG-GCGC----------CGAC----------AC-CGACGGCCCCGTCTCCTCAAAT---GCA----AC-TTGTCGGT-----TCGCCCT-G--------GCCCC-----------TCT…
	1923_13 ATTGACATCTTGAACGCATATTGCGGCCCCGGGTCACTCCCGGGGCCACGCCTGGCTCAGGGTCGTATAGCT-GAACGATCGTCGCT--------CGCTCTCTC--------------------------------GGGGG-----CGG-GCGGCGCCTTG--------GGA--------------C-G-----------------------TCGGAG-CCCGGCGAGGCGTC-GTCTTTTTTCTCTC----GCGAGAGGGAGAG--A-GG-GCG-GCGC----------CGAC----------AC-CGACGGCCCCGTCTCCTCAAAT---GCA----AC-TTGTCGGT-----TCGCCCT-G--------GCCCC-----------TCT…
	2183_13 ATTGACATCTTGAACGCATATTGCGGCCCCGGGTCACTCCCGGGGCCACGCCTGGCTCAGGGTCGTATAGCT-GAACGATCGTCGCT--------CGCTCTCTC--------------------------------GGGGG-----CGG-GCGGCGCCTTG--------GGA--------------C-G-----------------------TCGGAG-CCCGGCGAGGCGTC-GTCTTTTTTCTCTC----GCGAGAGGGAGAG--A-GG-GCG-GCGC----------CGAC----------AC-CGACGGCCCCGTCTCCTCAAAT---GCA----AC-TTGTCGGT-----TCGCCCT-G--------GCCCC-----------TCT…
	2035_13 ATTGACATCTTGAACGCATATTGCGGCCCCGGGTCACTCCCGGGGCCACGCCTGGCTCAGGGTCGTATAGCT-GAACGATCGTCGCT--------CGCTCTCTC--------------------------------GGGGG-----CGG-GCGGCGCCTTG--------GGA--------------C-G-----------------------TCGGAG-CCCGGCGAGGCGTY-GTCTTTTTTCTCTC----GCGAGAGGGAGAG--A-GG-GCG-GCGC----------CGAC----------AC-CGACGGCCCCGTCTCCTCAAAT---GCA----AC-TTGTCGGT-----TCGCCCT-G--------GCCCC-----------TCT…
	2475_13 ATTGACATCTTGAACGCATATTGCGGCCCCGGGTCACTCCCGGGGCCACGCCTGGCTCAGGGTCGTATAGCT-GAACGATCGTCGCT--------CGCTCTCTC--------------------------------GGGGG-----CGG-GCGGCGCCTTG--------GGA--------------C-G-----------------------TCGGAG-CCCGGCGAGGCGTC-GTCTTTTTTCTCTC----GCGAGAGGGAGAG--A-GG-GCG-GCGC----------CGAC----------AC-CGACGGCCCCGTCTCCTCAAAT---GCA----AC-TTGTCGGT-----TCGCCCT-G--------GCCCC-----------TCT…
	1956_13 ATTGACATCTTGAACGCATATTGCGGCCCCGGGTCACTCCCGGGGCCACGCCTGGCTCAGGGTCGTATAGCT-GAACGATCGTCGCT--------CGCTCTCTC--------------------------------GGGGG-----CGG-GCGGCGCCTTG--------GGA--------------C-G-----------------------TCGGAG-CCCGGCGAGGCGTC-GTCTTTTTTCTCTC----GCGAGAGGGAGAG--A-GG-GCG-GCGC----------CGAC----------AC-CGACGGCCCCGTCTCCTCAAAT---GCA----AC-TTGTCGGT-----TCGCCAT-G--------GCCCC-----------TCT…
	1205_13 ATTGACATCTTGAACGCATATTGCGGCCCCGGGTCACTCCCGGGGCCACGCCTGGCTCAGGGTCGTATAGCT-GAACGATCGTCGCT--------CGCTCTCTC--------------------------------GGGGG-----CGG-GCGGCGCCTTG--------GGA--------------C-G-----------------------TCGGAG-CCCGGCGAGGCGTC-GTCTTTTTTCTCTC----GCGAGAGGGAGAG--A-GG-GCG-GCGC----------CGAC----------AC-CGACGGCCCCGTCTCCTCAAAT---GCA----AC-TTGTCGGT-----TCGCCCTAG--------GCCCC-----------TCT…
	1874_6 ATTGACATCTTGAACGCATATTGCGGCCCCGGGTCACTCCCGGGGCCACGCCTGGCTCAGGGTCGTATAGCT-GAAAGATCGCCGCG--------TTCCTCC------------------------------------GGG-----GAC-GCGGCGCCCTG--------GGA--------------C-G-----------------------TCGGAG-CCCC---------------CCCGTTTC---------------GCGG-------GTT-GG---------------------------------GGCCCCGTCTCCTCAAAT---GCA----ACTTTGTCGGTT---TCCGCCCCTG--------GCCCT---TTC-----CCCG…
	846_6 ATTGACATCTTGAACGCATATTGCGGCCCCGGGTCACTCCCGGGGCCACGCCTGGCTCAGGGTCGTATAGCT-GAAAGATCGTCGCG--------TTCCTCC------------------------------------GGG-----GAC-GCGGCGCCCTG--------GGA--------------C-G-----------------------TCGGAG-CCCC---------------CCCGTTTC---------------GCGG-------GTC-GG---------------------------------GGCCCCGTCTCCTCAAAT---GCA----ACTTTGTCGGTT---TCCGCCCCTG--------GCCTT-TCTTC-----CCCGC…
	1873_6 ATTGACATCTTGAACGCATATTGCGGCCCCGGGTCACTCCCGGGGCCACGCCTGGCTCAGGGTCGTATAGCT-GAAAGATCGTCGCG--------TTCCTCC------------------------------------GGG-----GAC-GCGGCGCCCTG--------GGA--------------C-G-----------------------TCGGAG-CCCC---------------CCCGTTTC---------------GCGG-------GTT-GG---------------------------------GGCCCCGTCTCCTCAAAT---GCA----ACTTTGTCGGTT---TCCGCCCCTG--------GCCTT-TCTTC-----CCCG…
	1943_6 ATTGACATCTTGAACGCATATTGCGGCCCCGGGTCACTCCCGGGGCCACGCCTGGCTCAGGGTCGTATAGCT-GAAAGATCGTCGCG--------TTCCTCC------------------------------------GGG-----GAC-GCGGCGCCCTG--------GGA--------------C-G-----------------------TCGGAG-CCCCC-------CT----CCCCGTTTC---------------GCGG-------GTC-GG---------------------------------GGCCCCGTCTCCTCAAAT---GCA----ACTTTGTCGGTT---TCCGCCCCTG--------GCCTT-TCTTC-----TCCG…
	1318_6 ATTGACATCTTGAACGCATATTGCGGCCCCGGGTCACTCCCGGGGCCACGCCTGGCTCAGGGTCGTATAGCT-GAAAGATCGTCGCG--------TTCCTCC------------------------------------GGG-----GAC-GCGGCGCCCTG--------GGA--------------C-G-----------------------TCGGAG-CCCCC-------CT----CCCCGTTTC---------------GCGG--G-TT-GTT-GG---------------------------------GGCCCCGTCTCCTCAAAT---GCA----ACTTTGTCGGTT---TCCGCCCCTG--------GCCTT-TCTTC-----CCCG…
	1870_6 ATTGACATCTTGAACGCATATTGCGGCCCCGGGTCACTCCCGGGGCCACGCCTGGCTCAGGGTCGTATAGCT-GAAAGATCGTCGCG--------TTCCTCC------------------------------------GGG-----GAC-GCGGCGCCCTG--------GGA--------------C-G-----------------------TCGGAG-CCCCC-------CT----CCCCGTTTC---------------GCGG--G-TT-GTT-GG---------------------------------GGCCCCGTCTCCTCAAAT---GCA----ACTTTGTCGGTT---TCCGCCCCTG--------GCCTT-TCTTC-----CCCG…
	1869_6 ATTGACATCTTGAACGCATATTGCGGCCCCGGGTCACTCCCGGGGCCACGCCTGGCTCAGGGTCGTATAGCT-GAAAGATCGTCGCG--------TTCCTCC------------------------------------GGG-----GAC-GCGGCGCCCTG--------GGA--------------C-G-----------------------TCGGAG-CCCCCT------CC----CCCCGTTTC---------------GCGG--G-TT-GTT-GG---------------------------------GGCCCCGTCTCCTCAAAT---GCA----ACTTTGTCGGTT---TCCGCCCCTG--------GCCCT---TTC-----CCCG…
	845_6 ATTGACATCTTGAACGCATATTGCGGCCCCGGGTCACTCCCGGGGCCACGCCTGGCTCAGGGTCGTATAGCT-GAAAGATCGCCGCG--------TTCCTCC------------------------------------GGG-----GAC-GCGGCGCCCTG--------GGA--------------C-G-----------------------TCGGAG-CCCCC-------GC----CCCCGTTTC---------------GCGG--G-TT-GTTGGG---------------------------------GGCCCCGTCTCCTCAAAT---GCA----ACTTTGTCGGTT---TCCGCCCCTG--------GCCCT---TTC-----CCCGC…
	860_6 ATTGACATCTTGAACGCATATTGCGGCCCCGGGTCACTCCCGGGGCCACGCCTGGCTCAGGGTCGTATAGCT-GAAAGATCGTCGCG--------TTCCTTC------------------------------------GGG-----GAC-GCGGCGCCCTG--------GGA--------------C-G-----------------------TCGGAG-CCCC---------------CCCGTTTC---------------GGCG-------GGC-GG---------------------------------GGCCCCGTCTCCTCAAAT---GCA----ACTTTGTCGGTT---TCCGCCCCTG--------GCCTC-----T-----CCCGC…
	1309_7 ATTGACATCTTGAACGCATATTGCGGCCCCGGGTCACTCCCGGGGCCACGCCTGGCTCAGGGTCGTATAGCT-GAAAGATCGTCGCC--------TTCCTTC------------------------------------GGG-----AGC-GCGGCGCCCTG--------GGA--------------C-G-----------------------TCGGAGCCCCT---------------CCCACT--------------------G-------GCG-GG---------------------------------GGCCCCGTCTCCTCAAAG---GCA----ACTTTGTCGGTG---TCCGCCCCTG--------GCCCT-----------CCCG…
	2448_7 ATTGACATCTTGAACGCATATTGCGGCCCCGGGTCACTCCCGGGGCCACGCCTGGCTCAGGGTCGTATAGCT-GAAAGATCGTCGCC--------TTCCTTC------------------------------------GGG-----AGC-GCGGCGCCCTG--------GGA--------------C-G-----------------------TCGGAG-CCCT---------------CCCACT--------------------G-------GCG-GG---------------------------------GGCCCCGTCTCCTCAAAG---GCA----ACTTTGTCGGTG---TCCGCCCCTG--------GCCCT-----------CCCG…
	2859_7 ATTGACATCTTGAACGCATATTGCGGCCCCGGGTCACTCCCGGGGCCACGCCTGGCTCAGGGTCGTATAGCT-GAAAGATCGTCGCC--------TTCCTTC------------------------------------GGG-----AGC-GCGGCGCCCTG--------GGA--------------C-G-----------------------TCGGAG-CCCT---------------CCCACT--------------------G-------GCG-GG---------------------------------GGCCCCGTCTCCTCAAAG---GCA----ACTTTGTCGGTG---TCCGCCCCTG--------GCCCT-----------CCCG…
	2442_7 ATTGACATCTTGAACGCATATTGCGGCCCCGGGTCACTCCCGGGGCCACGCCTGGCTCAGGGTCGTATAGCT-GAAAGATCGTCGCC--------TTCCTTC------------------------------------GGG-----AGC-GCGGCGCCCTG--------GGA--------------C-G-----------------------TCGGAGCCCCT---------------CCCATT--------------------G-------GCG-GG---------------------------------GGCCCCGCCTCCTCAAAG---GCA----ATTTTGTCGGTG---TCCGCCCCTG--------GCCCT-----------CCCG…
	2443_7 ATTGACATCTTGAACGCATATTGCGGCCCCGGGTCACTCCCGGGGCCACGCCTGGCTCAGGGTCGTATAGCT-GAAAGATCGTCGCC--------TTCCTTC------------------------------------GGG-----AGC-GCGGCGCCCTG--------GGA--------------C-G-----------------------TCGGAG-CCCT---------------CCCACT--------------------G-------GCG-GG---------------------------------GGCCCCGTCTCCTCAAAG---GCA----ACTTTGTCGGTG---TCCGCCCCTG--------GCCCT-----------CCCG…
	2449_7 ATTGACATCTTGAACGCATATTGCGGCCCCGGGTCACTCCCGGGGCCACGCCTGGCTCAGGGTCGTATAGCT-GAAAGATCGTCGCC--------TTCCTTC------------------------------------GGG-----AGC-GCGGCGCCCTG--------GGA--------------C-G-----------------------TCGGAG-CCCT---------------CCCACT--------------------G-------GCG-GG---------------------------------GGCTCCGTCTCCTCAAAG---GCA----ACTTTGTCGGTG---TCCGCCCCTG--------GCCCT-----------CCCG…
	1202_8 ATTGACATCTTGAACGCATATTGCGGCCCCGGGTCACTCCCGGGGCCACGCCTGGCTCAGGGTCGTATAGCT-GAAAGATCGTCGCC--------TCCCTTTCG--------------------------------CGGGG-----TGC-GCGACGCCCTG--------GGA--------------C-G-----------------------TCGGAG-CCTC---------------CTC-------------------------------GCG-GG---------------------------------GGCCCCGTCTCCTCAAGC---GCC----AC-TTGTCGGTT----TCGCCCCTG--------GCCCG-CCCCC-----GCTC…
	2014_8 ATTGACATCTTGAACGCATATTGCGGCCCCGGGTCACTCCCGGGGCCACGCCTGGCTCAGGGTCGTATAGCT-GAAAGATCGTCGCC--------TCCCTTTCG--------------------------------CGGGG-----TGC-GCGACGCCCTG--------GGA--------------C-G-----------------------TCGGAG-CCTC---------------CTC-------------------------------GCG-GG---------------------------------GGCCCCGTCTCCTCAAGC---GCC----AC-TTGTCGGTT----TCGCCCCTG--------GCCCG-CCCCC-----GCTC…
	1957_8 ATTGACATCTTGAACGCATATTGCGGCCCCGGGTCACTCCCGGGGCCACGCCTGGCTCAGGGTCGTATAGCT-GAAAGATCGTCGCC--------TCCCTTTCG--------------------------------CGGGG-----TGC-GCGATGCCCTG--------GGA--------------C-G-----------------------TCGGAG-CCTC---------------CTC-------------------------------GCG-GG---------------------------------GGCCCCGTCTCCTCAAGC---GCC----AC-TTGTCGGTT----TCGCCCCTG--------GCCCG-CCCCC-----GCTC…
	2920_8 ATTGACATCTTGAACGCATATTGCGGCCCCGGGTCACTCCCGGGGCCACGCCTGGCTCAGGGTCGTATAGCT-GAAAGATCGTCGCC--------TCCCTTTCG--------------------------------CGGGG-----TGC-GCGACGCCCTG--------GGA--------------C-G-----------------------TCGGAG-CCTC---------------CTC-------------------------------GCG-GG---------------------------------GGCCCCGTCTCCTCAAGC---GCC----AC-TTGTCGGTT----TCGCCCCTG--------GCCTG-CCCCC-----GCTC…
	1203_8 ATTGACATCTTGAACGCATATTGCGGCCCCGGGTCACTCCCGGGGCCACGCCTGGCTCAGGGTCGTATAGCT-GAAAGATCGTCGCC--------TCCCTCTCG--------------------------------CGGGG-----TGC-GCGACGCCCTG--------GGA--------------C-G-----------------------TCGGAG-CCTC---------------CTC-------------------------------GCG-GG---------------------------------GGCCCCGTCTCCTCAAGC---GCC----AC-TTGTCGGTT----TCGCCCCTG--------GCCCG-CCCCC-----GCTC…
	1946_8 ATTGACATCTTGAACGCATATTGCGGCCCCGGGTCACTCCCGGGGCCACGCCTGGCTCAGGGTCGTATAGCT-GAAAGATCGTCGCC--------TCCCTCTCG--------------------------------CGGGG-----TGC-GCGACGCCCTG--------GGA--------------C-G-----------------------TCGGAG-CCTC---------------CTC-------------------------------GCG-GG---------------------------------GGCCCCGTCTCCTCAAGC---GCC----AC-TTGTCGGTT----TCGCCCCTG--------GCCCG-CCCCC-----GCTC…
	1198_8 ATTGACATCTTGAACGCATATTGCGGCCCCGGGTCACTCCCGGGGCCACGCCTGGCTCAGGGTCGTATAGCT-GAAAGATCGTCGCC--------TCCCTCTCG--------------------------------CGGGG-----TGC-GCGACGCCCTG--------GGA--------------C-G-----------------------TCGGAG-CCTC---------------CTC-------------------------------GCG-GG---------------------------------GGCCCCGTCTCCTCAAGC---GCC----AC-TTGTCGGTT----TCGCCCCTG--------GCCCG-CCCCC-----GCTC…
	1199_8 ATTGACATCTTGAACGCATATTGCGGCCCCGGGTCACTCCCGGGGCCACGCCTGGCTCAGGGTCGTATAGCT-GAAAGATCGTCGCC--------TCCCTYTCG--------------------------------CGGGG-----TGC-GCGACGCCCTG--------GGA--------------C-G-----------------------TCGGAG-CCTC---------------CTC-------------------------------GCG-GG---------------------------------GGCCCCGTCTCCTCAAGC---GCC----AC-TTGTCGGTT----TCGCCCCTG--------GCCCG-CCCCC-----GCTC…
	1988_8 ATTGACATCTTGAACGCATATTGCGGCCCCGGGTCACTCCCGGGGCCACGCCTGGCTCAGGGTCGTATAGCT-GAAAGATCGTCGCC--------TCCCTCTCG--------------------------------CGGGG-----TGC-GCGACGCCCTG--------GGA--------------C-G-----------------------TCGGAG-CCTC---------------CTC-------------------------------GCG-GG---------------------------------GGCCCCGTCTCCTCAAGC---GCC----AC-TTGTCGGTT----TCGCCCCTG--------GCCCG-CCCCC-----GCTC…
	2476_8 ATTGACATCTTGAACGCATATTGCGGCCCCGGGTCACTCCCGGGGCCACGCCTGGCTCAGGGTCGTATAGCT-GAAAGATCGTCGCC--------TCCCTCTCG--------------------------------CGGGG-----TGC-GCGACGCCCTG--------GGA--------------C-G-----------------------TCGGAG-CCTC---------------CTC-------------------------------GCG-GG---------------------------------GGCCCCGTCTCCTCAAGC---GCC----AC-TTGTCGGTT----TCGCCCCTG--------GCCGG-CCCCC-----GCTC…
	862_9 ATTGACATCTTGAACGCATATTGCGGCCCCGGGTCACTCCCGGGGCCACGCCTGGCTCAGGGTCGTATAGCT-GAAAGATCGTCGCT--------CGCTCCCC-------------------------------------G-----CGA-GCGGCGCCCTG--------GGA--------------C-G-----------------------TCGGAG-CCTC---------------CTCTAGC---------------------------GGG-GA---------------------------------AGCCCCGTCTCCTCAAAT---GCA----AC-TTGTCGGTT----TCGCCCCTG--------GCCTC-CCGCG-----CCCCC…
	2281_23 ATTGACATCTTGAACGCATATTGCGGCCCCGGGTCACTCCCGGGGCCACGCCTGGCTCAGGGTCGTGTAGCT-GAACGATCGCCGCC---------------------------------------------------------TCGGC-GCGGCGCCTTG--------GGA--------------C-GC---------------------GTCGGAG-CCCT-----------------------------------------------------AG---------------------------------GGCCCCGTCCCCTCAAAA---GCAC---AT-CAGTCGGTC---TTCGCCCCGG--------CCCCC-----------GCC…
	825_1 ATTGACATCTTGAACGCATATTGCGGCCCCGGGTCACTCCCGGGGCCACGCCTGGCTCAGGGTCGTGTAGCT-AGCCAATCGCAGAT----------------------------------------------------------TCGC-TCTGCGCCTCG--------GGA--------------CTG-----------------------TCCGAG-GCCTCG---------------------------------------------------CG---------------------------------GCCTCGGTCTCCTCAGAT---ACA-------TGTTTGGTTTAAGTCGCGTCTG--------TCTCC-C---------ACCCG…
	1945_1 ATTGACATCTTGAACGCATATTGCGGCCCCGGGTCACTCCCGGGGCCACGCCTGGCTCAGGGTCGTGTAGCT-AGCCAATCGCAGAT----------------------------------------------------------TCGC-TCTGCGCCTCG--------GGA--------------CTG-----------------------TCCGAG-GCCTCG---------------------------------------------------CG---------------------------------GCCTCGGTCTCCTCAGAT---ACA-------TGTTTGGTTTAAGTCGCGTCTG--------TCTCC-C---------ACCC…
	836_1 ATTGACATCTTGAACGCATATTGCGGCCCCGGGTCACTCCCGGGGCCACGCCTGGCTCAGGGTCGTGTAGCT-AGCCAATCGCAGAT----------------------------------------------------------TCGC-TCTGCGCCTCG--------GGA--------------CTG-----------------------TCCGAG-GCCTCG---------------------------------------------------CG---------------------------------GCCTCGGTCTCCTCAGAT---ACA-------TGTTTGGTTTAAGTCGCGTCTG--------TCTCC-C---------ACCCG…
	2220_1 ATTGACATCTTGAACGCATATTGCGGCCCCGGGTCACTCCCGGGGCCACGCCTGGCTCAGGGTCGTGTAGCT-AGCCAATCGCAGAT----------------------------------------------------------TCGC-TCTGCGCCTCG--------GGA--------------CTG-----------------------TCCGAG-GCCTCG---------------------------------------------------CG---------------------------------GCCTCGGTCTCCTCAGAT---ACA-------TGTTTGGTTTAAGTCGCGTCTG--------TCTCC-C---------ACCC…
	2911_1 ATTGACATCTTGAACGCATATTGCGGCCCCGGGTCACTCCCGGGGCCACGCCTGGCTCAGGGTCGTGTAGCT-AGCCAATCGCAGAT----------------------------------------------------------TTGC-TCTGCGCCTCG--------GGA--------------CTG-----------------------TCCGAG-GCCTCG---------------------------------------------------CG---------------------------------GCCTCGGTCTCCTCAGAT---ACA-------TGTTTGGTTTAAGTCGCGTCTG--------TCTCC-C---------ACCC…
	1327_1 ATTGACATCTTGAACGCATATTGCGGCCCCGGGTCACTCCCGGGGCCACGCCTGGCTCAGGGTCGTGTAGCT-AGCCAATCGCAGAT----------------------------------------------------------TTGC-TCTGCGCCTCG--------GGA--------------CTG-----------------------TCCGAG-GCCTCG---------------------------------------------------CG---------------------------------GCCTCGGTCTCCTCAGAT---ACA-------TGTTTGGTTTAAGTCGCGTCTG--------TCTCC-C---------ACCC…
	1332_1 ATTGACATCTTGAACGCATATTGCGGCCCCGGGTCACTCCCGGGGCCACGCCTGGCTCAGGGTCGTGTAGCT-AGCCAATCGCAGAT----------------------------------------------------------TCGC-TTTGCGCCTCG--------GGA--------------CTG-----------------------TCCGAG-GCCTCG---------------------------------------------------CG---------------------------------GCCTCGGTCTCCTCAGAT---ACA-------TGTTTGGTTTAAGTCGCGTCTG--------TCTCC-C---------ACCC…
	1341_1 ATTGACATCTTGAACGCATATTGCGGCCCCGGGTCACTCCCGGGGCCACGCCTGGCTCAGGGTCGTGTAGCT-AGCCAATCGCAGAT----------------------------------------------------------TCGC-TCTGCGCCTCG--------GGA--------------CTG-----------------------TCCGAG-GCCTCG---------------------------------------------------CG---------------------------------GCCTCGGTCTCCTCAGAT---ACA-------TGTTTGGTTTAAGTCGCGTCTG--------TCTCC-C---------ACCC…
	2453_1 ATTGACATCTTGAACGCATATTGCGGCCCCGGGTCACTCCCGGGGCCACGCCTGGCTCAGGGTCGTGTAGCT-AGCCAATCGCAGAT----------------------------------------------------------TCGC-TCTGCGCCTCG--------GGA--------------CTG-----------------------TCCGAG-GCCTCG---------------------------------------------------CG---------------------------------GCCTCGGTCTCCTCAGAT---ACA-------TGTTTGG-TTAAGTCGCGTCTG--------TCTCC-C---------ACCC…
	2788_1 ATTGACATCTTGAACGCATATTGCGGCCCCGGGTCACTCCCGGGGCCACGCCTGGCTCAGGGTCGTGTAGCT-AGCCAATCGCAGAT----------------------------------------------------------TCGC-TCTGCGCCTCG--------GGA--------------CTG-----------------------TCCGAG-GCCTCG---------------------------------------------------CG---------------------------------GCCTCGGTCTCCTCAGAT---ACA-------TGTTTGG-TTAAGTCGCGTCTG--------TCTCC-C---------ACCC…
	2796_1 ATTGACATCTTGAACGCATATTGCGGCCCCGGGTCACTCCCGGGGCCACGCCTGGCTCAGGGTCGTGTAGCT-AGCCAATCGCAGAT----------------------------------------------------------TCGC-TCTGCGCCTCG--------GGA--------------CTG-----------------------TCCGAG-GCCTCG---------------------------------------------------CG---------------------------------GCCTCGGTCTCCTCAAAT---ACA-------TGTTTGG-TTAAGTCGCGTCTG--------TCTCC-C---------ACCC…
	1938_1 ATTGACATCTTGAACGCATATTGCGGCCCCGGGTCACTCCCGGGGCCACGCCTGGCTCAGGGTCGTGTAGCT-AGCCAATCGCAGAT----------------------------------------------------------TCGC-TCTGCGCCTCG--------GGA--------------CTG-----------------------TCCGAG-GCCTCG---------------------------------------------------CG---------------------------------GCCTCGGTCTCCTCAGAT---ACA-------TGTTTGGTT-AAGTCGCGTCTG--------TCTCC-C---------ACCC…
	2219_1 ATTGACATCTTGAACGCATATTGCGGCCCCGGGTCACTCCCGGGGCCACGCCTGGCTCAGGGTCGTGTAGCT-AGCCAATCGCAGAT----------------------------------------------------------TCGC-TCTGCGCCTCG--------GGA--------------CTG-----------------------TCCGAG-GCCTTG---------------------------------------------------T----------------------------------GCCTCGGTCTCCTCAGAT---ACA-------TGTTTGGTTTAAGTCGCGTCTG--------TCTCC-C---------ACCC…
	1339_1 ATTGACATCTTGAACGCATATTGCGGCCCCGGGTCACTCCCGGGGCCACGCCTGGCTCAGGGTCGTGTAGCT-AGCCAATCGCAGAT----------------------------------------------------------TTGC-TCTGCGCCTCG--------GGA--------------CTG-----------------------TCCGAG-GCCTTG---------------------------------------------------T----------------------------------GCCTCGGTCTCCTCAGAT---ACA-------TGTTTGGTTTAAGTCGCGTCTG--------TCTCC-C---------ACCC…
	1949_1 ATTGACATCTTGAACGCATATTGCGGCCCCGGGTCACTCCCGGGGCCACGCCTGGCTCAGGGTCGTGTAGCT-AGCCAATCGCAGAT----------------------------------------------------------TTGC-TCTGCGCCTCG--------GGA--------------CTG-----------------------TCCGAG-GCCTTG---------------------------------------------------T----------------------------------GCCTCGGTCTCCTCAGAT---ACA-------TGTTTGGTTTAAGTCGCGTCTG--------TCTCC-C---------ACCC…
	1939_1 ATTGACATCTTGAACGCATATTGCGGCCCCGGGTCACTCCCGGGGCCACGCCTGGCTCAGGGTCGTGTAGCT-AGCCAATCGCAGAT----------------------------------------------------------TCGC-TCTGCGCCTCG--------GGA--------------CTG-----------------------TCCGAG-GCCTTG---------------------------------------------------T----------------------------------GCCTCGGTCTCCTCAGAT---ACA-------TGTTTGG-TTAAGTCGCGTCTG--------TCTCC-C---------ACCC…
	1954_1 ATTGACATCTTGAACGCATATTGCGGCCCCGGGTCACTCCCGGGGCCACGCCTGGCTCAGGGTCGTGTAGCT-AGCCAATCGCAGAT----------------------------------------------------------TCGC-TCTGCGCCTCG--------GGA--------------CTG-----------------------TCCGAG-GCCTTG---------------------------------------------------T----------------------------------GCCTCGGTCTCCTCAGAT---ACA-------TGTTTGG-TTAAGTCGCGTCTG--------TCTCC-C---------ACCC…
	2445_1 ATTGACATCTTGAACGCATATTGCGGCCCCGGGTCACTCCCGGGGCCACGCCTGGCTCAGGGTCGTGTAGCT-AACCAATCGCAGAT----------------------------------------------------------TCGC-TCTGCGCCTCG--------GGA--------------CTG-----------------------TCCGAG-GCCTTG---------------------------------------------------T----------------------------------GCCTCGGTCTCCTCAGAT---ACA-------TGTTTGG-TTAAGTCGCGTCTG--------TCTCC-C---------ACCC…
	2794_1 ATTGACATCTTGAACGCATATTGCGGCCCCGGGTCACTCCCGGGGCCACGCCTGGCTCAGGGTCGTGTAGCT-AGCCAATCGCAGAT----------------------------------------------------------TTGC-TCTGCGCCTCG--------GGA--------------CTG-----------------------TCCGAG-GCCTTG---------------------------------------------------T----------------------------------GCCTCGGTCTCCTCAGAT---ACA-------TGTTTGGTT-AAGTCGCGTCTG--------TCTCC-C---------ACCC…
	2862_1 ATTGACATCTTGAACGCATATTGCGGCCCCGGGTCACTCCCGGGGCCACGCCTGGCTCAGGGTCGTGTAGCT-AGCCAATCGCAGAT----------------------------------------------------------TCGC-TCTGCGCCTCG--------GGA--------------CTG-----------------------TCCGAG-GCCTTG---------------------------------------------------T----------------------------------GCCTCGGTCTCCTCAGAT---ACA-------TGTTTGGTT-AAGTCGCGTCTG--------TCTCC-C---------ACCC…
	2848_14 ATTGACATCTTGAACGCATATTGCGGCCCCGGGTCACTCCCGGGGCCACGCCTGGCTCAGGGTCGTGTAGCT-TGTACATCGCGGGC--------GTGGCTTCACC------------------------------GGCCA-----CGC-CCCGCGCCTTG--------GGA--------------CTG-----------------------TCTGAG-AGACGTA----------------------------------------------AAA-GT---------------------------------TTCTCAGTCTCCTCAAATCACACA----AA-GTCGTGCTT-TCCTCTCCCCAG---------CTCC-GGGTGGCAG-ACC…
	2040_14 ATTGACATCTTGAACGCATATTGCGGCCCCGGGTCACTCCCGGGGCCACGCCTGGCTCAGGGTCGTGTAGCT-TGTACATCGCGGGC--------GTGGCTTCACC------------------------------GGCCA-----CGC-CCCGCGCCTTG--------GGA--------------CTG-----------------------TCTGAG-AGACGTA----------------------------------------------AAA-GT---------------------------------TTCTCAGTCTCCTCAAATCACACA----AA-GTCGTGCTT-TCCTCTCCCCAG---------CTCC-GGGTGGCAG-ACC…
	2811_14 ATTGACATCTTGAACGCATATTGCGGCCCCGGGTCACTCCCGGGGCCACGCCTGGCTCAGGGTCGTGTAGCT-TGTACATCGCGGGC--------GTGGCTT--CC------------------------------GGCCA-----CGC-CCCGCGCCTTG--------GGA--------------CTG-----------------------TCTGAG-AGACGTA----------------------------------------------AAA-GT---------------------------------TTCTCAGTCTCCTCAAATCACACA----AA-GTCGTGCTT-TCCTCTCCCCAG---------CTCC-GGGTGGCAG-ACC…
	2226_4 ATTGACATCTTGAACGCATATTGCGGCCCCGGGTCACTCCCGGGGCCACGCCTGGCTCAGGGTCGTGTAGCT-TGTACATCGCGGGTGTGT----GTGTGTGTGTTTGT-----------------------TCGCAAGCGC---CCAC-CCCGCGCCTTG--------GGA--------------CCG-----------------------TCTGAG-GCCT---------------TTCTCGTC--------------GAGAG-------AGC-GG---------------------------------GCCTCAGTCTCCTCAAATCA-CCA----GA-GTCGCGTTC---TTCTCCCTG---------CCCCCTGGGTGGCAACGCTC…
	2800_27 ATTGACATCTTGAACGCATATTGCGGCCCCGGGTCACTCCCGGGGCCACGCCTGGCTCAGGGTCGTGTAGCT-TGTACATCGCGGGTGTGTGTGCGTGTTTGTGTTTGT-----------------------TCGCAAGCGCGCTTCAC-CCCGCGCCTTG--------GGA--------------CCG-----------------------TCTGAG-GCCT---------------GTCTCGTC--------------GAGAG-------CGC-CG---------------------------------GCCTCAGTCTCCTCAAATCA-CCA----GA-GTCGCGTTC---TTCTCCCTG---------CCCCC-GGGTGGCAACGCT…
	840_5 ATTGACATCTTGAACGCATATTGCGGCCCCGGGTCACTCCCGGGGCCACGCCTGGCTCAGGGTCGTATAGCT-CGTACATCGTGGGT--------GTGTGTCTGTC---------------------------CGCAGGCA-----CGCCCCCGCGCCTTG--------GGA--------------CCG-----------------------TCTGAG-AGCT---------------CTC---------------------------------G-AG---------------------------------CTCTCAGTCTCCTCAAATCA-CCA----AA-GTCGCGTTC---TTCTCCCTGG--------CCCCC-GGGTGGCAG-ACCCG…
	2778_5 ATTGACATCTTGAACGCATATTGCGGCCCCGGGTCACTCCCGGGGCCACGCCTGGCTCAGGGTCGTATAGCT-CGTACATCGTGGGT--------GTGTGTCTGTC---------------------------CGCAGGCA-----CGCCCCCGCGCCTTG--------GGA--------------CCG-----------------------TCTGAG-AGCT---------------CTC---------------------------------G-AG---------------------------------CTCTCAGTCTCCTCAAATCA-CCA----AA-GTCGCGTTC---TTCTCCCTGG--------CCCCC-GGGTGGCAA-ACCC…
	842_5 ATTGACATCTTGAACGCATATTGCGGCCCCGGGTCACTCCCGGGGCCACGCCTGGCTCAGGGTCGTATAGCT-CGTACATCGTGGGT--------GGGTGTCTGTC---------------------------CGCAGGCA-----CGCCCCCGCGCCTTG--------GGA--------------CCG-----------------------TCTGAG-AGCT---------------CTC---------------------------------G-AG---------------------------------CTCTCAGTCTCCTCAAATCA-CCA----AA-GTCGCGTTC---TTCTCCCTGG--------CCCCC-GGGTGGCAG-ACCCG…
	2900_5 ATTGACATCTTGAACGCATATTGCGGCCCCGGGTCACTCCCGGGGCCACGCCTGGCTCAGGGTCGTATAGCT-CGTACATCGTGGGT--------GTGTGTCTGTC---------------------------CGCAGGCA-----CGCCCCCGCGCCTTG--------GGA--------------CCG-----------------------TCTGAG-AGCT---------------CTC---------------------------------G-AG---------------------------------CTCTCAGTCTCCTCAAATCA-CCA----AA-GTCGCGTTC---TTCTCCCTGC--------CCCCC-GGGTGGCAA-ACCC…
	2267_16 ATTGACATCTTGAACGCATATTGCGGCCCCGGGTCACTCCCGGGGCCACGCCTGGCTCAGGGTCGTATAGCT-CTTACATCGTGGGT--------GTGTGTCTGTC---------------------------CGCAGGCA-----CGCCCCCGCGCCTTG--------GGA--------------CCG-----------------------TCTGAG-AGCT---------------CTTC----------------------G-------CGG-AG---------------------------------CTCTCAGTCTCCTCAAATCA-CCA----AA-GTCGCGTTC---TTCTCCCTGC--------CCCCC-GGGTGACAA-ACC…
	2268_16 ATTGACATCTTGAACGCATATTGCGGCCCCGGGTCACTCCCGGGGCCACGCCTGGCTCAGGGTCGTATAGCT-CTTACATCGTGGGT--------GTGTGTCTGTC---------------------------CGCAGGCA-----CGCCCCCGCGCCTTG--------GGA--------------CCG-----------------------TCTGAG-AGCT---------------CTTC----------------------G-------CGG-AG---------------------------------CTCTCAGTCTCCTCAAATCA-CCA----AA-GTCGCGTTC---TTCTCCCTG---------CCCCC-GGGTGACAA-ACC…
	2469_16 ATTGACATCTTGAACGCATATTGCGGCCCCGGGTCACTCCCGGGGCCACGCCTGGCTCAGGGTCGTATAGCT-CTTACATCGTGGGT--------GTGTGTCTGTC---------------------------CGCAGGCA-----CGCCCCCGCGCCTTG--------GGA--------------CCG-----------------------TCTGAG-AGCT---------------CTTC----------------------G-------CGG-AG---------------------------------CTCTCAGTCTCCTCAAATTA-CCA----AA-GTCGCGTTC---TTCTCCCTG---------CCCCC-GGGTGACAA-ACC…
	2269_16 ATTGACATCTTGAACGCATATTGCGGCCCCGGGTCACTCCCGGGGCCACGCCTGGCTCAGGGTCGTATAGCT-CTTACATCGTGGGT--------GTGTGTCTGTC---------------------------CGCAGGCA-----CGCCCCCGCGCCTTG--------GGA--------------CCG-----------------------TCTGAG-AGCT---------------CTTC----------------------G-------CGG-AG---------------------------------CTCTCAGTCTCCTCAAATCA-CCA----AA-GTCGCTTTC---TTCTCCCTG---------CCCCC-GGGTGACAA-ACC…
	2303_16 ATTGACATCTTGAACGCATATTGCGGCCCCGGGTCACTCCCGGGGCCACGCCTGGCTCAGGGTCGTATAGCT-CTTACATCGTGGGT--------GTGTGTCTGTC---------------------------CGCAGGCA-----CGCCCCCGCGCCTTG--------GGA--------------CCG-----------------------TCTGAG-AGCT---------------CTTC----------------------G-------CGG-AG---------------------------------CTCTCAGTCTCCTCAAATCA-CCA----AA-GTCGCGTTC---TTCTCCCTG---------CCCCC-GGGTGACAA-ACC…
	2274_17 ATTGACATCTTGAACGCATATTGCGGCCCCGGGTCACTCCCGGGGCCACGCCTGGCTCAGGGTCGTGTAGCT-CGTCCATCGCGGGT--------GGCTTTTTC----------------------------------GGG-----CCC-CCCGCGCCTCG--------GGAAGTCCGGGTGTTTCCCGCCA-------------------GTCGGGG-CCCCCGG-----TC-----TCCTC-----------------AGACG--C-TC-GAG-AG---------------------------------AGACGGGTCGCTT-------------------------------TCCC--------------CCGG-----------ACG…
	1311_2 ATTGACATCTTGAACGCATATTGCGGCCCCGGGTCACTCCCGGGGCCACGCCCGGCTCAGGGTCGTGTTGCT-TACGGATCGAACCG--------GACGCTC------------------------------------GCG-----TCC-GGGGCGCCCTG--------GGA--------------C-G-----------------------TCGCAG-CGCC-----------------------------------------G-------GAA-GG---------------------------------CGCTTCGTCTCCCCAAGC---ACA----GA-CAGGCGGTG-AGAGCGTGCTCG-CTCGCGGCGGTG-----------GCTC…
	2180_2 ATTGACATCTTGAACGCATATTGCGGCCCCGGGTCACTCCCGGGGCCACGCCCGGCTCAGGGTCGTGTTGCT-TACGGATCGAACCG--------GACGCTC------------------------------------GCG-----TCC-GGGGCGCCCTG--------GGA--------------C-G-----------------------TCGCAG-CGCC-----------------------------------------G-------GAA-GG---------------------------------CGCTTCGTCTCCCCAAGC---ACA----GA-CAGGCGGTG-AGAGCGTGCTCG-CTCGCGGCGGTG-----------GCTC…
	2387_2 ATTGACATCTTGAACGCATATTGCGGCCCCGGGTCACTCCCGGGGCCACGCCCGGCTCAGGGTCGTGTTGCT-TACGGATCGAACCG--------GACGCTC------------------------------------GCG-----TCC-GGGGCGCCCTG--------GGA--------------C-G-----------------------TCGCAG-CGCC-----------------------------------------G-------GAA-GG---------------------------------CGCTTCGTCTCCCCAAGC---ACA----GA-CAGGCGGTG-AGAGCGTGCTCG-CTCGCGGCGGTG-----------GCTC…
	2185_2 ATTGACATCTTGAACGCATATTGCGGCCCCGGGTCACTCCCGGGGCCACGCCCGGCTCAGGGTCGTGTTGCT-TACGGATCGAACCG--------GAC--TC------------------------------------GCG-----TCC-GGGGCGCCCTG--------GGA--------------C-G-----------------------TCGCAG-CGCC-----------------------------------------G-------GAA-GG---------------------------------CGCTTCGTCTCCCCAAGC---ACA----GA-CAGGCGGTG-AGAGCGTGCTCG-CTCGCGGCGGTG-----------GCTC…
	2187_2 ATTGACATCTTGAACGCATATTGCGGCCCCGGGTCACTCCCGGGGCCACGCCCGGCTCAGGGTCGTGTTGCT-TACGGATCGAACCG--------GAC--TC------------------------------------ACG-----TCC-GGGGCGCCCTG--------GGA--------------C-G-----------------------TCGCAG-CGCC-----------------------------------------G-------GAA-GG---------------------------------CGCTTCGTCTCCCCAAGC---ACA----GA-CAGGCGGTG-AGAGCGTGCTCG-CTCGCGGCGGTG-----------GCTC…
	2333_2 ATTGACATCTTGAACGCATATTGCGGCCCCGGGTCACTCCCGGGGCCACGCCCGGCTCAGGGTCGTGTTGCT-TACGGATCGAACCG--------GAC--TC------------------------------------GCG-----TCC-GGGGCGCCCTG--------GGA--------------C-G-----------------------TCGCAG-CGCC-----------------------------------------G-------GAA-GG---------------------------------CGCTTCGTCTCCCCAAGC---ACA----GA-CAGGCGGTG-AGAGCGTGCTCG-CTCGCGGCGGTG-----------GCTC…
	2390_2 ATTGACATCTTGAACGCATATTGCGGCCCCGGGTCACTCCCGGGGCCACGCCCGGCTCAGGGTCGTGTTGCT-TACGGATCGAACCG--------GAC--TC------------------------------------GCG-----TCC-GGGGCGCCCTG--------GGA--------------C-G-----------------------TCGCAG-CGCC-----------------------------------------G-------GAA-GG---------------------------------CGCTTCGTCTCCCCAAGC---ACA----GA-CAGGCGGTG-AGAGCGTGCTCG-CTCGCGGCGGTG-----------GCTC…
	2382_2 ATTGACATCTTGAACGCATATTGCGGCCCCGGGTCACTCCCGGGGCCACGCCCGGCTCAGGGTCGTGTTGCT-TACGGATCGAACTG--------GAC--TC------------------------------------GCG-----TCC-GGGGCGCCCTG--------GGA--------------C-G-----------------------TCGCAG-CGCC-----------------------------------------G-------GAA-GG---------------------------------CGCTTCGTCTCCCCAAGC---ACA----GA-CAGGCGGTG-AGAGCGTGCTCG-CTCGCGGCGGTG-----------GCTC…
	2353_2 ATTGACATCTTGAACGCATATTGCGGCCCCGGGTCACTCCCGGGGCCACGCCCGGCTCAGGGTCGTGTTGCT-TACGGATCGAACCG--------GACGCTC------------------------------------GCG-----TCC-GGGGCGCCCTG--------GGA--------------C-G-----------------------TCGCAG-CGCC-----------------------------------------G-------GAA-GG---------------------------------CGCTTCGTCTCCCCAAGC---ACA----GA-CAGGCGGTG-AGAGCGTGCTCG-CTCGCGGCGGTG-----------GCTC…
	2370_2 ATTGACATCTTGAACGCATATTGCGGCCCCGGGTCACTCCCGGGGCCACGCCCGGCTCAGGGTCGTGTTGCT-TACGGATCGAACCG--------GACGCTC------------------------------------GCG-----TCC-GGGGCGCCCTG--------GGA--------------C-G-----------------------TCGCAG-CGCC-----------------------------------------G-------GAA-GG---------------------------------CGCTTCGTCTCCCCAAGC---ACA----GA-CAGGCGGTG-AGAGCGTGCTCG-CTCGCGGCGGTG-----------GCTC…
	1207_3 ATTGACATCTTGAACGCATATTGCGGCCCCGGGTCACTCCCGGGGCCACGCCCGGCTCAGGGTCGTATTGCT-TACAGATCGCGCCG--------GAC--TC------------------------------------GCG-----TCC-GGGGCGCCCTG--------GGA--------------C-G-----------------------TCGCAG-CGCCG--------------GCC-------------------GTGTG-------GCC-GG---------------------------------CGCTTCGTCTCCCCAAGC---ACA----GA-CAGGCGGTACAGAGCGTGCTCG-CTCGCGGCGGTG-----------GCTC…
	2878_3 ATTGACATCTTGAACGCATATTGCGGCCCCGGGTCACTCCCGGGGCCACGCCCGGCTCAGGGTCGTATTGCT-TACAGATCGCGCCG--------GAC--TC------------------------------------GCG-----TCC-GGGGCGCCCTG--------GGA--------------C-G-----------------------TCGCAG-CGCCG--------------GCC-------------------GCGTG-------GCC-GG---------------------------------CGCTTCGTCTCCCCAAGC---ACA----GA-CAGGCGGTACAGAGCGTGCTCG-CTCGCGGCGGTG-----------GCTC…
	2883_3 ATTGACATCTTGAACGCATATTGCGGCCCCGGGTCACTCCCGGGGCCACGCCCGGCTCAGGGTCGTATTGCT-TACAGATCGCGCCG--------GAC--TC------------------------------------GCG-----TCC-GGGGCGCCCTG--------GGA--------------C-G-----------------------TCGCAG-CGCCG--------------GCC-------------------GTGTG-------GCC-GG---------------------------------CGCTTCGTCTCCCCAAGC---ACA----GA-CAGGCGGTACAGAGCGTGCTCG-CTCGCGGCGGTG-----------GCTC…
	2275_3 ATTGACATCTTGAACGCATATTGCGGCCCCGGGTCACTCCCGGGGCCACGCCCGGCTCAGGGTCGTATTGCT-TACAGATCGCGCCG--------GAC--TC------------------------------------GCG-----TCC-GGGGCGCCCTG--------GGA--------------C-G-----------------------TCGCAG-CGCCG--------------ACC-------------------GGGTG-------GCC-GG---------------------------------CGCTTCGTCTCCCCAAGC---ACA----GA-CAGGCGGTACAGAGCGTGCTCG-CTCGCGGCGGTG-----------GCTC…
	2287_3 ATTGACATCTTGAACGCATATTGCGGCCCCGGGTCACTCCCGGGGCCACGCCCGGCTCAGGGTCGTATTGCT-TACAGATCGCGCCG--------GAC--TC------------------------------------GCG-----TCC-GGGGCGCCCTG--------GGA--------------C-G-----------------------TCGCAG-CGCCG--------------GCC-------------------GGGTG-------GCC-GG---------------------------------CGCTTCGTCTCCCCAAGC---ACA----GA-CAGGCGGTACAGAGCGTGCTCG-CTCGCGGCGGTG-----------GCTC…
	2286_3 ATTGACATCTTGAACGCATATTGCGGCCCCGGGTCACTCCCGGGGCCACGCCCGGCTCAGGGTCGTATTGCT-TACAGATCGCGCCG--------GAC--TC------------------------------------GCG-----TCC-GGGGCGCCCTG--------GGA--------------C-G-----------------------TCGCAG-CGCCG--------------ACC-------------------GGGCG-------GCC-GG---------------------------------CGCTTCGTCTCCCCAAGC---ACA----GA-CAGGCGGTACAGAGCGTGCTCG-CTCGCGGCGGTG-----------GCTC…
	2463_3 ATTGACATCTTGAACGCATATTGCGGCCCCGGGTCACTCCCGGGGCCACGCCCGGCTCAGGGTCGTATTGCT-TACAGATCGCGCCG--------GAC--TC------------------------------------GCG-----TCC-GGGGCGCCCTG--------GGA--------------C-G-----------------------TCGCAG-CGCCC--------------GCC-------------------GGGTG-------GCC-GG---------------------------------CGCTTCGTCTCCCCAAGC---ACA----GA-CAGGCGGTACAGAGCGTGCTCG-CTCGCGGCGGTG-----------GCTC…
	2814_3 ATTGACATCTTGAACGCATATTGCGGCCCCGGGTCACTCCCGGGGCCACGCCCGGCTCAGGGTCGTATTGCT-CACAGATCGCGCCG--------GAC--TC------------------------------------GCG-----TCC-GGGGCGCCCTG--------GGA--------------C-G-----------------------TCGCAG-CGCCG--------------GCC-------------------GGGCG-------GCC-GG---------------------------------CGCTTCGTCTCCCCAAGC---GCA----GA-CAGGCGGTG-AGAGCGTGCTCG-CTCGCGGCGGTG-----------GCTC…
	2004_15 ATTGACATCTTGAACGCATATTGCGGCCCCGGGTCACTCCCGGGGCCACGCCTGGCTCAGGGTCGTATGGCT-GACCGATCGATTGA--------GACTCTC------------------------------------GCG-----GGT-TTCTCGCCTTG--------GGA--------------T-G-----------------------TCGCAG-CCCC---------------GCTTCGC---------------------------GGC-GG---------------------------------GGCTCCGTCTCCTCAAAG---TCA----GA-CCGACGGAA--GAGCGTGCCCCGCACCCACCGGCG-----------ACT…
	2866_24 ATTGACATCTTGAACGCATATTGCGGCCCCGGGTCACTCCCGGGGCCACGCCTGGCTCAGGGTCGTATAGAACGAGAGATCGTCTGT--------TTCTGTGTTT------------------------------GACACA-----GGA-AAGACGCCTTG--------GGA--------------T-G-----------------------TCGGAG-ATGCT--------------ACTCTTT---------------AACCG-------GGG-TG---------------------------------GCCTCCGTCTCCTCAAAT---TCA----GA-CTGGC--------TCCTC----------GAGCTCT-----------GTC…
	2801_25 ATTGACATCTTGAACGCATATTGCGGCCCCGGGTCACTCCCGGGGCCACGCCTGGCTCAGGGTCGTATAGAACGAGAGATCGCTGGT--------GTTTGT---------------------------------------------TCA-CCGGCGCCTTG--------GGA--------------T-G-----------------------TCGGAG-GCCGCGC---TCGC---TCGCACATTC------------GTGTGTGTTGTTGTGTG-TGT--------------------------------GTCTCCGTCTCCTCAAAT---TCA----GA-CTGGCTCC-----TCGAG-------------TGTT------------TT…
	2277_22 ATTGACATCTTGAACGCATATTGCGGCCCCGGGTCACTCCCGGGGCCACGCCTGGCTCAGGGTCGTGTAGAACGAGAGATCGCACGA--------AATTTGTT-------------------------------------T-----TTC-GGCGCGCCTTG--------GGA--------------C-G-----------------------TCGGAA-AGTGCG-----TGT-----GGAAA--------------GAAGTTTC-------CCC-CGC--------------------------------ACTCCCGTCTCCTTAAAA---TCA----GA-CTGGC--------TCCTCT------------CTCT------------CT…
	2302_20 ATTGACATCTTGAACGCATATTGCGGCCCCGGGTCACTCCCGGGGCCACGCCTGGCTCAGGGTCGTGTAGCT-GAACGATCGCCGCG--------TACCGCTC---------------------------------GCACG-----CGG-CCGGCGCCTTGGGATCGTCGGA-GCCCG---GG---CTGGCG-----TGGCTCGGCCCGGCGGCGGCG-GCGGCGG---TGGG-----CTTGGGTTCC--------TTAAGCTCG--CTTG-TCGTCGTCGTCGTCG-GACGGGACGCGCGCACGCTCGCCGGCCCCGTCTCCTCAAAA---ACA----AC-TTGTCGGT----TTCGCCCCGG---------CCTC-----------GCG…
	2342_21 ATTGACATCTTGAACGCATATTGCGGCCCCGGGTCACTCCCGGGGCCACGCCTGGCTCAGGGTCGTGTAGCT-GAACGATCGCCGCG--------TACCGCTC---------------------------------GCACG-----CGG-CCGGCGCCTTG--------GGACGTCGGA--GCC--CGGGCCTCGCGTGGCTCGGCCCGGCGGCGGCG-GCGGCGG---CGGG-----CTCGGGTT-C--------TTGGGCTCG--CTTG-TCGTCGTCGCGGACGAGACCCG-------CACGCTCGCCGGCCCCGTCTCCTCAAAA---ACA----AC-TTGTCGGT----TTCGCCCCGG---------CCTC-----------GCG…
	1999_13 ATTGACATCTTGAACGCATATTGCGGCCCCGGGTCACTCCCGGGGCCACGCCTGGCTCAGGGTCGTATAGCT-GAACGATCGTCGCT--------CGCTCTCTC--------------------------------GGGGG-----CGG-GCGGCGCCTTG--------GGA--------------C-G-----------------------TCGGAG-CCCGGCGAGGCGTC-GTCTTTTTTCTCTC----GCGAGAGGGAGAG--A-GG-GCG-GCGC----------CGAC----------AC-CGACGGCCCCGTCTCCTCAAAT---GCA----AC-TTGTCGGT-----TCGCCCT-G--------GCCCC-----------TCT…
	2028_13 ATTGACATCTTGAACGCATATTGCGGCCCCGGGTCACTCCCGGGGCCACGCCTGGCTCAGGGTCGTATAGCT-GAACGATCGTCGCT--------CGCTCTCTC--------------------------------GGGGG-----CGG-GCGGCGCCTTG--------GGA--------------C-G-----------------------TCGGAG-CCCGGCGAGGCGTC-GTCTTTTTTCTCTC----GCGAGAGGGAGAG--A-GG-GCG-GCGC----------CGAC----------AC-CGACGGCTCCGTCTCCTCAAAT---GCA----AC-TTGTCGGT-----TCGCCCT-G--------GCCCC-----------TCT…
	2170_6 ATTGACATCTTGAACGCATATTGCGGCCCCGGGTCACTCCCGGGGCCACGCCTGGCTCAGGGTCGTATAGCT-GAAAGATCGCCGCG--------TTCCTCC------------------------------------GGG-----GAC-GCGGCGCCCTG--------GGA--------------C-G-----------------------TCGGAG-CCCC---------------CCCGTTTC---------------GCGG-------GTT-GG---------------------------------GGCCCCGTCTCCTCAAAT---GCA----ACTTTGTCGGTT---TCCGCCCCTG--------GCCTT-TTTTC-----CCCG…
	2169_6 ATTGACATCTTGAACGCATATTGCGGCCCCGGGTCACTCCCGGGGCCACGCCTGGCTCAGGGTCGTATAGCT-GAAAGATCGTCGCG--------TTCCTCC------------------------------------GGG-----GAC-GCGGCGCACTG--------GGA--------------C-G-----------------------TCGGAG-CCCC---------------CCCGTTTC---------------GCGG-------GTC-GG---------------------------------GGCCCCGTCTCCTCAAAT---GCA----ACTTTGTCGGTT---TCCGCCCCTG--------GCCTT-TCTTC-----CCCG…
	2173_6 ATTGACATCTTGAACGCATATTGCGGCCCCGGGTCACTCCCGGGGCCACGCCTGGCTCAGGGTCGTATAGCT-GAAAGATCGTCGCG--------TTCCTCC------------------------------------GGG-----GAC-GCGGCGCCCTG--------GGA--------------C-G-----------------------TCGGAG-CCCC---------------CCCGCTTC---------------GCGG-------GTC-GG---------------------------------GGCCCCGTCTCCTCAAAT---GCA----ACTTTGTCGGTT---TCCGCCCCTG--------GCCTT-TCTTC-----CCCG…
	TB25_10 ATTGACATCTTGAACGCATATTGCGGCCCCGGGTCACTCCCGGGGCCACGCCTGGCTCAGGGTCGTATAGCT-GAACGATCGCCGCC--------CGCCGTCCCGTCTCTCTCGCATTCGCGTGC-GGGGGGGTCGGTAGG-----CGG-GAGGCGCCTTG--------GGA--------------C-G-----------------------TCGGAG-CCCGGCG------------AGGTCTT------------------CC-------TCG-CC------------------------------GACGGCCCCGTCTCCTCAAAT---GCA----AC-TYGTCGGT-----TCGC--------------CCGC--------------…
	1317_6 ATTGACATCTTGAACGCATATTGCGGCCCCGGGTCACTCCCGGGGCCACGCCTGGCTCAGGGTCGTATAGCT-GAAAGATCGCCGCG--------TTCCTCC------------------------------------GGG-----GAC-GCGGCGCCCTG--------GGA--------------C-G-----------------------TCGGAG-CCCCC-------CT----CCCCGTTTC---------------GCGG--G-TT-GTT-GG---------------------------------GGCCCCGTCTCCTCAAAT---GCA----ACTTTGTCGGTT---TCCGCCCCTG--------GCCTT-TCTTC-----CCCG…
	1871_6 ATTGACATCTTGAACGCATATTGCGGCCCCGGGTCACTCCCGGGGCCACGCCTGGCTCAGGGTCGTATAGCT-GAAAGATCGTCGCG--------TTCCTCC------------------------------------GGG-----GAC-GCGGCGCCCTG--------GGA--------------C-G-----------------------TCGGAG-CCCCC-------CT----CCCCGTTTC---------------GCGG--G-TT-GTT-GG---------------------------------GGCCCCGTCTCCTCAAAT---GCA----ACTTTGTCGGTT---TCCGCCCCTG--------GCCCT---TTC-----CCCG…
	2860_1 ATTGACATCTTGAACGCATATTGCGGCCCCGGGTCACTCCCGGGGCCACGCCTGGCTCAGGGTCGTGTAGCT-AGCCAATCGCAGAT----------------------------------------------------------TCGC-TCTGCGCCTCG--------GGA--------------CTG-----------------------TCCGAG-GCCTCG---------------------------------------------------CG---------------------------------GCCTCGGTCTCCTCAAAT---ACA-------TGTTTGGTTTAAGTCGCGTCTG--------TCTCC-C---------ACCC…
	1953_1 ATTGACATCTTGAACGCATATTGCGGCCCCGGGTCACTCCCGGGGCCACGCCTGGCTCAGGGTCGTGTAGCT-AGCCAATCGCAGAT----------------------------------------------------------TCGC-TCTGCGCCTCG--------GGA--------------CTG-----------------------TCCGAG-GCCTCG---------------------------------------------------CG---------------------------------GCCTCGGTCTCCTCAGAT---ACA-------TGTTTGGTTTAAGTCGCGTCTG--------TCTCC-C---------MCCC…
	835_1 ATTGACATCTTGAACGCATATTGCGGCCCCGGGTCACTCCCGGGGCCACGCCTGGCTCAGGGTCGTGTAGCT-AGCCAATCGCAGAT----------------------------------------------------------TCGC-TCTGCGCCTCG--------GGA--------------CTG-----------------------TCCGAG-GCCTCG---------------------------------------------------CG---------------------------------GCCTCGGTCTCCTCAGAT---ACA-------TGTTTGGTTTAAGTCGCGTCTG--------TCTCC-C---------ACCCG…
	828_1 ATTGACATCTTGAACGCATATTGCGGCCCCGGGTCACTCCCGGGGCCACGCCTGGCTCAGGGTCGTGTAGCT-AGCCAATCGCAGAT----------------------------------------------------------TCGC-TCTGCGCCTCG--------GGA--------------CTG-----------------------TCCGAG-GCCTCG---------------------------------------------------CG---------------------------------GCCTCGGTCTCCTCAAAT---ACA-------TGTTTGGTTTAAGTCGCGTCTG--------TCTCC-C---------ACCCG…
	2853_14 ATTGACATCTTGAACGCATATTGCGGCCCCGGGTCACTCCCGGGGCCACGCCTGGCTCAGGGTCGTGTAGCT-TGTACATCGCGGGC--------GTGGCTTCACC------------------------------GGCCA-----CGC-CCCGCGCCTTG--------GGA--------------CTG-----------------------TCTGAG-AGACGTA----------------------------------------------AAA-GT---------------------------------TTCTCAGTCTCCTCAAATCACACA----AA-GTCGTGCTT-TCCTCTCCCCAG---------CTCC-GGGTGGCAG-ACC…
	2865_24 ATTGACATCTTGAACGCATATTGCGGCCCCGGGTCACTCCCGGGGCCACGCCTGGCTCAGGGTCGTATAGAACGAGAGATCGTCTGT--------TTCTGTGTTT------------------------------GACACA-----GGA-AAGACGCCTTG--------GGA--------------T-G-----------------------TCGGAG-ATGCT--------------ACTCTTT---------------AACCG-------GGG-TG---------------------------------GCCTCCGTCTCCTCAAAT---TCA----GA-CTGGC--------TCCTC----------GAGCTCT-----------GTC…
	1312_12 ATTGACATCTTGAACGCATATTGCGGCCCCGGGTCACTCCCGGGGCCACGCCTGGCTCAGGGTCGTATAGCT-GAACGATCGCCGCT--------CGCTCTC------------------------------------GGG-----CGG-GCGGCGCCTTG--------GGA--------------C-G-----------------------TCGGAG-CCCGGCGAGGTGTC-TTTTTTCGTCTC--------GCGAGAGATGG--A-GG-GAG-GCGC----------CGAC----------AC-CGACGGCCCCGTCTCCTCAAAT---GCA----AC-TTGTCGGT-----TCGCCCTGG--------CCCCC-TCT-------TCT…
;
END;
