# Supplementary material for: A mega-cryptic species complex hidden among one of the most common annelids in the North East Atlantic
Source: PLoS One. 2018 Jun 20;13(6):e0198356. doi: 10.1371/journal.pone.0198356 (PMC6010226; doi:10.1371/journal.pone.0198356)
Supplement: S4 Appendix — Alignment, in nexus-format, with all 402 ITS2-sequences, aligned with X-INS-i in MAFFT. (NEX) [file pone.0198356.s004.nex]

#NEXUS
begin taxa;
	dimensions ntax=402;
	taxlabels
	824_1
	825_1
	828_1
	830_1
	835_1
	836_1
	843_1
	856_1
	858_1
	1322_1
	1324_1
	1326_1
	1327_1
	1328_1
	1331_1
	1332_1
	1333_1
	1334_1
	1335_1
	1337_1
	1339_1
	1341_1
	1342_1
	1344_1
	1938_1
	1939_1
	1940_1
	1941_1
	1945_1
	1947_1
	1948_1
	1949_1
	1950_1
	1951_1
	1952_1
	1953_1
	1954_1
	1955_1
	2217_1
	2219_1
	2220_1
	2221_1
	2241_1
	2440_1
	2441_1
	2445_1
	2451_1
	2453_1
	2787_1
	2788_1
	2789_1
	2794_1
	2796_1
	2797_1
	2840_1
	2841_1
	2860_1
	2862_1
	2871_1
	2909_1
	2911_1
	T06_1
	TB29_1
	844_2
	1311_2
	2180_2
	2181_2
	2185_2
	2187_2
	2216_2
	2271_2
	2272_2
	2322_2
	2328_2
	2331_2
	2332_2
	2333_2
	2336_2
	2338_2
	2352_2
	2353_2
	2354_2
	2367_2
	2368_2
	2369_2
	2370_2
	2376_2
	2381_2
	2382_2
	2387_2
	2390_2
	1207_3
	1310_3
	2275_3
	2285_3
	2286_3
	2287_3
	2291_3
	2301_3
	2380_3
	2463_3
	2464_3
	2465_3
	2480_3
	2781_3
	2784_3
	2812_3
	2814_3
	2872_3
	2873_3
	2874_3
	2876_3
	2877_3
	2878_3
	2879_3
	2880_3
	2881_3
	2882_3
	2883_3
	2885_3
	2886_3
	2887_3
	2888_3
	2889_3
	2890_3
	2891_3
	2901_3
	2902_3
	2906_3
	2907_3
	2908_3
	2910_3
	2912_3
	2913_3
	2915_3
	2916_3
	2917_3
	2922_3
	2923_3
	2924_3
	2930_3
	2931_3
	2932_3
	2933_3
	2934_3
	2935_3
	2045_4
	2226_4
	2227_4
	2228_4
	2229_4
	2230_4
	2231_4
	2232_4
	2233_4
	2234_4
	2235_4
	2236_4
	TB28_4
	840_5
	842_5
	2777_5
	2778_5
	2779_5
	2780_5
	2790_5
	2791_5
	2792_5
	2793_5
	2900_5
	2904_5
	2918_5
	2926_5
	2927_5
	2928_5
	T02_5
	T04_5
	838_6
	845_6
	846_6
	847_6
	849_6
	860_6
	1313_6
	1316_6
	1317_6
	1318_6
	1319_6
	1320_6
	1321_6
	1869_6
	1870_6
	1871_6
	1872_6
	1873_6
	1874_6
	1875_6
	1942_6
	1943_6
	2169_6
	2170_6
	2173_6
	1309_7
	2442_7
	2443_7
	2448_7
	2449_7
	2859_7
	1197_8
	1198_8
	1199_8
	1200_8
	1202_8
	1203_8
	1561_8
	1946_8
	1957_8
	1958_8
	1988_8
	1989_8
	2013_8
	2014_8
	2015_8
	2036_8
	2037_8
	2039_8
	2178_8
	2214_8
	2457_8
	2476_8
	2478_8
	2775_8
	2798_8
	2799_8
	2896_8
	2920_8
	2925_8
	861_9
	862_9
	2024_10
	2026_10
	2029_10
	2031_10
	2033_10
	2034_10
	TB25_10
	1560_11
	2323_11
	2786_11
	1312_12
	2171_12
	2194_12
	2196_12
	2198_12
	2199_12
	2200_12
	2201_12
	2202_12
	2222_12
	2223_12
	2224_12
	2225_12
	2806_12
	2818_12
	2826_12
	2829_12
	1201_13
	1205_13
	1923_13
	1956_13
	1959_13
	1960_13
	1986_13
	1999_13
	2027_13
	2028_13
	2035_13
	2038_13
	2175_13
	2183_13
	2184_13
	2215_13
	2317_13
	2337_13
	2458_13
	2475_13
	2776_13
	2813_13
	2921_13
	T01_13
	T03_13
	2040_14
	2042_14
	2044_14
	2477_14
	2479_14
	2811_14
	2842_14
	2843_14
	2844_14
	2845_14
	2846_14
	2847_14
	2848_14
	2850_14
	2851_14
	2852_14
	2853_14
	2854_14
	2855_14
	2003_15
	2004_15
	2005_15
	2008_15
	2009_15
	2010_15
	2011_15
	2012_15
	2017_15
	2018_15
	2019_15
	2020_15
	2025_15
	2030_15
	2043_15
	2849_15
	2267_16
	2268_16
	2269_16
	2270_16
	2289_16
	2290_16
	2292_16
	2294_16
	2295_16
	2296_16
	2297_16
	2298_16
	2299_16
	2300_16
	2303_16
	2305_16
	2306_16
	2307_16
	2309_16
	2310_16
	2316_16
	2325_16
	2330_16
	2339_16
	2341_16
	2355_16
	2356_16
	2357_16
	2358_16
	2359_16
	2361_16
	2362_16
	2363_16
	2364_16
	2366_16
	2373_16
	2374_16
	2379_16
	2389_16
	2391_16
	2462_16
	2466_16
	2467_16
	2469_16
	2470_16
	2471_16
	2472_16
	2473_16
	2474_16
	2838_16
	2274_17
	2313_18
	2314_18
	2278_19
	2302_20
	2349_20
	2342_21
	2894_21
	2277_22
	2281_23
	2865_24
	2866_24
	2867_24
	2868_24
	2801_25
	2802_25
	2809_25
	2805_26
	2807_26
	2808_26
	2800_27
	2324_28
	2329_28
	2348_28
	2875_28
	2903_28
;
end;
begin characters;
	dimensions nchar=615;
	format datatype=dna missing=? gap=-;
	matrix
	824_1	ATTGACATCTTGAACGCATATTGCGGCCCCGGGTCACTCCCGGGGCCACGCCTGGCTCAGGGTCGTGTAGCT-AGCCAATCGCAGAT----------------------------------------------------------TCGC-TCTGCGCCTCG--------GGA--------------CTG-----------------------TCCGAG-GCCTTG---------------------------------------------------T----------------------------------GCCTCGGTCTCCTCAGAT---ACA-------TGTTTGGTT-AAGTCGCGTCTG--------TCTCC-C---------ACCCGT---TT…
	825_1	ATTGACATCTTGAACGCATATTGCGGCCCCGGGTCACTCCCGGGGCCACGCCTGGCTCAGGGTCGTGTAGCT-AGCCAATCGCAGAT----------------------------------------------------------TCGC-TCTGCGCCTCG--------GGA--------------CTG-----------------------TCCGAG-GCCTCG---------------------------------------------------CG---------------------------------GCCTCGGTCTCCTCAGAT---ACA-------TGTTTGGTTTAAGTCGCGTCTG--------TCTCC-C---------ACCCGT---TT…
	828_1	ATTGACATCTTGAACGCATATTGCGGCCCCGGGTCACTCCCGGGGCCACGCCTGGCTCAGGGTCGTGTAGCT-AGCCAATCGCAGAT----------------------------------------------------------TCGC-TCTGCGCCTCG--------GGA--------------CTG-----------------------TCCGAG-GCCTCG---------------------------------------------------CG---------------------------------GCCTCGGTCTCCTCAAAT---ACA-------TGTTTGGTTTAAGTCGCGTCTG--------TCTCC-C---------ACCCGT---TT…
	830_1	ATTGACATCTTGAACGCATATTGCGGCCCCGGGTCACTCCCGGGGCCACGCCTGGCTCAGGGTCGTGTAGCT-AGCCAATCGCAGAT----------------------------------------------------------TCGC-TCTGCGCCTCG--------GGA--------------CTG-----------------------TCCGAG-GCCTTG---------------------------------------------------T----------------------------------GCCTCGGTCTCCTCAGAT---ACA-------TGTTTGGTTTAAGTCGCGTCTG--------TCTCC-C---------ACCCGT---TT…
	835_1	ATTGACATCTTGAACGCATATTGCGGCCCCGGGTCACTCCCGGGGCCACGCCTGGCTCAGGGTCGTGTAGCT-AGCCAATCGCAGAT----------------------------------------------------------TCGC-TCTGCGCCTCG--------GGA--------------CTG-----------------------TCCGAG-GCCTCG---------------------------------------------------CG---------------------------------GCCTCGGTCTCCTCAGAT---ACA-------TGTTTGGTTTAAGTCGCGTCTG--------TCTCC-C---------ACCCGT---TT…
	836_1	ATTGACATCTTGAACGCATATTGCGGCCCCGGGTCACTCCCGGGGCCACGCCTGGCTCAGGGTCGTGTAGCT-AGCCAATCGCAGAT----------------------------------------------------------TCGC-TCTGCGCCTCG--------GGA--------------CTG-----------------------TCCGAG-GCCTCG---------------------------------------------------CG---------------------------------GCCTCGGTCTCCTCAGAT---ACA-------TGTTTGGTTTAAGTCGCGTCTG--------TCTCC-C---------ACCCGT---TT…
	843_1	ATTGACATCTTGAACGCATATTGCGGCCCCGGGTCACTCCCGGGGCCACGCCTGGCTCAGGGTCGTGTAGCT-AGCCAATCGCAGAT----------------------------------------------------------TCGC-TCTGCGCCTCG--------GGA--------------CTG-----------------------TCCGAG-GCCTCG---------------------------------------------------CG---------------------------------GCCTCGGTCTCCTCAGAT---ACA-------TGTTTGGTTTAAGTCGCGTCTG--------TCTCC-C---------ACCCGT---TT…
	856_1	ATTGACATCTTGAACGCATATTGCGGCCCCGGGTCACTCCCGGGGCCACGCCTGGCTCAGGGTCGTGTAGCT-AGCCAATCGCAGAT----------------------------------------------------------TCGC-TCTGCGCCTCG--------GGA--------------CTG-----------------------TCCGAG-GCCTCG---------------------------------------------------CG---------------------------------GCCTCGGTCTCCTCAGAT---ACA-------TGTTTGGTTTAAGTCGCGTCTG--------TCTCC-C---------ACCCGT---TT…
	858_1	ATTGACATCTTGAACGCATATTGCGGCCCCGGGTCACTCCCGGGGCCACGCCTGGCTCAGGGTCGTGTAGCT-AGCCAATCGCAGAT----------------------------------------------------------TCGC-TCTGCGCCTCG--------GGA--------------CTG-----------------------TCCGAG-GCCTCG---------------------------------------------------CG---------------------------------GCCTCGGTCTCCTCAGAT---ACA-------TGTTTGGTTTAAGTCGCGTCTG--------TCTCC-C---------ACCCGT---TT…
	1322_1	ATTGACATCTTGAACGCATATTGCGGCCCCGGGTCACTCCCGGGGCCACGCCTGGCTCAGGGTCGTGTAGCT-AGCCAATCGCAGAT----------------------------------------------------------TCGC-TCTGCGCCTCG--------GGA--------------CTG-----------------------TCCGAG-GCCTCG---------------------------------------------------CG---------------------------------GCCTCGGTCTCCTCAGAT---ACA-------TGTTTGGTTTAAGTCGCGTCTG--------TCTCC-C---------ACCCGT---TT…
	1324_1	ATTGACATCTTGAACGCATATTGCGGCCCCGGGTCACTCCCGGGGCCACGCCTGGCTCAGGGTCGTGTAGCT-AGCCAATCGCAGAT----------------------------------------------------------TCGC-TCTGCGCCTCG--------GGA--------------CTG-----------------------TCCGAG-GCCTCG---------------------------------------------------CG---------------------------------GCCTCGGTCTCCTCAGAT---ACA-------TGTTTGGTTTAAGTCGCGTCTG--------TCTCC-C---------ACCCGT---TT…
	1326_1	ATTGACATCTTGAACGCATATTGCGGCCCCGGGTCACTCCCGGGGCCACGCCTGGCTCAGGGTCGTGTAGCT-AGCCAATCGCAGAT----------------------------------------------------------TCGC-TCTGCGCCTCG--------GGA--------------CTG-----------------------TCCGAG-GCCTCG---------------------------------------------------CG---------------------------------GCCTCGGTCTCCTCAGAT---ACA-------TGTTTGG-TTAAGTCGCGTCTG--------TCTCC-C---------ACCCGT---TT…
	1327_1	ATTGACATCTTGAACGCATATTGCGGCCCCGGGTCACTCCCGGGGCCACGCCTGGCTCAGGGTCGTGTAGCT-AGCCAATCGCAGAT----------------------------------------------------------TTGC-TCTGCGCCTCG--------GGA--------------CTG-----------------------TCCGAG-GCCTCG---------------------------------------------------CG---------------------------------GCCTCGGTCTCCTCAGAT---ACA-------TGTTTGGTTTAAGTCGCGTCTG--------TCTCC-C---------ACCCGT---TT…
	1328_1	ATTGACATCTTGAACGCATATTGCGGCCCCGGGTCACTCCCGGGGCCACGCCTGGCTCAGGGTCGTGTAGCT-AGCCAATCGCAGAT----------------------------------------------------------TTGC-TCTGCGCCTCG--------GGA--------------CTG-----------------------TCCGAG-GCCTTG---------------------------------------------------T----------------------------------GCCTCGGTCTCCTCAGAT---ACA-------TGTTTGGTTTAAGTCGCGTCTG--------TCTCC-C---------ACCCGT---TT…
	1331_1	ATTGACATCTTGAACGCATATTGCGGCCCCGGGTCACTCCCGGGGCCACGCCTGGCTCAGGGTCGTGTAGCT-AGCCAATCGCAGAT----------------------------------------------------------TCGC-TCTGCGCCTCG--------GGA--------------CTG-----------------------TCCGAG-GCCTCG---------------------------------------------------CG---------------------------------GCCTCGGTCTCCTCAGAT---ACA-------TGTTTGGTTTAAGTCGCGTCTG--------TCTCC-C---------ACCCGT---TT…
	1332_1	ATTGACATCTTGAACGCATATTGCGGCCCCGGGTCACTCCCGGGGCCACGCCTGGCTCAGGGTCGTGTAGCT-AGCCAATCGCAGAT----------------------------------------------------------TCGC-TTTGCGCCTCG--------GGA--------------CTG-----------------------TCCGAG-GCCTCG---------------------------------------------------CG---------------------------------GCCTCGGTCTCCTCAGAT---ACA-------TGTTTGGTTTAAGTCGCGTCTG--------TCTCC-C---------ACCCGT---TT…
	1333_1	ATTGACATCTTGAACGCATATTGCGGCCCCGGGTCACTCCCGGGGCCACGCCTGGCTCAGGGTCGTGTAGCT-AGCCAATCGCAGAT----------------------------------------------------------TCGC-TCTGCGCCTCG--------GGA--------------CTG-----------------------TCCGAG-GCCTCG---------------------------------------------------CG---------------------------------GCCTCGGTCTCCTCAGAT---ACA-------TGTTTGGTTTAAGTCGCGTCTG--------TCTCC-C---------ACCCGT---TT…
	1334_1	ATTGACATCTTGAACGCATATTGCGGCCCCGGGTCACTCCCGGGGCCACGCCTGGCTCAGGGTCGTGTAGCT-AGCCAATCGCAGAT----------------------------------------------------------TCGC-TCTGCGCCTCG--------GGA--------------CTG-----------------------TCCGAG-GCCTCG---------------------------------------------------CG---------------------------------GCCTCGGTCTCCTCAGAT---ACA-------TGTTTGGTTTAAGTCGCGTCTG--------TCTCC-C---------ACCCGT---TT…
	1335_1	ATTGACATCTTGAACGCATATTGCGGCCCCGGGTCACTCCCGGGGCCACGCCTGGCTCAGGGTCGTGTAGCT-AGCCAATCGCAGAT----------------------------------------------------------TCGC-TCTGCGCCTCG--------GGA--------------CTG-----------------------TCCGAG-GCCTCG---------------------------------------------------CG---------------------------------GCCTCGGTCTCCTCAGAT---ACA-------TGTTTGGTTTAAGTCGCGTCTG--------TCTCC-C---------ACCCGT---TT…
	1337_1	ATTGACATCTTGAACGCATATTGCGGCCCCGGGTCACTCCCGGGGCCACGCCTGGCTCAGGGTCGTGTAGCT-AGCCAATCGCAGAT----------------------------------------------------------TCGC-TCTGCGCCTCG--------GGA--------------CTG-----------------------TCCGAG-GCCTCG---------------------------------------------------CG---------------------------------GCCTCGGTCTCCTCAGAT---ACA-------TGTTTGGTTTAAGTCGCGTCTG--------TCTCC-C---------ACCCGT---TT…
	1339_1	ATTGACATCTTGAACGCATATTGCGGCCCCGGGTCACTCCCGGGGCCACGCCTGGCTCAGGGTCGTGTAGCT-AGCCAATCGCAGAT----------------------------------------------------------TTGC-TCTGCGCCTCG--------GGA--------------CTG-----------------------TCCGAG-GCCTTG---------------------------------------------------T----------------------------------GCCTCGGTCTCCTCAGAT---ACA-------TGTTTGGTTTAAGTCGCGTCTG--------TCTCC-C---------ACCCGT---TT…
	1341_1	ATTGACATCTTGAACGCATATTGCGGCCCCGGGTCACTCCCGGGGCCACGCCTGGCTCAGGGTCGTGTAGCT-AGCCAATCGCAGAT----------------------------------------------------------TCGC-TCTGCGCCTCG--------GGA--------------CTG-----------------------TCCGAG-GCCTCG---------------------------------------------------CG---------------------------------GCCTCGGTCTCCTCAGAT---ACA-------TGTTTGGTTTAAGTCGCGTCTG--------TCTCC-C---------ACCCGT---TT…
	1342_1	ATTGACATCTTGAACGCATATTGCGGCCCCGGGTCACTCCCGGGGCCACGCCTGGCTCAGGGTCGTGTAGCT-AGCCAATCGCAGAT----------------------------------------------------------TCGC-TCTGCGCCTCG--------GGA--------------CTG-----------------------TCCGAG-GCCTCG---------------------------------------------------CG---------------------------------GCCTCGGTCTCCTCAGAT---ACA-------TGTTTGGTTTAAGTCGCGTCTG--------TCTCC-C---------ACCCGT---TT…
	1344_1	ATTGACATCTTGAACGCATATTGCGGCCCCGGGTCACTCCCGGGGCCACGCCTGGCTCAGGGTCGTGTAGCT-AGCCAATCGCAGAT----------------------------------------------------------TCGC-TCTGCGCCTCG--------GGA--------------CTG-----------------------TCCGAG-GCCTCG---------------------------------------------------CG---------------------------------GCCTCGGTCTCCTCAGAT---ACA-------TGTTTGG-TTAAGTCGCGTCTG--------TCTCC-C---------ACCCGT---TT…
	1938_1	ATTGACATCTTGAACGCATATTGCGGCCCCGGGTCACTCCCGGGGCCACGCCTGGCTCAGGGTCGTGTAGCT-AGCCAATCGCAGAT----------------------------------------------------------TCGC-TCTGCGCCTCG--------GGA--------------CTG-----------------------TCCGAG-GCCTCG---------------------------------------------------CG---------------------------------GCCTCGGTCTCCTCAGAT---ACA-------TGTTTGGTT-AAGTCGCGTCTG--------TCTCC-C---------ACCCGT---TT…
	1939_1	ATTGACATCTTGAACGCATATTGCGGCCCCGGGTCACTCCCGGGGCCACGCCTGGCTCAGGGTCGTGTAGCT-AGCCAATCGCAGAT----------------------------------------------------------TCGC-TCTGCGCCTCG--------GGA--------------CTG-----------------------TCCGAG-GCCTTG---------------------------------------------------T----------------------------------GCCTCGGTCTCCTCAGAT---ACA-------TGTTTGG-TTAAGTCGCGTCTG--------TCTCC-C---------ACCCGT---TT…
	1940_1	ATTGACATCTTGAACGCATATTGCGGCCCCGGGTCACTCCCGGGGCCACGCCTGGCTCAGGGTCGTGTAGCT-AGCCAATCGCAGAT----------------------------------------------------------TCGC-TCTGCGCCTCG--------GGA--------------CTG-----------------------TCCGAG-GCCTCG---------------------------------------------------CG---------------------------------GCCTCGGTCTCCTCAGAT---ACA-------TGTTTGGTT-AAGTCGCGTCTG--------TCTCC-C---------ACCCGT---TT…
	1941_1	ATTGACATCTTGAACGCATATTGCGGCCCCGGGTCACTCCCGGGGCCACGCCTGGCTCAGGGTCGTGTAGCT-AGCCAATCGCAGAT----------------------------------------------------------TCGC-TCTGCGCCTCG--------GGA--------------CTG-----------------------TCCGAG-GCCTTG---------------------------------------------------T----------------------------------GCCTCGGTCTCCTCAGAT---ACA-------TGTTTGG-TTAAGTCGCGTCTG--------TCTCC-C---------ACCCGT---TT…
	1945_1	ATTGACATCTTGAACGCATATTGCGGCCCCGGGTCACTCCCGGGGCCACGCCTGGCTCAGGGTCGTGTAGCT-AGCCAATCGCAGAT----------------------------------------------------------TCGC-TCTGCGCCTCG--------GGA--------------CTG-----------------------TCCGAG-GCCTCG---------------------------------------------------CG---------------------------------GCCTCGGTCTCCTCAGAT---ACA-------TGTTTGGTTTAAGTCGCGTCTG--------TCTCC-C---------ACCCGT---TT…
	1947_1	ATTGACATCTTGAACGCATATTGCGGCCCCGGGTCACTCCCGGGGCCACGCCTGGCTCAGGGTCGTGTAGCT-AGCCAATCGCAGAT----------------------------------------------------------TCGC-TCTGCGCCTCG--------GGA--------------CTG-----------------------TCCGAG-GCCTCG---------------------------------------------------CG---------------------------------GCCTCGGTCTCCTCAGAT---ACA-------TGTTTGGTTTAAGTCGCGTCTG--------TCTCC-C---------ACCCGT---TT…
	1948_1	ATTGACATCTTGAACGCATATTGCGGCCCCGGGTCACTCCCGGGGCCACGCCTGGCTCAGGGTCGTGTAGCT-AGCCAATCGCAGAT----------------------------------------------------------TCGC-TCTGCGCCTCG--------GGA--------------CTG-----------------------TCCGAG-GCCTCG---------------------------------------------------CG---------------------------------GCCTCGGTCTCCTCAGAT---ACA-------TGTTTGG-TTAAGTCGCGTCTG--------TCTCC-C---------ACCCGT---TT…
	1949_1	ATTGACATCTTGAACGCATATTGCGGCCCCGGGTCACTCCCGGGGCCACGCCTGGCTCAGGGTCGTGTAGCT-AGCCAATCGCAGAT----------------------------------------------------------TTGC-TCTGCGCCTCG--------GGA--------------CTG-----------------------TCCGAG-GCCTTG---------------------------------------------------T----------------------------------GCCTCGGTCTCCTCAGAT---ACA-------TGTTTGGTTTAAGTCGCGTCTG--------TCTCC-C---------ACCCGT---TT…
	1950_1	ATTGACATCTTGAACGCATATTGCGGCCCCGGGTCACTCCCGGGGCCACGCCTGGCTCAGGGTCGTGTAGCT-AGCCAATCGCAGAT----------------------------------------------------------TCGC-TCTGCGCCTCG--------GGA--------------CTG-----------------------TCCGAG-GCCTTG---------------------------------------------------T----------------------------------GCCTCGGTCTCCTCAGAT---ACA-------TGTTTGG-TTAAGTCGCGTCTG--------TCTCC-C---------ACCCGT---TT…
	1951_1	ATTGACATCTTGAACGCATATTGCGGCCCCGGGTCACTCCCGGGGCCACGCCTGGCTCAGGGTCGTGTAGCT-AGCCAATCGCAGAT----------------------------------------------------------TCGC-TCTGCGCCTCG--------GGA--------------CTG-----------------------TCCGAG-GCCTCG---------------------------------------------------CG---------------------------------GCCTCGGTCTCCTCAGAT---ACA-------TGTTTGGTTTAAGTCGCGTCTG--------TCTCC-C---------ACCCGT---TT…
	1952_1	ATTGACATCTTGAACGCATATTGCGGCCCCGGGTCACTCCCGGGGCCACGCCTGGCTCAGGGTCGTGTAGCT-AGCCAATCGCAGAT----------------------------------------------------------TCGC-TCTGCGCCTCG--------GGA--------------CTG-----------------------TCCGAG-GCCTCG---------------------------------------------------CG---------------------------------GCCTCGGTCTCCTCAGAT---ACA-------TGTTTGGTTTAAGTCGCGTCTG--------TCTCC-C---------ACCCGT---TT…
	1953_1	ATTGACATCTTGAACGCATATTGCGGCCCCGGGTCACTCCCGGGGCCACGCCTGGCTCAGGGTCGTGTAGCT-AGCCAATCGCAGAT----------------------------------------------------------TCGC-TCTGCGCCTCG--------GGA--------------CTG-----------------------TCCGAG-GCCTCG---------------------------------------------------CG---------------------------------GCCTCGGTCTCCTCAGAT---ACA-------TGTTTGGTTTAAGTCGCGTCTG--------TCTCC-C---------MCCCGT---TT…
	1954_1	ATTGACATCTTGAACGCATATTGCGGCCCCGGGTCACTCCCGGGGCCACGCCTGGCTCAGGGTCGTGTAGCT-AGCCAATCGCAGAT----------------------------------------------------------TCGC-TCTGCGCCTCG--------GGA--------------CTG-----------------------TCCGAG-GCCTTG---------------------------------------------------T----------------------------------GCCTCGGTCTCCTCAGAT---ACA-------TGTTTGG-TTAAGTCGCGTCTG--------TCTCC-C---------ACCCGT---TT…
	1955_1	ATTGACATCTTGAACGCATATTGCGGCCCCGGGTCACTCCCGGGGCCACGCCTGGCTCAGGGTCGTGTAGCT-AGCCAATCGCAGAT----------------------------------------------------------TCGC-TCTGCGCCTCG--------GGA--------------CTG-----------------------TCCGAG-GCCTTG---------------------------------------------------T----------------------------------GCCTCGGTCTCCTCAGAT---ACA-------TGTTTGG-TTAAGTCGCGTCTG--------TCTCC-C---------ACCCGT---TT…
	2217_1	ATTGACATCTTGAACGCATATTGCGGCCCCGGGTCACTCCCGGGGCCACGCCTGGCTCAGGGTCGTGTAGCT-AGCCAATCGCAGAT----------------------------------------------------------TTGC-TCTGCGCCTCG--------GGA--------------CTG-----------------------TCCGAG-GCCTTG---------------------------------------------------T----------------------------------GCCTCGGTCTCCTCAGAT---ACA-------TGTTTGGTT-AAGTCGCGTCTG--------TCTCC-C---------ACCCGT---TT…
	2219_1	ATTGACATCTTGAACGCATATTGCGGCCCCGGGTCACTCCCGGGGCCACGCCTGGCTCAGGGTCGTGTAGCT-AGCCAATCGCAGAT----------------------------------------------------------TCGC-TCTGCGCCTCG--------GGA--------------CTG-----------------------TCCGAG-GCCTTG---------------------------------------------------T----------------------------------GCCTCGGTCTCCTCAGAT---ACA-------TGTTTGGTTTAAGTCGCGTCTG--------TCTCC-C---------ACCCGT---TT…
	2220_1	ATTGACATCTTGAACGCATATTGCGGCCCCGGGTCACTCCCGGGGCCACGCCTGGCTCAGGGTCGTGTAGCT-AGCCAATCGCAGAT----------------------------------------------------------TCGC-TCTGCGCCTCG--------GGA--------------CTG-----------------------TCCGAG-GCCTCG---------------------------------------------------CG---------------------------------GCCTCGGTCTCCTCAGAT---ACA-------TGTTTGGTTTAAGTCGCGTCTG--------TCTCC-C---------ACCCGT---TT…
	2221_1	ATTGACATCTTGAACGCATATTGCGGCCCCGGGTCACTCCCGGGGCCACGCCTGGCTCAGGGTCGTGTAGCT-AGCCAATCGCAGAT----------------------------------------------------------TCGC-TCTGCGCCTCG--------GGA--------------CTG-----------------------TCCGAG-GCCTCG---------------------------------------------------CG---------------------------------GCCTCGGTCTCCTCAGAT---ACA-------TGTTTGG-TTAAGTCGCGTCTG--------TCTCC-C---------ACCCGT---TT…
	2241_1	ATTGACATCTTGAACGCATATTGCGGCCCCGGGTCACTCCCGGGGCCACGCCTGGCTCAGGGTCGTGTAGCT-AGCCAATCGCAGAT----------------------------------------------------------TCGC-TCTGCGCCTCG--------GGA--------------CTG-----------------------TCCGAG-GCCTCG---------------------------------------------------CG---------------------------------GCCTCGGTCTCCTCAGAT---ACA-------TGTTTGGTTTAAGTCGCGTCTG--------TCTCC-C---------ACCCGT---TT…
	2440_1	ATTGACATCTTGAACGCATATTGCGGCCCCGGGTCACTCCCGGGGCCACGCCTGGCTCAGGGTCGTGTAGCT-AGCCAATCGCAGAT----------------------------------------------------------TCGC-TCTGCGCCTCG--------GGA--------------CTG-----------------------TCCGAG-GCCTCG---------------------------------------------------CG---------------------------------GCCTCGGTCTCCTCAAAT---ACA-------TGTTTGGTT-AAGTCGCGTCTG--------TCTCC-C---------ACCCGT---TT…
	2441_1	ATTGACATCTTGAACGCATATTGCGGCCCCGGGTCACTCCCGGGGCCACGCCTGGCTCAGGGTCGTGTAGCT-AGCCAATCGCAGAT----------------------------------------------------------TCGC-TCTGCGCCTCG--------GGA--------------CTG-----------------------TCCGAG-GCCTTG---------------------------------------------------T----------------------------------GCCTCGGTCTCCTCAGAT---ACA-------TGTTTGG-TTAAGTCGCGTCTG--------TCTCC-C---------ACCCGT---TT…
	2445_1	ATTGACATCTTGAACGCATATTGCGGCCCCGGGTCACTCCCGGGGCCACGCCTGGCTCAGGGTCGTGTAGCT-AACCAATCGCAGAT----------------------------------------------------------TCGC-TCTGCGCCTCG--------GGA--------------CTG-----------------------TCCGAG-GCCTTG---------------------------------------------------T----------------------------------GCCTCGGTCTCCTCAGAT---ACA-------TGTTTGG-TTAAGTCGCGTCTG--------TCTCC-C---------ACCCGT---TT…
	2451_1	ATTGACATCTTGAACGCATATTGCGGCCCCGGGTCACTCCCGGGGCCACGCCTGGCTCAGGGTCGTGTAGCT-AGCCAATCGCAGAT----------------------------------------------------------TCGC-TCTGCGCCTCG--------GGA--------------CTG-----------------------TCCGAG-GCCTCG---------------------------------------------------CG---------------------------------GCCTCGGTCTCCTCAGAT---ACA-------TGTTTGGTTTAAGTCGCGTCTG--------TCTCC-C---------ACCCGT---TT…
	2453_1	ATTGACATCTTGAACGCATATTGCGGCCCCGGGTCACTCCCGGGGCCACGCCTGGCTCAGGGTCGTGTAGCT-AGCCAATCGCAGAT----------------------------------------------------------TCGC-TCTGCGCCTCG--------GGA--------------CTG-----------------------TCCGAG-GCCTCG---------------------------------------------------CG---------------------------------GCCTCGGTCTCCTCAGAT---ACA-------TGTTTGG-TTAAGTCGCGTCTG--------TCTCC-C---------ACCCGT---TT…
	2787_1	ATTGACATCTTGAACGCATATTGCGGCCCCGGGTCACTCCCGGGGCCACGCCTGGCTCAGGGTCGTGTAGCT-AGACAATCGCAGAT----------------------------------------------------------TCGC-TCTGCGCCTCG--------GGA--------------CTG-----------------------TCCGAG-GCCTCG---------------------------------------------------CG---------------------------------GCCTCGGTCTCCTCAAAT---ACA-------TGTTTGGTTTAAGTCGCGTCTG--------TCTCC-C---------ACCCGT---TT…
	2788_1	ATTGACATCTTGAACGCATATTGCGGCCCCGGGTCACTCCCGGGGCCACGCCTGGCTCAGGGTCGTGTAGCT-AGCCAATCGCAGAT----------------------------------------------------------TCGC-TCTGCGCCTCG--------GGA--------------CTG-----------------------TCCGAG-GCCTCG---------------------------------------------------CG---------------------------------GCCTCGGTCTCCTCAGAT---ACA-------TGTTTGG-TTAAGTCGCGTCTG--------TCTCC-C---------ACCCGT---TT…
	2789_1	ATTGACATCTTGAACGCATATTGCGGCCCCGGGTCACTCCCGGGGCCACGCCTGGCTCAGGGTCGTGTAGCT-AGCCAATCGCAGAT----------------------------------------------------------TTGC-TCTGCGCCTCG--------GGA--------------CTG-----------------------TCCGAG-GCCTTG---------------------------------------------------T----------------------------------GCCTCGGTCTCCTCAGAT---ACA-------TGTTTGGTTTAAGTCGCGTCTG--------TCTCC-C---------ACCCGT---TT…
	2794_1	ATTGACATCTTGAACGCATATTGCGGCCCCGGGTCACTCCCGGGGCCACGCCTGGCTCAGGGTCGTGTAGCT-AGCCAATCGCAGAT----------------------------------------------------------TTGC-TCTGCGCCTCG--------GGA--------------CTG-----------------------TCCGAG-GCCTTG---------------------------------------------------T----------------------------------GCCTCGGTCTCCTCAGAT---ACA-------TGTTTGGTT-AAGTCGCGTCTG--------TCTCC-C---------ACCCGT---TT…
	2796_1	ATTGACATCTTGAACGCATATTGCGGCCCCGGGTCACTCCCGGGGCCACGCCTGGCTCAGGGTCGTGTAGCT-AGCCAATCGCAGAT----------------------------------------------------------TCGC-TCTGCGCCTCG--------GGA--------------CTG-----------------------TCCGAG-GCCTCG---------------------------------------------------CG---------------------------------GCCTCGGTCTCCTCAAAT---ACA-------TGTTTGG-TTAAGTCGCGTCTG--------TCTCC-C---------ACCCGT---TT…
	2797_1	ATTGACATCTTGAACGCATATTGCGGCCCCGGGTCACTCCCGGGGCCACGCCTGGCTCAGGGTCGTGTAGCT-AGCCAATCGCAGAT----------------------------------------------------------TCGC-TCTGCGCCTCG--------GGA--------------CTG-----------------------TCCGAG-GCCTCG---------------------------------------------------CG---------------------------------GCCTCGGTCTCCTCAGAT---ACA-------TGTTTGGTTTAAGTCGCGTCTG--------TCTCC-C---------ACCCGT---TT…
	2840_1	ATTGACATCTTGAACGCATATTGCGGCCCCGGGTCACTCCCGGGGCCACGCCTGGCTCAGGGTCGTGTAGCT-AGCCAATCGCAGAT----------------------------------------------------------TCGC-TCTGCGCCTCG--------GGA--------------CTG-----------------------TCCGAG-GCCTTG---------------------------------------------------T----------------------------------GCCTCGGTCTCCTCAGAT---ACA-------TGTTTGG-TTAAGTCGCGTCTG--------TCTCC-C---------ACCCGT---TT…
	2841_1	ATTGACATCTTGAACGCATATTGCGGCCCCGGGTCACTCCCGGGGCCACGCCTGGCTCAGGGTCGTGTAGCT-AGCCAATCGCAGAT----------------------------------------------------------TCGC-TCTGCGCCTCG--------GGA--------------CTG-----------------------TCCGAG-GCCTCG---------------------------------------------------CG---------------------------------GCCTCGGTCTCCTCAAAT---ACA-------TGTTTGGTT-AAGTCGCGTCTG--------TCTCC-C---------ACCCGT---TT…
	2860_1	ATTGACATCTTGAACGCATATTGCGGCCCCGGGTCACTCCCGGGGCCACGCCTGGCTCAGGGTCGTGTAGCT-AGCCAATCGCAGAT----------------------------------------------------------TCGC-TCTGCGCCTCG--------GGA--------------CTG-----------------------TCCGAG-GCCTCG---------------------------------------------------CG---------------------------------GCCTCGGTCTCCTCAAAT---ACA-------TGTTTGGTTTAAGTCGCGTCTG--------TCTCC-C---------ACCCGT---TT…
	2862_1	ATTGACATCTTGAACGCATATTGCGGCCCCGGGTCACTCCCGGGGCCACGCCTGGCTCAGGGTCGTGTAGCT-AGCCAATCGCAGAT----------------------------------------------------------TCGC-TCTGCGCCTCG--------GGA--------------CTG-----------------------TCCGAG-GCCTTG---------------------------------------------------T----------------------------------GCCTCGGTCTCCTCAGAT---ACA-------TGTTTGGTT-AAGTCGCGTCTG--------TCTCC-C---------ACCCGT---TT…
	2871_1	ATTGACATCTTGAACGCATATTGCGGCCCCGGGTCACTCCCGGGGCCACGCCTGGCTCAGGGTCGTGTAGCT-AGCCAATCGCAGAT----------------------------------------------------------TCGC-TCTGCGCCTCG--------GGA--------------CTG-----------------------TCCGAG-GCCTCG---------------------------------------------------CG---------------------------------GCCTCGGTCTCCTCAAAT---ACA-------TGTTTGGTTTAAGTCGCGTCTG--------TCTCC-C---------ACCCGT---TT…
	2909_1	ATTGACATCTTGAACGCATATTGCGGCCCCGGGTCACTCCCGGGGCCACGCCTGGCTCAGGGTCGTGTAGCT-AGCCAATCGCAGAT----------------------------------------------------------TCGC-TCTGCGCCTCG--------GGA--------------CTG-----------------------TCCGAG-GCCTTG---------------------------------------------------T----------------------------------GCCTCGGTCTCCTCAGAT---ACA-------TGTTTGG-TTAAGTCGCGTCTG--------TCTCC-C---------ACCCGT---TT…
	2911_1	ATTGACATCTTGAACGCATATTGCGGCCCCGGGTCACTCCCGGGGCCACGCCTGGCTCAGGGTCGTGTAGCT-AGCCAATCGCAGAT----------------------------------------------------------TTGC-TCTGCGCCTCG--------GGA--------------CTG-----------------------TCCGAG-GCCTCG---------------------------------------------------CG---------------------------------GCCTCGGTCTCCTCAGAT---ACA-------TGTTTGGTTTAAGTCGCGTCTG--------TCTCC-C---------ACCCGT---TT…
	T06_1	ATTGACATCTTGAACGCATATTGCGGCCCCGGGTCACTCCCGGGGCCACGCCTGGCTCAGGGTCGTGTAGCT-AGCCAATCGCAGAT----------------------------------------------------------TCGC-TCTGCGCCTCG--------GGA--------------CTG-----------------------TCCGAG-GCCTTG---------------------------------------------------T----------------------------------GCCTCGGTCTCCTCAGAT---ACA-------TGTTTGGTT-AAGTCGCGTCTG--------TCTCC-C---------ACCCGT---TT…
	TB29_1	ATTGACATCTTGAACGCATATTGCGGCCCCGGGTCACTCCCGGGGCCACGCCTGGCTCAGGGTCGTGTAGCT-AGCCAATCGCAGAT----------------------------------------------------------TCGC-TCTGCGCCTCG--------GGA--------------CTG-----------------------TCCGAG-GCCTCG---------------------------------------------------CG---------------------------------GCCTCGGTCTCCTCAGAT---ACA-------TGTTTGGTTTAAGTCGCGTCTG--------TCTCC-C---------ACCCGT---TT…
	844_2	ATTGACATCTTGAACGCATATTGCGGCCCCGGGTCACTCCCGGGGCCACGCCCGGCTCAGGGTCGTGTTGCT-TACGGATCGAACCG--------GACGCTC------------------------------------GCG-----TCC-GGGGCGCCCTG--------GGA--------------C-G-----------------------TCGCAG-CGCC-----------------------------------------G-------GAA-GG---------------------------------CGCTTCGTCTCCCCAAGC---ACA----GA-CAGGCGGTG-AGAGCGTGCTCG-CTCGCGGCGGTG-----------GCTCGC-----…
	1311_2	ATTGACATCTTGAACGCATATTGCGGCCCCGGGTCACTCCCGGGGCCACGCCCGGCTCAGGGTCGTGTTGCT-TACGGATCGAACCG--------GACGCTC------------------------------------GCG-----TCC-GGGGCGCCCTG--------GGA--------------C-G-----------------------TCGCAG-CGCC-----------------------------------------G-------GAA-GG---------------------------------CGCTTCGTCTCCCCAAGC---ACA----GA-CAGGCGGTG-AGAGCGTGCTCG-CTCGCGGCGGTG-----------GCTCGC-----…
	2180_2	ATTGACATCTTGAACGCATATTGCGGCCCCGGGTCACTCCCGGGGCCACGCCCGGCTCAGGGTCGTGTTGCT-TACGGATCGAACCG--------GACGCTC------------------------------------GCG-----TCC-GGGGCGCCCTG--------GGA--------------C-G-----------------------TCGCAG-CGCC-----------------------------------------G-------GAA-GG---------------------------------CGCTTCGTCTCCCCAAGC---ACA----GA-CAGGCGGTG-AGAGCGTGCTCG-CTCGCGGCGGTG-----------GCTCGC-----…
	2181_2	ATTGACATCTTGAACGCATATTGCGGCCCCGGGTCACTCCCGGGGCCACGCCCGGCTCAGGGTCGTGTTGCT-TACGGATCGAACCG--------GACGCTC------------------------------------GCG-----TCC-GGGGCGCCCTG--------GGA--------------C-G-----------------------TCGCAG-CGCC-----------------------------------------G-------GAA-GG---------------------------------CGCTTCGTCTCCCCAAGC---ACA----GA-CAGGCGGTG-AGAGCGTGCTCG-CTCGCGGCGGTG-----------GCTCGC-----…
	2185_2	ATTGACATCTTGAACGCATATTGCGGCCCCGGGTCACTCCCGGGGCCACGCCCGGCTCAGGGTCGTGTTGCT-TACGGATCGAACCG--------GAC--TC------------------------------------GCG-----TCC-GGGGCGCCCTG--------GGA--------------C-G-----------------------TCGCAG-CGCC-----------------------------------------G-------GAA-GG---------------------------------CGCTTCGTCTCCCCAAGC---ACA----GA-CAGGCGGTG-AGAGCGTGCTCG-CTCGCGGCGGTG-----------GCTCGC-----…
	2187_2	ATTGACATCTTGAACGCATATTGCGGCCCCGGGTCACTCCCGGGGCCACGCCCGGCTCAGGGTCGTGTTGCT-TACGGATCGAACCG--------GAC--TC------------------------------------ACG-----TCC-GGGGCGCCCTG--------GGA--------------C-G-----------------------TCGCAG-CGCC-----------------------------------------G-------GAA-GG---------------------------------CGCTTCGTCTCCCCAAGC---ACA----GA-CAGGCGGTG-AGAGCGTGCTCG-CTCGCGGCGGTG-----------GCTCGC-----…
	2216_2	ATTGACATCTTGAACGCATATTGCGGCCCCGGGTCACTCCCGGGGCCACGCCCGGCTCAGGGTCGTGTTGCT-TACGGATCGAACCG--------GACGCTC------------------------------------GCG-----TCC-GGGGCGCCCTG--------GGA--------------C-G-----------------------TCGCAG-CGCC-----------------------------------------G-------GAA-GG---------------------------------CGCTTCGTCTCCCCAAGC---ACA----GA-CAGGCGGTG-AGAGCGTGCTCG-CTCGCGGCGGTG-----------GCTCGC-----…
	2271_2	ATTGACATCTTGAACGCATATTGCGGCCCCGGGTCACTCCCGGGGCCACGCCCGGCTCAGGGTCGTGTTGCT-TACGGATCGAACCG--------GACGCTC------------------------------------GCG-----TCC-GGGGCGCCCTG--------GGA--------------C-G-----------------------TCGCAG-CGCC-----------------------------------------G-------GAA-GG---------------------------------CGCTTCGTCTCCCCAAGC---ACA----GA-CAGGCGGTG-AGAGCGTGCTCG-CTCGCGGCGGTG-----------GCTCGC-----…
	2272_2	ATTGACATCTTGAACGCATATTGCGGCCCCGGGTCACTCCCGGGGCCACGCCCGGCTCAGGGTCGTGTTGCT-TACGGATCGAACCG--------GACGCTC------------------------------------GCG-----TCC-GGGGCGCCCTG--------GGA--------------C-G-----------------------TCGCAG-CGCC-----------------------------------------G-------GAA-GG---------------------------------CGCTTCGTCTCCCCAAGC---ACA----GA-CAGGCGGTG-AGAGCGTGCTCG-CTCGCGGCGGTG-----------GCTCGC-----…
	2322_2	ATTGACATCTTGAACGCATATTGCGGCCCCGGGTCACTCCCGGGGCCACGCCCGGCTCAGGGTCGTGTTGCT-TACGGATCGAACCG--------GACGCTC------------------------------------GCG-----TCC-GGGGCGCCCTG--------GGA--------------C-G-----------------------TCGCAG-CGCC-----------------------------------------G-------GAA-GG---------------------------------CGCTTCGTCTCCCCAAGC---ACA----GA-CAGGCGGTG-AGAGCGTGCTCG-CTCGCGGCGGTG-----------GCTCGC-----…
	2328_2	ATTGACATCTTGAACGCATATTGCGGCCCCGGGTCACTCCCGGGGCCACGCCCGGCTCAGGGTCGTGTTGCT-TACGGATCGAACCG--------GACGCTC------------------------------------GCG-----TCC-GGGGCGCCCTG--------GGA--------------C-G-----------------------TCGCAG-CGCC-----------------------------------------G-------GAA-GG---------------------------------CGCTTCGTCTCCCCAAGC---ACA----GA-CAGGCGGTG-AGAGCGTGCTCG-CTCGCGGCGGTG-----------GCTCGC-----…
	2331_2	ATTGACATCTTGAACGCATATTGCGGCCCCGGGTCACTCCCGGGGCCACGCCCGGCTCAGGGTCGTGTTGCT-TACGGATCGAACCG--------GACGCTC------------------------------------GCG-----TCC-GGGGCGCCCTG--------GGA--------------C-G-----------------------TCGCAG-CGCC-----------------------------------------G-------GAA-GG---------------------------------CGCTTCGTCTCCCCAAGC---ACA----GA-CAGGCGGTG-AGAGCGTGCTCG-CTCGCGGCGGTG-----------GCTCGC-----…
	2332_2	ATTGACATCTTGAACGCATATTGCGGCCCCGGGTCACTCCCGGGGCCACGCCCGGCTCAGGGTCGTGTTGCT-TACGGATCGAACCG--------GACGCTC------------------------------------GCG-----TCC-GGGGCGCCCTG--------GGA--------------C-G-----------------------TCGCAG-CGCC-----------------------------------------G-------GAA-GG---------------------------------CGCTTCGTCTCCCCAAGC---ACA----GA-CAGGCGGTG-AGAGCGTGCTCG-CTCGCGGCGGTG-----------GCTCGC-----…
	2333_2	ATTGACATCTTGAACGCATATTGCGGCCCCGGGTCACTCCCGGGGCCACGCCCGGCTCAGGGTCGTGTTGCT-TACGGATCGAACCG--------GAC--TC------------------------------------GCG-----TCC-GGGGCGCCCTG--------GGA--------------C-G-----------------------TCGCAG-CGCC-----------------------------------------G-------GAA-GG---------------------------------CGCTTCGTCTCCCCAAGC---ACA----GA-CAGGCGGTG-AGAGCGTGCTCG-CTCGCGGCGGTG-----------GCTCGC-----…
	2336_2	ATTGACATCTTGAACGCATATTGCGGCCCCGGGTCACTCCCGGGGCCACGCCCGGCTCAGGGTCGTGTTGCT-TACGGATCGAACCG--------GACGCTC------------------------------------GCG-----TCC-GGGGCGCCCTG--------GGA--------------C-G-----------------------TCGCAG-CGCC-----------------------------------------G-------GAA-GG---------------------------------CGCTTCGTCTCCCCAAGC---ACA----GA-CAGGCGGTG-AGAGCGTGCTCG-CTCGCGGCGGTG-----------GCTCGC-----…
	2338_2	ATTGACATCTTGAACGCATATTGCGGCCCCGGGTCACTCCCGGGGCCACGCCCGGCTCAGGGTCGTGTTGCT-TACGGATCGAACCG--------GACGCTC------------------------------------GCG-----TCC-GGGGCGCCCTG--------GGA--------------C-G-----------------------TCGCAG-CGCC-----------------------------------------G-------GAA-GG---------------------------------CGCTTCGTCTCCCCAAGC---ACA----GA-CAGGCGGTG-AGAGCGTGCTCG-CTCGCGGCGGTG-----------GCTCGC-----…
	2352_2	ATTGACATCTTGAACGCATATTGCGGCCCCGGGTCACTCCCGGGGCCACGCCCGGCTCAGGGTCGTGTTGCT-TACGGATCGAACCG--------GACGCTC------------------------------------GCG-----TCC-GGGGCGCCCTG--------GGA--------------C-G-----------------------TCGCAG-CGCC-----------------------------------------G-------GAA-GG---------------------------------CGCTTCGTCTCCCCAAGC---ACA----GA-CAGGCGGTG-AGAGCGTGCTCG-CTCGCGGCGGTG-----------GCTCGC-----…
	2353_2	ATTGACATCTTGAACGCATATTGCGGCCCCGGGTCACTCCCGGGGCCACGCCCGGCTCAGGGTCGTGTTGCT-TACGGATCGAACCG--------GACGCTC------------------------------------GCG-----TCC-GGGGCGCCCTG--------GGA--------------C-G-----------------------TCGCAG-CGCC-----------------------------------------G-------GAA-GG---------------------------------CGCTTCGTCTCCCCAAGC---ACA----GA-CAGGCGGTG-AGAGCGTGCTCG-CTCGCGGCGGTG-----------GCTCGC-----…
	2354_2	ATTGACATCTTGAACGCATATTGCGGCCCCGGGTCACTCCCGGGGCCACGCCCGGCTCAGGGTCGTGTTGCT-TACGGATCGAACCG--------GACGCTC------------------------------------GCG-----TCC-GGGGCGCCCTG--------GGA--------------C-G-----------------------TCGCAG-CGCC-----------------------------------------G-------GAA-GG---------------------------------CGCTTCGTCTCCCCAAGC---ACA----GA-CAGGCGGTG-AGAGCGTGCTCG-CTCGCGGCGGTG-----------GCTCGC-----…
	2367_2	ATTGACATCTTGAACGCATATTGCGGCCCCGGGTCACTCCCGGGGCCACGCCCGGCTCAGGGTCGTGTTGCT-TACGGATCGAACCG--------GACGCTC------------------------------------GCG-----TCC-GGGGCGCCCTG--------GGA--------------C-G-----------------------TCGCAG-CGCC-----------------------------------------G-------GAA-GG---------------------------------CGCTTCGTCTCCCCAAGC---ACA----GA-CAGGCGGTG-AGAGCGTGCTCG-CTCGCGGCGGTG-----------GCTCGC-----…
	2368_2	ATTGACATCTTGAACGCATATTGCGGCCCCGGGTCACTCCCGGGGCCACGCCCGGCTCAGGGTCGTGTTGCT-TACGGATCGAACCG--------GACGCTC------------------------------------GCG-----TCC-GGGGCGCCCTG--------GGA--------------C-G-----------------------TCGCAG-CGCC-----------------------------------------G-------GAA-GG---------------------------------CGCTTCGTCTCCCCAAGC---ACA----GA-CAGGCGGTG-AGAGCGTGCTCG-CTCGCGGCGGTG-----------GCTCGC-----…
	2369_2	ATTGACATCTTGAACGCATATTGCGGCCCCGGGTCACTCCCGGGGCCACGCCCGGCTCAGGGTCGTGTTGCT-TACGGATCGAACCG--------GACGCTC------------------------------------GCG-----TCC-GGGGCGCCCTG--------GGA--------------C-G-----------------------TCGCAG-CGCC-----------------------------------------G-------GAA-GG---------------------------------CGCTTCGTCTCCCCAAGC---ACA----GA-CAGGCGGTG-AGAGCGTGCTCG-CTCGCGGCGGTG-----------GCTCGC-----…
	2370_2	ATTGACATCTTGAACGCATATTGCGGCCCCGGGTCACTCCCGGGGCCACGCCCGGCTCAGGGTCGTGTTGCT-TACGGATCGAACCG--------GACGCTC------------------------------------GCG-----TCC-GGGGCGCCCTG--------GGA--------------C-G-----------------------TCGCAG-CGCC-----------------------------------------G-------GAA-GG---------------------------------CGCTTCGTCTCCCCAAGC---ACA----GA-CAGGCGGTG-AGAGCGTGCTCG-CTCGCGGCGGTG-----------GCTCGC-----…
	2376_2	ATTGACATCTTGAACGCATATTGCGGCCCCGGGTCACTCCCGGGGCCACGCCCGGCTCAGGGTCGTGTTGCT-TACGGATCGAACCG--------GACGCTC------------------------------------GCG-----TCC-GGGGCGCCCTG--------GGA--------------C-G-----------------------TCGCAG-CGCC-----------------------------------------G-------GAA-GG---------------------------------CGCTTCGTCTCCCCAAGC---ACA----GA-CAGGCGGTG-AGAGCGTGCTCG-CTCGCGGCGGTG-----------GCTCGC-----…
	2381_2	ATTGACATCTTGAACGCATATTGCGGCCCCGGGTCACTCCCGGGGCCACGCCCGGCTCAGGGTCGTGTTGCT-TACGGATCGAACCG--------GACGCTC------------------------------------GCG-----TCC-GGGGCGCCCTG--------GGA--------------C-G-----------------------TCGCAG-CGCC-----------------------------------------G-------GAA-GG---------------------------------CGCTTCGTCTCCCCAAGC---ACA----GA-CAGGCGGTG-AGAGCGTGCTCG-CTCGCGGCGGTG-----------GCTCGC-----…
	2382_2	ATTGACATCTTGAACGCATATTGCGGCCCCGGGTCACTCCCGGGGCCACGCCCGGCTCAGGGTCGTGTTGCT-TACGGATCGAACTG--------GAC--TC------------------------------------GCG-----TCC-GGGGCGCCCTG--------GGA--------------C-G-----------------------TCGCAG-CGCC-----------------------------------------G-------GAA-GG---------------------------------CGCTTCGTCTCCCCAAGC---ACA----GA-CAGGCGGTG-AGAGCGTGCTCG-CTCGCGGCGGTG-----------GCTCGC-----…
	2387_2	ATTGACATCTTGAACGCATATTGCGGCCCCGGGTCACTCCCGGGGCCACGCCCGGCTCAGGGTCGTGTTGCT-TACGGATCGAACCG--------GACGCTC------------------------------------GCG-----TCC-GGGGCGCCCTG--------GGA--------------C-G-----------------------TCGCAG-CGCC-----------------------------------------G-------GAA-GG---------------------------------CGCTTCGTCTCCCCAAGC---ACA----GA-CAGGCGGTG-AGAGCGTGCTCG-CTCGCGGCGGTG-----------GCTCGC-----…
	2390_2	ATTGACATCTTGAACGCATATTGCGGCCCCGGGTCACTCCCGGGGCCACGCCCGGCTCAGGGTCGTGTTGCT-TACGGATCGAACCG--------GAC--TC------------------------------------GCG-----TCC-GGGGCGCCCTG--------GGA--------------C-G-----------------------TCGCAG-CGCC-----------------------------------------G-------GAA-GG---------------------------------CGCTTCGTCTCCCCAAGC---ACA----GA-CAGGCGGTG-AGAGCGTGCTCG-CTCGCGGCGGTG-----------GCTCGC-----…
	1207_3	ATTGACATCTTGAACGCATATTGCGGCCCCGGGTCACTCCCGGGGCCACGCCCGGCTCAGGGTCGTATTGCT-TACAGATCGCGCCG--------GAC--TC------------------------------------GCG-----TCC-GGGGCGCCCTG--------GGA--------------C-G-----------------------TCGCAG-CGCCG--------------GCC-------------------GTGTG-------GCC-GG---------------------------------CGCTTCGTCTCCCCAAGC---ACA----GA-CAGGCGGTACAGAGCGTGCTCG-CTCGCGGCGGTG-----------GCTCGC-----…
	1310_3	ATTGACATCTTGAACGCATATTGCGGCCCCGGGTCACTCCCGGGGCCACGCCCGGCTCAGGGTCGTATTGCT-TACAGATCGCGCCG--------GAC--TC------------------------------------GCG-----TCC-GGGGCGCCCTG--------GGA--------------C-G-----------------------TCGCAG-CGCCG--------------GCC-------------------GTGTG-------GCC-GG---------------------------------CGCTTCGTCTCCCCAAGC---ACA----GA-CAGGCGGTACAGAGCGTGCTCG-CTCGCGGCGGTG-----------GCTCGC-----…
	2275_3	ATTGACATCTTGAACGCATATTGCGGCCCCGGGTCACTCCCGGGGCCACGCCCGGCTCAGGGTCGTATTGCT-TACAGATCGCGCCG--------GAC--TC------------------------------------GCG-----TCC-GGGGCGCCCTG--------GGA--------------C-G-----------------------TCGCAG-CGCCG--------------ACC-------------------GGGTG-------GCC-GG---------------------------------CGCTTCGTCTCCCCAAGC---ACA----GA-CAGGCGGTACAGAGCGTGCTCG-CTCGCGGCGGTG-----------GCTCGC-----…
	2285_3	ATTGACATCTTGAACGCATATTGCGGCCCCGGGTCACTCCCGGGGCCACGCCCGGCTCAGGGTCGTATTGCT-TACAGATCGCGCCG--------GAC--TC------------------------------------GCG-----TCC-GGGGCGCCCTG--------GGA--------------C-G-----------------------TCGCAG-CGCCG--------------ACC-------------------GGGTG-------GCC-GG---------------------------------CGCTTCGTCTCCCCAAGC---ACA----GA-CAGGCGGTACAGAGCGTGCTCG-CTCGCGGCGGTG-----------GCTCGC-----…
	2286_3	ATTGACATCTTGAACGCATATTGCGGCCCCGGGTCACTCCCGGGGCCACGCCCGGCTCAGGGTCGTATTGCT-TACAGATCGCGCCG--------GAC--TC------------------------------------GCG-----TCC-GGGGCGCCCTG--------GGA--------------C-G-----------------------TCGCAG-CGCCG--------------ACC-------------------GGGCG-------GCC-GG---------------------------------CGCTTCGTCTCCCCAAGC---ACA----GA-CAGGCGGTACAGAGCGTGCTCG-CTCGCGGCGGTG-----------GCTCGC-----…
	2287_3	ATTGACATCTTGAACGCATATTGCGGCCCCGGGTCACTCCCGGGGCCACGCCCGGCTCAGGGTCGTATTGCT-TACAGATCGCGCCG--------GAC--TC------------------------------------GCG-----TCC-GGGGCGCCCTG--------GGA--------------C-G-----------------------TCGCAG-CGCCG--------------GCC-------------------GGGTG-------GCC-GG---------------------------------CGCTTCGTCTCCCCAAGC---ACA----GA-CAGGCGGTACAGAGCGTGCTCG-CTCGCGGCGGTG-----------GCTCGC-----…
	2291_3	ATTGACATCTTGAACGCATATTGCGGCCCCGGGTCACTCCCGGGGCCACGCCCGGCTCAGGGTCGTATTGCT-TACAGATCGCGCCG--------GAC--TC------------------------------------GCG-----TCC-GGGGCGCCCTG--------GGA--------------C-G-----------------------TCGCAG-CGCCG--------------GCC-------------------GGGTG-------GCC-GG---------------------------------CGCTTCGTCTCCCCAAGC---ACA----GA-CAGGCGGTACAGAGCGTGCTCG-CTCGCGGCGGTG-----------GCTCGC-----…
	2301_3	ATTGACATCTTGAACGCATATTGCGGCCCCGGGTCACTCCCGGGGCCACGCCCGGCTCAGGGTCGTATTGCT-TACAGATCGCGCCG--------GAC--TC------------------------------------GCG-----TCC-GGGGCGCCCTG--------GGA--------------C-G-----------------------TCGCAG-CGCCG--------------ACC-------------------GGGTG-------GCC-GG---------------------------------CGCTTCGTCTCCCCAAGC---ACA----GA-CAGGCGGTACAGAGCGTGCTCG-CTCGCGGCGGTG-----------GCTCGC-----…
	2380_3	ATTGACATCTTGAACGCATATTGCGGCCCCGGGTCACTCCCGGGGCCACGCCCGGCTCAGGGTCGTATTGCT-TACAGATCGCGCCG--------GAC--TC------------------------------------GCG-----TCC-GGGGCGCCCTG--------GGA--------------C-G-----------------------TCGCAG-CGCCG--------------GCC-------------------GTGTG-------GCC-GG---------------------------------CGCTTCGTCTCCCCAAGC---ACA----GA-CAGGCGGTACAGAGCGTGCTCG-CTCGCGGCGGTG-----------GCTCGC-----…
	2463_3	ATTGACATCTTGAACGCATATTGCGGCCCCGGGTCACTCCCGGGGCCACGCCCGGCTCAGGGTCGTATTGCT-TACAGATCGCGCCG--------GAC--TC------------------------------------GCG-----TCC-GGGGCGCCCTG--------GGA--------------C-G-----------------------TCGCAG-CGCCC--------------GCC-------------------GGGTG-------GCC-GG---------------------------------CGCTTCGTCTCCCCAAGC---ACA----GA-CAGGCGGTACAGAGCGTGCTCG-CTCGCGGCGGTG-----------GCTCGC-----…
	2464_3	ATTGACATCTTGAACGCATATTGCGGCCCCGGGTCACTCCCGGGGCCACGCCCGGCTCAGGGTCGTATTGCT-TACAGATCGCGCCG--------GAC--TC------------------------------------GCG-----TCC-GGGGCGCCCTG--------GGA--------------C-G-----------------------TCGCAG-CGCCG--------------ACC-------------------GGGTG-------GCC-GG---------------------------------CGCTTCGTCTCCCCAAGC---ACA----GA-CAGGCGGTACAGAGCGTGCTCG-CTCGCGGCGGTG-----------GCTCGC-----…
	2465_3	ATTGACATCTTGAACGCATATTGCGGCCCCGGGTCACTCCCGGGGCCACGCCCGGCTCAGGGTCGTATTGCT-TACAGATCGCGCCG--------GAC--TC------------------------------------GCG-----TCC-GGGGCGCCCTG--------GGA--------------C-G-----------------------TCGCAG-CGCCC--------------GCC-------------------GGGTG-------GCC-GG---------------------------------CGCTTCGTCTCCCCAAGC---ACA----GA-CAGGCGGTACAGAGCGTGCTCG-CTCGCGGCGGTG-----------GCTCGC-----…
	2480_3	ATTGACATCTTGAACGCATATTGCGGCCCCGGGTCACTCCCGGGGCCACGCCCGGCTCAGGGTCGTATTGCT-TACAGATCGCGCCG--------GAC--TC------------------------------------GCG-----TCC-GGGGCGCCCTG--------GGA--------------C-G-----------------------TCGCAG-CGCCG--------------GCC-------------------GGGTG-------GCC-GG---------------------------------CGCTTCGTCTCCCCAAGC---ACA----GA-CAGGCGGTACAGAGCGTGCTCG-CTCGCGGCGGTG-----------GCTCGC-----…
	2781_3	ATTGACATCTTGAACGCATATTGCGGCCCCGGGTCACTCCCGGGGCCACGCCCGGCTCAGGGTCGTATTGCT-TACAGATCGCGCCG--------GAC--TC------------------------------------GCG-----TCC-GGGGCGCCCTG--------GGA--------------C-G-----------------------TCGCAG-CGCCG--------------GCC-------------------GGGTG-------GCC-GG---------------------------------CGCTTCGTCTCCCCAAGC---ACA----GA-CAGGCGGTACAGAGCGTGCTCG-CTCGCGGCGGTG-----------GCTCGC-----…
	2784_3	ATTGACATCTTGAACGCATATTGCGGCCCCGGGTCACTCCCGGGGCCACGCCCGGCTCAGGGTCGTATTGCT-TACAGATCGCGCCG--------GAC--TC------------------------------------GCG-----TCC-GGGGCGCCCTG--------GGA--------------C-G-----------------------TCGCAG-CGCCG--------------GCC-------------------GTGTG-------GCC-GG---------------------------------CGCTTCGTCTCCCCAAGC---ACA----GA-CAGGCGGTACAGAGCGTGCTCG-CTCGCGGCGGTG-----------GCTCGC-----…
	2812_3	ATTGACATCTTGAACGCATATTGCGGCCCCGGGTCACTCCCGGGGCCACGCCCGGCTCAGGGTCGTATTGCT-TACAGATCGCGCCG--------GAC--TC------------------------------------GCG-----TCC-GGGGCGCCCTG--------GGA--------------C-G-----------------------TCGCAG-CGCCG--------------GCC-------------------GTGTG-------GCC-GG---------------------------------CGCTTCGTCTCCCCAAGC---ACA----GA-CAGGCGGTACAGAGCGTGCTCG-CTCGCGGCGGTG-----------GCTCGC-----…
	2814_3	ATTGACATCTTGAACGCATATTGCGGCCCCGGGTCACTCCCGGGGCCACGCCCGGCTCAGGGTCGTATTGCT-CACAGATCGCGCCG--------GAC--TC------------------------------------GCG-----TCC-GGGGCGCCCTG--------GGA--------------C-G-----------------------TCGCAG-CGCCG--------------GCC-------------------GGGCG-------GCC-GG---------------------------------CGCTTCGTCTCCCCAAGC---GCA----GA-CAGGCGGTG-AGAGCGTGCTCG-CTCGCGGCGGTG-----------GCTCGC-----…
	2872_3	ATTGACATCTTGAACGCATATTGCGGCCCCGGGTCACTCCCGGGGCCACGCCCGGCTCAGGGTCGTATTGCT-TACAGATCGCGCCG--------GAC--TC------------------------------------GCG-----TCC-GGGGCGCCCTG--------GGA--------------C-G-----------------------TCGCAG-CGCCG--------------GCC-------------------GTGTG-------GCC-GG---------------------------------CGCTTCGTCTCCCCAAGC---ACA----GA-CAGGCGGTACAGAGCGTGCTCG-CTCGCGGCGGTG-----------GCTCGC-----…
	2873_3	ATTGACATCTTGAACGCATATTGCGGCCCCGGGTCACTCCCGGGGCCACGCCCGGCTCAGGGTCGTATTGCT-TACAGATCGCGCCG--------GAC--TC------------------------------------GCG-----TCC-GGGGCGCCCTG--------GGA--------------C-G-----------------------TCGCAG-CGCCG--------------GCC-------------------GTGTG-------GCC-GG---------------------------------CGCTTCGTCTCCCCAAGC---ACA----GA-CAGGCGGTACAGAGCGTGCTCG-CTCGCGGCGGTG-----------GCTCGC-----…
	2874_3	ATTGACATCTTGAACGCATATTGCGGCCCCGGGTCACTCCCGGGGCCACGCCCGGCTCAGGGTCGTATTGCT-TACAGATCGCGCCG--------GAC--TC------------------------------------GCG-----TCC-GGGGCGCCCTG--------GGA--------------C-G-----------------------TCGCAG-CGCCG--------------GCC-------------------GTGTG-------GCC-GG---------------------------------CGCTTCGTCTCCCCAAGC---ACA----GA-CAGGCGGTACAGAGCGTGCTCG-CTCGCGGCGGTG-----------GCTCGC-----…
	2876_3	ATTGACATCTTGAACGCATATTGCGGCCCCGGGTCACTCCCGGGGCCACGCCCGGCTCAGGGTCGTATTGCT-TACAGATCGCGCCG--------GAC--TC------------------------------------GCG-----TCC-GGGGCGCCCTG--------GGA--------------C-G-----------------------TCGCAG-CGCCG--------------GCC-------------------GTGTG-------GCC-GG---------------------------------CGCTTCGTCTCCCCAAGC---ACA----GA-CAGGCGGTACAGAGCGTGCTCG-CTCGCGGCGGTG-----------GCTCGC-----…
	2877_3	ATTGACATCTTGAACGCATATTGCGGCCCCGGGTCACTCCCGGGGCCACGCCCGGCTCAGGGTCGTATTGCT-TACAGATCGCGCCG--------GAC--TC------------------------------------GCG-----TCC-GGGGCGCCCTG--------GGA--------------C-G-----------------------TCGCAG-CGCCG--------------GCC-------------------GTGTG-------GCC-GG---------------------------------CGCTTCGTCTCCCCAAGC---ACA----GA-CAGGCGGTACAGAGCGTGCTCG-CTCGCGGCGGTG-----------GCTCGC-----…
	2878_3	ATTGACATCTTGAACGCATATTGCGGCCCCGGGTCACTCCCGGGGCCACGCCCGGCTCAGGGTCGTATTGCT-TACAGATCGCGCCG--------GAC--TC------------------------------------GCG-----TCC-GGGGCGCCCTG--------GGA--------------C-G-----------------------TCGCAG-CGCCG--------------GCC-------------------GCGTG-------GCC-GG---------------------------------CGCTTCGTCTCCCCAAGC---ACA----GA-CAGGCGGTACAGAGCGTGCTCG-CTCGCGGCGGTG-----------GCTCGC-----…
	2879_3	ATTGACATCTTGAACGCATATTGCGGCCCCGGGTCACTCCCGGGGCCACGCCCGGCTCAGGGTCGTATTGCT-TACAGATCGCGCCG--------GAC--TC------------------------------------GCG-----TCC-GGGGCGCCCTG--------GGA--------------C-G-----------------------TCGCAG-CGCCG--------------GCC-------------------GTGTG-------GCC-GG---------------------------------CGCTTCGTCTCCCCAAGC---ACA----GA-CAGGCGGTACAGAGCGTGCTCG-CTCGCGGCGGTG-----------GCTCGC-----…
	2880_3	ATTGACATCTTGAACGCATATTGCGGCCCCGGGTCACTCCCGGGGCCACGCCCGGCTCAGGGTCGTATTGCT-TACAGATCGCGCCG--------GAC--TC------------------------------------GCG-----TCC-GGGGCGCCCTG--------GGA--------------C-G-----------------------TCGCAG-CGCCG--------------GCC-------------------GTGTG-------GCC-GG---------------------------------CGCTTCGTCTCCCCAAGC---ACA----GA-CAGGCGGTACAGAGCGTGCTCG-CTCGCGGCGGTG-----------GCTCGC-----…
	2881_3	ATTGACATCTTGAACGCATATTGCGGCCCCGGGTCACTCCCGGGGCCACGCCCGGCTCAGGGTCGTATTGCT-TACAGATCGCGCCG--------GAC--TC------------------------------------GCG-----TCC-GGGGCGCCCTG--------GGA--------------C-G-----------------------TCGCAG-CGCCG--------------GCC-------------------GTGTG-------GCC-GG---------------------------------CGCTTCGTCTCCCCAAGC---ACA----GA-CAGGCGGTACAGAGCGTGCTCG-CTCGCGGCGGTG-----------GCTCGC-----…
	2882_3	ATTGACATCTTGAACGCATATTGCGGCCCCGGGTCACTCCCGGGGCCACGCCCGGCTCAGGGTCGTATTGCT-TACAGATCGCGCCG--------GAC--TC------------------------------------GCG-----TCC-GGGGCGCCCTG--------GGA--------------C-G-----------------------TCGCAG-CGCCG--------------GCC-------------------GTGTG-------GCC-GG---------------------------------CGCTTCGTCTCCCCAAGC---ACA----GA-CAGGCGGTACAGAGCGTGCTCG-CTCGCGGCGGTG-----------GCTCGC-----…
	2883_3	ATTGACATCTTGAACGCATATTGCGGCCCCGGGTCACTCCCGGGGCCACGCCCGGCTCAGGGTCGTATTGCT-TACAGATCGCGCCG--------GAC--TC------------------------------------GCG-----TCC-GGGGCGCCCTG--------GGA--------------C-G-----------------------TCGCAG-CGCCG--------------GCC-------------------GTGTG-------GCC-GG---------------------------------CGCTTCGTCTCCCCAAGC---ACA----GA-CAGGCGGTACAGAGCGTGCTCG-CTCGCGGCGGTG-----------GCTCGC-----…
	2885_3	ATTGACATCTTGAACGCATATTGCGGCCCCGGGTCACTCCCGGGGCCACGCCCGGCTCAGGGTCGTATTGCT-TACAGATCGCGCCG--------GAC--TC------------------------------------GCG-----TCC-GGGGCGCCCTG--------GGA--------------C-G-----------------------TCGCAG-CGCCG--------------GCC-------------------GTGTG-------GCC-GG---------------------------------CGCTTCGTCTCCCCAAGC---ACA----GA-CAGGCGGTACAGAGCGTGCTCG-CTCGCGGCGGTG-----------GCTCGC-----…
	2886_3	ATTGACATCTTGAACGCATATTGCGGCCCCGGGTCACTCCCGGGGCCACGCCCGGCTCAGGGTCGTATTGCT-TACAGATCGCGCCG--------GAC--TC------------------------------------GCG-----TCC-GGGGCGCCCTG--------GGA--------------C-G-----------------------TCGCAG-CGCCG--------------GCC-------------------GTGTG-------GCC-GG---------------------------------CGCTTCGTCTCCCCAAGC---ACA----GA-CAGGCGGTACAGAGCGTGCTCG-CTCGCGGCGGTG-----------GCTCGC-----…
	2887_3	ATTGACATCTTGAACGCATATTGCGGCCCCGGGTCACTCCCGGGGCCACGCCCGGCTCAGGGTCGTATTGCT-TACAGATCGCGCCG--------GAC--TC------------------------------------GCG-----TCC-GGGGCGCCCTG--------GGA--------------C-G-----------------------TCGCAG-CGCCG--------------GCC-------------------GTGTG-------GCC-GG---------------------------------CGCTTCGTCTCCCCAAGC---ACA----GA-CAGGCGGTACAGAGCGTGCTCG-CTCGCGGCGGTG-----------GCTCGC-----…
	2888_3	ATTGACATCTTGAACGCATATTGCGGCCCCGGGTCACTCCCGGGGCCACGCCCGGCTCAGGGTCGTATTGCT-TACAGATCGCGCCG--------GAC--TC------------------------------------GCG-----TCC-GGGGCGCCCTG--------GGA--------------C-G-----------------------TCGCAG-CGCCG--------------GCC-------------------GTGTG-------GCC-GG---------------------------------CGCTTCGTCTCCCCAAGC---ACA----GA-CAGGCGGTACAGAGCGTGCTCG-CTCGCGGCGGTG-----------GCTCGC-----…
	2889_3	ATTGACATCTTGAACGCATATTGCGGCCCCGGGTCACTCCCGGGGCCACGCCCGGCTCAGGGTCGTATTGCT-TACAGATCGCGCCG--------GAC--TC------------------------------------GCG-----TCC-GGGGCGCCCTG--------GGA--------------C-G-----------------------TCGCAG-CGCCG--------------GCC-------------------GTGTG-------GCC-GG---------------------------------CGCTTCGTCTCCCCAAGC---ACA----GA-CAGGCGGTACAGAGCGTGCTCG-CTCGCGGCGGTG-----------GCTCGC-----…
	2890_3	ATTGACATCTTGAACGCATATTGCGGCCCCGGGTCACTCCCGGGGCCACGCCCGGCTCAGGGTCGTATTGCT-TACAGATCGCGCCG--------GAC--TC------------------------------------GCG-----TCC-GGGGCGCCCTG--------GGA--------------C-G-----------------------TCGCAG-CGCCG--------------GCC-------------------GTGTG-------GCC-GG---------------------------------CGCTTCGTCTCCCCAAGC---ACA----GA-CAGGCGGTACAGAGCGTGCTCG-CTCGCGGCGGTG-----------GCTCGC-----…
	2891_3	ATTGACATCTTGAACGCATATTGCGGCCCCGGGTCACTCCCGGGGCCACGCCCGGCTCAGGGTCGTATTGCT-TACAGATCGCGCCG--------GAC--TC------------------------------------GCG-----TCC-GGGGCGCCCTG--------GGA--------------C-G-----------------------TCGCAG-CGCCG--------------GCC-------------------GTGTG-------GCC-GG---------------------------------CGCTTCGTCTCCCCAAGC---ACA----GA-CAGGCGGTACAGAGCGTGCTCG-CTCGCGGCGGTG-----------GCTCGC-----…
	2901_3	ATTGACATCTTGAACGCATATTGCGGCCCCGGGTCACTCCCGGGGCCACGCCCGGCTCAGGGTCGTATTGCT-TACAGATCGCGCCG--------GAC--TC------------------------------------GCG-----TCC-GGGGCGCCCTG--------GGA--------------C-G-----------------------TCGCAG-CGCCG--------------GCC-------------------GTGTG-------GCC-GG---------------------------------CGCTTCGTCTCCCCAAGC---ACA----GA-CAGGCGGTACAGAGCGTGCTCG-CTCGCGGCGGTG-----------GCTCGC-----…
	2902_3	ATTGACATCTTGAACGCATATTGCGGCCCCGGGTCACTCCCGGGGCCACGCCCGGCTCAGGGTCGTATTGCT-TACAGATCGCGCCG--------GAC--TC------------------------------------GCG-----TCC-GGGGCGCCCTG--------GGA--------------C-G-----------------------TCGCAG-CGCCG--------------GCC-------------------GTGTG-------GCC-GG---------------------------------CGCTTCGTCTCCCCAAGC---ACA----GA-CAGGCGGTACAGAGCGTGCTCG-CTCGCGGCGGTG-----------GCTCGC-----…
	2906_3	ATTGACATCTTGAACGCATATTGCGGCCCCGGGTCACTCCCGGGGCCACGCCCGGCTCAGGGTCGTATTGCT-TACAGATCGCGCCG--------GAC--TC------------------------------------GCG-----TCC-GGGGCGCCCTG--------GGA--------------C-G-----------------------TCGCAG-CGCCG--------------GCC-------------------GTGTG-------GCC-GG---------------------------------CGCTTCGTCTCCCCAAGC---ACA----GA-CAGGCGGTACAGAGCGTGCTCG-CTCGCGGCGGTG-----------GCTCGC-----…
	2907_3	ATTGACATCTTGAACGCATATTGCGGCCCCGGGTCACTCCCGGGGCCACGCCCGGCTCAGGGTCGTATTGCT-TACAGATCGCGCCG--------GAC--TC------------------------------------GCG-----TCC-GGGGCGCCCTG--------GGA--------------C-G-----------------------TCGCAG-CGCCG--------------GCC-------------------GTGTG-------GCC-GG---------------------------------CGCTTCGTCTCCCCAAGC---ACA----GA-CAGGCGGTACAGAGCGTGCTCG-CTCGCGGCGGTG-----------GCTCGC-----…
	2908_3	ATTGACATCTTGAACGCATATTGCGGCCCCGGGTCACTCCCGGGGCCACGCCCGGCTCAGGGTCGTATTGCT-TACAGATCGCGCCG--------GAC--TC------------------------------------GCG-----TCC-GGGGCGCCCTG--------GGA--------------C-G-----------------------TCGCAG-CGCCG--------------GCC-------------------GTGTG-------GCC-GG---------------------------------CGCTTCGTCTCCCCAAGC---ACA----GA-CAGGCGGTACAGAGCGTGCTCG-CTCGCGGCGGTG-----------GCTCGC-----…
	2910_3	ATTGACATCTTGAACGCATATTGCGGCCCCGGGTCACTCCCGGGGCCACGCCCGGCTCAGGGTCGTATTGCT-TACAGATCGCGCCG--------GAC--TC------------------------------------GCG-----TCC-GGGGCGCCCTG--------GGA--------------C-G-----------------------TCGCAG-CGCCG--------------GCC-------------------GTGTG-------GCC-GG---------------------------------CGCTTCGTCTCCCCAAGC---ACA----GA-CAGGCGGTACAGAGCGTGCTCG-CTCGCGGCGGTG-----------GCTCGC-----…
	2912_3	ATTGACATCTTGAACGCATATTGCGGCCCCGGGTCACTCCCGGGGCCACGCCCGGCTCAGGGTCGTATTGCT-TACAGATCGCGCCG--------GAC--TC------------------------------------GCG-----TCC-GGGGCGCCCTG--------GGA--------------C-G-----------------------TCGCAG-CGCCG--------------GCC-------------------GTGTG-------GCC-GG---------------------------------CGCTTCGTCTCCCCAAGC---ACA----GA-CAGGCGGTACAGAGCGTGCTCG-CTCGCGGCGGTG-----------GCTCGC-----…
	2913_3	ATTGACATCTTGAACGCATATTGCGGCCCCGGGTCACTCCCGGGGCCACGCCCGGCTCAGGGTCGTATTGCT-TACAGATCGCGCCG--------GAC--TC------------------------------------GCG-----TCC-GGGGCGCCCTG--------GGA--------------C-G-----------------------TCGCAG-CGCCG--------------GCC-------------------GGGTG-------GCC-GG---------------------------------CGCTTCGTCTCCCCAAGC---ACA----GA-CAGGCGGTACAGAGCGTGCTCG-CTCGCGGCGGTG-----------GCTCGC-----…
	2915_3	ATTGACATCTTGAACGCATATTGCGGCCCCGGGTCACTCCCGGGGCCACGCCCGGCTCAGGGTCGTATTGCT-TACAGATCGCGCCG--------GAC--TC------------------------------------GCG-----TCC-GGGGCGCCCTG--------GGA--------------C-G-----------------------TCGCAG-CGCCG--------------GCC-------------------GTGTG-------GCC-GG---------------------------------CGCTTCGTCTCCCCAAGC---ACA----GA-CAGGCGGTACAGAGCGTGCTCG-CTCGCGGCGGTG-----------GCTCGC-----…
	2916_3	ATTGACATCTTGAACGCATATTGCGGCCCCGGGTCACTCCCGGGGCCACGCCCGGCTCAGGGTCGTATTGCT-TACAGATCGCGCCG--------GAC--TC------------------------------------GCG-----TCC-GGGGCGCCCTG--------GGA--------------C-G-----------------------TCGCAG-CGCCG--------------GCC-------------------GTGTG-------GCC-GG---------------------------------CGCTTCGTCTCCCCAAGC---ACA----GA-CAGGCGGTACAGAGCGTGCTCG-CTCGCGGCGGTG-----------GCTCGC-----…
	2917_3	ATTGACATCTTGAACGCATATTGCGGCCCCGGGTCACTCCCGGGGCCACGCCCGGCTCAGGGTCGTATTGCT-TACAGATCGCGCCG--------GAC--TC------------------------------------GCG-----TCC-GGGGCGCCCTG--------GGA--------------C-G-----------------------TCGCAG-CGCCG--------------GCC-------------------GTGTG-------GCC-GG---------------------------------CGCTTCGTCTCCCCAAGC---ACA----GA-CAGGCGGTACAGAGCGTGCTCG-CTCGCGGCGGTG-----------GCTCGC-----…
	2922_3	ATTGACATCTTGAACGCATATTGCGGCCCCGGGTCACTCCCGGGGCCACGCCCGGCTCAGGGTCGTATTGCT-TACAGATCGCGCCG--------GAC--TC------------------------------------GCG-----TCC-GGGGCGCCCTG--------GGA--------------C-G-----------------------TCGCAG-CGCCG--------------GCC-------------------GTGTG-------GCC-GG---------------------------------CGCTTCGTCTCCCCAAGC---ACA----GA-CAGGCGGTACAGAGCGTGCTCG-CTCGCGGCGGTG-----------GCTCGC-----…
	2923_3	ATTGACATCTTGAACGCATATTGCGGCCCCGGGTCACTCCCGGGGCCACGCCCGGCTCAGGGTCGTATTGCT-TACAGATCGCGCCG--------GAC--TC------------------------------------GCG-----TCC-GGGGCGCCCTG--------GGA--------------C-G-----------------------TCGCAG-CGCCG--------------GCC-------------------GTGTG-------GCC-GG---------------------------------CGCTTCGTCTCCCCAAGC---ACA----GA-CAGGCGGTACAGAGCGTGCTCG-CTCGCGGCGGTG-----------GCTCGC-----…
	2924_3	ATTGACATCTTGAACGCATATTGCGGCCCCGGGTCACTCCCGGGGCCACGCCCGGCTCAGGGTCGTATTGCT-TACAGATCGCGCCG--------GAC--TC------------------------------------GCG-----TCC-GGGGCGCCCTG--------GGA--------------C-G-----------------------TCGCAG-CGCCG--------------GCC-------------------GTGTG-------GCC-GG---------------------------------CGCTTCGTCTCCCCAAGC---ACA----GA-CAGGCGGTACAGAGCGTGCTCG-CTCGCGGCGGTG-----------GCTCGC-----…
	2930_3	ATTGACATCTTGAACGCATATTGCGGCCCCGGGTCACTCCCGGGGCCACGCCCGGCTCAGGGTCGTATTGCT-TACAGATCGCGCCG--------GAC--TC------------------------------------GCG-----TCC-GGGGCGCCCTG--------GGA--------------C-G-----------------------TCGCAG-CGCCG--------------GCC-------------------GTGTG-------GCC-GG---------------------------------CGCTTCGTCTCCCCAAGC---ACA----GA-CAGGCGGTACAGAGCGTGCTCG-CTCGCGGCGGTG-----------GCTCGC-----…
	2931_3	ATTGACATCTTGAACGCATATTGCGGCCCCGGGTCACTCCCGGGGCCACGCCCGGCTCAGGGTCGTATTGCT-TACAGATCGCGCCG--------GAC--TC------------------------------------GCG-----TCC-GGGGCGCCCTG--------GGA--------------C-G-----------------------TCGCAG-CGCCG--------------GCC-------------------GTGTG-------GCC-GG---------------------------------CGCTTCGTCTCCCCAAGC---ACA----GA-CAGGCGGTACAGAGCGTGCTCG-CTCGCGGCGGTG-----------GCTCGC-----…
	2932_3	ATTGACATCTTGAACGCATATTGCGGCCCCGGGTCACTCCCGGGGCCACGCCCGGCTCAGGGTCGTATTGCT-TACAGATCGCGCCG--------GAC--TC------------------------------------GCG-----TCC-GGGGCGCCCTG--------GGA--------------C-G-----------------------TCGCAG-CGCCG--------------GCC-------------------GTGTG-------GCC-GG---------------------------------CGCTTCGTCTCCCCAAGC---ACA----GA-CAGGCGGTACAGAGCGTGCTCG-CTCGCGGCGGTG-----------GCTCGC-----…
	2933_3	ATTGACATCTTGAACGCATATTGCGGCCCCGGGTCACTCCCGGGGCCACGCCCGGCTCAGGGTCGTATTGCT-TACAGATCGCGCCG--------GAC--TC------------------------------------GCG-----TCC-GGGGCGCCCTG--------GGA--------------C-G-----------------------TCGCAG-CGCCG--------------GCC-------------------GTGTG-------GCC-GG---------------------------------CGCTTCGTCTCCCCAAGC---ACA----GA-CAGGCGGTACAGAGCGTGCTCG-CTCGCGGCGGTG-----------GCTCGC-----…
	2934_3	ATTGACATCTTGAACGCATATTGCGGCCCCGGGTCACTCCCGGGGCCACGCCCGGCTCAGGGTCGTATTGCT-TACAGATCGCGCCG--------GAC--TC------------------------------------GCG-----TCC-GGGGCGCCCTG--------GGA--------------C-G-----------------------TCGCAG-CGCCG--------------GCC-------------------GTGTG-------GCC-GG---------------------------------CGCTTCGTCTCCCCAAGC---ACA----GA-CAGGCGGTACAGAGCGTGCTCG-CTCGCGGCGGTG-----------GCTCGC-----…
	2935_3	ATTGACATCTTGAACGCATATTGCGGCCCCGGGTCACTCCCGGGGCCACGCCCGGCTCAGGGTCGTATTGCT-TACAGATCGCGCCG--------GAC--TC------------------------------------GCG-----TCC-GGGGCGCCCTG--------GGA--------------C-G-----------------------TCGCAG-CGCCG--------------GCC-------------------GTGTG-------GCC-GG---------------------------------CGCTTCGTCTCCCCAAGC---ACA----GA-CAGGCGGTACAGAGCGTGCTCG-CTCGCGGCGGTG-----------GCTCGC-----…
	2045_4	ATTGACATCTTGAACGCATATTGCGGCCCCGGGTCACTCCCGGGGCCACGCCTGGCTCAGGGTCGTGTAGCT-TGTACATCGCGGGTGTGT----GTGTGTGTGTTTGT-----------------------TCGCAAGCGC---CCAC-CCCGCGCCTTG--------GGA--------------CCG-----------------------TCTGAG-GCCT---------------TTCTCGTC--------------GAGAG-------AGC-GG---------------------------------GCCTCAGTCTCCTCAAATCA-CCA----GA-GTCGCGTTC---TTCTCCCTG---------CCCCCTGGGTGGCAACGCTCGG---TC…
	2226_4	ATTGACATCTTGAACGCATATTGCGGCCCCGGGTCACTCCCGGGGCCACGCCTGGCTCAGGGTCGTGTAGCT-TGTACATCGCGGGTGTGT----GTGTGTGTGTTTGT-----------------------TCGCAAGCGC---CCAC-CCCGCGCCTTG--------GGA--------------CCG-----------------------TCTGAG-GCCT---------------TTCTCGTC--------------GAGAG-------AGC-GG---------------------------------GCCTCAGTCTCCTCAAATCA-CCA----GA-GTCGCGTTC---TTCTCCCTG---------CCCCCTGGGTGGCAACGCTCGG---TC…
	2227_4	ATTGACATCTTGAACGCATATTGCGGCCCCGGGTCACTCCCGGGGCCACGCCTGGCTCAGGGTCGTGTAGCT-TGTACATCGCGGGTGTGT----GTGTGTGTGTTTGT-----------------------TCGCAAGCGC---CCAC-CCCGCGCCTTG--------GGA--------------CCG-----------------------TCTGAG-GCCT---------------TTCTCGTC--------------GAGAG-------AGC-GG---------------------------------GCCTCAGTCTCCTCAAATCA-CCA----GA-GTCGCGTTC---TTCTCCCTG---------CCCCCTGGGTGGCAACGCTCGG---TC…
	2228_4	ATTGACATCTTGAACGCATATTGCGGCCCCGGGTCACTCCCGGGGCCACGCCTGGCTCAGGGTCGTGTAGCT-TGTACATCGCGGGTGTGT----GTGTGTGTGTTTGT-----------------------TCGCAAGCGC---CCAC-CCCGCGCCTTG--------GGA--------------CCG-----------------------TCTGAG-GCCT---------------TTCTCGTC--------------GAGAG-------AGC-GG---------------------------------GCCTCAGTCTCCTCAAATCA-CCA----GA-GTCGCGTTC---TTCTCCCTG---------CCCCCTGGGTGGCAACGCTCGG---TC…
	2229_4	ATTGACATCTTGAACGCATATTGCGGCCCCGGGTCACTCCCGGGGCCACGCCTGGCTCAGGGTCGTGTAGCT-TGTACATCGCGGGTGTGT----GTGTGTGTGTTTGT-----------------------TCGCAAGCGC---CCAC-CCCGCGCCTTG--------GGA--------------CCG-----------------------TCTGAG-GCCT---------------TTCTCGTC--------------GAGAG-------AGC-GG---------------------------------GCCTCAGTCTCCTCAAATCA-CCA----GA-GTCGCGTTC---TTCTCCCTG---------CCCCCTGGGTGGCAACGCTCGG---TC…
	2230_4	ATTGACATCTTGAACGCATATTGCGGCCCCGGGTCACTCCCGGGGCCACGCCTGGCTCAGGGTCGTGTAGCT-TGTACATCGCGGGTGTGT----GTGTGTGTGTTTGT-----------------------TCGCAAGCGC---CCAC-CCCGCGCCTTG--------GGA--------------CCG-----------------------TCTGAG-GCCT---------------TTCTCGTC--------------GAGAG-------AGC-GG---------------------------------GCCTCAGTCTCCTCAAATCA-CCA----GA-GTCGCGTTC---TTCTCCCTG---------CCCCCTGGGTGGCAACGCTCGG---TC…
	2231_4	ATTGACATCTTGAACGCATATTGCGGCCCCGGGTCACTCCCGGGGCCACGCCTGGCTCAGGGTCGTGTAGCT-TGTACATCGCGGGTGTGT----GTGTGTGTGTTTGT-----------------------TCGCAAGCGC---CCAC-CCCGCGCCTTG--------GGA--------------CCG-----------------------TCTGAG-GCCT---------------TTCTCGTC--------------GAGAG-------AGC-GG---------------------------------GCCTCAGTCTCCTCAAATCA-CCA----GA-GTCGCGTTC---TTCTCCCTG---------CCCCCTGGGTGGCAACGCTCGG---TC…
	2232_4	ATTGACATCTTGAACGCATATTGCGGCCCCGGGTCACTCCCGGGGCCACGCCTGGCTCAGGGTCGTGTAGCT-TGTACATCGCGGGTGTGT----GTGTGTGTGTTTGT-----------------------TCGCAAGCGC---CCAC-CCCGCGCCTTG--------GGA--------------CCG-----------------------TCTGAG-GCCT---------------TTCTCGTC--------------GAGAG-------AGC-GG---------------------------------GCCTCAGTCTCCTCAAATCA-CCA----GA-GTCGCGTTC---TTCTCCCTG---------CCCCCTGGGTGGCAACGCTCGG---TC…
	2233_4	ATTGACATCTTGAACGCATATTGCGGCCCCGGGTCACTCCCGGGGCCACGCCTGGCTCAGGGTCGTGTAGCT-TGTACATCGCGGGTGTGT----GTGTGTGTGTTTGT-----------------------TCGCAAGCGC---CCAC-CCCGCGCCTTG--------GGA--------------CCG-----------------------TCTGAG-GCCT---------------TTCTCGTC--------------GAGAG-------AGC-GG---------------------------------GCCTCAGTCTCCTCAAATCA-CCA----GA-GTCGCGTTC---TTCTCCCTG---------CCCCCTGGGTGGCAACGCTCGG---TC…
	2234_4	ATTGACATCTTGAACGCATATTGCGGCCCCGGGTCACTCCCGGGGCCACGCCTGGCTCAGGGTCGTGTAGCT-TGTACATCGCGGGTGTGT----GTGTGTGTGTTTGT-----------------------TCGCAAGCGC---CCAC-CCCGCGCCTTG--------GGA--------------CCG-----------------------TCTGAG-GCCT---------------TTCTCGTC--------------GAGAG-------AGC-GG---------------------------------GCCTCAGTCTCCTCAAATCA-CCA----GA-GTCGCGTTC---TTCTCCCTG---------CCCCCTGGGTGGCAACGCTCGG---TC…
	2235_4	ATTGACATCTTGAACGCATATTGCGGCCCCGGGTCACTCCCGGGGCCACGCCTGGCTCAGGGTCGTGTAGCT-TGTACATCGCGGGTGTGT----GTGTGTGTGTTTGT-----------------------TCGCAAGCGC---CCAC-CCCGCGCCTTG--------GGA--------------CCG-----------------------TCTGAG-GCCT---------------TTCTCGTC--------------GAGAG-------AGC-GG---------------------------------GCCTCAGTCTCCTCAAATCA-CCA----GA-GTCGCGTTC---TTCTCCCTG---------CCCCCTGGGTGGCAACGCTCGG---TC…
	2236_4	ATTGACATCTTGAACGCATATTGCGGCCCCGGGTCACTCCCGGGGCCACGCCTGGCTCAGGGTCGTGTAGCT-TGTACATCGCGGGTGTGT----GTGTGTGTGTTTGT-----------------------TCGCAAGCGC---CCAC-CCCGCGCCTTG--------GGA--------------CCG-----------------------TCTGAG-GCCT---------------TTCTCGTC--------------GAGAG-------AGC-GG---------------------------------GCCTCAGTCTCCTCAAATCA-CCA----GA-GTCGCGTTC---TTCTCCCTG---------CCCCCTGGGTGGCAACGCTCGG---TC…
	TB28_4	ATTGACATCTTGAACGCATATTGCGGCCCCGGGTCACTCCCGGGGCCACGCCTGGCTCAGGGTCGTGTAGCT-TGTACATCGCGGGTGTGT----GTGTGTGTGTTTGT-----------------------TCGCAAGCGC---CCAC-CCCGCGCCTTG--------GGA--------------CCG-----------------------TCTGAG-GCCT---------------TTCTCGTC--------------GAGAG-------AGC-GG---------------------------------GCCTCAGTCTCCTCAAATCA-CCA----GA-GTCGCGTTC---TTCTCCCTG---------CCCCCTGGGTGGCAACGCTCGG---TC…
	840_5	ATTGACATCTTGAACGCATATTGCGGCCCCGGGTCACTCCCGGGGCCACGCCTGGCTCAGGGTCGTATAGCT-CGTACATCGTGGGT--------GTGTGTCTGTC---------------------------CGCAGGCA-----CGCCCCCGCGCCTTG--------GGA--------------CCG-----------------------TCTGAG-AGCT---------------CTC---------------------------------G-AG---------------------------------CTCTCAGTCTCCTCAAATCA-CCA----AA-GTCGCGTTC---TTCTCCCTGG--------CCCCC-GGGTGGCAG-ACCCGG---TT…
	842_5	ATTGACATCTTGAACGCATATTGCGGCCCCGGGTCACTCCCGGGGCCACGCCTGGCTCAGGGTCGTATAGCT-CGTACATCGTGGGT--------GGGTGTCTGTC---------------------------CGCAGGCA-----CGCCCCCGCGCCTTG--------GGA--------------CCG-----------------------TCTGAG-AGCT---------------CTC---------------------------------G-AG---------------------------------CTCTCAGTCTCCTCAAATCA-CCA----AA-GTCGCGTTC---TTCTCCCTGG--------CCCCC-GGGTGGCAG-ACCCGG---TT…
	2777_5	ATTGACATCTTGAACGCATATTGCGGCCCCGGGTCACTCCCGGGGCCACGCCTGGCTCAGGGTCGTATAGCT-CGTACATCGTGGGT--------GTGTGTCTGTC---------------------------CGCAGGCA-----CGCCCCCGCGCCTTG--------GGA--------------CCG-----------------------TCTGAG-AGCT---------------CTC---------------------------------G-AG---------------------------------CTCTCAGTCTCCTCAAATCA-CCA----AA-GTCGCGTTC---TTCTCCCTGG--------CCCCC-GGGTGGCAG-ACCCGG---TT…
	2778_5	ATTGACATCTTGAACGCATATTGCGGCCCCGGGTCACTCCCGGGGCCACGCCTGGCTCAGGGTCGTATAGCT-CGTACATCGTGGGT--------GTGTGTCTGTC---------------------------CGCAGGCA-----CGCCCCCGCGCCTTG--------GGA--------------CCG-----------------------TCTGAG-AGCT---------------CTC---------------------------------G-AG---------------------------------CTCTCAGTCTCCTCAAATCA-CCA----AA-GTCGCGTTC---TTCTCCCTGG--------CCCCC-GGGTGGCAA-ACCCGG---TT…
	2779_5	ATTGACATCTTGAACGCATATTGCGGCCCCGGGTCACTCCCGGGGCCACGCCTGGCTCAGGGTCGTATAGCT-CGTACATCGTGGGT--------GTGTGTCTGTC---------------------------CGCAGGCA-----CGCCCCCGCGCCTTG--------GGA--------------CCG-----------------------TCTGAG-AGCT---------------CTC---------------------------------G-AG---------------------------------CTCTCAGTCTCCTCAAATCA-CCA----AA-GTCGCGTTC---TTCTCCCTGG--------CCCCC-GGGTGGCAG-ACCCGG---TT…
	2780_5	ATTGACATCTTGAACGCATATTGCGGCCCCGGGTCACTCCCGGGGCCACGCCTGGCTCAGGGTCGTATAGCT-CGTACATCGTGGGT--------GTGTGTCTGTC---------------------------CGCAGGCA-----CGCCCCCGCGCCTTG--------GGA--------------CCG-----------------------TCTGAG-AGCT---------------CTC---------------------------------G-AG---------------------------------CTCTCAGTCTCCTCAAATCA-CCA----AA-GTCGCGTTC---TTCTCCCTGG--------CCCCC-GGGTGGCAA-ACCCGG---TT…
	2790_5	ATTGACATCTTGAACGCATATTGCGGCCCCGGGTCACTCCCGGGGCCACGCCTGGCTCAGGGTCGTATAGCT-CGTACATCGTGGGT--------GTGTGTCTGTC---------------------------CGCAGGCA-----CGCCCCCGCGCCTTG--------GGA--------------CCG-----------------------TCTGAG-AGCT---------------CTC---------------------------------G-AG---------------------------------CTCTCAGTCTCCTCAAATCA-CCA----AA-GTCGCGTTC---TTCTCCCTGG--------CCCCC-GGGTGGCAG-ACCCGG---TT…
	2791_5	ATTGACATCTTGAACGCATATTGCGGCCCCGGGTCACTCCCGGGGCCACGCCTGGCTCAGGGTCGTATAGCT-CGTACATCGTGGGT--------GTGTGTCTGTC---------------------------CGCAGGCA-----CGCCCCCGCGCCTTG--------GGA--------------CCG-----------------------TCTGAG-AGCT---------------CTC---------------------------------G-AG---------------------------------CTCTCAGTCTCCTCAAATCA-CCA----AA-GTCGCGTTC---TTCTCCCTGG--------CCCCC-GGGTGGCAA-ACCCGG---TT…
	2792_5	ATTGACATCTTGAACGCATATTGCGGCCCCGGGTCACTCCCGGGGCCACGCCTGGCTCAGGGTCGTATAGCT-CGTACATCGTGGGT--------GTGTGTCTGTC---------------------------CGCAGGCA-----CGCCCCCGCGCCTTG--------GGA--------------CCG-----------------------TCTGAG-AGCT---------------CTC---------------------------------G-AG---------------------------------CTCTCAGTCTCCTCAAATCA-CCA----AA-GTCGCGTTC---TTCTCCCTGG--------CCCCC-GGGTGGCAG-ACCCGG---TT…
	2793_5	ATTGACATCTTGAACGCATATTGCGGCCCCGGGTCACTCCCGGGGCCACGCCTGGCTCAGGGTCGTATAGCT-CGTACATCGTGGGT--------GTGTGTCTGTC---------------------------CGCAGGCA-----CGCCCCCGCGCCTTG--------GGA--------------CCG-----------------------TCTGAG-AGCT---------------CTC---------------------------------G-AG---------------------------------CTCTCAGTCTCCTCAAATCA-CCA----AA-GTCGCGTTC---TTCTCCCTGG--------CCCCC-GGGTGGCAA-ACCCGG---TT…
	2900_5	ATTGACATCTTGAACGCATATTGCGGCCCCGGGTCACTCCCGGGGCCACGCCTGGCTCAGGGTCGTATAGCT-CGTACATCGTGGGT--------GTGTGTCTGTC---------------------------CGCAGGCA-----CGCCCCCGCGCCTTG--------GGA--------------CCG-----------------------TCTGAG-AGCT---------------CTC---------------------------------G-AG---------------------------------CTCTCAGTCTCCTCAAATCA-CCA----AA-GTCGCGTTC---TTCTCCCTGC--------CCCCC-GGGTGGCAA-ACCCGG---TT…
	2904_5	ATTGACATCTTGAACGCATATTGCGGCCCCGGGTCACTCCCGGGGCCACGCCTGGCTCAGGGTCGTATAGCT-CGTACATCGTGGGT--------GTGTGTCTGTC---------------------------CGCAGGCA-----CGCCCCCGCGCCTTG--------GGA--------------CCG-----------------------TCTGAG-AGCT---------------CTC---------------------------------G-AG---------------------------------CTCTCAGTCTCCTCAAATCA-CCA----AA-GTCGCGTTC---TTCTCCCTGG--------CCCCC-GGGTGGCAG-ACCCGG---TT…
	2918_5	ATTGACATCTTGAACGCATATTGCGGCCCCGGGTCACTCCCGGGGCCACGCCTGGCTCAGGGTCGTATAGCT-CGTACATCGTGGGT--------GTGTGTCTGTC---------------------------CGCAGGCA-----CGCCCCCGCGCCTTG--------GGA--------------CCG-----------------------TCTGAG-AGCT---------------CTC---------------------------------G-AG---------------------------------CTCTCAGTCTCCTCAAATCA-CCA----AA-GTCGCGTTC---TTCTCCCTGG--------CCCCC-GGGTGGCAG-ACCCGG---TT…
	2926_5	ATTGACATCTTGAACGCATATTGCGGCCCCGGGTCACTCCCGGGGCCACGCCTGGCTCAGGGTCGTATAGCT-CGTACATCGTGGGT--------GTGTGTCTGTC---------------------------CGCAGGCA-----CGCCCCCGCGCCTTG--------GGA--------------CCG-----------------------TCTGAG-AGCT---------------CTC---------------------------------G-AG---------------------------------CTCTCAGTCTCCTCAAATCA-CCA----AA-GTCGCGTTC---TTCTCCCTGG--------CCCCC-GGGTGGCAA-ACCCGG---TT…
	2927_5	ATTGACATCTTGAACGCATATTGCGGCCCCGGGTCACTCCCGGGGCCACGCCTGGCTCAGGGTCGTATAGCT-CGTACATCGTGGGT--------GTGTGTCTGTC---------------------------CGCAGGCA-----CGCCCCCGCGCCTTG--------GGA--------------CCG-----------------------TCTGAG-AGCT---------------CTC---------------------------------G-AG---------------------------------CTCTCAGTCTCCTCAAATCA-CCA----AA-GTCGCGTTC---TTCTCCCTGG--------CCCCC-GGGTGGCAG-ACCCGG---TT…
	2928_5	ATTGACATCTTGAACGCATATTGCGGCCCCGGGTCACTCCCGGGGCCACGCCTGGCTCAGGGTCGTATAGCT-CGTACATCGTGGGT--------GTGTGTCTGTC---------------------------CGCAGGCA-----CGCCCCCGCGCCTTG--------GGA--------------CCG-----------------------TCTGAG-AGCT---------------CTC---------------------------------G-AG---------------------------------CTCTCAGTCTCCTCAAATCA-CCA----AA-GTCGCGTTC---TTCTCCCTGG--------CCCCC-GGGTGGCAG-ACCCGG---TT…
	T02_5	ATTGACATCTTGAACGCATATTGCGGCCCCGGGTCACTCCCGGGGCCACGCCTGGCTCAGGGTCGTATAGCT-CGTACATCGTGGGT--------GTGTGTCTGTC---------------------------CGCAGGCA-----CGCCCCCGCGCCTTG--------GGA--------------CCG-----------------------TCTGAG-AGCT---------------CTC---------------------------------G-AG---------------------------------CTCTCAGTCTCCTCAAATCA-CCA----AA-GTCGCGTTC---TTCTCCCTGG--------CCCCC-GGGTGGCAG-ACCCGG---TT…
	T04_5	ATTGACATCTTGAACGCATATTGCGGCCCCGGGTCACTCCCGGGGCCACGCCTGGCTCAGGGTCGTATAGCT-CGTACATCGTGGGT--------GTGTGTCTGTC---------------------------CGCAGGCA-----CGCCCCCGCGCCTTG--------GGA--------------CCG-----------------------TCTGAG-AGCT---------------CTC---------------------------------G-AG---------------------------------CTCTCAGTCTCCTCAAATCA-CCA----AA-GTCGCGTTC---TTCTCCCTGG--------CCCCC-GGGTGGCAA-ACCCGG---TT…
	838_6	ATTGACATCTTGAACGCATATTGCGGCCCCGGGTCACTCCCGGGGCCACGCCTGGCTCAGGGTCGTATAGCT-GAAAGATCGCCGCG--------TTCCTCC------------------------------------GGG-----GAC-GCGGCGCCCTG--------GGA--------------C-G-----------------------TCGGAG-CCCC---------------CCCGTTTC---------------GCGG-------GTT-GG---------------------------------GGCCCCGTCTCCTCAAAT---GCA----ACTTTGTCGGTT---TCCGCCCCTG--------GCCCT---TTC-----CCCGCT---CT…
	845_6	ATTGACATCTTGAACGCATATTGCGGCCCCGGGTCACTCCCGGGGCCACGCCTGGCTCAGGGTCGTATAGCT-GAAAGATCGCCGCG--------TTCCTCC------------------------------------GGG-----GAC-GCGGCGCCCTG--------GGA--------------C-G-----------------------TCGGAG-CCCCC-------GC----CCCCGTTTC---------------GCGG--G-TT-GTTGGG---------------------------------GGCCCCGTCTCCTCAAAT---GCA----ACTTTGTCGGTT---TCCGCCCCTG--------GCCCT---TTC-----CCCGCT---CT…
	846_6	ATTGACATCTTGAACGCATATTGCGGCCCCGGGTCACTCCCGGGGCCACGCCTGGCTCAGGGTCGTATAGCT-GAAAGATCGTCGCG--------TTCCTCC------------------------------------GGG-----GAC-GCGGCGCCCTG--------GGA--------------C-G-----------------------TCGGAG-CCCC---------------CCCGTTTC---------------GCGG-------GTC-GG---------------------------------GGCCCCGTCTCCTCAAAT---GCA----ACTTTGTCGGTT---TCCGCCCCTG--------GCCTT-TCTTC-----CCCGCT---CT…
	847_6	ATTGACATCTTGAACGCATATTGCGGCCCCGGGTCACTCCCGGGGCCACGCCTGGCTCAGGGTCGTATAGCT-GAAAGATCGTCGCG--------TTCCTCC------------------------------------GGG-----GAC-GCGGCGCCCTG--------GGA--------------C-G-----------------------TCGGAG-CCCC---------------CCCGTTTC---------------GCGG-------GTC-GG---------------------------------GGCCCCGTCTCCTCAAAT---GCA----ACTTTGTCGGTT---TCCGCCCCTG--------GCCTT-TCTTC-----CCCGCT---CT…
	849_6	ATTGACATCTTGAACGCATATTGCGGCCCCGGGTCACTCCCGGGGCCACGCCTGGCTCAGGGTCGTATAGCT-GAAAGATCGTCGCG--------TTCCTCC------------------------------------GGG-----GAC-GCGGCGCCCTG--------GGA--------------C-G-----------------------TCGGAG-CCCC---------------CCCGTTTC---------------GCGG-------GTC-GG---------------------------------GGCCCCGTCTCCTCAAAT---GCA----ACTTTGTCGGTT---TCCGCCCCTG--------GCCTT-TCTTC-----CCCGCT---CT…
	860_6	ATTGACATCTTGAACGCATATTGCGGCCCCGGGTCACTCCCGGGGCCACGCCTGGCTCAGGGTCGTATAGCT-GAAAGATCGTCGCG--------TTCCTTC------------------------------------GGG-----GAC-GCGGCGCCCTG--------GGA--------------C-G-----------------------TCGGAG-CCCC---------------CCCGTTTC---------------GGCG-------GGC-GG---------------------------------GGCCCCGTCTCCTCAAAT---GCA----ACTTTGTCGGTT---TCCGCCCCTG--------GCCTC-----T-----CCCGCT---CT…
	1313_6	ATTGACATCTTGAACGCATATTGCGGCCCCGGGTCACTCCCGGGGCCACGCCTGGCTCAGGGTCGTATAGCT-GAAAGATCGTCGCG--------TTCCTCC------------------------------------GGG-----GAC-GCGGCGCCCTG--------GGA--------------C-G-----------------------TCGGAG-CCCC---------------CCCGTTTC---------------GCGG-------GTC-GG---------------------------------GGCCCCGTCTCCTCAAAT---GCA----ACTTTGTCGGTT---TCCGCCCCTG--------GCCTT-TCTTC-----CCCGCT---CT…
	1316_6	ATTGACATCTTGAACGCATATTGCGGCCCCGGGTCACTCCCGGGGCCACGCCTGGCTCAGGGTCGTATAGCT-GAAAGATCGTCGCG--------TTCCTCC------------------------------------GGG-----GAC-GCGGCGCCCTG--------GGA--------------C-G-----------------------TCGGAG-CCCCC-------CT----CCCCGTTTC---------------GCGG-------GTC-GG---------------------------------GGCCCCGTCTCCTCAAAT---GCA----ACTTTGTCGGTT---TCCGCCCCTG--------GCCTT-TCTTC-----TCCGCT---CT…
	1317_6	ATTGACATCTTGAACGCATATTGCGGCCCCGGGTCACTCCCGGGGCCACGCCTGGCTCAGGGTCGTATAGCT-GAAAGATCGCCGCG--------TTCCTCC------------------------------------GGG-----GAC-GCGGCGCCCTG--------GGA--------------C-G-----------------------TCGGAG-CCCCC-------CT----CCCCGTTTC---------------GCGG--G-TT-GTT-GG---------------------------------GGCCCCGTCTCCTCAAAT---GCA----ACTTTGTCGGTT---TCCGCCCCTG--------GCCTT-TCTTC-----CCCGCT---CT…
	1318_6	ATTGACATCTTGAACGCATATTGCGGCCCCGGGTCACTCCCGGGGCCACGCCTGGCTCAGGGTCGTATAGCT-GAAAGATCGTCGCG--------TTCCTCC------------------------------------GGG-----GAC-GCGGCGCCCTG--------GGA--------------C-G-----------------------TCGGAG-CCCCC-------CT----CCCCGTTTC---------------GCGG--G-TT-GTT-GG---------------------------------GGCCCCGTCTCCTCAAAT---GCA----ACTTTGTCGGTT---TCCGCCCCTG--------GCCTT-TCTTC-----CCCGCT---CT…
	1319_6	ATTGACATCTTGAACGCATATTGCGGCCCCGGGTCACTCCCGGGGCCACGCCTGGCTCAGGGTCGTATAGCT-GAAAGATCGTCGCG--------TTCCTCC------------------------------------GGG-----GAC-GCGGCGCCCTG--------GGA--------------C-G-----------------------TCGGAG-CCCCC-------CT----CCCCGTTTC---------------GCGG-------GTC-GG---------------------------------GGCCCCGTCTCCTCAAAT---GCA----ACTTTGTCGGTT---TCCGCCCCTG--------GCCTT-TCTTC-----TCCGCT---CT…
	1320_6	ATTGACATCTTGAACGCATATTGCGGCCCCGGGTCACTCCCGGGGCCACGCCTGGCTCAGGGTCGTATAGCT-GAAAGATCGTCGCG--------TTCCTCC------------------------------------GGG-----GAC-GCGGCGCCCTG--------GGA--------------C-G-----------------------TCGGAG-CCCC---------------CCCGTTTC---------------GCGG-------GTC-GG---------------------------------GGCCCCGTCTCCTCAAAT---GCA----ACTTTGTCGGTT---TCCGCCCCTG--------GCCTT-TCTTC-----CCCGCT---CT…
	1321_6	ATTGACATCTTGAACGCATATTGCGGCCCCGGGTCACTCCCGGGGCCACGCCTGGCTCAGGGTCGTATAGCT-GAAAGATCGTCGCG--------TTCCTCC------------------------------------GGG-----GAC-GCGGCGCCCTG--------GGA--------------C-G-----------------------TCGGAG-CCCC---------------CCCGTTTC---------------GCGG-------GTC-GG---------------------------------GGCCCCGTCTCCTCAAAT---GCA----ACTTTGTCGGTT---TCCGCCCCTG--------GCCTT-TCTTC-----CCCGCT---CT…
	1869_6	ATTGACATCTTGAACGCATATTGCGGCCCCGGGTCACTCCCGGGGCCACGCCTGGCTCAGGGTCGTATAGCT-GAAAGATCGTCGCG--------TTCCTCC------------------------------------GGG-----GAC-GCGGCGCCCTG--------GGA--------------C-G-----------------------TCGGAG-CCCCCT------CC----CCCCGTTTC---------------GCGG--G-TT-GTT-GG---------------------------------GGCCCCGTCTCCTCAAAT---GCA----ACTTTGTCGGTT---TCCGCCCCTG--------GCCCT---TTC-----CCCGCT---CT…
	1870_6	ATTGACATCTTGAACGCATATTGCGGCCCCGGGTCACTCCCGGGGCCACGCCTGGCTCAGGGTCGTATAGCT-GAAAGATCGTCGCG--------TTCCTCC------------------------------------GGG-----GAC-GCGGCGCCCTG--------GGA--------------C-G-----------------------TCGGAG-CCCCC-------CT----CCCCGTTTC---------------GCGG--G-TT-GTT-GG---------------------------------GGCCCCGTCTCCTCAAAT---GCA----ACTTTGTCGGTT---TCCGCCCCTG--------GCCTT-TCTTC-----CCCGCT---CT…
	1871_6	ATTGACATCTTGAACGCATATTGCGGCCCCGGGTCACTCCCGGGGCCACGCCTGGCTCAGGGTCGTATAGCT-GAAAGATCGTCGCG--------TTCCTCC------------------------------------GGG-----GAC-GCGGCGCCCTG--------GGA--------------C-G-----------------------TCGGAG-CCCCC-------CT----CCCCGTTTC---------------GCGG--G-TT-GTT-GG---------------------------------GGCCCCGTCTCCTCAAAT---GCA----ACTTTGTCGGTT---TCCGCCCCTG--------GCCCT---TTC-----CCCGCT---CT…
	1872_6	ATTGACATCTTGAACGCATATTGCGGCCCCGGGTCACTCCCGGGGCCACGCCTGGCTCAGGGTCGTATAGCT-GAAAGATCGTCGCG--------TTCCTCC------------------------------------GGG-----GAC-GCGGCGCCCTG--------GGA--------------C-G-----------------------TCGGAG-CCCC---------------CCCGTTTC---------------GCGG-------GTC-GG---------------------------------GGCCCCGTCTCCTCAAAT---GCA----ACTTTGTCGGTT---TCCGCCCCTG--------GCCTT-TCTTC-----CCCGCT---CT…
	1873_6	ATTGACATCTTGAACGCATATTGCGGCCCCGGGTCACTCCCGGGGCCACGCCTGGCTCAGGGTCGTATAGCT-GAAAGATCGTCGCG--------TTCCTCC------------------------------------GGG-----GAC-GCGGCGCCCTG--------GGA--------------C-G-----------------------TCGGAG-CCCC---------------CCCGTTTC---------------GCGG-------GTT-GG---------------------------------GGCCCCGTCTCCTCAAAT---GCA----ACTTTGTCGGTT---TCCGCCCCTG--------GCCTT-TCTTC-----CCCGCT---CT…
	1874_6	ATTGACATCTTGAACGCATATTGCGGCCCCGGGTCACTCCCGGGGCCACGCCTGGCTCAGGGTCGTATAGCT-GAAAGATCGCCGCG--------TTCCTCC------------------------------------GGG-----GAC-GCGGCGCCCTG--------GGA--------------C-G-----------------------TCGGAG-CCCC---------------CCCGTTTC---------------GCGG-------GTT-GG---------------------------------GGCCCCGTCTCCTCAAAT---GCA----ACTTTGTCGGTT---TCCGCCCCTG--------GCCCT---TTC-----CCCGCT---CT…
	1875_6	ATTGACATCTTGAACGCATATTGCGGCCCCGGGTCACTCCCGGGGCCACGCCTGGCTCAGGGTCGTATAGCT-GAAAGATCGTCGCG--------TTCCTCC------------------------------------GGG-----GAC-GCGGCGCCCTG--------GGA--------------C-G-----------------------TCGGAG-CCCCC-------CT----CCCCGTTTC---------------GCGG--G-TT-GTT-GG---------------------------------GGCCCCGTCTCCTCAAAT---GCA----ACTTTGTCGGTT---TCCGCCCCTG--------GCCTT-TCTTC-----CCCGCT---CT…
	1942_6	ATTGACATCTTGAACGCATATTGCGGCCCCGGGTCACTCCCGGGGCCACGCCTGGCTCAGGGTCGTATAGCT-GAAAGATCGTCGCG--------TTCCTCC------------------------------------GGG-----GAC-GCGGCGCCCTG--------GGA--------------C-G-----------------------TCGGAG-CCCCCT------CC----CCCCGTTTC---------------GCGG--G-TT-GTT-GG---------------------------------GGCCCCGTCTCCTCAAAT---GCA----ACTTTGTCGGTT---TCCGCCCCTG--------GCCCT---TTC-----CCCGCT---CT…
	1943_6	ATTGACATCTTGAACGCATATTGCGGCCCCGGGTCACTCCCGGGGCCACGCCTGGCTCAGGGTCGTATAGCT-GAAAGATCGTCGCG--------TTCCTCC------------------------------------GGG-----GAC-GCGGCGCCCTG--------GGA--------------C-G-----------------------TCGGAG-CCCCC-------CT----CCCCGTTTC---------------GCGG-------GTC-GG---------------------------------GGCCCCGTCTCCTCAAAT---GCA----ACTTTGTCGGTT---TCCGCCCCTG--------GCCTT-TCTTC-----TCCGCT---CT…
	2169_6	ATTGACATCTTGAACGCATATTGCGGCCCCGGGTCACTCCCGGGGCCACGCCTGGCTCAGGGTCGTATAGCT-GAAAGATCGTCGCG--------TTCCTCC------------------------------------GGG-----GAC-GCGGCGCACTG--------GGA--------------C-G-----------------------TCGGAG-CCCC---------------CCCGTTTC---------------GCGG-------GTC-GG---------------------------------GGCCCCGTCTCCTCAAAT---GCA----ACTTTGTCGGTT---TCCGCCCCTG--------GCCTT-TCTTC-----CCCGCT---CT…
	2170_6	ATTGACATCTTGAACGCATATTGCGGCCCCGGGTCACTCCCGGGGCCACGCCTGGCTCAGGGTCGTATAGCT-GAAAGATCGCCGCG--------TTCCTCC------------------------------------GGG-----GAC-GCGGCGCCCTG--------GGA--------------C-G-----------------------TCGGAG-CCCC---------------CCCGTTTC---------------GCGG-------GTT-GG---------------------------------GGCCCCGTCTCCTCAAAT---GCA----ACTTTGTCGGTT---TCCGCCCCTG--------GCCTT-TTTTC-----CCCGCT---CT…
	2173_6	ATTGACATCTTGAACGCATATTGCGGCCCCGGGTCACTCCCGGGGCCACGCCTGGCTCAGGGTCGTATAGCT-GAAAGATCGTCGCG--------TTCCTCC------------------------------------GGG-----GAC-GCGGCGCCCTG--------GGA--------------C-G-----------------------TCGGAG-CCCC---------------CCCGCTTC---------------GCGG-------GTC-GG---------------------------------GGCCCCGTCTCCTCAAAT---GCA----ACTTTGTCGGTT---TCCGCCCCTG--------GCCTT-TCTTC-----CCCGCT---CT…
	1309_7	ATTGACATCTTGAACGCATATTGCGGCCCCGGGTCACTCCCGGGGCCACGCCTGGCTCAGGGTCGTATAGCT-GAAAGATCGTCGCC--------TTCCTTC------------------------------------GGG-----AGC-GCGGCGCCCTG--------GGA--------------C-G-----------------------TCGGAGCCCCT---------------CCCACT--------------------G-------GCG-GG---------------------------------GGCCCCGTCTCCTCAAAG---GCA----ACTTTGTCGGTG---TCCGCCCCTG--------GCCCT-----------CCCGCT---CT…
	2442_7	ATTGACATCTTGAACGCATATTGCGGCCCCGGGTCACTCCCGGGGCCACGCCTGGCTCAGGGTCGTATAGCT-GAAAGATCGTCGCC--------TTCCTTC------------------------------------GGG-----AGC-GCGGCGCCCTG--------GGA--------------C-G-----------------------TCGGAGCCCCT---------------CCCATT--------------------G-------GCG-GG---------------------------------GGCCCCGCCTCCTCAAAG---GCA----ATTTTGTCGGTG---TCCGCCCCTG--------GCCCT-----------CCCGCT---CT…
	2443_7	ATTGACATCTTGAACGCATATTGCGGCCCCGGGTCACTCCCGGGGCCACGCCTGGCTCAGGGTCGTATAGCT-GAAAGATCGTCGCC--------TTCCTTC------------------------------------GGG-----AGC-GCGGCGCCCTG--------GGA--------------C-G-----------------------TCGGAG-CCCT---------------CCCACT--------------------G-------GCG-GG---------------------------------GGCCCCGTCTCCTCAAAG---GCA----ACTTTGTCGGTG---TCCGCCCCTG--------GCCCT-----------CCCGCT---CT…
	2448_7	ATTGACATCTTGAACGCATATTGCGGCCCCGGGTCACTCCCGGGGCCACGCCTGGCTCAGGGTCGTATAGCT-GAAAGATCGTCGCC--------TTCCTTC------------------------------------GGG-----AGC-GCGGCGCCCTG--------GGA--------------C-G-----------------------TCGGAG-CCCT---------------CCCACT--------------------G-------GCG-GG---------------------------------GGCCCCGTCTCCTCAAAG---GCA----ACTTTGTCGGTG---TCCGCCCCTG--------GCCCT-----------CCCGCT---CT…
	2449_7	ATTGACATCTTGAACGCATATTGCGGCCCCGGGTCACTCCCGGGGCCACGCCTGGCTCAGGGTCGTATAGCT-GAAAGATCGTCGCC--------TTCCTTC------------------------------------GGG-----AGC-GCGGCGCCCTG--------GGA--------------C-G-----------------------TCGGAG-CCCT---------------CCCACT--------------------G-------GCG-GG---------------------------------GGCTCCGTCTCCTCAAAG---GCA----ACTTTGTCGGTG---TCCGCCCCTG--------GCCCT-----------CCCGCT---CT…
	2859_7	ATTGACATCTTGAACGCATATTGCGGCCCCGGGTCACTCCCGGGGCCACGCCTGGCTCAGGGTCGTATAGCT-GAAAGATCGTCGCC--------TTCCTTC------------------------------------GGG-----AGC-GCGGCGCCCTG--------GGA--------------C-G-----------------------TCGGAG-CCCT---------------CCCACT--------------------G-------GCG-GG---------------------------------GGCCCCGTCTCCTCAAAG---GCA----ACTTTGTCGGTG---TCCGCCCCTG--------GCCCT-----------CCCGCT---CT…
	1197_8	ATTGACATCTTGAACGCATATTGCGGCCCCGGGTCACTCCCGGGGCCACGCCTGGCTCAGGGTCGTATAGCT-GAAAGATCGTCGCC--------TCCCTTTCG--------------------------------CGGGG-----TGC-GCGACGCCCTG--------GGA--------------C-G-----------------------TCGGAG-CCTC---------------CTC-------------------------------GCG-GG---------------------------------GGCCCCGTCTCCTCAAGC---GCC----AC-TTGTCGGTT----TCGCCCCTG--------GCCCG-CCCCC-----GCTCCC---TT…
	1198_8	ATTGACATCTTGAACGCATATTGCGGCCCCGGGTCACTCCCGGGGCCACGCCTGGCTCAGGGTCGTATAGCT-GAAAGATCGTCGCC--------TCCCTCTCG--------------------------------CGGGG-----TGC-GCGACGCCCTG--------GGA--------------C-G-----------------------TCGGAG-CCTC---------------CTC-------------------------------GCG-GG---------------------------------GGCCCCGTCTCCTCAAGC---GCC----AC-TTGTCGGTT----TCGCCCCTG--------GCCCG-CCCCC-----GCTCCC---TT…
	1199_8	ATTGACATCTTGAACGCATATTGCGGCCCCGGGTCACTCCCGGGGCCACGCCTGGCTCAGGGTCGTATAGCT-GAAAGATCGTCGCC--------TCCCTYTCG--------------------------------CGGGG-----TGC-GCGACGCCCTG--------GGA--------------C-G-----------------------TCGGAG-CCTC---------------CTC-------------------------------GCG-GG---------------------------------GGCCCCGTCTCCTCAAGC---GCC----AC-TTGTCGGTT----TCGCCCCTG--------GCCCG-CCCCC-----GCTCCC---TT…
	1200_8	ATTGACATCTTGAACGCATATTGCGGCCCCGGGTCACTCCCGGGGCCACGCCTGGCTCAGGGTCGTATAGCT-GAAAGATCGTCGCC--------TCCCTCTCG--------------------------------CGGGG-----TGC-GCGACGCCCTG--------GGA--------------C-G-----------------------TCGGAG-CCTC---------------CTC-------------------------------GCG-GG---------------------------------GGCCCCGTCTCCTCAAGC---GCC----AC-TTGTCGGTT----TCGCCCCTG--------GCCCG-CCCCC-----GCTCCC---TT…
	1202_8	ATTGACATCTTGAACGCATATTGCGGCCCCGGGTCACTCCCGGGGCCACGCCTGGCTCAGGGTCGTATAGCT-GAAAGATCGTCGCC--------TCCCTTTCG--------------------------------CGGGG-----TGC-GCGACGCCCTG--------GGA--------------C-G-----------------------TCGGAG-CCTC---------------CTC-------------------------------GCG-GG---------------------------------GGCCCCGTCTCCTCAAGC---GCC----AC-TTGTCGGTT----TCGCCCCTG--------GCCCG-CCCCC-----GCTCCC---TT…
	1203_8	ATTGACATCTTGAACGCATATTGCGGCCCCGGGTCACTCCCGGGGCCACGCCTGGCTCAGGGTCGTATAGCT-GAAAGATCGTCGCC--------TCCCTCTCG--------------------------------CGGGG-----TGC-GCGACGCCCTG--------GGA--------------C-G-----------------------TCGGAG-CCTC---------------CTC-------------------------------GCG-GG---------------------------------GGCCCCGTCTCCTCAAGC---GCC----AC-TTGTCGGTT----TCGCCCCTG--------GCCCG-CCCCC-----GCTCCC---TT…
	1561_8	ATTGACATCTTGAACGCATATTGCGGCCCCGGGTCACTCCCGGGGCCACGCCTGGCTCAGGGTCGTATAGCT-GAAAGATCGTCGCC--------TCCCTTTCG--------------------------------CGGGG-----TGC-GCGACGCCCTG--------GGA--------------C-G-----------------------TCGGAG-CCTC---------------CTC-------------------------------GCG-GG---------------------------------GGCCCCGTCTCCTCAAGC---GCC----AC-TTGTCGGTT----TCGCCCCTG--------GCCCG-CCCCC-----GCTCCC---TT…
	1946_8	ATTGACATCTTGAACGCATATTGCGGCCCCGGGTCACTCCCGGGGCCACGCCTGGCTCAGGGTCGTATAGCT-GAAAGATCGTCGCC--------TCCCTCTCG--------------------------------CGGGG-----TGC-GCGACGCCCTG--------GGA--------------C-G-----------------------TCGGAG-CCTC---------------CTC-------------------------------GCG-GG---------------------------------GGCCCCGTCTCCTCAAGC---GCC----AC-TTGTCGGTT----TCGCCCCTG--------GCCCG-CCCCC-----GCTCCC---TT…
	1957_8	ATTGACATCTTGAACGCATATTGCGGCCCCGGGTCACTCCCGGGGCCACGCCTGGCTCAGGGTCGTATAGCT-GAAAGATCGTCGCC--------TCCCTTTCG--------------------------------CGGGG-----TGC-GCGATGCCCTG--------GGA--------------C-G-----------------------TCGGAG-CCTC---------------CTC-------------------------------GCG-GG---------------------------------GGCCCCGTCTCCTCAAGC---GCC----AC-TTGTCGGTT----TCGCCCCTG--------GCCCG-CCCCC-----GCTCCC---TT…
	1958_8	ATTGACATCTTGAACGCATATTGCGGCCCCGGGTCACTCCCGGGGCCACGCCTGGCTCAGGGTCGTATAGCT-GAAAGATCGTCGCC--------TCCCTTTCG--------------------------------CGGGG-----TGC-GCGACGCCCTG--------GGA--------------C-G-----------------------TCGGAG-CCTC---------------CTC-------------------------------GCG-GG---------------------------------GGCCCCGTCTCCTCAAGC---GCC----AC-TTGTCGGTT----TCGCCCCTG--------GCCCG-CCCCC-----GCTCCC---TT…
	1988_8	ATTGACATCTTGAACGCATATTGCGGCCCCGGGTCACTCCCGGGGCCACGCCTGGCTCAGGGTCGTATAGCT-GAAAGATCGTCGCC--------TCCCTCTCG--------------------------------CGGGG-----TGC-GCGACGCCCTG--------GGA--------------C-G-----------------------TCGGAG-CCTC---------------CTC-------------------------------GCG-GG---------------------------------GGCCCCGTCTCCTCAAGC---GCC----AC-TTGTCGGTT----TCGCCCCTG--------GCCCG-CCCCC-----GCTCCC---TT…
	1989_8	ATTGACATCTTGAACGCATATTGCGGCCCCGGGTCACTCCCGGGGCCACGCCTGGCTCAGGGTCGTATAGCT-GAAAGATCGTCGCC--------TCCCTCTCG--------------------------------CGGGG-----TGC-GCGACGCCCTG--------GGA--------------C-G-----------------------TCGGAG-CCTC---------------CTC-------------------------------GCG-GG---------------------------------GGCCCCGTCTCCTCAAGC---GCC----AC-TTGTCGGTT----TCGCCCCTG--------GCCCG-CCCCC-----GCTCCC---TT…
	2013_8	ATTGACATCTTGAACGCATATTGCGGCCCCGGGTCACTCCCGGGGCCACGCCTGGCTCAGGGTCGTATAGCT-GAAAGATCGTCGCC--------TCCCTTTCG--------------------------------CGGGG-----TGC-GCGACGCCCTG--------GGA--------------C-G-----------------------TCGGAG-CCTC---------------CTC-------------------------------GCG-GG---------------------------------GGCCCCGTCTCCTCAAGC---GCC----AC-TTGTCGGTT----TCGCCCCTG--------GCCCG-CCCCC-----GCTCCC---TT…
	2014_8	ATTGACATCTTGAACGCATATTGCGGCCCCGGGTCACTCCCGGGGCCACGCCTGGCTCAGGGTCGTATAGCT-GAAAGATCGTCGCC--------TCCCTTTCG--------------------------------CGGGG-----TGC-GCGACGCCCTG--------GGA--------------C-G-----------------------TCGGAG-CCTC---------------CTC-------------------------------GCG-GG---------------------------------GGCCCCGTCTCCTCAAGC---GCC----AC-TTGTCGGTT----TCGCCCCTG--------GCCCG-CCCCC-----GCTCCC---TT…
	2015_8	ATTGACATCTTGAACGCATATTGCGGCCCCGGGTCACTCCCGGGGCCACGCCTGGCTCAGGGTCGTATAGCT-GAAAGATCGTCGCC--------TCCCTTTCG--------------------------------CGGGG-----TGC-GCGACGCCCTG--------GGA--------------C-G-----------------------TCGGAG-CCTC---------------CTC-------------------------------GCG-GG---------------------------------GGCCCCGTCTCCTCAAGC---GCC----AC-TTGTCGGTT----TCGCCCCTG--------GCCCG-CCCCC-----GCTCCC---TT…
	2036_8	ATTGACATCTTGAACGCATATTGCGGCCCCGGGTCACTCCCGGGGCCACGCCTGGCTCAGGGTCGTATAGCT-GAAAGATCGTCGCC--------TCCCTCTCG--------------------------------CGGGG-----TGC-GCGACGCCCTG--------GGA--------------C-G-----------------------TCGGAG-CCTC---------------CTC-------------------------------GCG-GG---------------------------------GGCCCCGTCTCCTCAAGC---GCC----AC-TTGTCGGTT----TCGCCCCTG--------GCCCG-CCCCC-----GCTCCC---TT…
	2037_8	ATTGACATCTTGAACGCATATTGCGGCCCCGGGTCACTCCCGGGGCCACGCCTGGCTCAGGGTCGTATAGCT-GAAAGATCGTCGCC--------TCCCTCTCG--------------------------------CGGGG-----TGC-GCGACGCCCTG--------GGA--------------C-G-----------------------TCGGAG-CCTC---------------CTC-------------------------------GCG-GG---------------------------------GGCCCCGTCTCCTCAAGC---GCC----AC-TTGTCGGTT----TCGCCCCTG--------GCCCG-CCCCC-----GCTCCC---TT…
	2039_8	ATTGACATCTTGAACGCATATTGCGGCCCCGGGTCACTCCCGGGGCCACGCCTGGCTCAGGGTCGTATAGCT-GAAAGATCGTCGCC--------TCCCTTTCG--------------------------------CGGGG-----TGC-GCGACGCCCTG--------GGA--------------C-G-----------------------TCGGAG-CCTC---------------CTC-------------------------------GCG-GG---------------------------------GGCCCCGTCTCCTCAAGC---GCC----AC-TTGTCGGTT----TCGCCCCTG--------GCCCG-CCCCC-----GCTCCC---TT…
	2178_8	ATTGACATCTTGAACGCATATTGCGGCCCCGGGTCACTCCCGGGGCCACGCCTGGCTCAGGGTCGTATAGCT-GAAAGATCGTCGCC--------TCCCTTTCG--------------------------------CGGGG-----TGC-GCGACGCCCTG--------GGA--------------C-G-----------------------TCGGAG-CCTC---------------CTC-------------------------------GCG-GG---------------------------------GGCCCCGTCTCCTCAAGC---GCC----AC-TTGTCGGTT----TCGCCCCTG--------GCCCG-CCCCC-----GCTCCC---TT…
	2214_8	ATTGACATCTTGAACGCATATTGCGGCCCCGGGTCACTCCCGGGGCCACGCCTGGCTCAGGGTCGTATAGCT-GAAAGATCGTCGCC--------TCCCTCTCG--------------------------------CGGGG-----TGC-GCGACGCCCTG--------GGA--------------C-G-----------------------TCGGAG-CCTC---------------CTC-------------------------------GCG-GG---------------------------------GGCCCCGTCTCCTCAAGC---GCC----AC-TTGTCGGTT----TCGCCCCTG--------GCCCG-CCCCC-----GCTCCC---TT…
	2457_8	ATTGACATCTTGAACGCATATTGCGGCCCCGGGTCACTCCCGGGGCCACGCCTGGCTCAGGGTCGTATAGCT-GAAAGATCGTCGCC--------TCCCTCTCG--------------------------------CGGGG-----TGC-GCGACGCCCTG--------GGA--------------C-G-----------------------TCGGAG-CCTC---------------CTC-------------------------------GCG-GG---------------------------------GGCCCCGTCTCCTCAAGC---GCC----AC-TTGTCGGTT----TCGCCCCTG--------GCCCG-CCCCC-----GCTCCC---TT…
	2476_8	ATTGACATCTTGAACGCATATTGCGGCCCCGGGTCACTCCCGGGGCCACGCCTGGCTCAGGGTCGTATAGCT-GAAAGATCGTCGCC--------TCCCTCTCG--------------------------------CGGGG-----TGC-GCGACGCCCTG--------GGA--------------C-G-----------------------TCGGAG-CCTC---------------CTC-------------------------------GCG-GG---------------------------------GGCCCCGTCTCCTCAAGC---GCC----AC-TTGTCGGTT----TCGCCCCTG--------GCCGG-CCCCC-----GCTCCC---TT…
	2478_8	ATTGACATCTTGAACGCATATTGCGGCCCCGGGTCACTCCCGGGGCCACGCCTGGCTCAGGGTCGTATAGCT-GAAAGATCGTCGCC--------TCCCTTTCG--------------------------------CGGGG-----TGC-GCGACGCCCTG--------GGA--------------C-G-----------------------TCGGAG-CCTC---------------CTC-------------------------------GCG-GG---------------------------------GGCCCCGTCTCCTCAAGC---GCC----AC-TTGTCGGTT----TCGCCCCTG--------GCCCG-CCCCC-----GCTCCC---TT…
	2775_8	ATTGACATCTTGAACGCATATTGCGGCCCCGGGTCACTCCCGGGGCCACGCCTGGCTCAGGGTCGTATAGCT-GAAAGATCGTCGCC--------TCCCTCTCG--------------------------------CGGGG-----TGC-GCGACGCCCTG--------GGA--------------C-G-----------------------TCGGAG-CCTC---------------CTC-------------------------------GCG-GG---------------------------------GGCCCCGTCTCCTCAAGC---GCC----AC-TTGTCGGTT----TCGCCCCTG--------GCCCG-CCCCC-----GCTCCC---TT…
	2798_8	ATTGACATCTTGAACGCATATTGCGGCCCCGGGTCACTCCCGGGGCCACGCCTGGCTCAGGGTCGTATAGCT-GAAAGATCGTCGCC--------TCCCTTTCG--------------------------------CGGGG-----TGC-GCGACGCCCTG--------GGA--------------C-G-----------------------TCGGAG-CCTC---------------CTC-------------------------------GCG-GG---------------------------------GGCCCCGTCTCCTCAAGC---GCC----AC-TTGTCGGTT----TCGCCCCTG--------GCCCG-CCCCC-----GCTCCC---TT…
	2799_8	ATTGACATCTTGAACGCATATTGCGGCCCCGGGTCACTCCCGGGGCCACGCCTGGCTCAGGGTCGTATAGCT-GAAAGATCGTCGCC--------TCCCTCTCG--------------------------------CGGGG-----TGC-GCGACGCCCTG--------GGA--------------C-G-----------------------TCGGAG-CCTC---------------CTC-------------------------------GCG-GG---------------------------------GGCCCCGTCTCCTCAAGC---GCC----AC-TTGTCGGTT----TCGCCCCTG--------GCCCG-CCCCC-----GCTCCC---TT…
	2896_8	ATTGACATCTTGAACGCATATTGCGGCCCCGGGTCACTCCCGGGGCCACGCCTGGCTCAGGGTCGTATAGCT-GAAAGATCGTCGCC--------TCCCTCTCG--------------------------------CGGGG-----TGC-GCGACGCCCTG--------GGA--------------C-G-----------------------TCGGAG-CCTC---------------CTC-------------------------------GCG-GG---------------------------------GGCCCCGTCTCCTCAAGC---GCC----AC-TTGTCGGTT----TCGCCCCTG--------GCCCG-CCCCC-----GCTCCC---TT…
	2920_8	ATTGACATCTTGAACGCATATTGCGGCCCCGGGTCACTCCCGGGGCCACGCCTGGCTCAGGGTCGTATAGCT-GAAAGATCGTCGCC--------TCCCTTTCG--------------------------------CGGGG-----TGC-GCGACGCCCTG--------GGA--------------C-G-----------------------TCGGAG-CCTC---------------CTC-------------------------------GCG-GG---------------------------------GGCCCCGTCTCCTCAAGC---GCC----AC-TTGTCGGTT----TCGCCCCTG--------GCCTG-CCCCC-----GCTCCC---TT…
	2925_8	ATTGACATCTTGAACGCATATTGCGGCCCCGGGTCACTCCCGGGGCCACGCCTGGCTCAGGGTCGTATAGCT-GAAAGATCGTCGCC--------TCCCTCTCG--------------------------------CGGGG-----TGC-GCGACGCCCTG--------GGA--------------C-G-----------------------TCGGAG-CCTC---------------CTC-------------------------------GCG-GG---------------------------------GGCCCCGTCTCCTCAAGC---GCC----AC-TTGTCGGTT----TCGCCCCTG--------GCCCG-CCCCC-----GCTCCC---TT…
	861_9	ATTGACATCTTGAACGCATATTGCGGCCCCGGGTCACTCCCGGGGCCACGCCTGGCTCAGGGTCGTATAGCT-GAAAGATCGTCGCT--------CGCTCCCC-------------------------------------G-----CGA-GCGGCGCCCTG--------GGA--------------C-G-----------------------TCGGAG-CCTC---------------CTCTAGC---------------------------GGG-GA---------------------------------AGCCCCGTCTCCTCAAAT---GCA----AC-TTGTCGGTT----TCGCCCCTG--------GCCTC-CCGCG-----CCCCCT---TC…
	862_9	ATTGACATCTTGAACGCATATTGCGGCCCCGGGTCACTCCCGGGGCCACGCCTGGCTCAGGGTCGTATAGCT-GAAAGATCGTCGCT--------CGCTCCCC-------------------------------------G-----CGA-GCGGCGCCCTG--------GGA--------------C-G-----------------------TCGGAG-CCTC---------------CTCTAGC---------------------------GGG-GA---------------------------------AGCCCCGTCTCCTCAAAT---GCA----AC-TTGTCGGTT----TCGCCCCTG--------GCCTC-CCGCG-----CCCCCT---TC…
	2024_10	ATTGACATCTTGAACGCATATTGCGGCCCCGGGTCACTCCCGGGGCCACGCCTGGCTCAGGGTCGTATAGCT-GAACGATCGCCGCC--------CGCCGTCCCGTCTCTCTCGCATTCGCGTGC-GGGGGGGTCGGTAGG-----CGG-GAGGCGCCTTG--------GGA--------------C-G-----------------------TCGGAG-CCCGGCG------------AGGTCTT------------------CC-------TCG-CC------------------------------GACGGCCCCGTCTCCTCAAAT---GCA----AC-TTGTCGGT-----TCGC--------------CCGC----------------------…
	2026_10	ATTGACATCTTGAACGCATATTGCGGCCCCGGGTCACTCCCGGGGCCACGCCTGGCTCAGGGTCGTATAGCT-GAACGATCGCCGCC--------CGCCGTCCCGTCTCTCTCGCATTCGCGTGC-GGGGGGGTCGGTAGG-----CGG-GAGGCGCCTTG--------GGA--------------C-G-----------------------TCGGAG-CCCGGCG------------AGGTCTT------------------CC-------TCG-CC------------------------------GACGGCCCCGTCTCCTCAAAT---GCA----AC-TTGTCGGT-----TCGC--------------CCGC----------------------…
	2029_10	ATTGACATCTTGAACGCATATTGCGGCCCCGGGTCACTCCCGGGGCCACGCCTGGCTCAGGGTCGTATAGCT-GAACGATCGCCGCC--------CGCCGTCCCGTCTCTCTCGCATTCGCGTGC-GGGGGGGTCGGTAGG-----CGG-GAGGCGCCTTG--------GGA--------------C-G-----------------------TCGGAG-CCCGGCG------------AGGTCTT------------------CC-------TCG-CC------------------------------GACGGCCCCGTCTCCTCAAAT---GCA----AC-TTGTCGGT-----TCGC--------------CCGC----------------------…
	2031_10	ATTGACATCTTGAACGCATATTGCGGCCCCGGGTCACTCCCGGGGCCACGCCTGGCTCAGGGTCGTATAGCT-GAACGATCGCCGCC--------CGCCGTCCCGTCTCTCTCGCATTCGCGTGCGGGGGGGGTCGGTAGG-----CGG-GAGGCGCCTTG--------GGA--------------C-G-----------------------TCGGAG-CCCGGCG------------AGGTCTT------------------CC-------TCG-CC------------------------------GACGGCCCCGTCTCCTCAAAT---GCA----AC-TTGTCGGT-----TCGC--------------CCGC----------------------…
	2033_10	ATTGACATCTTGAACGCATATTGCGGCCCCGGGTCACTCCCGGGGCCACGCCTGGCTCAGGGTCGTATAGCT-GAACGATCGCCGCC--------CGCCGTCCCGTCTCTCTCGCATTCGCGTGC-GGGGGGGTCGGTAGG-----CGG-GAGGCGCCTTG--------GGA--------------C-G-----------------------TCGGAG-CCCGGCG------------AGGTCTT------------------CC-------TCG-CC------------------------------GACGGCCCCGTCTCCTCAAAT---GCA----AC-TTGTCGGT-----TCGC--------------CCGC----------------------…
	2034_10	ATTGACATCTTGAACGCATATTGCGGCCCCGGGTCACTCCCGGGGCCACGCCTGGCTCAGGGTCGTATAGCT-GAACGATCGCCGCC--------CGCCGTCCCGTCTCTCTCGCATTCGCGTGCGGGGGGGGTCGGTAGG-----CGG-GAGGCGCCTTG--------GGA--------------C-G-----------------------TCGGAG-CCCGGCG------------AGGTCTT------------------CC-------TCG-CC------------------------------GACGGCCCCGTCTCCTCAAAT---GCA----AC-TTGTCGGT-----TCGC--------------CCGC----------------------…
	TB25_10	ATTGACATCTTGAACGCATATTGCGGCCCCGGGTCACTCCCGGGGCCACGCCTGGCTCAGGGTCGTATAGCT-GAACGATCGCCGCC--------CGCCGTCCCGTCTCTCTCGCATTCGCGTGC-GGGGGGGTCGGTAGG-----CGG-GAGGCGCCTTG--------GGA--------------C-G-----------------------TCGGAG-CCCGGCG------------AGGTCTT------------------CC-------TCG-CC------------------------------GACGGCCCCGTCTCCTCAAAT---GCA----AC-TYGTCGGT-----TCGC--------------CCGC----------------------…
	1560_11	ATTGACATCTTGAACGCATATTGCGGCCCCGGGTCACTCCCGGGGCCACGCCTGGCTCAGGGTCGTATAGCT-GAACGATCGTCGCT--------CGCTCGCTCGC--------------------------TTGGGCGGG-----CGG-GCGGCGCCTTG--------GGA--------------C-G-----------------------TCGGAG-CCCGGCG--GGGGC-----GGGTCGTCA----------------CG-------ACC-CGCC----------TTTA----------GC-CGATGGCCCCGTCTCCTCAAAT---GCA----AC-TTGTCGGT-----TCGCCCCGG--------CCCCC-GTTCT-----TCTTCT---TC…
	2323_11	ATTGACATCTTGAACGCATATTGCGGCCCCGGGTCACTCCCGGGGCCACGCCTGGCTCAGGGTCGTATAGCT-GAACGATCGTCGCT--------CGCTCGCTCGC--------------------------TTGGGCGGG-----CGG-GCGGCGCCTTG--------GGA--------------C-G-----------------------TCGGAG-CCCGGCG--GGGGC-----GGGTCGTCA----------------CG-------ACC-CGCC----------TTTA----------GC-TGATGGCCCCGTCTCCTCAAAT---GCA----AC-TTGTCGGT-----TCGCCCCGG--------CCCCC-GTTCT-----TCTTCT---TC…
	2786_11	ATTGACATCTTGAACGCATATTGCGGCCCCGGGTCACTCCCGGGGCCACGCCTGGCTCAGGGTCGTATAGCT-GAACGATCGTCGCT--------CGCTCGCTCGC--------------------------TTGGGCGGG-----CGG-GCGGCGCCTTG--------GGA--------------C-G-----------------------TCGGAG-CCCGGCG--GGGGC-----GGGTCGTCA----------------CG-------ACC-CGCC----------TTTA----------GC-CGATGGCCCCGTCTCCTCAAAT---GCA----AC-TTGTCGGT-----TCGCCCCGG--------CCCCC-GTTCT-----TCTTCT---TC…
	1312_12	ATTGACATCTTGAACGCATATTGCGGCCCCGGGTCACTCCCGGGGCCACGCCTGGCTCAGGGTCGTATAGCT-GAACGATCGCCGCT--------CGCTCTC------------------------------------GGG-----CGG-GCGGCGCCTTG--------GGA--------------C-G-----------------------TCGGAG-CCCGGCGAGGTGTC-TTTTTTCGTCTC--------GCGAGAGATGG--A-GG-GAG-GCGC----------CGAC----------AC-CGACGGCCCCGTCTCCTCAAAT---GCA----AC-TTGTCGGT-----TCGCCCTGG--------CCCCC-TCT-------TCTCTT---TT…
	2171_12	ATTGACATCTTGAACGCATATTGCGGCCCCGGGTCACTCCCGGGGCCACGCCTGGCTCAGGGTCGTATAGCT-GAACGATCGCCGCT--------CGCTCTC------------------------------------GGG-----CGG-GCGGCGCCTTG--------GGA--------------C-G-----------------------TCGGAG-CCCGGCGAGGTGCC-TTTTTTCGTCTC--------GCGAGAGATGG--A-GG-GAG-GTGC----------CGAC----------AC-CGACGGCCCCGTCTCCTCAAAT---GCA----AC-TTGTCGGT-----TCGCCCTGG--------CCCCC-TCT-------TCTCTT---TT…
	2194_12	ATTGACATCTTGAACGCATATTGCGGCCCCGGGTCACTCCCGGGGCCACGCCTGGCTCAGGGTCGTATAGCT-GAACGATCGCCGCT--------CGCTCTC------------------------------------GGG-----CGG-GCGGCGCCTTG--------GGA--------------C-G-----------------------TCGGAG-CCCGGCGAGGTGTC-TTTTTTCGTCTC--------GCGAGAGATGG--A-GG-GAG-GCGC----------CGAC----------AC-CGACGGCCCCGTCTCCTCAAAT---GCA----AC-TTGTCGGT-----TCGCCCTGG--------CCCCC-TCT-------TCTCTC---TT…
	2196_12	ATTGACATCTTGAACGCATATTGCGGCCCCGGGTCACTCCCGGGGCCACGCCTGGCTCAGGGTCGTATAGCT-GAACGATCGCCGCT--------CGCTCTC------------------------------------GGG-----CGG-GCGGCGCCTTG--------GGA--------------C-G-----------------------TCGGAG-CCCGGCGAGGTGTC-TTTTTTCGTCTC--------GCGAGAGATGG--A-GG-GAG-GCGC----------CGAC----------AC-CGACGGCCCCGTCTCCTCAAAT---GCA----AC-TTGTCGGT-----TCGCCCTGG--------CCCCC-TCT-------TCTCTT---TT…
	2198_12	ATTGACATCTTGAACGCATATTGCGGCCCCGGGTCACTCCCGGGGCCACGCCTGGCTCAGGGTCGTATAGCT-GAACGATCGCCGCT--------CGCTCTC------------------------------------GGG-----CGG-GCGGCGCCTTG--------GGA--------------C-G-----------------------TCGGAG-CCCGGCGAGGTGTCTTTTTTTCGTCTCTTTCGCGAGAGAGAGATGG--A-GG-GAG-GCGC----------CGAC----------AC-CGACGGCCCCGTCTCCTCAAAT---GCA----AC-TTGTCGGT-----TCGCCCTGG---------CCCC-TCT-------TCTCTT---TT…
	2199_12	ATTGACATCTTGAACGCATATTGCGGCCCCGGGTCACTCCCGGGGCCACGCCTGGCTCAGGGTCGTATAGCT-GAACGATCGCCGCT--------CGCTCTC------------------------------------GGG-----CGG-GCGGCGCCTTG--------GGA--------------C-G-----------------------TCGGAG-CCCGGCGAGGTGTC-TTTTTTCGTCTC--------GCGAGAGATGG--A-GG-GAG-GCGC----------CGAC----------AC-CGACGGCCCCGTCTCCTCAAAT---GCA----AC-TTGTCGGT-----TCGCCCTGG--------CCCCC-TCT-------TCTCTT---TT…
	2200_12	ATTGACATCTTGAACGCATATTGCGGCCCCGGGTCACTCCCGGGGCCACGCCTGGCTCAGGGTCGTATAGCT-GAACGATCGCCGCT--------CGCTCTC------------------------------------GGG-----CGG-GCGGCGCCTTG--------GGA--------------C-G-----------------------TCGGAG-CCCGGCGAGGTGTC-TTTTTTCGTCTC--------GCGAGAGATGG--A-GG-GAG-GCGC----------CGAC----------AC-CGACGGCCCCGTCTCCTCAAAT---GCA----AC-TTGTCGGT-----TCGCCCTGG--------CCCCC-TCT-------TCTCTT---TT…
	2201_12	ATTGACATCTTGAACGCATATTGCGGCCCCGGGTCACTCCCGGGGCCACGCCTGGCTCAGGGTCGTATAGCT-GAACGATCGCCGCT--------CGCTCTC------------------------------------GGG-----CGG-GCGGCGCCTTG--------GGA--------------C-G-----------------------TCGGAG-CCCGGCGAGGTGTCTTTTTTTCGTCTCTTTCGCGAGAGAGAGATGG--A-GG-GAG-GCGC----------CGAC----------AC-CGACGGCCCCGTCTCCTCAAAT---GCA----AC-TTGTCGGT-----TCGCCCTGG--------CCCCC-TCT-------TCTCTT---TT…
	2202_12	ATTGACATCTTGAACGCATATTGCGGCCCCGGGTCACTCCCGGGGCCACGCCTGGCTCAGGGTCGTATAGCT-GAACGATCGCCGCT--------CGCTCTC------------------------------------GGG-----CGG-GCGGCGCCTTG--------GGA--------------C-G-----------------------TCGGAG-CCCGGCGAGGTGTC-TTTGTTCGTCTC--------GCGAGAGATGG--A-GG-GAG-GCGC----------CGAC----------AC-CGACGGCCCCGTCTCCTCAAAT---GCA----AC-TTGTCGGT-----TCGCCCTGG--------CCCCC-TCT-------TCTCTT---TT…
	2222_12	ATTGACATCTTGAACGCATATTGCGGCCCCGGGTCACTCCCGGGGCCACGCCTGGCTCAGGGTCGTATAGCT-GAACGATCGCCGCT--------CGCTCTC------------------------------------GGG-----CGG-GCGGCGCCTTG--------GGA--------------C-G-----------------------TCGGAG-CCCGGCGAGGTGTC-TTTTTTCGTCTC--------GCGAGAGATGG--A-GG-GAG-GCGC----------CGAC----------AC-CGACGGCCCCGTCTCCTCAAAT---GCA----AC-TTGTCGGT-----TCGCCCTGG--------CCCCC-TCT-------TCTCTT---TT…
	2223_12	ATTGACATCTTGAACGCATATTGCGGCCCCGGGTCACTCCCGGGGCCACGCCTGGCTCAGGGTCGTATAGCT-GAACGATCGCCGCT--------CGCTCTC------------------------------------GGG-----CGG-GCGGCGCCTTG--------GGA--------------C-G-----------------------TCGGAG-CCCGGCGAGGTGTC-TTTTTTCGTCTC--------GCGAGAGATGG--A-GG-GAG-GTGC----------CGAC----------AC-CGACGGCCCCGTCTCCTCAAAT---GCA----AC-TTGTCGGT-----TCGCCCTGG--------CCCCC-TCT-------TCTCTT---TT…
	2224_12	ATTGACATCTTGAACGCATATTGCGGCCCCGGGTCACTCCCGGGGCCACGCCTGGCTCAGGGTCGTATAGCT-GAACGATCGCCGCT--------CGCTCTC------------------------------------GGG-----CGG-GCGGCGCCTTG--------GGA--------------C-G-----------------------TCGGAG-CCCGGCGAGGTGTC-TTTTTTCGTCTC--------GCGAGAGATGG--A-GA-GAG-GCGC----------CGAC----------AC-CGACGGCCCCGTCTCCTCAAAT---GCA----AC-TTGTCGGT-----TCGCCCTGG--------CCCCC-TCT-------TCTCTC---TT…
	2225_12	ATTGACATCTTGAACGCATATTGCGGCCCCGGGTCACTCCCGGGGCCACGCCTGGCTCAGGGTCGTATAGCT-GAACGATCGCCGCT--------CGCTCTC------------------------------------GGG-----CGG-GCGGCGCCTTG--------GGA--------------C-G-----------------------TCGGAG-CCCGGCGAGGTGTC-TTTTTTCGTCTC--------GCGAGAGATGG--A-GA-GAG-GCGC----------CGAC----------AC-CGACGGCCCCGTCTCCTCAAAT---GCA----AC-TTGTCGGT-----TCGCCCTGG--------CCCCC-TCT-------TCTCTT---TT…
	2806_12	ATTGACATCTTGAACGCATATTGCGGCCCCGGGTCACTCCCGGGGCCACGCCTGGCTCAGGGTCGTATAGCT-GAACGATCGCCGCT--------CGCTCTC------------------------------------GGG-----CGG-GCGGCGCCTTG--------GGA--------------C-G-----------------------TCGGAG-CCCGGCGAGGTGTC-TTTTTTCGTCTC--------GCGAGAGATGG--A-GG-GAG-GTGC----------CGAC----------AC-CGACGGCCCCGTCTCCTCAAAT---GCA----AC-TTGTCGGT-----TCGCCCTGG--------CCCCC-TCT-------TCTCTT---TT…
	2818_12	ATTGACATCTTGAACGCATATTGCGGCCCCGGGTCACTCCCGGGGCCACGCCTGGCTCAGGGTCGTATAGCT-GAACGATCGCCGCT--------CGCTCTC------------------------------------GGG-----CGG-GCGGCGCCTTG--------GGA--------------C-G-----------------------TCGGAG-CCCGGCGAGGTGTC-TTTTTTCGTCTC--------GCGAGAGATGG--A-GG-GAG-GCGC----------CGAC----------AC-CGACGGCCCCGTCTCCTCAAAT---GCA----AC-TTGTCGGT-----TCGCCCTGG--------CCCCC-TCT-------TCTCTC---TT…
	2826_12	ATTGACATCTTGAACGCATATTGCGGCCCCGGGTCACTCCCGGGGCCACGCCTGGCTCAGGGTCGTATAGCT-GAACGATCGCCGCT--------CGCTCTC------------------------------------GGG-----CGG-GCGGCGCCTTG--------GGA--------------C-G-----------------------TCGGAG-CCCGGCGAGGTGTC-TTTTTTCGTCTC--------GCGAGAGATGG--A-GG-GAG-GTGC----------CGAC----------AC-CGACGGCCCCGTCTCCTCAAAT---GCA----AC-TTGTCGGT-----TCGCCCTGG--------CCCCC-TCT-------TCTCTT---TT…
	2829_12	ATTGACATCTTGAACGCATATTGCGGCCCCGGGTCACTCCCGGGGCCACGCCTGGCTCAGGGTCGTATAGCT-GAACGATCGCCGCT--------CGCTCTC------------------------------------GGG-----CGG-GCGGCGCCTTG--------GGA--------------C-G-----------------------TCGGAG-CCCGGCGAGGTGTC-TTTTTTCGTCTC--------GCGAGAGATGG--A-GG-GAG-GCGC----------CGAC----------AC-CGACGGCCCCGTCTCCTCAAAT---GCA----AC-TTGTCGGT-----TCGCCCTGG-------CCCCCC-TCT-------TCTCTC---TT…
	1201_13	ATTGACATCTTGAACGCATATTGCGGCCCCGGGTCACTCCCGGGGCCACGCCTGGCTCAGGGTCGTATAGCT-GAACGATCGTCGCT--------CGCTCTCTC--------------------------------GGGGG-----CGG-GCGGCGCCTTG--------GGA--------------C-G-----------------------TCGGAG-CCCGGCGAGGCGTC-GTCTTTTTTYTCTC----GCGAGAGGGAGAG--A-GG-GCG-GCGC----------CGAC----------AC-CGACGGCCCCGTCTCCTCAAAT---GCA----AC-TTGTCGGT-----TCGCCCT-G--------GCCCC-----------TCTCTT---TT…
	1205_13	ATTGACATCTTGAACGCATATTGCGGCCCCGGGTCACTCCCGGGGCCACGCCTGGCTCAGGGTCGTATAGCT-GAACGATCGTCGCT--------CGCTCTCTC--------------------------------GGGGG-----CGG-GCGGCGCCTTG--------GGA--------------C-G-----------------------TCGGAG-CCCGGCGAGGCGTC-GTCTTTTTTCTCTC----GCGAGAGGGAGAG--A-GG-GCG-GCGC----------CGAC----------AC-CGACGGCCCCGTCTCCTCAAAT---GCA----AC-TTGTCGGT-----TCGCCCTAG--------GCCCC-----------TCTCTT---TT…
	1923_13	ATTGACATCTTGAACGCATATTGCGGCCCCGGGTCACTCCCGGGGCCACGCCTGGCTCAGGGTCGTATAGCT-GAACGATCGTCGCT--------CGCTCTCTC--------------------------------GGGGG-----CGG-GCGGCGCCTTG--------GGA--------------C-G-----------------------TCGGAG-CCCGGCGAGGCGTC-GTCTTTTTTCTCTC----GCGAGAGGGAGAG--A-GG-GCG-GCGC----------CGAC----------AC-CGACGGCCCCGTCTCCTCAAAT---GCA----AC-TTGTCGGT-----TCGCCCT-G--------GCCCC-----------TCTCTT---TT…
	1956_13	ATTGACATCTTGAACGCATATTGCGGCCCCGGGTCACTCCCGGGGCCACGCCTGGCTCAGGGTCGTATAGCT-GAACGATCGTCGCT--------CGCTCTCTC--------------------------------GGGGG-----CGG-GCGGCGCCTTG--------GGA--------------C-G-----------------------TCGGAG-CCCGGCGAGGCGTC-GTCTTTTTTCTCTC----GCGAGAGGGAGAG--A-GG-GCG-GCGC----------CGAC----------AC-CGACGGCCCCGTCTCCTCAAAT---GCA----AC-TTGTCGGT-----TCGCCAT-G--------GCCCC-----------TCTCTT---TT…
	1959_13	ATTGACATCTTGAACGCATATTGCGGCCCCGGGTCACTCCCGGGGCCACGCCTGGCTCAGGGTCGTATAGCT-GAACGATCGTCGCT--------CGCTCTCTC--------------------------------GGGGG-----CGG-GCGGCGCCTTG--------GGA--------------C-G-----------------------TCGGAG-CCCGGCGAGGCGTC-GTCTTTTTTCTCTC----GCGAGAGGGAGAG--A-GG-GCG-GCGC----------CGAC----------AC-CGACGGCCCCGTCTCCTCAAAT---GCA----AC-TTGTCGGT-----TCGCCCT-G--------GCCCC-----------TCTCTT---TT…
	1960_13	ATTGACATCTTGAACGCATATTGCGGCCCCGGGTCACTCCCGGGGCCACGCCTGGCTCAGGGTCGTATAGCT-GAACGATCGTCGCT--------CGCTCTCTC--------------------------------GGGGG-----CGG-GCGGCGCCTTG--------GGA--------------C-G-----------------------TCGGAG-CCCGGCGAGGCGTC-GTCTTTTTTCTCTC----GCGAGAGGGAGAG--A-GG-GCG-GCGC----------CGAC----------AC-CGACGGCCCCGTCTCCTCAAAT---GCA----AC-TTGTCGGT-----TCGCCCT-G--------GCCCC-----------TCTCTT---TT…
	1986_13	ATTGACATCTTGAACGCATATTGCGGCCCCGGGTCACTCCCGGGGCCACGCCTGGCTCAGGGTCGTATAGCT-GAACGATCGTCGCT--------CGCTCTCTC--------------------------------GGGGG-----CGG-GCGGCGCCTTG--------GGA--------------C-G-----------------------TCGGAG-CCCGGCGAGGCGTC-GTCTTTTTTCTCTC----GCGAGAGGGAGAG--A-GG-GCG-GCGC----------CGAC----------AC-CGACGGCCCCGTCTCCTCAAAT---GCA----AC-TTGTCGGT-----TCGCCCT-G--------GCCCC-----------TCTCTT---TT…
	1999_13	ATTGACATCTTGAACGCATATTGCGGCCCCGGGTCACTCCCGGGGCCACGCCTGGCTCAGGGTCGTATAGCT-GAACGATCGTCGCT--------CGCTCTCTC--------------------------------GGGGG-----CGG-GCGGCGCCTTG--------GGA--------------C-G-----------------------TCGGAG-CCCGGCGAGGCGTC-GTCTTTTTTCTCTC----GCGAGAGGGAGAG--A-GG-GCG-GCGC----------CGAC----------AC-CGACGGCCCCGTCTCCTCAAAT---GCA----AC-TTGTCGGT-----TCGCCCT-G--------GCCCC-----------TCTCTT---TT…
	2027_13	ATTGACATCTTGAACGCATATTGCGGCCCCGGGTCACTCCCGGGGCCACGCCTGGCTCAGGGTCGTATAGCT-GAACGATCGTCGCT--------CGCTCTCTC--------------------------------GGGGG-----CGG-GCGGCGCCTTG--------GGA--------------C-G-----------------------TCGGAG-CCCGGCGAGGCGTC-GTCTTTTTTCTCTC----GCGAGAGGGAGAG--A-GG-GCG-GCGC----------CGAC----------AC-CGACGGCCCCGTCTCCTCAAAT---GCA----AC-TTGTCGGT-----TCGCCCT-G--------GCCCC-----------TCTCTT---TT…
	2028_13	ATTGACATCTTGAACGCATATTGCGGCCCCGGGTCACTCCCGGGGCCACGCCTGGCTCAGGGTCGTATAGCT-GAACGATCGTCGCT--------CGCTCTCTC--------------------------------GGGGG-----CGG-GCGGCGCCTTG--------GGA--------------C-G-----------------------TCGGAG-CCCGGCGAGGCGTC-GTCTTTTTTCTCTC----GCGAGAGGGAGAG--A-GG-GCG-GCGC----------CGAC----------AC-CGACGGCTCCGTCTCCTCAAAT---GCA----AC-TTGTCGGT-----TCGCCCT-G--------GCCCC-----------TCTCTT---TT…
	2035_13	ATTGACATCTTGAACGCATATTGCGGCCCCGGGTCACTCCCGGGGCCACGCCTGGCTCAGGGTCGTATAGCT-GAACGATCGTCGCT--------CGCTCTCTC--------------------------------GGGGG-----CGG-GCGGCGCCTTG--------GGA--------------C-G-----------------------TCGGAG-CCCGGCGAGGCGTY-GTCTTTTTTCTCTC----GCGAGAGGGAGAG--A-GG-GCG-GCGC----------CGAC----------AC-CGACGGCCCCGTCTCCTCAAAT---GCA----AC-TTGTCGGT-----TCGCCCT-G--------GCCCC-----------TCTCTT---TT…
	2038_13	ATTGACATCTTGAACGCATATTGCGGCCCCGGGTCACTCCCGGGGCCACGCCTGGCTCAGGGTCGTATAGCT-GAACGATCGTCGCT--------CGCTCTCTC--------------------------------GGGGG-----CGG-GCGGCGCCTTG--------GGA--------------C-G-----------------------TCGGAG-CCCGGCGAGGCGTC-GTCTTTTTTCTCTC----GCGAGAGGGAGAG--A-GG-GCG-GCGC----------CGAC----------AC-CGACGGCCCCGTCTCCTCAAAT---GCA----AC-TTGTCGGT-----TCGCCCT-G--------GCCCC-----------TCTCTT---TT…
	2175_13	ATTGACATCTTGAACGCATATTGCGGCCCCGGGTCACTCCCGGGGCCACGCCTGGCTCAGGGTCGTATAGCT-GAACGATCGTCGCT--------CGCTCTCTC--------------------------------GGGGG-----CGG-GCGGCGCCTTG--------GGA--------------C-G-----------------------TCGGAG-CCCGGCGAGGCGTC-GTCTTTTTTCTCTC----GCGAGAGGGAGAG--A-GG-GCG-GCGC----------CGAC----------AC-CGACGGCCCCGTCTCCTCAAAT---GCA----AC-TTGTCGGT-----TCGCCCT-G--------GCCCC-----------TCTCTT---TT…
	2183_13	ATTGACATCTTGAACGCATATTGCGGCCCCGGGTCACTCCCGGGGCCACGCCTGGCTCAGGGTCGTATAGCT-GAACGATCGTCGCT--------CGCTCTCTC--------------------------------GGGGG-----CGG-GCGGCGCCTTG--------GGA--------------C-G-----------------------TCGGAG-CCCGGCGAGGCGTC-GTCTTTTTTCTCTC----GCGAGAGGGAGAG--A-GG-GCG-GCGC----------CGAC----------AC-CGACGGCCCCGTCTCCTCAAAT---GCA----AC-TTGTCGGT-----TCGCCCT-G--------GCCCC-----------TCTCTT---TT…
	2184_13	ATTGACATCTTGAACGCATATTGCGGCCCCGGGTCACTCCCGGGGCCACGCCTGGCTCAGGGTCGTATAGCT-GAACGATCGTCGCT--------CGCTCTCTC--------------------------------GGGGG-----CGG-GCGGCGCCTTG--------GGA--------------C-G-----------------------TCGGAG-CCCGGCGAGGCGTC-GTCTTTTTTCTCTC----GCGAGAGGGAGAG--A-GG-GCG-GCGC----------CGAC----------AC-CGACGGCCCCGTCTCCTCAAAT---GCA----AC-TTGTCGGT-----TCGCCCT-G--------GCCCC-----------TCTCTT---TT…
	2215_13	ATTGACATCTTGAACGCATATTGCGGCCCCGGGTCACTCCCGGGGCCACGCCTGGCTCAGGGTCGTATAGCT-GAACGATCGTCGCT--------CGCTCTCTC--------------------------------GGGGG-----CGG-GCGGCGCCTTG--------GGA--------------C-G-----------------------TCGGAG-CCCGGCGAGGCGTC-GTCTTTTTTCTCTC----GCGAGAGGGAGAG--A-GG-GCG-GCGC----------CGAC----------AC-CGACGGCCCCGTCTCCTCAAAT---GCA----AC-TTGTCGGT-----TCGCCCT-G--------GCCCC-----------TCTCTT---TT…
	2317_13	ATTGACATCTTGAACGCATATTGCGGCCCCGGGTCACTCCCGGGGCCACGCCTGGCTCAGGGTCGTATAGCT-GAACGATCGTCGCT--------CGCTCTCTC--------------------------------GGGGG-----CGG-GCGGCGCCTTG--------GGA--------------C-G-----------------------TCGGAG-CCCGGCGAGGCGTC-GTCTTTTTTCTCTC----GCGAGAGGGAGAG--A-GG-GCG-GCGC----------CGAC----------AC-CGACGGCCCCGTCTCCTCAAAT---GCA----AC-TTGTCGGT-----TCGCCCT-G--------GCCCC-----------TCTCTT---TT…
	2337_13	ATTGACATCTTGAACGCATATTGCGGCCCCGGGTCACTCCCGGGGCCACGCCTGGCTCAGGGTCGTATAGCT-GAACGATCGTCGCT--------CGCTCTCTC--------------------------------GGGGG-----CGG-GCGGCGCCTTG--------GGA--------------C-G-----------------------TCGGAG-CCCGGCGAGGCGTC-GTCTTTTTTCTCTC----GCGAGAGGGAGAG--A-GG-GCG-GCGC----------CGAC----------AC-CGACGGCCCCGTCTCCTCAAAT---GCA----AC-TTGTCGGT-----TCGCCCT-G--------GCCCC-----------TCTCTT---TT…
	2458_13	ATTGACATCTTGAACGCATATTGCGGCCCCGGGTCACTCCCGGGGCCACGCCTGGCTCAGGGTCGTATAGCT-GAACGATCGTCGCT--------CGCTCTCTC--------------------------------GGGGG-----CGG-GCGGCGCCTTG--------GGA--------------C-G-----------------------TCGGAG-CCCGGCGAGGCGTC-GTCTTTTTTCTCTC----GCGAGAGGGAGAG--A-GG-GCG-GCGC----------CGAC----------AC-CGACGGCCCCGTCTCCTCAAAT---GCA----AC-TTGTCGGT-----TCGCCCT-G--------GCCCC-----------TCTCTT---TT…
	2475_13	ATTGACATCTTGAACGCATATTGCGGCCCCGGGTCACTCCCGGGGCCACGCCTGGCTCAGGGTCGTATAGCT-GAACGATCGTCGCT--------CGCTCTCTC--------------------------------GGGGG-----CGG-GCGGCGCCTTG--------GGA--------------C-G-----------------------TCGGAG-CCCGGCGAGGCGTC-GTCTTTTTTCTCTC----GCGAGAGGGAGAG--A-GG-GCG-GCGC----------CGAC----------AC-CGACGGCCCCGTCTCCTCAAAT---GCA----AC-TTGTCGGT-----TCGCCCT-G--------GCCCC-----------TCTCTT---TT…
	2776_13	ATTGACATCTTGAACGCATATTGCGGCCCCGGGTCACTCCCGGGGCCACGCCTGGCTCAGGGTCGTATAGCT-GAACGATCGTCGCT--------CGCTCTCTC--------------------------------GGGGG-----CGG-GCGGCGCCTTG--------GGA--------------C-G-----------------------TCGGAG-CCCGGCGAGGCGTC-GTCTTTTTTCTCTC----GCGAGAGGGAGAG--A-GG-GCG-GCGC----------CGAC----------AC-CGACGGCCCCGTCTCCTCAAAT---GCA----AC-TTGTCGGT-----TCGCCCT-G--------GCCCC-----------TCTCTT---TT…
	2813_13	ATTGACATCTTGAACGCATATTGCGGCCCCGGGTCACTCCCGGGGCCACGCCTGGCTCAGGGTCGTATAGCT-GAACGATCGTCGCT--------CGCTCTCTC--------------------------------GGGGG-----CGG-GCGGCGCCTTG--------GGA--------------C-G-----------------------TCGGAG-CCCGGCGAGGCGTC-GTCTTTTTTCTCTC----GCGAGAGGGAGAG--A-GG-GCG-GCGC----------CGAC----------AC-CGACGGCCCCGTCTCCTCAAAT---GCA----AC-TTGTCGGT-----TCGCCCT-G--------GCCCC-----------TCTCTT---TT…
	2921_13	ATTGACATCTTGAACGCATATTGCGGCCCCGGGTCACTCCCGGGGCCACGCCTGGCTCAGGGTCGTATAGCT-GAACGATCGTCGCT--------CGCTCTCTC--------------------------------GGGGG-----CGG-GCGGCGCCTTG--------GGA--------------C-G-----------------------TCGGAG-CCCGGCGAGGCGTC-GTCTTTTTTCTCTC----GCGAGAGGGAGAG--A-GG-GCG-GCGC----------CGAC----------AC-CGACGGCCCCGTCTCCTCAAAT---GCA----AC-TTGTCGGT-----TCGCCCT-G--------GCCCC-----------TCTCTT---TT…
	T01_13	ATTGACATCTTGAACGCATATTGCGGCCCCGGGTCACTCCCGGGGCCACGCCTGGCTCAGGGTCGTATAGCT-GAACGATCGTCGCT--------CGCTCTCTC--------------------------------GGGGG-----CGG-GCGGCGCCTTG--------GGA--------------C-G-----------------------TCGGAG-CCCGGCGAGGCGTC-GTCTTTTTTCTCTC----GCGAGAGGGAGAG--A-GG-GCG-GCGC----------CGAC----------AC-CGACGGCCCCGTCTCCTCAAAT---GCA----AC-TTGTCGGT-----TCGCCCT-G--------GCCCC-----------TCTCTT---TT…
	T03_13	ATTGACATCTTGAACGCATATTGCGGCCCCGGGTCACTCCCGGGGCCACGCCTGGCTCAGGGTCGTATAGCT-GAACGATCGTCGCT--------CGCTCTCTC--------------------------------GGGGG-----CGG-GCGGCGCCTTG--------GGA--------------C-G-----------------------TCGGAG-CCCGGCGAGGCGTC-GTCTTTTTTCTCTC----GCGAGAGGGAGAG--A-GG-GCG-GCGC----------CGAC----------AC-CGACGGCCCCGTCTCCTCAAAT---GCA----AC-TTGTCGGT-----TCGCCCT-G--------GCCCC-----------TCTCTT---TT…
	2040_14	ATTGACATCTTGAACGCATATTGCGGCCCCGGGTCACTCCCGGGGCCACGCCTGGCTCAGGGTCGTGTAGCT-TGTACATCGCGGGC--------GTGGCTTCACC------------------------------GGCCA-----CGC-CCCGCGCCTTG--------GGA--------------CTG-----------------------TCTGAG-AGACGTA----------------------------------------------AAA-GT---------------------------------TTCTCAGTCTCCTCAAATCACACA----AA-GTCGTGCTT-TCCTCTCCCCAG---------CTCC-GGGTGGCAG-ACCCGG-----…
	2042_14	ATTGACATCTTGAACGCATATTGCGGCCCCGGGTCACTCCCGGGGCCACGCCTGGCTCAGGGTCGTGTAGCT-TGTACATCGCGGGC--------GTGGCTTCACC------------------------------GGCCA-----CGC-CCCGCGCCTTG--------GGA--------------CTG-----------------------TCTGAG-AGACGTA----------------------------------------------AAA-GT---------------------------------TTCTCAGTCTCCTCAAATCACACA----AA-GTCGTGCTT-TCCTCTCCCCAG---------CTCC-GGGTGGCAG-ACCCGG-----…
	2044_14	ATTGACATCTTGAACGCATATTGCGGCCCCGGGTCACTCCCGGGGCCACGCCTGGCTCAGGGTCGTGTAGCT-TGTACATCGCGGGC--------GTGGCTTCACC------------------------------GGCCA-----CGC-CCCGCGCCTTG--------GGA--------------CTG-----------------------TCTGAG-AGACGTA----------------------------------------------AAA-GT---------------------------------TTCTCAGTCTCCTCAAATCACACA----AA-GTCGTGCTT-TCCTCTCCCCAG---------CTCC-GGGTGGCAG-ACCCGG-----…
	2477_14	ATTGACATCTTGAACGCATATTGCGGCCCCGGGTCACTCCCGGGGCCACGCCTGGCTCAGGGTCGTGTAGCT-TGTACATCGCGGGC--------GTGGCTTCACC------------------------------GGCCA-----CGC-CCCGCGCCTTG--------GGA--------------CTG-----------------------TCTGAG-AGACGTA----------------------------------------------AAA-GT---------------------------------TTCTCAGTCTCCTCAAATCACACA----AA-GTCGTGCTT-TCCTCTCCCCAG---------CTCC-GGGTGGCAG-ACCCGG-----…
	2479_14	ATTGACATCTTGAACGCATATTGCGGCCCCGGGTCACTCCCGGGGCCACGCCTGGCTCAGGGTCGTGTAGCT-TGTACATCGCGGGC--------GTGGCTTCACC------------------------------GGCCA-----CGC-CCCGCGCCTTG--------GGA--------------CTG-----------------------TCTGAG-AGACGTA----------------------------------------------AAA-GT---------------------------------TTCTCAGTCTCCTCAAATCACACA----AA-GTCGTGCTT-TCCTCTCCCCAG---------CTCC-GGGTGGCAG-ACCCGG-----…
	2811_14	ATTGACATCTTGAACGCATATTGCGGCCCCGGGTCACTCCCGGGGCCACGCCTGGCTCAGGGTCGTGTAGCT-TGTACATCGCGGGC--------GTGGCTT--CC------------------------------GGCCA-----CGC-CCCGCGCCTTG--------GGA--------------CTG-----------------------TCTGAG-AGACGTA----------------------------------------------AAA-GT---------------------------------TTCTCAGTCTCCTCAAATCACACA----AA-GTCGTGCTT-TCCTCTCCCCAG---------CTCC-GGGTGGCAG-ACCCGG-----…
	2842_14	ATTGACATCTTGAACGCATATTGCGGCCCCGGGTCACTCCCGGGGCCACGCCTGGCTCAGGGTCGTGTAGCT-TGTACATCGCGGGC--------GTGGCTTCACC------------------------------GGCCA-----CGC-CCCGCGCCTTG--------GGA--------------CTG-----------------------TCTGAG-AGACGTA----------------------------------------------AAA-GT---------------------------------TTCTCAGTCTCCTCAAATCACACA----AA-GTCGTGCTT-TCCTCTCCCCAG---------CTCC-GGGTGGCAG-ACCCGG-----…
	2843_14	ATTGACATCTTGAACGCATATTGCGGCCCCGGGTCACTCCCGGGGCCACGCCTGGCTCAGGGTCGTGTAGCT-TGTACATCGCGGGC--------GTGGCTTCACC------------------------------GGCCA-----CGC-CCCGCGCCTTG--------GGA--------------CTG-----------------------TCTGAG-AGACGTA----------------------------------------------AAA-GT---------------------------------TTCTCAGTCTCCTCAAATCACACA----AA-GTCGTGCTT-TCCTCTCCCCAG---------CTCC-GGGTGGCAG-ACCCGG-----…
	2844_14	ATTGACATCTTGAACGCATATTGCGGCCCCGGGTCACTCCCGGGGCCACGCCTGGCTCAGGGTCGTGTAGCT-TGTACATCGCGGGC--------GTGGCTTCACC------------------------------GGCCA-----CGC-CCCGCGCCTTG--------GGA--------------CTG-----------------------TCTGAG-AGACGTA----------------------------------------------AAA-GT---------------------------------TTCTCAGTCTCCTCAAATCACACA----AA-GTCGTGCTT-TCCTCTCCCCAG---------CTCC-GGGTGGCAG-ACCCGG-----…
	2845_14	ATTGACATCTTGAACGCATATTGCGGCCCCGGGTCACTCCCGGGGCCACGCCTGGCTCAGGGTCGTGTAGCT-TGTACATCGCGGGC--------GTGGCTTCACC------------------------------GGCCA-----CGC-CCCGCGCCTTG--------GGA--------------CTG-----------------------TCTGAG-AGACGTA----------------------------------------------AAA-GT---------------------------------TTCTCAGTCTCCTCAAATCACACA----AA-GTCGTGCTT-TCCTCTCCCCAG---------CTCC-GGGTGGCAG-ACCCGG-----…
	2846_14	ATTGACATCTTGAACGCATATTGCGGCCCCGGGTCACTCCCGGGGCCACGCCTGGCTCAGGGTCGTGTAGCT-TGTACATCGCGGGC--------GTGGCTTCACC------------------------------GGCCA-----CGC-CCCGCGCCTTG--------GGA--------------CTG-----------------------TCTGAG-AGACGTA----------------------------------------------AAA-GT---------------------------------TTCTCAGTCTCCTCAAATCACACA----AA-GTCGTGCTT-TCCTCTCCCCAG---------CTCC-GGGTGGCAG-ACCCGG-----…
	2847_14	ATTGACATCTTGAACGCATATTGCGGCCCCGGGTCACTCCCGGGGCCACGCCTGGCTCAGGGTCGTGTAGCT-TGTACATCGCGGGC--------GTGGCTTCACC------------------------------GGCCA-----CGC-CCCGCGCCTTG--------GGA--------------CTG-----------------------TCTGAG-AGACGTA----------------------------------------------AAA-GT---------------------------------TTCTCAGTCTCCTCAAATCACACA----AA-GTCGTGCTT-TCCTCTCCCCAG---------CTCC-GGGTGGCAG-ACCCGG-----…
	2848_14	ATTGACATCTTGAACGCATATTGCGGCCCCGGGTCACTCCCGGGGCCACGCCTGGCTCAGGGTCGTGTAGCT-TGTACATCGCGGGC--------GTGGCTTCACC------------------------------GGCCA-----CGC-CCCGCGCCTTG--------GGA--------------CTG-----------------------TCTGAG-AGACGTA----------------------------------------------AAA-GT---------------------------------TTCTCAGTCTCCTCAAATCACACA----AA-GTCGTGCTT-TCCTCTCCCCAG---------CTCC-GGGTGGCAG-ACCCGG-----…
	2850_14	ATTGACATCTTGAACGCATATTGCGGCCCCGGGTCACTCCCGGGGCCACGCCTGGCTCAGGGTCGTGTAGCT-TGTACATCGCGGGC--------GTGGCTTCACC------------------------------GGCCA-----CGC-CCCGCGCCTTG--------GGA--------------CTG-----------------------TCTGAG-AGACGTA----------------------------------------------AAA-GT---------------------------------TTCTCAGTCTCCTCAAATCACACA----AA-GTCGTGCTT-TCCTCTCCCCAG---------CTCC-GGGTGGCAG-ACCCGG-----…
	2851_14	ATTGACATCTTGAACGCATATTGCGGCCCCGGGTCACTCCCGGGGCCACGCCTGGCTCAGGGTCGTGTAGCT-TGTACATCGCGGGC--------GTGGCTTCACC------------------------------GGCCA-----CGC-CCCGCGCCTTG--------GGA--------------CTG-----------------------TCTGAG-AGACGTA----------------------------------------------AAA-GT---------------------------------TTCTCAGTCTCCTCAAATCACACA----AA-GTCGTGCTT-TCCTCTCCCCAG---------CTCC-GGGTGGCAG-ACCCGG-----…
	2852_14	ATTGACATCTTGAACGCATATTGCGGCCCCGGGTCACTCCCGGGGCCACGCCTGGCTCAGGGTCGTGTAGCT-TGTACATCGCGGGC--------GTGGCTTCACC------------------------------GGCCA-----CGC-CCCGCGCCTTG--------GGA--------------CTG-----------------------TCTGAG-AGACGTA----------------------------------------------AAA-GT---------------------------------TTCTCAGTCTCCTCAAATCACACA----AA-GTCGTGCTT-TCCTCTCCCCAG---------CTCC-GGGTGGCAG-ACCCGG-----…
	2853_14	ATTGACATCTTGAACGCATATTGCGGCCCCGGGTCACTCCCGGGGCCACGCCTGGCTCAGGGTCGTGTAGCT-TGTACATCGCGGGC--------GTGGCTTCACC------------------------------GGCCA-----CGC-CCCGCGCCTTG--------GGA--------------CTG-----------------------TCTGAG-AGACGTA----------------------------------------------AAA-GT---------------------------------TTCTCAGTCTCCTCAAATCACACA----AA-GTCGTGCTT-TCCTCTCCCCAG---------CTCC-GGGTGGCAG-ACCCGG-----…
	2854_14	ATTGACATCTTGAACGCATATTGCGGCCCCGGGTCACTCCCGGGGCCACGCCTGGCTCAGGGTCGTGTAGCT-TGTACATCGCGGGC--------GTGGCTTCACC------------------------------GGCCA-----CGC-CCCGCGCCTTG--------GGA--------------CTG-----------------------TCTGAG-AGACGTA----------------------------------------------AAA-GT---------------------------------TTCTCAGTCTCCTCAAATCACACA----AA-GTCGTGCTT-TCCTCTCCCCAG---------CTCC-GGGTGGCAG-ACCCGG-----…
	2855_14	ATTGACATCTTGAACGCATATTGCGGCCCCGGGTCACTCCCGGGGCCACGCCTGGCTCAGGGTCGTGTAGCT-TGTACATCGCGGGC--------GTGGCTTCACC------------------------------GGCCA-----CGC-CCCGCGCCTTG--------GGA--------------CTG-----------------------TCTGAG-AGACGTA----------------------------------------------AAA-GT---------------------------------TTCTCAGTCTCCTCAAATCACACA----AA-GTCGTGCTT-TCCTCTCCCCAG---------CTCC-GGGTGGCAG-ACCCGG-----…
	2003_15	ATTGACATCTTGAACGCATATTGCGGCCCCGGGTCACTCCCGGGGCCACGCCTGGCTCAGGGTCGTATGGCT-GACCGATCGATTGA--------GACTCTC------------------------------------GCG-----GGT-TTCTCGCCTTG--------GGA--------------T-G-----------------------TCGCAG-CCCC---------------GCTTCGC---------------------------GGC-GG---------------------------------GGCTCCGTCTCCTCAAAG---TCA----GA-CCGACGGAA--GAGCGTGCCCCGCACCCACCGGCG-----------ACTGCC-----…
	2004_15	ATTGACATCTTGAACGCATATTGCGGCCCCGGGTCACTCCCGGGGCCACGCCTGGCTCAGGGTCGTATGGCT-GACCGATCGATTGA--------GACTCTC------------------------------------GCG-----GGT-TTCTCGCCTTG--------GGA--------------T-G-----------------------TCGCAG-CCCC---------------GCTTCGC---------------------------GGC-GG---------------------------------GGCTCCGTCTCCTCAAAG---TCA----GA-CCGACGGAA--GAGCGTGCCCCGCACCCACCGGCG-----------ACTGCC-----…
	2005_15	ATTGACATCTTGAACGCATATTGCGGCCCCGGGTCACTCCCGGGGCCACGCCTGGCTCAGGGTCGTATGGCT-GACCGATCGATTGA--------GACTCTC------------------------------------GCG-----GGT-TTCTCGCCTTG--------GGA--------------T-G-----------------------TCGCAG-CCCC---------------GCTTCGC---------------------------GGC-GG---------------------------------GGCTCCGTCTCCTCAAAG---TCA----GA-CCGACGGAA--GAGCGTGCCCCGCACCCACCGGCG-----------ACTGCC-----…
	2008_15	ATTGACATCTTGAACGCATATTGCGGCCCCGGGTCACTCCCGGGGCCACGCCTGGCTCAGGGTCGTATGGCT-GACCGATCGATTGA--------GACTCTC------------------------------------GCG-----GGT-TTCTCGCCTTG--------GGA--------------T-G-----------------------TCGCAG-CCCC---------------GCTTCGC---------------------------GGC-GG---------------------------------GGCTCCGTCTCCTCAAAG---TCA----GA-CCGACGGAA--GAGCGTGCCCCGCACCCACCGGCG-----------ACTGCC-----…
	2009_15	ATTGACATCTTGAACGCATATTGCGGCCCCGGGTCACTCCCGGGGCCACGCCTGGCTCAGGGTCGTATGGCT-GACCGATCGATTGA--------GACTCTC------------------------------------GCG-----GGT-TTCTCGCCTTG--------GGA--------------T-G-----------------------TCGCAG-CCCC---------------GCTTCGC---------------------------GGC-GG---------------------------------GGCTCCGTCTCCTCAAAG---TCA----GA-CCGACGGAA--GAGCGTGCCCCGCACCCACCGGCG-----------ACTGCC-----…
	2010_15	ATTGACATCTTGAACGCATATTGCGGCCCCGGGTCACTCCCGGGGCCACGCCTGGCTCAGGGTCGTATGGCT-GACCGATCGATTGA--------GACTCTC------------------------------------GCG-----GGT-TTCTCGCCTTG--------GGA--------------T-G-----------------------TCGCAG-CCCC---------------GCTTCGC---------------------------GGC-GG---------------------------------GGCTCCGTCTCCTCAAAG---TCA----GA-CCGACGGAA--GAGCGTGCCCCGCACCCACCGGCG-----------ACTGCC-----…
	2011_15	ATTGACATCTTGAACGCATATTGCGGCCCCGGGTCACTCCCGGGGCCACGCCTGGCTCAGGGTCGTATGGCT-GACCGATCGATTGA--------GACTCTC------------------------------------GCG-----GGT-TTCTCGCCTTG--------GGA--------------T-G-----------------------TCGCAG-CCCC---------------GCTTCGC---------------------------GGC-GG---------------------------------GGCTCCGTCTCCTCAAAG---TCA----GA-CCGACGGAA--GAGCGTGCCCCGCACCCACCGGCG-----------ACTGCC-----…
	2012_15	ATTGACATCTTGAACGCATATTGCGGCCCCGGGTCACTCCCGGGGCCACGCCTGGCTCAGGGTCGTATGGCT-GACCGATCGATTGA--------GACTCTC------------------------------------GCG-----GGT-TTCTCGCCTTG--------GGA--------------T-G-----------------------TCGCAG-CCCC---------------GCTTCGC---------------------------GGC-GG---------------------------------GGCTCCGTCTCCTCAAAG---TCA----GA-CCGACGGAA--GAGCGTGCCCCGCACCCACCGGCG-----------ACTGCC-----…
	2017_15	ATTGACATCTTGAACGCATATTGCGGCCCCGGGTCACTCCCGGGGCCACGCCTGGCTCAGGGTCGTATGGCT-GACCGATCGATTGA--------GACTCTC------------------------------------GCG-----GGT-TTCTCGCCTTG--------GGA--------------T-G-----------------------TCGCAG-CCCC---------------GCTTCGC---------------------------GGC-GG---------------------------------GGCTCCGTCTCCTCAAAG---TCA----GA-CCGACGGAA--GAGCGTGCCCCGCACCCACCGGCG-----------ACTGCC-----…
	2018_15	ATTGACATCTTGAACGCATATTGCGGCCCCGGGTCACTCCCGGGGCCACGCCTGGCTCAGGGTCGTATGGCT-GACCGATCGATTGA--------GACTCTC------------------------------------GCG-----GGT-TTCTCGCCTTG--------GGA--------------T-G-----------------------TCGCAG-CCCC---------------GCTTCGC---------------------------GGC-GG---------------------------------GGCTCCGTCTCCTCAAAG---TCA----GA-CCGACGGAA--GAGCGTGCCCCGCACCCACCGGCG-----------ACTGCC-----…
	2019_15	ATTGACATCTTGAACGCATATTGCGGCCCCGGGTCACTCCCGGGGCCACGCCTGGCTCAGGGTCGTATGGCT-GACCGATCGATTGA--------GACTCTC------------------------------------GCG-----GGT-TTCTCGCCTTG--------GGA--------------T-G-----------------------TCGCAG-CCCC---------------GCTTCGC---------------------------GGC-GG---------------------------------GGCTCCGTCTCCTCAAAG---TCA----GA-CCGACGGAA--GAGCGTGCCCCGCACCCACCGGCG-----------ACTGCC-----…
	2020_15	ATTGACATCTTGAACGCATATTGCGGCCCCGGGTCACTCCCGGGGCCACGCCTGGCTCAGGGTCGTATGGCT-GACCGATCGATTGA--------GACTCTC------------------------------------GCG-----GGT-TTCTCGCCTTG--------GGA--------------T-G-----------------------TCGCAG-CCCC---------------GCTTCGC---------------------------GGC-GG---------------------------------GGCTCCGTCTCCTCAAAG---TCA----GA-CCGACGGAA--GAGCGTGCCCCGCACCCACCGGCG-----------ACTGCC-----…
	2025_15	ATTGACATCTTGAACGCATATTGCGGCCCCGGGTCACTCCCGGGGCCACGCCTGGCTCAGGGTCGTATGGCT-GACCGATCGATTGA--------GACTCTC------------------------------------GCG-----GGT-TTCTCGCCTTG--------GGA--------------T-G-----------------------TCGCAG-CCCC---------------GCTTCGC---------------------------GGC-GG---------------------------------GGCTCCGTCTCCTCAAAG---TCA----GA-CCGACGGAA--GAGCGTGCCCCGCACCCACCGGCG-----------ACTGCC-----…
	2030_15	ATTGACATCTTGAACGCATATTGCGGCCCCGGGTCACTCCCGGGGCCACGCCTGGCTCAGGGTCGTATGGCT-GACCGATCGATTGA--------GACTCTC------------------------------------GCG-----GGT-TTCTCGCCTTG--------GGA--------------T-G-----------------------TCGCAG-CCCC---------------GCTTCGC---------------------------GGC-GG---------------------------------GGCTCCGTCTCCTCAAAG---TCA----GA-CCGACGGAA--GAGCGTGCCCCGCACCCACCGGCG-----------ACTGCC-----…
	2043_15	ATTGACATCTTGAACGCATATTGCGGCCCCGGGTCACTCCCGGGGCCACGCCTGGCTCAGGGTCGTATGGCT-GACCGATCGATTGA--------GACTCTC------------------------------------GCG-----GGT-TTCTCGCCTTG--------GGA--------------T-G-----------------------TCGCAG-CCCC---------------GCTTCGC---------------------------GGC-GG---------------------------------GGCTCCGTCTCCTCAAAG---TCA----GA-CCGACGGAA--GAGCGTGCCCCGCACCCACCGGCG-----------ACTGCC-----…
	2849_15	ATTGACATCTTGAACGCATATTGCGGCCCCGGGTCACTCCCGGGGCCACGCCTGGCTCAGGGTCGTATGGCT-GACCGATCGATTGA--------GACTCTC------------------------------------GCG-----GGT-TTCTCGCCTTG--------GGA--------------T-G-----------------------TCGCAG-CCCC---------------GCTTCGC---------------------------GGC-GG---------------------------------GGCTCCGTCTCCTCAAAG---TCA----GA-CCGACGGAA--GAGCGTGCCCCGCACCCACCGGCG-----------ACTGCC-----…
	2267_16	ATTGACATCTTGAACGCATATTGCGGCCCCGGGTCACTCCCGGGGCCACGCCTGGCTCAGGGTCGTATAGCT-CTTACATCGTGGGT--------GTGTGTCTGTC---------------------------CGCAGGCA-----CGCCCCCGCGCCTTG--------GGA--------------CCG-----------------------TCTGAG-AGCT---------------CTTC----------------------G-------CGG-AG---------------------------------CTCTCAGTCTCCTCAAATCA-CCA----AA-GTCGCGTTC---TTCTCCCTGC--------CCCCC-GGGTGACAA-ACCCGG---TT…
	2268_16	ATTGACATCTTGAACGCATATTGCGGCCCCGGGTCACTCCCGGGGCCACGCCTGGCTCAGGGTCGTATAGCT-CTTACATCGTGGGT--------GTGTGTCTGTC---------------------------CGCAGGCA-----CGCCCCCGCGCCTTG--------GGA--------------CCG-----------------------TCTGAG-AGCT---------------CTTC----------------------G-------CGG-AG---------------------------------CTCTCAGTCTCCTCAAATCA-CCA----AA-GTCGCGTTC---TTCTCCCTG---------CCCCC-GGGTGACAA-ACCCGG---TT…
	2269_16	ATTGACATCTTGAACGCATATTGCGGCCCCGGGTCACTCCCGGGGCCACGCCTGGCTCAGGGTCGTATAGCT-CTTACATCGTGGGT--------GTGTGTCTGTC---------------------------CGCAGGCA-----CGCCCCCGCGCCTTG--------GGA--------------CCG-----------------------TCTGAG-AGCT---------------CTTC----------------------G-------CGG-AG---------------------------------CTCTCAGTCTCCTCAAATCA-CCA----AA-GTCGCTTTC---TTCTCCCTG---------CCCCC-GGGTGACAA-ACCCGG---TT…
	2270_16	ATTGACATCTTGAACGCATATTGCGGCCCCGGGTCACTCCCGGGGCCACGCCTGGCTCAGGGTCGTATAGCT-CTTACATCGTGGGT--------GTGTGTCTGTC---------------------------CGCAGGCA-----CGCCCCCGCGCCTTG--------GGA--------------CCG-----------------------TCTGAG-AGCT---------------CTTC----------------------G-------CGG-AG---------------------------------CTCTCAGTCTCCTCAAATCA-CCA----AA-GTCGCGTTC---TTCTCCCTG---------CCCCC-GGGTGACAA-ACCCGG---TT…
	2289_16	ATTGACATCTTGAACGCATATTGCGGCCCCGGGTCACTCCCGGGGCCACGCCTGGCTCAGGGTCGTATAGCT-CTTACATCGTGGGT--------GTGTGTCTGTC---------------------------CGCAGGCA-----CGCCCCCGCGCCTTG--------GGA--------------CCG-----------------------TCTGAG-AGCT---------------CTTC----------------------G-------CGG-AG---------------------------------CTCTCAGTCTCCTCAAATCA-CCA----AA-GTCGCGTTC---TTCTCCCTGC--------CCCCC-GGGTGACAA-ACCCGG---TT…
	2290_16	ATTGACATCTTGAACGCATATTGCGGCCCCGGGTCACTCCCGGGGCCACGCCTGGCTCAGGGTCGTATAGCT-CTTACATCGTGGGT--------GTGTGTCTGTC---------------------------CGCAGGCA-----CGCCCCCGCGCCTTG--------GGA--------------CCG-----------------------TCTGAG-AGCT---------------CTTC----------------------G-------CGG-AG---------------------------------CTCTCAGTCTCCTCAAATCA-CCA----AA-GTCGCGTTC---TTCTCCCTGC--------CCCCC-GGGTGACAA-ACCCGG---TT…
	2292_16	ATTGACATCTTGAACGCATATTGCGGCCCCGGGTCACTCCCGGGGCCACGCCTGGCTCAGGGTCGTATAGCT-CTTACATCGTGGGT--------GTGTGTCTGTC---------------------------CGCAGGCA-----CGCCCCCGCGCCTTG--------GGA--------------CCG-----------------------TCTGAG-AGCT---------------CTTC----------------------G-------CGG-AG---------------------------------CTCTCAGTCTCCTCAAATCA-CCA----AA-GTCGCGTTC---TTCTCCCTG---------CCCCC-GGGTGACAA-ACCCGG---TT…
	2294_16	ATTGACATCTTGAACGCATATTGCGGCCCCGGGTCACTCCCGGGGCCACGCCTGGCTCAGGGTCGTATAGCT-CTTACATCGTGGGT--------GTGTGTCTGTC---------------------------CGCAGGCA-----CGCCCCCGCGCCTTG--------GGA--------------CCG-----------------------TCTGAG-AGCT---------------CTTC----------------------G-------CGG-AG---------------------------------CTCTCAGTCTCCTCAAATCA-CCA----AA-GTCGCGTTC---TTCTCCCTG---------CCCCC-GGGTGACAA-ACCCGG---TT…
	2295_16	ATTGACATCTTGAACGCATATTGCGGCCCCGGGTCACTCCCGGGGCCACGCCTGGCTCAGGGTCGTATAGCT-CTTACATCGTGGGT--------GTGTGTCTGTC---------------------------CGCAGGCA-----CGCCCCCGCGCCTTG--------GGA--------------CCG-----------------------TCTGAG-AGCT---------------CTTC----------------------G-------CGG-AG---------------------------------CTCTCAGTCTCCTCAAATCA-CCA----AA-GTCGCGTTC---TTCTCCCTG---------CCCCC-GGGTGACAA-ACCCGG---TT…
	2296_16	ATTGACATCTTGAACGCATATTGCGGCCCCGGGTCACTCCCGGGGCCACGCCTGGCTCAGGGTCGTATAGCT-CTTACATCGTGGGT--------GTGTGTCTGTC---------------------------CGCAGGCA-----CGCCCCCGCGCCTTG--------GGA--------------CCG-----------------------TCTGAG-AGCT---------------CTTC----------------------G-------CGG-AG---------------------------------CTCTCAGTCTCCTCAAATCA-CCA----AA-GTCGCGTTC---TTCTCCCTGC--------CCCCC-GGGTGACAA-ACCCGG---TT…
	2297_16	ATTGACATCTTGAACGCATATTGCGGCCCCGGGTCACTCCCGGGGCCACGCCTGGCTCAGGGTCGTATAGCT-CTTACATCGTGGGT--------GTGTGTCTGTC---------------------------CGCAGGCA-----CGCCCCCGCGCCTTG--------GGA--------------CCG-----------------------TCTGAG-AGCT---------------CTTC----------------------G-------CGG-AG---------------------------------CTCTCAGTCTCCTCAAATCA-CCA----AA-GTCGCGTTC---TTCTCCCTGC--------CCCCC-GGGTGACAA-ACCCGG---TT…
	2298_16	ATTGACATCTTGAACGCATATTGCGGCCCCGGGTCACTCCCGGGGCCACGCCTGGCTCAGGGTCGTATAGCT-CTTACATCGTGGGT--------GTGTGTCTGTC---------------------------CGCAGGCA-----CGCCCCCGCGCCTTG--------GGA--------------CCG-----------------------TCTGAG-AGCT---------------CTTC----------------------G-------CGG-AG---------------------------------CTCTCAGTCTCCTCAAATCA-CCA----AA-GTCGCGTTC---TTCTCCCTGC--------CCCCC-GGGTGACAA-ACCCGG---TT…
	2299_16	ATTGACATCTTGAACGCATATTGCGGCCCCGGGTCACTCCCGGGGCCACGCCTGGCTCAGGGTCGTATAGCT-CTTACATCGTGGGT--------GTGTGTCTGTC---------------------------CGCAGGCA-----CGCCCCCGCGCCTTG--------GGA--------------CCG-----------------------TCTGAG-AGCT---------------CTTC----------------------G-------CGG-AG---------------------------------CTCTCAGTCTCCTCAAATCA-CCA----AA-GTCGCGTTC---TTCTCCCTGC--------CCCCC-GGGTGACAA-ACCCGG---TT…
	2300_16	ATTGACATCTTGAACGCATATTGCGGCCCCGGGTCACTCCCGGGGCCACGCCTGGCTCAGGGTCGTATAGCT-CTTACATCGTGGGT--------GTGTGTCTGTC---------------------------CGCAGGCA-----CGCCCCCGCGCCTTG--------GGA--------------CCG-----------------------TCTGAG-AGCT---------------CTTC----------------------G-------CGG-AG---------------------------------CTCTCAGTCTCCTCAAATCA-CCA----AA-GTCGCGTTC---TTCTCCCTGC--------CCCCC-GGGTGACAA-ACCCGG---TT…
	2303_16	ATTGACATCTTGAACGCATATTGCGGCCCCGGGTCACTCCCGGGGCCACGCCTGGCTCAGGGTCGTATAGCT-CTTACATCGTGGGT--------GTGTGTCTGTC---------------------------CGCAGGCA-----CGCCCCCGCGCCTTG--------GGA--------------CCG-----------------------TCTGAG-AGCT---------------CTTC----------------------G-------CGG-AG---------------------------------CTCTCAGTCTCCTCAAATCA-CCA----AA-GTCGCGTTC---TTCTCCCTG---------CCCCC-GGGTGACAA-ACCCGG---TT…
	2305_16	ATTGACATCTTGAACGCATATTGCGGCCCCGGGTCACTCCCGGGGCCACGCCTGGCTCAGGGTCGTATAGCT-CTTACATCGTGGGT--------GTGTGTCTGTC---------------------------CGCAGGCA-----CGCCCCCGCGCCTTG--------GGA--------------CCG-----------------------TCTGAG-AGCT---------------CTTC----------------------G-------CGG-AG---------------------------------CTCTCAGTCTCCTCAAATCA-CCA----AA-GTCGCGTTC---TTCTCCCTGC--------CCCCC-GGGTGACAA-ACCCGG---TT…
	2306_16	ATTGACATCTTGAACGCATATTGCGGCCCCGGGTCACTCCCGGGGCCACGCCTGGCTCAGGGTCGTATAGCT-CTTACATCGTGGGT--------GTGTGTCTGTC---------------------------CGCAGGCA-----CGCCCCCGCGCCTTG--------GGA--------------CCG-----------------------TCTGAG-AGCT---------------CTTC----------------------G-------CGG-AG---------------------------------CTCTCAGTCTCCTCAAATCA-CCA----AA-GTCGCGTTC---TTCTCCCTGC--------CCCCC-GGGTGACAA-ACCCGG---TT…
	2307_16	ATTGACATCTTGAACGCATATTGCGGCCCCGGGTCACTCCCGGGGCCACGCCTGGCTCAGGGTCGTATAGCT-CTTACATCGTGGGT--------GTGTGTCTGTC---------------------------CGCAGGCA-----CGCCCCCGCGCCTTG--------GGA--------------CCG-----------------------TCTGAG-AGCT---------------CTTC----------------------G-------CGG-AG---------------------------------CTCTCAGTCTCCTCAAATCA-CCA----AA-GTCGCGTTC---TTCTCCCTGC--------CCCCC-GGGTGACAA-ACCCGG---TT…
	2309_16	ATTGACATCTTGAACGCATATTGCGGCCCCGGGTCACTCCCGGGGCCACGCCTGGCTCAGGGTCGTATAGCT-CTTACATCGTGGGT--------GTGTGTCTGTC---------------------------CGCAGGCA-----CGCCCCCGCGCCTTG--------GGA--------------CCG-----------------------TCTGAG-AGCT---------------CTTC----------------------G-------CGG-AG---------------------------------CTCTCAGTCTCCTCAAATCA-CCA----AA-GTCGCGTTC---TTCTCCCTGC--------CCCCC-GGGTGACAA-ACCCGG---TT…
	2310_16	ATTGACATCTTGAACGCATATTGCGGCCCCGGGTCACTCCCGGGGCCACGCCTGGCTCAGGGTCGTATAGCT-CTTACATCGTGGGT--------GTGTGTCTGTC---------------------------CGCAGGCA-----CGCCCCCGCGCCTTG--------GGA--------------CCG-----------------------TCTGAG-AGCT---------------CTTC----------------------G-------CGG-AG---------------------------------CTCTCAGTCTCCTCAAATCA-CCA----AA-GTCGCGTTC---TTCTCCCTGC--------CCCCC-GGGTGACAA-ACCCGG---TT…
	2316_16	ATTGACATCTTGAACGCATATTGCGGCCCCGGGTCACTCCCGGGGCCACGCCTGGCTCAGGGTCGTATAGCT-CTTACATCGTGGGT--------GTGTGTCTGTC---------------------------CGCAGGCA-----CGCCCCCGCGCCTTG--------GGA--------------CCG-----------------------TCTGAG-AGCT---------------CTTC----------------------G-------CGG-AG---------------------------------CTCTCAGTCTCCTCAAATCA-CCA----AA-GTCGCGTTC---TTCTCCCTGC--------CCCCC-GGGTGACAA-ACCCGG---TT…
	2325_16	ATTGACATCTTGAACGCATATTGCGGCCCCGGGTCACTCCCGGGGCCACGCCTGGCTCAGGGTCGTATAGCT-CTTACATCGTGGGT--------GTGTGTCTGTC---------------------------CGCAGGCA-----CGCCCCCGCGCCTTG--------GGA--------------CCG-----------------------TCTGAG-AGCT---------------CTTC----------------------G-------CGG-AG---------------------------------CTCTCAGTCTCCTCAAATCA-CCA----AA-GTCGCGTTC---TTCTCCCTGC--------CCCCC-GGGTGACAA-ACCCGG---TT…
	2330_16	ATTGACATCTTGAACGCATATTGCGGCCCCGGGTCACTCCCGGGGCCACGCCTGGCTCAGGGTCGTATAGCT-CTTACATCGTGGGT--------GTGTGTCTGTC---------------------------CGCAGGCA-----CGCCCCCGCGCCTTG--------GGA--------------CCG-----------------------TCTGAG-AGCT---------------CTTC----------------------G-------CGG-AG---------------------------------CTCTCAGTCTCCTCAAATCA-CCA----AA-GTCGCGTTC---TTCTCCCTGC--------CCCCC-GGGTGACAA-ACCCGG---TT…
	2339_16	ATTGACATCTTGAACGCATATTGCGGCCCCGGGTCACTCCCGGGGCCACGCCTGGCTCAGGGTCGTATAGCT-CTTACATCGTGGGT--------GTGTGTCTGTC---------------------------CGCAGGCA-----CGCCCCCGCGCCTTG--------GGA--------------CCG-----------------------TCTGAG-AGCT---------------CTTC----------------------G-------CGG-AG---------------------------------CTCTCAGTCTCCTCAAATCA-CCA----AA-GTCGCGTTC---TTCTCCCTGC--------CCCCC-GGGTGACAA-ACCCGG---TT…
	2341_16	ATTGACATCTTGAACGCATATTGCGGCCCCGGGTCACTCCCGGGGCCACGCCTGGCTCAGGGTCGTATAGCT-CTTACATCGTGGGT--------GTGTGTCTGTC---------------------------CGCAGGCA-----CGCCCCCGCGCCTTG--------GGA--------------CCG-----------------------TCTGAG-AGCT---------------CTTC----------------------G-------CGG-AG---------------------------------CTCTCAGTCTCCTCAAATCA-CCA----AA-GTCGCGTTC---TTCTCCCTGC--------CCCCC-GGGTGACAA-ACCCGG---TT…
	2355_16	ATTGACATCTTGAACGCATATTGCGGCCCCGGGTCACTCCCGGGGCCACGCCTGGCTCAGGGTCGTATAGCT-CTTACATCGTGGGT--------GTGTGTCTGTC---------------------------CGCAGGCA-----CGCCCCCGCGCCTTG--------GGA--------------CCG-----------------------TCTGAG-AGCT---------------CTTC----------------------G-------CGG-AG---------------------------------CTCTCAGTCTCCTCAAATCA-CCA----AA-GTCGCGTTC---TTCTCCCTGC--------CCCCC-GGGTGACAA-ACCCGG---TT…
	2356_16	ATTGACATCTTGAACGCATATTGCGGCCCCGGGTCACTCCCGGGGCCACGCCTGGCTCAGGGTCGTATAGCT-CTTACATCGTGGGT--------GTGTGTCTGTC---------------------------CGCAGGCA-----CGCCCCCGCGCCTTG--------GGA--------------CCG-----------------------TCTGAG-AGCT---------------CTTC----------------------G-------CGG-AG---------------------------------CTCTCAGTCTCCTCAAATCA-CCA----AA-GTCGCGTTC---TTCTCCCTGC--------CCCCC-GGGTGACAA-ACCCGG---TT…
	2357_16	ATTGACATCTTGAACGCATATTGCGGCCCCGGGTCACTCCCGGGGCCACGCCTGGCTCAGGGTCGTATAGCT-CTTACATCGTGGGT--------GTGTGTCTGTC---------------------------CGCAGGCA-----CGCCCCCGCGCCTTG--------GGA--------------CCG-----------------------TCTGAG-AGCT---------------CTTC----------------------G-------CGG-AG---------------------------------CTCTCAGTCTCCTCAAATCA-CCA----AA-GTCGCGTTC---TTCTCCCTGC--------CCCCC-GGGTGACAA-ACCCGG---TT…
	2358_16	ATTGACATCTTGAACGCATATTGCGGCCCCGGGTCACTCCCGGGGCCACGCCTGGCTCAGGGTCGTATAGCT-CTTACATCGTGGGT--------GTGTGTCTGTC---------------------------CGCAGGCA-----CGCCCCCGCGCCTTG--------GGA--------------CCG-----------------------TCTGAG-AGCT---------------CTTC----------------------G-------CGG-AG---------------------------------CTCTCAGTCTCCTCAAATCA-CCA----AA-GTCGCGTTC---TTCTCCCTGC--------CCCCC-GGGTGACAA-ACCCGG---TT…
	2359_16	ATTGACATCTTGAACGCATATTGCGGCCCCGGGTCACTCCCGGGGCCACGCCTGGCTCAGGGTCGTATAGCT-CTTACATCGTGGGT--------GTGTGTCTGTC---------------------------CGCAGGCA-----CGCCCCCGCGCCTTG--------GGA--------------CCG-----------------------TCTGAG-AGCT---------------CTTC----------------------G-------CGG-AG---------------------------------CTCTCAGTCTCCTCAAATCA-CCA----AA-GTCGCGTTC---TTCTCCCTGC--------CCCCC-GGGTGACAA-ACCCGG---TT…
	2361_16	ATTGACATCTTGAACGCATATTGCGGCCCCGGGTCACTCCCGGGGCCACGCCTGGCTCAGGGTCGTATAGCT-CTTACATCGTGGGT--------GTGTGTCTGTC---------------------------CGCAGGCA-----CGCCCCCGCGCCTTG--------GGA--------------CCG-----------------------TCTGAG-AGCT---------------CTTC----------------------G-------CGG-AG---------------------------------CTCTCAGTCTCCTCAAATCA-CCA----AA-GTCGCGTTC---TTCTCCCTGC--------CCCCC-GGGTGACAA-ACCCGG---TT…
	2362_16	ATTGACATCTTGAACGCATATTGCGGCCCCGGGTCACTCCCGGGGCCACGCCTGGCTCAGGGTCGTATAGCT-CTTACATCGTGGGT--------GTGTGTCTGTC---------------------------CGCAGGCA-----CGCCCCCGCGCCTTG--------GGA--------------CCG-----------------------TCTGAG-AGCT---------------CTTC----------------------G-------CGG-AG---------------------------------CTCTCAGTCTCCTCAAATCA-CCA----AA-GTCGCGTTC---TTCTCCCTGC--------CCCCC-GGGTGACAA-ACCCGG---TT…
	2363_16	ATTGACATCTTGAACGCATATTGCGGCCCCGGGTCACTCCCGGGGCCACGCCTGGCTCAGGGTCGTATAGCT-CTTACATCGTGGGT--------GTGTGTCTGTC---------------------------CGCAGGCA-----CGCCCCCGCGCCTTG--------GGA--------------CCG-----------------------TCTGAG-AGCT---------------CTTC----------------------G-------CGG-AG---------------------------------CTCTCAGTCTCCTCAAATCA-CCA----AA-GTCGCGTTC---TTCTCCCTGC--------CCCCC-GGGTGACAA-ACCCGG---TT…
	2364_16	ATTGACATCTTGAACGCATATTGCGGCCCCGGGTCACTCCCGGGGCCACGCCTGGCTCAGGGTCGTATAGCT-CTTACATCGTGGGT--------GTGTGTCTGTC---------------------------CGCAGGCA-----CGCCCCCGCGCCTTG--------GGA--------------CCG-----------------------TCTGAG-AGCT---------------CTTC----------------------G-------CGG-AG---------------------------------CTCTCAGTCTCCTCAAATCA-CCA----AA-GTCGCGTTC---TTCTCCCTGC--------CCCCC-GGGTGACAA-ACCCGG---TT…
	2366_16	ATTGACATCTTGAACGCATATTGCGGCCCCGGGTCACTCCCGGGGCCACGCCTGGCTCAGGGTCGTATAGCT-CTTACATCGTGGGT--------GTGTGTCTGTC---------------------------CGCAGGCA-----CGCCCCCGCGCCTTG--------GGA--------------CCG-----------------------TCTGAG-AGCT---------------CTTC----------------------G-------CGG-AG---------------------------------CTCTCAGTCTCCTCAAATCA-CCA----AA-GTCGCGTTC---TTCTCCCTGC--------CCCCC-GGGTGACAA-ACCCGG---TT…
	2373_16	ATTGACATCTTGAACGCATATTGCGGCCCCGGGTCACTCCCGGGGCCACGCCTGGCTCAGGGTCGTATAGCT-CTTACATCGTGGGT--------GTGTGTCTGTC---------------------------CGCAGGCA-----CGCCCCCGCGCCTTG--------GGA--------------CCG-----------------------TCTGAG-AGCT---------------CTTC----------------------G-------CGG-AG---------------------------------CTCTCAGTCTCCTCAAATCA-CCA----AA-GTCGCGTTC---TTCTCCCTGC--------CCCCC-GGGTGACAA-ACCCGG---TT…
	2374_16	ATTGACATCTTGAACGCATATTGCGGCCCCGGGTCACTCCCGGGGCCACGCCTGGCTCAGGGTCGTATAGCT-CTTACATCGTGGGT--------GTGTGTCTGTC---------------------------CGCAGGCA-----CGCCCCCGCGCCTTG--------GGA--------------CCG-----------------------TCTGAG-AGCT---------------CTTC----------------------G-------CGG-AG---------------------------------CTCTCAGTCTCCTCAAATCA-CCA----AA-GTCGCGTTC---TTCTCCCTGC--------CCCCC-GGGTGACAA-ACCCGG---TT…
	2379_16	ATTGACATCTTGAACGCATATTGCGGCCCCGGGTCACTCCCGGGGCCACGCCTGGCTCAGGGTCGTATAGCT-CTTACATCGTGGGT--------GTGTGTCTGTC---------------------------CGCAGGCA-----CGCCCCCGCGCCTTG--------GGA--------------CCG-----------------------TCTGAG-AGCT---------------CTTC----------------------G-------CGG-AG---------------------------------CTCTCAGTCTCCTCAAATCA-CCA----AA-GTCGCGTTC---TTCTCCCTGC--------CCCCC-GGGTGACAA-ACCCGG---TT…
	2389_16	ATTGACATCTTGAACGCATATTGCGGCCCCGGGTCACTCCCGGGGCCACGCCTGGCTCAGGGTCGTATAGCT-CTTACATCGTGGGT--------GTGTGTCTGTC---------------------------CGCAGGCA-----CGCCCCCGCGCCTTG--------GGA--------------CCG-----------------------TCTGAG-AGCT---------------CTTC----------------------G-------CGG-AG---------------------------------CTCTCAGTCTCCTCAAATCA-CCA----AA-GTCGCGTTC---TTCTCCCTGC--------CCCCC-GGGTGACAA-ACCCGG---TT…
	2391_16	ATTGACATCTTGAACGCATATTGCGGCCCCGGGTCACTCCCGGGGCCACGCCTGGCTCAGGGTCGTATAGCT-CTTACATCGTGGGT--------GTGTGTCTGTC---------------------------CGCAGGCA-----CGCCCCCGCGCCTTG--------GGA--------------CCG-----------------------TCTGAG-AGCT---------------CTTC----------------------G-------CGG-AG---------------------------------CTCTCAGTCTCCTCAAATCA-CCA----AA-GTCGCGTTC---TTCTCCCTGC--------CCCCC-GGGTGACAA-ACCCGG---TT…
	2462_16	ATTGACATCTTGAACGCATATTGCGGCCCCGGGTCACTCCCGGGGCCACGCCTGGCTCAGGGTCGTATAGCT-CTTACATCGTGGGT--------GTGTGTCTGTC---------------------------CGCAGGCA-----CGCCCCCGCGCCTTG--------GGA--------------CCG-----------------------TCTGAG-AGCT---------------CTTC----------------------G-------CGG-AG---------------------------------CTCTCAGTCTCCTCAAATCA-CCA----AA-GTCGCGTTC---TTCTCCCTGC--------CCCCC-GGGTGACAA-ACCCGG---TT…
	2466_16	ATTGACATCTTGAACGCATATTGCGGCCCCGGGTCACTCCCGGGGCCACGCCTGGCTCAGGGTCGTATAGCT-CTTACATCGTGGGT--------GTGTGTCTGTC---------------------------CGCAGGCA-----CGCCCCCGCGCCTTG--------GGA--------------CCG-----------------------TCTGAG-AGCT---------------CTTC----------------------G-------CGG-AG---------------------------------CTCTCAGTCTCCTCAAATCA-CCA----AA-GTCGCGTTC---TTCTCCCTG---------CCCCC-GGGTGACAA-ACCCGG---TT…
	2467_16	ATTGACATCTTGAACGCATATTGCGGCCCCGGGTCACTCCCGGGGCCACGCCTGGCTCAGGGTCGTATAGCT-CTTACATCGTGGGT--------GTGTGTCTGTC---------------------------CGCAGGCA-----CGCCCCCGCGCCTTG--------GGA--------------CCG-----------------------TCTGAG-AGCT---------------CTTC----------------------G-------CGG-AG---------------------------------CTCTCAGTCTCCTCAAATCA-CCA----AA-GTCGCGTTC---TTCTCCCTG---------CCCCC-GGGTGACAA-ACCCGG---TT…
	2469_16	ATTGACATCTTGAACGCATATTGCGGCCCCGGGTCACTCCCGGGGCCACGCCTGGCTCAGGGTCGTATAGCT-CTTACATCGTGGGT--------GTGTGTCTGTC---------------------------CGCAGGCA-----CGCCCCCGCGCCTTG--------GGA--------------CCG-----------------------TCTGAG-AGCT---------------CTTC----------------------G-------CGG-AG---------------------------------CTCTCAGTCTCCTCAAATTA-CCA----AA-GTCGCGTTC---TTCTCCCTG---------CCCCC-GGGTGACAA-ACCCGG---TT…
	2470_16	ATTGACATCTTGAACGCATATTGCGGCCCCGGGTCACTCCCGGGGCCACGCCTGGCTCAGGGTCGTATAGCT-CTTACATCGTGGGT--------GTGTGTCTGTC---------------------------CGCAGGCA-----CGCCCCCGCGCCTTG--------GGA--------------CCG-----------------------TCTGAG-AGCT---------------CTTC----------------------G-------CGG-AG---------------------------------CTCTCAGTCTCCTCAAATCA-CCA----AA-GTCGCGTTC---TTCTCCCTG---------CCCCC-GGGTGACAA-ACCCGG---TT…
	2471_16	ATTGACATCTTGAACGCATATTGCGGCCCCGGGTCACTCCCGGGGCCACGCCTGGCTCAGGGTCGTATAGCT-CTTACATCGTGGGT--------GTGTGTCTGTC---------------------------CGCAGGCA-----CGCCCCCGCGCCTTG--------GGA--------------CCG-----------------------TCTGAG-AGCT---------------CTTC----------------------G-------CGG-AG---------------------------------CTCTCAGTCTCCTCAAATCA-CCA----AA-GTCGCGTTC---TTCTCCCTG---------CCCCC-GGGTGACAA-ACCCGG---TT…
	2472_16	ATTGACATCTTGAACGCATATTGCGGCCCCGGGTCACTCCCGGGGCCACGCCTGGCTCAGGGTCGTATAGCT-CTTACATCGTGGGT--------GTGTGTCTGTC---------------------------CGCAGGCA-----CGCCCCCGCGCCTTG--------GGA--------------CCG-----------------------TCTGAG-AGCT---------------CTTC----------------------G-------CGG-AG---------------------------------CTCTCAGTCTCCTCAAATCA-CCA----AA-GTCGCGTTC---TTCTCCCTG---------CCCCC-GGGTGACAA-ACCCGG---TT…
	2473_16	ATTGACATCTTGAACGCATATTGCGGCCCCGGGTCACTCCCGGGGCCACGCCTGGCTCAGGGTCGTATAGCT-CTTACATCGTGGGT--------GTGTGTCTGTC---------------------------CGCAGGCA-----CGCCCCCGCGCCTTG--------GGA--------------CCG-----------------------TCTGAG-AGCT---------------CTTC----------------------G-------CGG-AG---------------------------------CTCTCAGTCTCCTCAAATCA-CCA----AA-GTCGCGTTC---TTCTCCCTG---------CCCCC-GGGTGACAA-ACCCGG---TT…
	2474_16	ATTGACATCTTGAACGCATATTGCGGCCCCGGGTCACTCCCGGGGCCACGCCTGGCTCAGGGTCGTATAGCT-CTTACATCGTGGGT--------GTGTGTCTGTC---------------------------CGCAGGCA-----CGCCCCCGCGCCTTG--------GGA--------------CCG-----------------------TCTGAG-AGCT---------------CTTC----------------------G-------CGG-AG---------------------------------CTCTCAGTCTCCTCAAATCA-CCA----AA-GTCGCGTTC---TTCTCCCTG---------CCCCC-GGGTGACAA-ACCCGG---TT…
	2838_16	ATTGACATCTTGAACGCATATTGCGGCCCCGGGTCACTCCCGGGGCCACGCCTGGCTCAGGGTCGTATAGCT-CTTACATCGTGGGT--------GTGTGTCTGTC---------------------------CGCAGGCA-----CGCCCCCGCGCCTTG--------GGA--------------CCG-----------------------TCTGAG-AGCT---------------CTTC----------------------G-------CGG-AG---------------------------------CTCTCAGTCTCCTCAAATCA-CCA----AA-GTCGCGTTC---TTCTCCCTGC--------CCCCC-GGGTGACAA-ACCCGG---TT…
	2274_17	ATTGACATCTTGAACGCATATTGCGGCCCCGGGTCACTCCCGGGGCCACGCCTGGCTCAGGGTCGTGTAGCT-CGTCCATCGCGGGT--------GGCTTTTTC----------------------------------GGG-----CCC-CCCGCGCCTCG--------GGAAGTCCGGGTGTTTCCCGCCA-------------------GTCGGGG-CCCCCGG-----TC-----TCCTC-----------------AGACG--C-TC-GAG-AG---------------------------------AGACGGGTCGCTT-------------------------------TCCC--------------CCGG-----------ACG--------…
	2313_18	ATTGACATCTTGAACGCATATTGCGGCCCCGGGTCACTCCCGGGGCCACGCCTGGCTCAGGGTCGTATAGAT-GAACGATCGTCGCG--------CTTTCGCTCGA--------------------------GAGGGCGGG-----CGC-GCGGCGCCTTG--------GGA--------------C-G-----------------------TCGGAG-CCCAGCCGCGGGGC----GGTCGCGTTT-------------ACGCG-------ACT-GCCT----------TTCG----------GC-GGAGGGCCCCGTCTCCTCAAAT---ACA----AC-TTGTCGGTT----TCGCCCC-G--------GCCCC------A--AAGACCTC-----…
	2314_18	ATTGACATCTTGAACGCATATTGCGGCCCCGGGTCACTCCCGGGGCCACGCCTGGCTCAGGGTCGTATAGAT-GAACGATCGTCGCG--------CTTTCGCTCGA--------------------------GAGGGCGGG-----CGC-GCGGCGCCTTG--------GGA--------------C-G-----------------------TCGGAG-CCCAGCCGCGGGGC----GGTCGCGTTT-------------ACGCG-------ACT-GCCT----------TTCG----------GC-GGAGGGCCCCGTCTCCTCAAAT---ACA----AC-TTGTCGGTT----TCGCCCC-G--------GCCCC------A--AAGACCTC-----…
	2278_19	ATTGACATCTTGAACGCATATTGCGGCCCCGGGTCACTCCCGGGGCCACGCCTGGCTCAGGGTCGTATAGCT-GAACCATCGTCGCC--------CCGCGCTCG----------------------------------TCG-----CGG-GCGACGCCTTG--------GGA--------------C-G-----------------------TCGGAG-CCCGGCC------------CGGTCCTC-----------------GA-------CCGCGC-----------------------------CGACGGCCCCGTCTCCTCAAAC---GCAAGCGAC-TTGTCGGT-----TCGCCCCCG--------CCCCC----------------------…
	2302_20	ATTGACATCTTGAACGCATATTGCGGCCCCGGGTCACTCCCGGGGCCACGCCTGGCTCAGGGTCGTGTAGCT-GAACGATCGCCGCG--------TACCGCTC---------------------------------GCACG-----CGG-CCGGCGCCTTGGGATCGTCGGA-GCCCG---GG---CTGGCG-----TGGCTCGGCCCGGCGGCGGCG-GCGGCGG---TGGG-----CTTGGGTTCC--------TTAAGCTCG--CTTG-TCGTCGTCGTCGTCG-GACGGGACGCGCGCACGCTCGCCGGCCCCGTCTCCTCAAAA---ACA----AC-TTGTCGGT----TTCGCCCCGG---------CCTC-----------GCGTTC-----…
	2349_20	ATTGACATCTTGAACGCATATTGCGGCCCCGGGTCACTCCCGGGGCCACGCCTGGCTCAGGGTCGTGTAGCT-GAACGATCGCCGCG--------TACCGCTC---------------------------------GCACG-----CGG-CCGGCGCCTTGGGATCGTCGGA-GCCCG---GG---CTGGCG-----TGGCTCGGCCCGGCGGCGGCG-GCGGCGG---TGGG-----CTTGGGTTCC--------TTAAGCTCG--CTTG-TCGTCGTCGTCGTCG-GACGGGACGCGCGCACGCTCGCCGGCCCCGTCTCCTCAAAA---ACA----AC-TTGTCGGT----TTCGCCCCGG---------CCTC-----------GCGTTC-----…
	2342_21	ATTGACATCTTGAACGCATATTGCGGCCCCGGGTCACTCCCGGGGCCACGCCTGGCTCAGGGTCGTGTAGCT-GAACGATCGCCGCG--------TACCGCTC---------------------------------GCACG-----CGG-CCGGCGCCTTG--------GGACGTCGGA--GCC--CGGGCCTCGCGTGGCTCGGCCCGGCGGCGGCG-GCGGCGG---CGGG-----CTCGGGTT-C--------TTGGGCTCG--CTTG-TCGTCGTCGCGGACGAGACCCG-------CACGCTCGCCGGCCCCGTCTCCTCAAAA---ACA----AC-TTGTCGGT----TTCGCCCCGG---------CCTC-----------GCGCGAGAGTT…
	2894_21	ATTGACATCTTGAACGCATATTGCGGCCCCGGGTCACTCCCGGGGCCACGCCTGGCTCAGGGTCGTGTAGCT-GAACGATCGCCGCG--------TACCGCTC---------------------------------GCACG-----CGG-CCGGCGCCTTG--------GGACGTCGGA--GCC--CGGGCCTCGCGTGGCTCGGCCCGGCGGCGGCG-GCGGCGG---CGGG-----CTCGGGTT-C--------TTGGGCTCG--CTTG-TCGTCGTCGCGGACGAGACCCG-------CACGCTCGCCGGCCCCGTCTCCTCAAAA---ACA----AC-TTGTCGGT----TTCGCCCCGG---------CCTC-----------GCGCGAGAGTT…
	2277_22	ATTGACATCTTGAACGCATATTGCGGCCCCGGGTCACTCCCGGGGCCACGCCTGGCTCAGGGTCGTGTAGAACGAGAGATCGCACGA--------AATTTGTT-------------------------------------T-----TTC-GGCGCGCCTTG--------GGA--------------C-G-----------------------TCGGAA-AGTGCG-----TGT-----GGAAA--------------GAAGTTTC-------CCC-CGC--------------------------------ACTCCCGTCTCCTTAAAA---TCA----GA-CTGGC--------TCCTCT------------CTCT------------CTTTC---T-…
	2281_23	ATTGACATCTTGAACGCATATTGCGGCCCCGGGTCACTCCCGGGGCCACGCCTGGCTCAGGGTCGTGTAGCT-GAACGATCGCCGCC---------------------------------------------------------TCGGC-GCGGCGCCTTG--------GGA--------------C-GC---------------------GTCGGAG-CCCT-----------------------------------------------------AG---------------------------------GGCCCCGTCCCCTCAAAA---GCAC---AT-CAGTCGGTC---TTCGCCCCGG--------CCCCC-----------GCCCGA-----…
	2865_24	ATTGACATCTTGAACGCATATTGCGGCCCCGGGTCACTCCCGGGGCCACGCCTGGCTCAGGGTCGTATAGAACGAGAGATCGTCTGT--------TTCTGTGTTT------------------------------GACACA-----GGA-AAGACGCCTTG--------GGA--------------T-G-----------------------TCGGAG-ATGCT--------------ACTCTTT---------------AACCG-------GGG-TG---------------------------------GCCTCCGTCTCCTCAAAT---TCA----GA-CTGGC--------TCCTC----------GAGCTCT-----------GTCTCT-----…
	2866_24	ATTGACATCTTGAACGCATATTGCGGCCCCGGGTCACTCCCGGGGCCACGCCTGGCTCAGGGTCGTATAGAACGAGAGATCGTCTGT--------TTCTGTGTTT------------------------------GACACA-----GGA-AAGACGCCTTG--------GGA--------------T-G-----------------------TCGGAG-ATGCT--------------ACTCTTT---------------AACCG-------GGG-TG---------------------------------GCCTCCGTCTCCTCAAAT---TCA----GA-CTGGC--------TCCTC----------GAGCTCT-----------GTCTCT-----…
	2867_24	ATTGACATCTTGAACGCATATTGCGGCCCCGGGTCACTCCCGGGGCCACGCCTGGCTCAGGGTCGTATAGAACGAGAGATCGTCTGT--------TTCTGTGTTT------------------------------GACACA-----GGA-AAGACGCCTTG--------GGA--------------T-G-----------------------TCGGAG-ATGCT--------------ACTCTTT---------------AACCG-------GGG-TG---------------------------------GCCTCCGTCTCCTCAAAT---TCA----GA-CTGGC--------TCCTC----------GAGCTCT-----------GTCTCT-----…
	2868_24	ATTGACATCTTGAACGCATATTGCGGCCCCGGGTCACTCCCGGGGCCACGCCTGGCTCAGGGTCGTATAGAACGAGAGATCGTCTGT--------TTCTGTGTTT------------------------------GACACA-----GGA-AAGACGCCTTG--------GGA--------------T-G-----------------------TCGGAG-ATGCT--------------ACTCTTT---------------AACCG-------GGG-TG---------------------------------GCCTCCGTCTCCTCAAAT---TCA----GA-CTGGC--------TCCTC----------GAGCTCT-----------GTCTCT-----…
	2801_25	ATTGACATCTTGAACGCATATTGCGGCCCCGGGTCACTCCCGGGGCCACGCCTGGCTCAGGGTCGTATAGAACGAGAGATCGCTGGT--------GTTTGT---------------------------------------------TCA-CCGGCGCCTTG--------GGA--------------T-G-----------------------TCGGAG-GCCGCGC---TCGC---TCGCACATTC------------GTGTGTGTTGTTGTGTG-TGT--------------------------------GTCTCCGTCTCCTCAAAT---TCA----GA-CTGGCTCC-----TCGAG-------------TGTT------------TTTTA---CC…
	2802_25	ATTGACATCTTGAACGCATATTGCGGCCCCGGGTCACTCCCGGGGCCACGCCTGGCTCAGGGTCGTATAGAACGAGAGATCGCTGGT--------GTTTGT---------------------------------------------TCA-CCGGCGCCTTG--------GGA--------------T-G-----------------------TCGGAG-GCCGCGC---TCGC---TCGCACATTC------------GTGTGTGTTGTTGTGTG-TGT--------------------------------GTCTCCGTCTCCTCAAAT---TCA----GA-CTGGCTCC-----TCGAG-------------TGTT------------TTTTA---CC…
	2809_25	ATTGACATCTTGAACGCATATTGCGGCCCCGGGTCACTCCCGGGGCCACGCCTGGCTCAGGGTCGTATAGAACGAGAGATCGCTGGT--------GTTTGT---------------------------------------------TCA-CCGGCGCCTTG--------GGA--------------T-G-----------------------TCGGAG-GCCGCGC---TCGC---TCGCACATTC------------GTGTGTGTTGTTGTGTG-TGT--------------------------------GTCTCCGTCTCCTCAAAT---TCA----GA-CTGGCTCC-----TCGAG-------------TGTT------------TTTTA---CC…
	2805_26	ATTGACATCTTGAACGCATATTGCGGCCCCGGGTCACTCCCGGGGCCACGCCTGGCTCAGGGTCGTGTAGCT-TGTACATCGCGGGT--------GTGTGTGTGTTTGT-----------------------TCGCAAGCGC---CCAC-CCCGCGCCTTG--------GGA--------------CCG-----------------------TCTGAG-GCCT---------------TTCTCGTC--------------AAGAG-------AGC-GG---------------------------------GCCTCAGTCTCCTCAAATCA-CCA----GA-GTCGCGTTC---TTCTCCCTG---------CCCCCTGGGTGGCAACGCTCGG---TC…
	2807_26	ATTGACATCTTGAACGCATATTGCGGCCCCGGGTCACTCCCGGGGCCACGCCTGGCTCAGGGTCGTGTAGCT-TGTACATCGCGGGT--------GTGTGTGTGTTTGT-----------------------TCGCAAGCGC---CCAC-CCCGCGCCTTG--------GGA--------------CCG-----------------------TCTGAG-GCCT---------------TTCTCGTC--------------AAGAG-------AGC-GG---------------------------------GCCTCAGTCTCCTCAAATCA-CCA----GA-GTCGCGTTC---TTCTCCCTG---------CCCCCTGGGTGGCAACGCTCGG---TC…
	2808_26	ATTGACATCTTGAACGCATATTGCGGCCCCGGGTCACTCCCGGGGCCACGCCTGGCTCAGGGTCGTGTAGCT-TGTACATCGCGGGT--------GTGTGTGTGTTTGT-----------------------TCGCAAGCGC---CCAC-CCCGCGCCTTG--------GGA--------------CCG-----------------------TCTGAG-GCCT---------------TTCTCGTC--------------AAGAG-------AGC-GG---------------------------------GCCTCAGTCTCCTCAAATCA-CCA----GA----------------------------------------------------------…
	2800_27	ATTGACATCTTGAACGCATATTGCGGCCCCGGGTCACTCCCGGGGCCACGCCTGGCTCAGGGTCGTGTAGCT-TGTACATCGCGGGTGTGTGTGCGTGTTTGTGTTTGT-----------------------TCGCAAGCGCGCTTCAC-CCCGCGCCTTG--------GGA--------------CCG-----------------------TCTGAG-GCCT---------------GTCTCGTC--------------GAGAG-------CGC-CG---------------------------------GCCTCAGTCTCCTCAAATCA-CCA----GA-GTCGCGTTC---TTCTCCCTG---------CCCCC-GGGTGGCAACGCTCGG---TC…
	2324_28	ATTGACATCTTGAACGCATATTGCGGCCCCGGGTCACTCCCGGGGCCACGCCTGGCTCAGGGTCGTGTAGCT-GAACGATCGCCGCG--------TACCGCTC---------------------------------GCACG-----CGG-CCGGCGCCTTGGGATCGTCGGA-GCCCG---GG---CTGGCG-----TGGCTCGGCCCGGCGGCGGCG-GCGGCGG---TGGG-----CTTGGGTTCC--------TTAAGCTCG--CTTG-TCGTCGTCGTCGTCG-GACGGGACGCGCGCACGCTCGCCGGCCCCGTCTCCTCAAAA---ACA----AC-TTGTCGGT----TTCGCCCCGG---------CCTC-----------GCGTTC-----…
	2329_28	ATTGACATCTTGAACGCATATTGCGGCCCCGGGTCACTCCCGGGGCCACGCCTGGCTCAGGGTCGTGTAGCT-GAACGATCGCCGCG--------TACCGCTC---------------------------------GCACG-----CGG-CCGGCGCCTTGGGATCGTCGGA-GCCCG---GG---CTGGCG-----TGGCTCGGCCCGGCGGCGGCG-GCGGCGG---TGGG-----CTTGGGTTCC--------TTAAGCTCG--CTTG-TCGTCGTCGTCGTCG-GACGGGACGCGCGCACGCTCGCCGGCCCCGTCTCCTCAAAA---ACA----AC-TTGTCGGT----TTCGCCCCGG---------CCTC-----------GCGTTC-----…
	2348_28	ATTGACATCTTGAACGCATATTGCGGCCCCGGGTCACTCCCGGGGCCACGCCTGGCTCAGGGTCGTGTAGCT-GAACGATCGCCGCG--------TACCGCTC---------------------------------GCACG-----CGG-CCGGCGCCTTGGGATCGTCGGA-GCCCG---GG---CTGGCG-----TGGCTCGGCCCGGCGGCGGCG-GCGGCGG---TGGG-----CTTGGGTTCC--------TTAAGCTCG--CTTG-TCGTCGTCGTCGTCG-GACGGGACGCGCGCACGCTCGCCGGCCCCGTCTCCTCAAAA---ACA----AC-TTGTCGGT----TTCGCCCCGG---------CCTC-----------GCGTTC-----…
	2875_28	ATTGACATCTTGAACGCATATTGCGGCCCCGGGTCACTCCCGGGGCCACGCCTGGCTCAGGGTCGTGTAGCT-GAACGATCGCCGCG--------TACCGCTC---------------------------------GCACG-----CGG-CCGGCGCCTTGGGATCGTCGGA-GCCCG---GG---CTGGCG-----TGGCTCGGCCCGGCGGCGGCG-GCGGCGG---TGGG-----CTTGGGTTCC--------TTAAGCTCG--CTTG-TCGTCGTCGTCGTCG-GACGGGACGCGCGCACGCTCGCCGGCCCCGTCTCCTCAAAA---ACA----AC-TTGTCGGT----TTCGCCCCGG---------CCTC-----------GCGTTC-----…
	2903_28	ATTGACATCTTGAACGCATATTGCGGCCCCGGGTCACTCCCGGGGCCACGCCTGGCTCAGGGTCGTGTAGCT-GAACGATCGCCGCG--------TACCGCTC---------------------------------GCACG-----CGG-CCGGCGCCTTGGGATCGTCGGA-GCCCG---GG---CTGGCG-----TGGCTCGGCCCGGCGGCGGCG-GCGGCGG---TGGG-----CTTGGGTTCC--------TTAAGCTCG--CTTG-TCGTCGTCGTCGTCG-GACGGGACGCGCGCACGCTCGCCGGCCCCGTCTCCTCAAAA---ACA----AC-TTGTCGGT----TTCGCCCCGG---------CCTC-----------GCGTTC-----…
;
end;
