# Supplementary material for: A mega-cryptic species complex hidden among one of the most common annelids in the North East Atlantic
Source: PLoS One. 2018 Jun 20;13(6):e0198356. doi: 10.1371/journal.pone.0198356 (PMC6010226; doi:10.1371/journal.pone.0198356)
Supplement: S5 Appendix — Alignment, in nexus-format, with the unique 136 ITS2-sequences, aligned with RNAsalsa. (NEX) [file pone.0198356.s005.nex]

#NEXUS
BEGIN DATA;
	DIMENSIONS NTAX=136 NCHAR=509;
	FORMAT DATATYPE = DNA GAP = - MISSING = ?;
	MATRIX
	2004_15 ATTGACATCTTGAACGCATATTGCGGCCCCGGGTCACTCCCGGGGCCACGCCTGGCTCAGGGTCGTATGG-CTGACCGATCGATTGA---------GACTCTC---------------GCG-----GGTTTC-------TCGCCTTGGG----AT-GTC-G--CAGC-C-----------------------------CCGCTTCGCGG-----------------------CGGG-----------------GCTCC-GTCTCCTCAAA-GT-CA-GAC------CGA---CGG--AAGAGCGTG-----CCC-CGCACCCACCGGCGACT--GCCGGGGCG--TG---GGGGACGGCCTGAC-G-GTTCACTG----T-TGTGGCCT--…
	2814_3 ATTGACATCTTGAACGCATATTGCGGCCCCGGGTCACTCCCGGGGCCACGCCCGGCTCAGGGTCGTATTG-CTCACAGATCGCGCCG---------GAC--TC---------------GCG--------TCCG-G---GGCGCCCTGGG----AC-GTC-G--CAGCGC-----------------------------CGGCCGGGCGGC----------------------CGGC-----------------GCTTC-GTCTCCCC-AA-GCGCA-GAC------AGG---CGGT-GAGAGCGTG------CT-CGCTCGCGGCGGTGGCT---CGCGGGCGGGGG--CGGGGACGGCCGGAC-GC----GTCG----CATCGGGCCT---…
	2883_3 ATTGACATCTTGAACGCATATTGCGGCCCCGGGTCACTCCCGGGGCCACGCCCGGCTCAGGGTCGTATTG-CTTACAGATCGCGCCG---------GAC--TC---------------GCG--------TCCG-G---GGCGCCCTGGG----AC-GTC-G--CAGCGC-----------------------------CGGCCGTGTGGC----------------------CGGC-----------------GCTTC-GTCTCCCC-AA-GCACA-GAC------AGG---CGGTACAGAGCGTG------CT-CGCTCGCGGCGGTGGCT---C----GCGG--G--CGGGGACGGCCGGAC-GC----GTTG----CATCGGGCCT---…
	2463_3 ATTGACATCTTGAACGCATATTGCGGCCCCGGGTCACTCCCGGGGCCACGCCCGGCTCAGGGTCGTATTG-CTTACAGATCGCGCCG---------GAC--TC---------------GCG--------TCCG-G---GGCGCCCTGGG----AC-GTC-G--CAGCGC-----------------------------CCGCCGGGTGGC----------------------CGGC-----------------GCTTC-GTCTCCCC-AA-GCACA-GAC------AGG---CGGTACAGAGCGTG------CT-CGCTCGCGGCGGTGGCT---C----GCGG--G--CGGGGACGGCCGGAC-GC----GTTG----CATCGGGCCT---…
	2287_3 ATTGACATCTTGAACGCATATTGCGGCCCCGGGTCACTCCCGGGGCCACGCCCGGCTCAGGGTCGTATTG-CTTACAGATCGCGCCG---------GAC--TC---------------GCG--------TCCG-G---GGCGCCCTGGG----AC-GTC-G--CAGCGC-----------------------------CGGCCGGGTGGC----------------------CGGC-----------------GCTTC-GTCTCCCC-AA-GCACA-GAC------AGG---CGGTACAGAGCGTG------CT-CGCTCGCGGCGGTGGCT---C----GCGG--G--CGGGGACGGCCGGAC-GC----GTTG----CATCGGGCCT---…
	1207_3 ATTGACATCTTGAACGCATATTGCGGCCCCGGGTCACTCCCGGGGCCACGCCCGGCTCAGGGTCGTATTG-CTTACAGATCGCGCCG---------GAC--TC---------------GCG--------TCCG-G---GGCGCCCTGGG----AC-GTC-G--CAGCGC-----------------------------CGGCCGTGTGGC----------------------CGGC-----------------GCTTC-GTCTCCCC-AA-GCACA-GAC------AGG---CGGTACAGAGCGTG------CT-CGCTCGCGGCGGTGGCT---C----GCGG--G--CGGGGACGGCCGGAC-GC----GTTG----CATCGGGCCT---…
	2878_3 ATTGACATCTTGAACGCATATTGCGGCCCCGGGTCACTCCCGGGGCCACGCCCGGCTCAGGGTCGTATTG-CTTACAGATCGCGCCG---------GAC--TC---------------GCG--------TCCG-G---GGCGCCCTGGG----AC-GTC-G--CAGCGC-----------------------------CGGCCGCGTGGC----------------------CGGC-----------------GCTTC-GTCTCCCC-AA-GCACA-GAC------AGG---CGGTACAGAGCGTG------CT-CGCTCGCGGCGGTGGCT---C----GCGG--G--CGGGGACGGCCGGAC-GC----GTTG----CATCGGGCCT---…
	2275_3 ATTGACATCTTGAACGCATATTGCGGCCCCGGGTCACTCCCGGGGCCACGCCCGGCTCAGGGTCGTATTG-CTTACAGATCGCGCCG---------GAC--TC---------------GCG--------TCCG-G---GGCGCCCTGGG----AC-GTC-G--CAGCGC-----------------------------CGACCGGGTGGC----------------------CGGC-----------------GCTTC-GTCTCCCC-AA-GCACA-GAC------AGG---CGGTACAGAGCGTG------CT-CGCTCGCGGCGGTGGCT---C----GCGG--G--CGGGGACGGCCGGAC-GC----GTTG----CATCGGGCCT---…
	2286_3 ATTGACATCTTGAACGCATATTGCGGCCCCGGGTCACTCCCGGGGCCACGCCCGGCTCAGGGTCGTATTG-CTTACAGATCGCGCCG---------GAC--TC---------------GCG--------TCCG-G---GGCGCCCTGGG----AC-GTC-G--CAGCGC-----------------------------CGACCGGGCGGC----------------------CGGC-----------------GCTTC-GTCTCCCC-AA-GCACA-GAC------AGG---CGGTACAGAGCGTG------CT-CGCTCGCGGCGGTGGCT---C----GCGG--G--CGGGGACGGCCGGAC-GC----GTTG----CATCGGGCCT---…
	2333_2 ATTGACATCTTGAACGCATATTGCGGCCCCGGGTCACTCCCGGGGCCACGCCCGGCTCAGGGTCGTGTTG-CTTACGGATCGAACCG---------GAC--TC---------------GCG--------TCCG-G---GGCGCCCTGGG----AC-GTC-G--CAGCGC-----------------------------C--------GGA----------------------AGGC-----------------GCTTC-GTCTCCCC-AA-GCACA-GAC------AGG---CGGT-GAGAGCGTG------CT-CGCTCGCGGCGGTGGCT---C----GCGG--G--CGGGGACGGCCGGAC-GC--A--TTG----CATCGGGCCT---…
	2390_2 ATTGACATCTTGAACGCATATTGCGGCCCCGGGTCACTCCCGGGGCCACGCCCGGCTCAGGGTCGTGTTG-CTTACGGATCGAACCG---------GAC--TC---------------GCG--------TCCG-G---GGCGCCCTGGG----AC-GTC-G--CAGCGC-----------------------------C--------GGA----------------------AGGC-----------------GCTTC-GTCTCCCC-AA-GCACA-GAC------AGG---CGGT-GAGAGCGTG------CT-CGCTCGCGGCGGTGGCT---C----GCGG--G--CGGGGACGGCCGGAC-GC--A--TTG----CATCGGGCCT---…
	2185_2 ATTGACATCTTGAACGCATATTGCGGCCCCGGGTCACTCCCGGGGCCACGCCCGGCTCAGGGTCGTGTTG-CTTACGGATCGAACCG---------GAC--TC---------------GCG--------TCCG-G---GGCGCCCTGGG----AC-GTC-G--CAGCGC-----------------------------C--------GGA----------------------AGGC-----------------GCTTC-GTCTCCCC-AA-GCACA-GAC------AGG---CGGT-GAGAGCGTG------CT-CGCTCGCGGCGGTGGCT---C----GCGG--G--CGGGGACGGCCGGAC-GC--ATTTTG----TATCGGGCCT---…
	2382_2 ATTGACATCTTGAACGCATATTGCGGCCCCGGGTCACTCCCGGGGCCACGCCCGGCTCAGGGTCGTGTTG-CTTACGGATCGAACTG---------GAC--TC---------------GCG--------TCCG-G---GGCGCCCTGGG----AC-GTC-G--CAGCGC-----------------------------C--------GGA----------------------AGGC-----------------GCTTC-GTCTCCCC-AA-GCACA-GAC------AGG---CGGT-GAGAGCGTG------CT-CGCTCGCGGCGGTGGCT---C----GCGG--G--CGGGGACGGCCGGAC-GC--A--TTG----CATCGGGCCT---…
	2180_2 ATTGACATCTTGAACGCATATTGCGGCCCCGGGTCACTCCCGGGGCCACGCCCGGCTCAGGGTCGTGTTG-CTTACGGATCGAACCG---------GACGCTC---------------GCG--------TCCG-G---GGCGCCCTGGG----AC-GTC-G--CAGCGC-----------------------------C--------GGA----------------------AGGC-----------------GCTTC-GTCTCCCC-AA-GCACA-GAC------AGG---CGGT-GAGAGCGTG------CT-CGCTCGCGGCGGTGGCT---C----GCGG--G--CGGGGACGGCCGGAC-GC--ATTTTG----TATCGGGCCT---…
	2353_2 ATTGACATCTTGAACGCATATTGCGGCCCCGGGTCACTCCCGGGGCCACGCCCGGCTCAGGGTCGTGTTG-CTTACGGATCGAACCG---------GACGCTC---------------GCG--------TCCG-G---GGCGCCCTGGG----AC-GTC-G--CAGCGC-----------------------------C--------GGA----------------------AGGC-----------------GCTTC-GTCTCCCC-AA-GCACA-GAC------AGG---CGGT-GAGAGCGTG------CT-CGCTCGCGGCGGTGGCT---C----GCGG--G--CGGGGACGGCCGGAC-GC--A--TTG----CATCGGGCCT---…
	2187_2 ATTGACATCTTGAACGCATATTGCGGCCCCGGGTCACTCCCGGGGCCACGCCCGGCTCAGGGTCGTGTTG-CTTACGGATCGAACCG---------GAC--TC---------------ACG--------TCCG-G---GGCGCCCTGGG----AC-GTC-G--CAGCGC-----------------------------C--------GGA----------------------AGGC-----------------GCTTC-GTCTCCCC-AA-GCACA-GAC------AGG---CGGT-GAGAGCGTG------CT-CGCTCGCGGCGGTGGCT---C----GCGG--G--CGGGGACGGCCGGAC-GC--ATTTTG----TATCGGGCCT---…
	2370_2 ATTGACATCTTGAACGCATATTGCGGCCCCGGGTCACTCCCGGGGCCACGCCCGGCTCAGGGTCGTGTTG-CTTACGGATCGAACCG---------GACGCTC---------------GCG--------TCCG-G---GGCGCCCTGGG----AC-GTC-G--CAGCGC-----------------------------C--------GGA----------------------AGGC-----------------GCTTC-GTCTCCCC-AA-GCACA-GAC------AGG---CGGT-GAGAGCGTG------CT-CGCTCGCGGCGGTGGCT---C----GCGG--G--CGGGGACGGCCGGAC-GCA----TTG----CATCGGGCCT---…
	1311_2 ATTGACATCTTGAACGCATATTGCGGCCCCGGGTCACTCCCGGGGCCACGCCCGGCTCAGGGTCGTGTTG-CTTACGGATCGAACCG---------GACGCTC---------------GCG--------TCCG-G---GGCGCCCTGGG----AC-GTC-G--CAGCGC-----------------------------C--------GGA----------------------AGGC-----------------GCTTC-GTCTCCCC-AA-GCACA-GAC------AGG---CGGT-GAGAGCGTG------CT-CGCTCGCGGCGGTGGCT---C----GCGG--G--CGGGGACGGCCGGAC-GC--ATTTTG----TATCGGGCCT---…
	2387_2 ATTGACATCTTGAACGCATATTGCGGCCCCGGGTCACTCCCGGGGCCACGCCCGGCTCAGGGTCGTGTTG-CTTACGGATCGAACCG---------GACGCTC---------------GCG--------TCCG-G---GGCGCCCTGGG----AC-GTC-G--CAGCGC-----------------------------C--------GGA----------------------AGGC-----------------GCTTC-GTCTCCCC-AA-GCACA-GAC------AGG---CGGT-GAGAGCGTG------CT-CGCTCGCGGCGGTGGCT---C----GCGG--G--CGGGGACGGCCGGAC-GCACATTTTG----TATCGGGCCT---…
	2277_22 ATTGACATCTTGAACGCATATTGCGGCCCCGGGTCACTCCCGGGGCCACGCCTGGCTCAGGGTCGTGTAGAACGAGAGATCGCA-CG---------AAATTTGT---------------------TT--TTCG-GCG---CGCCTTGGG----AC-GTCGG---AAA----------------------------GTGCGT-----GTGGAAAGAA----GTTT-----CCCCCGCA-----------------CTCCCGTCTCCTTAAAATCA---GAC------TGG----CTCCTC----TC--------T-CTCTTTCT------------------CGA-----AGGGGACGGCCGGACGAGTGTAAA--AACACGTTTGGCTT--…
	2866_24 ATTGACATCTTGAACGCATATTGCGGCCCCGGGTCACTCCCGGGGCCACGCCTGGCTCAGGGTCGTATAGAACGAGAGATCGTC-TGTTT----CTGTGTTTG----------------------AC--ACAG-GAAAGACGCCTTGGG----AT-GTCGG---AG-----------------------------ATGC-T-----ACTC-TTTAACC---------G--G-G-GTG---------------GCCT-CCGTCTCCTCAAATTCA---GAC------TGG----CTCCTCGAGCTC------TGT-CTCTGCAT------------------CTC-----GGGGGACGGCCGGACGGA--T-----TTTTCGTTTGGCTT--…
	2865_24 ATTGACATCTTGAACGCATATTGCGGCCCCGGGTCACTCCCGGGGCCACGCCTGGCTCAGGGTCGTATAGAACGAGAGATCGTC-TGTTT----CTGTGTTTG----------------------AC--ACAG-GAAAGACGCCTTGGG----AT-GTCGG---AG-----------------------------ATGC-T-----ACTC-TTTAACC---------G--G-G-GTG---------------GCCT-CCGTCTCCTCAAATTCA---GAC------TGG----CTCCTCGAGCTC------TGT-CTCTGCTT------------------CTC-----GGGGGACGGCCGGACGGA--T-----T---------------…
	2801_25 ATTGACATCTTGAACGCATATTGCGGCCCCGGGTCACTCCCGGGGCCACGCCTGGCTCAGGGTCGTATAGAACGAGAGATCG-C-TG---------GTGTTTGT---------------------TC--ACCG-G-----CGCCTTGGG----AT-GTCGG---AGGCC--------------------------GCGCTC-----GCTCGCACATTCGTGTGTGTTGTTGTGTGTG--------------TGTCT-CCGTCTCCTCAAATTCA---GAC------TGG----CTCCTCGAG-TG------T-T-TTTT--AC------------------CTC-----GGGGGACGGCCGGACGAGCGT-----GTTTCGTTTGGCTT--…
	TB25_10 ATTGACATCTTGAACGCATATTGCGGCCCCGGGTCACTCCCGGGGCCACGCCTGGCTCAGGGTCGTATAG-CTGAACGATCGCCGCCCGCCGTCCCGTCTCTCTCGCATTCGCGTGCGGGGGGG-TCGGTAGGCGGGAGGCGCCTTGGG----AC-GTCGG---AGCCC---GGCGA----GG---TC--------TTCCTC--------------------------------GC------------CGACGGCC-CCGTCTCCTCAAATGCA----AC-TY-GTCGG--TTCGC------CC------------------------------------GCGA---GGGGGGGACGGCCGGACGG----A-TC--AAAAGTTTGGC----…
	2031_10 ATTGACATCTTGAACGCATATTGCGGCCCCGGGTCACTCCCGGGGCCACGCCTGGCTCAGGGTCGTATAG-CTGAACGATCGCCGCCCGCCGTCCCGTCTCTCTCGCATTCGCGTGCGGGGGGGGTCGGTAGGCGGGAGGCGCCTTGGG----AC-GTCGG---AGCCC---GGCGA----GG---TC--------TTCCTC--------------------------------GC------------CGACGGCC-CCGTCTCCTCAAATGCA----AC-TT-GTCGG--TTCGC------CC------------------------------------GCGA---GGGGGGGACGGCCGGACGG----A-TC--AAAAGTTTGGC----…
	2024_10 ATTGACATCTTGAACGCATATTGCGGCCCCGGGTCACTCCCGGGGCCACGCCTGGCTCAGGGTCGTATAG-CTGAACGATCGCCGCCCGCCGTCCCGTCTCTCTCGCATTCGCGTGCGGGGGGG-TCGGTAGGCGGGAGGCGCCTTGGG----AC-GTCGG---AGCCC---GGCGA----GG---TC--------TTCCTC--------------------------------GC------------CGACGGCC-CCGTCTCCTCAAATGCA----AC-TT-GTCGG--TTCGC------CC------------------------------------GCGA---GGGGGGGACGGCCGGACGG----A-TC--AAAAGTTTGGC----…
	2029_10 ATTGACATCTTGAACGCATATTGCGGCCCCGGGTCACTCCCGGGGCCACGCCTGGCTCAGGGTCGTATAG-CTGAACGATCGCCGCCCGCCGTCCCGTCTCTCTCGCATTCGCGTGCGGGGGGG-TCGGTAGGCGGGAGGCGCCTTGGG----AC-GTCGG---AGCCC---GGCGA----GG---TC--------TTCCTC--------------------------------GC------------CGACGGCC-CCGTCTCCTCAAATGCA----AC-TT-GTCGG--TTCGC------CC------------------------------------GCGA---GGGGGGGACGGCCGGACGG----A-TC--AAAAGTTTGGC----…
	2033_10 ATTGACATCTTGAACGCATATTGCGGCCCCGGGTCACTCCCGGGGCCACGCCTGGCTCAGGGTCGTATAG-CTGAACGATCGCCGCCCGCCGTCCCGTCTCTCTCGCATTCGCGTGCGGGGGGG-TCGGTAGGCGGGAGGCGCCTTGGG----AC-GTCGG---AGCCC---GGCGA----GG---TC--------TTCCTC--------------------------------GC------------CGACGGCC-CCGTCTCCTCAAATGCA----AC-TT-GTCGG--TTCGC------CC------------------------------------GCGA---GGGGGGGACGGCCGGACGG----A-TC--AAAAGTTTGGC----…
	2026_10 ATTGACATCTTGAACGCATATTGCGGCCCCGGGTCACTCCCGGGGCCACGCCTGGCTCAGGGTCGTATAG-CTGAACGATCGCCGCCCGCCGTCCCGTCTCTCTCGCATTCGCGTGCGGGGGGG-TCGGTAGGCGGGAGGCGCCTTGGG----AC-GTCGG---AGCCC---GGCGA----GG---TC--------TTCCTC--------------------------------GC------------CGACGGCC-CCGTCTCCTCAAATGCA----AC-TT-GTCGG--TTCGC------CC------------------------------------GCGA---GGGGGGGACGGCCGGACGG----A-TC--AAAAGTTTGGC----…
	2281_23 ATTGACATCTTGAACGCATATTGCGGCCCCGGGTCACTCCCGGGGCCACGCCTGGCTCAGGGTCGTGTAG-CTGAACGATCGCCGC------------CTC----------------GGCG-----C----GGCG-------CCTTGGG--ACGC-GTCGG---AGCCC-------------------------------------TAG-------------------------------------------GGCC-CCGTCCCCTCAAAAGC-----ACATCAGTCGGTCTTCGCCCC-GGCCC-------CCGCCC------GAGAGGGG-GGG--GTGCGCGCGGGGGGGGACGGCCGGACGA---CACACGGT---GTTTGGCTT--…
	1874_6 ATTGACATCTTGAACGCATATTGCGGCCCCGGGTCACTCCCGGGGCCACGCCTGGCTCAGGGTCGTATAG-CTGAAAGATCGCCGCGT------TC--CTC-----C------GG--GG-A-----C-----GCG----GCGCCCTGGG----AC-GTCGG---AGCCC------------------C----------CC-------CGTTTC-GCGGGTT------------GG-----------------GGCC-CCGTCTCCTCAAATGCA----ACTTT-GTCGGTTTCCGCCCCTGGCCCT--TTCCCCGCTCT----CGAGCGGGGCGTG--GGGCGAG--GGGGGGGACAGCCGGACGG----A-TCG----AGTTTGGCTT---…
	845_6 ATTGACATCTTGAACGCATATTGCGGCCCCGGGTCACTCCCGGGGCCACGCCTGGCTCAGGGTCGTATAG-CTGAAAGATCGCCGCGT------TC--CTC-----C------GG--GG-A-----C-----GCG----GCGCCCTGGG----AC-GTCGG---AGCCC------------------CCGC------CCC-------CGTTTC-GCGGGTTG--------TTGGG-----------------GGCC-CCGTCTCCTCAAATGCA----ACTTT-GTCGGTTTCCGCCCCTGGCCCT--TTCCCCGCTCT----CGAGCGGGGCGCG--GGGCGAG--GGGGGGGACAGCCGGACGG----A-TCG----AGTTTGGCTT----…
	860_6 ATTGACATCTTGAACGCATATTGCGGCCCCGGGTCACTCCCGGGGCCACGCCTGGCTCAGGGTCGTATAG-CTGAAAGATCGTCGCGT------TC--CTT-----C------GG--GG-A-----C-----GCG----GCGCCCTGGG----AC-GTCGG---AGCCC------------------C----------CC-------CGTTTCGGCGG---G---------C-GG-----------------GGCC-CCGTCTCCTCAAATGCA----ACTTT-GTCGGTTTCCGCCCCTGGCCT----CTCCCGCTCT----CGAGCGG-GC-TA--GGGCGAG--GGGGGGGACAGCCGGACGG----A-TCG----AGTTTGGCTT----…
	1943_6 ATTGACATCTTGAACGCATATTGCGGCCCCGGGTCACTCCCGGGGCCACGCCTGGCTCAGGGTCGTATAG-CTGAAAGATCGTCGCGT------TC--CTC-----C------GG--GG-A-----C-----GCG----GCGCCCTGGG----AC-GTCGG---AGCCC------------------CC-C-----TCCC-------CGTTTC-GCGG---G--------TC-GG-----------------GGCC-CCGTCTCCTCAAATGCA----ACTTT-GTCGGTTTCCGCCCCTGGCCTTTCTTCTCCGCTCT----CGAGCGGGGCGTG--GGGCGAG--GGGGGGGACAGCCGGACGG----A-TCG----AGTTTGGCTT---…
	1869_6 ATTGACATCTTGAACGCATATTGCGGCCCCGGGTCACTCCCGGGGCCACGCCTGGCTCAGGGTCGTATAG-CTGAAAGATCGTCGCGT------TC--CTC-----C------GG--GG-A-----C-----GCG----GCGCCCTGGG----AC-GTCGG---AGCCC------------------CCTC-----CCCC-------CGTTTC-GCGGGTTG--------TT-GG-----------------GGCC-CCGTCTCCTCAAATGCA----ACTTT-GTCGGTTTCCGCCCCTGGCCCT--TTCCCCGCTCT----CGAGCGGGGCGTG--GGGCGAG--GGGGGGGACAGCCGGACGG----A-TCG----AGTTTGGCTT---…
	1318_6 ATTGACATCTTGAACGCATATTGCGGCCCCGGGTCACTCCCGGGGCCACGCCTGGCTCAGGGTCGTATAG-CTGAAAGATCGTCGCGT------TC--CTC-----C------GG--GG-A-----C-----GCG----GCGCCCTGGG----AC-GTCGG---AGCCC------------------CC-C-----TCCC-------CGTTTC-GCGGGTTG--------TT-GG-----------------GGCC-CCGTCTCCTCAAATGCA----ACTTT-GTCGGTTTCCGCCCCTGGCCTTTCTTCCCCGCTCT----CGAGCGGGGCGTG--GGGCGAG--GGGGGGGACAGCCGGACGG----A-TCG----AGTTTGGCTT---…
	1870_6 ATTGACATCTTGAACGCATATTGCGGCCCCGGGTCACTCCCGGGGCCACGCCTGGCTCAGGGTCGTATAG-CTGAAAGATCGTCGCGT------TC--CTC-----C------GG--GG-A-----C-----GCG----GCGCCCTGGG----AC-GTCGG---AGCCC------------------CC-C-----TCCC-------CGTTTC-GCGGGTTG--------TT-GG-----------------GGCC-CCGTCTCCTCAAATGCA----ACTTT-GTCGGTTTCCGCCCCTGGCCTTTCTTCCCCGCTCT----CGAGCGGGGCGTG--GGGCGAGGGGGGGGGGACAGCCGGACGG----A-TCG----AGTTTGGCTT---…
	846_6 ATTGACATCTTGAACGCATATTGCGGCCCCGGGTCACTCCCGGGGCCACGCCTGGCTCAGGGTCGTATAG-CTGAAAGATCGTCGCGT------TC--CTC-----C------GG--GG-A-----C-----GCG----GCGCCCTGGG----AC-GTCGG---AGCCC------------------C----------CC-------CGTTTC-GCGG---G--------TC-GG-----------------GGCC-CCGTCTCCTCAAATGCA----ACTTT-GTCGGTTTCCGCCCCTGGCCTTTCTTCCCCGCTCT----CGAGCGGGGCGTG--GGGCGAG--GGGGGGGACAGCCGGACGG----A-TCG----AGTTTGGCTT----…
	1873_6 ATTGACATCTTGAACGCATATTGCGGCCCCGGGTCACTCCCGGGGCCACGCCTGGCTCAGGGTCGTATAG-CTGAAAGATCGTCGCGT------TC--CTC-----C------GG--GG-A-----C-----GCG----GCGCCCTGGG----AC-GTCGG---AGCCC------------------C----------CC-------CGTTTC-GCGG---G--------TT-GG-----------------GGCC-CCGTCTCCTCAAATGCA----ACTTT-GTCGGTTTCCGCCCCTGGCCTTTCTTCCCCGCTCT----CGAGCGGGGCGTG--GGGCGAG--GGGGGGGACAGCCGGACGG----A-TCG----AGTTTGGCTT---…
	2173_6 ATTGACATCTTGAACGCATATTGCGGCCCCGGGTCACTCCCGGGGCCACGCCTGGCTCAGGGTCGTATAG-CTGAAAGATCGTCGCGT------TC--CTC-----C------GG--GG-A-----C-----GCG----GCGCCCTGGG----AC-GTCGG---AGCCC------------------C----------CC-------CGCTTC-GCGG---G--------TC-GG-----------------GGCC-CCGTCTCCTCAAATGCA----ACTTT-GTCGGTTTCCGCCCCTGGCCTTTCTTCCCCGCTCT----CGAGCGGGGCGTG--GGGCGAG--GGGGGGGACAGCCGGACGG----A-TCG----AGTTTGGCTT---…
	2170_6 ATTGACATCTTGAACGCATATTGCGGCCCCGGGTCACTCCCGGGGCCACGCCTGGCTCAGGGTCGTATAG-CTGAAAGATCGCCGCGT------TC--CTC-----C------GG--GG-A-----C-----GCG----GCGCCCTGGG----AC-GTCGG---AGCCC------------------C----------CC-------CGTTTC-GCGG---G--------TT-GG-----------------GGCC-CCGTCTCCTCAAATGCA----ACTTT-GTCGGTTTCCGCCCCTGGCCTTTTTTCCCCGCTCT----CGAGCGGGGCGTG--GGGCGAG--GGGGGGGACAGCCGGACGG----A-TCG----AGTTTGGCTT---…
	2169_6 ATTGACATCTTGAACGCATATTGCGGCCCCGGGTCACTCCCGGGGCCACGCCTGGCTCAGGGTCGTATAG-CTGAAAGATCGTCGCGT------TC--CTC-----C------GG--GG-A-----C-----GCG----GCGCACTGGG----AC-GTCGG---AGCCC------------------C----------CC-------CGTTTC-GCGG---G--------TC-GG-----------------GGCC-CCGTCTCCTCAAATGCA----ACTTT-GTCGGTTTCCGCCCCTGGCCTTTCTTCCCCGCTCT----CGAGCGGGGCGTG--GGGCGAG--GGGGGGGACAGCCGGACGG----A-TCG----AGTTTGGCTT---…
	1317_6 ATTGACATCTTGAACGCATATTGCGGCCCCGGGTCACTCCCGGGGCCACGCCTGGCTCAGGGTCGTATAG-CTGAAAGATCGCCGCGT------TC--CTC-----C------GG--GG-A-----C-----GCG----GCGCCCTGGG----AC-GTCGG---AGCCC------------------CC-C-----TCCC-------CGTTTC-GCGGGTTG--------TT-GG-----------------GGCC-CCGTCTCCTCAAATGCA----ACTTT-GTCGGTTTCCGCCCCTGGCCTTTCTTCCCCGCTCT----CGAGCGGGGCGTG--GGGCGAG--GGGGGGGACAGCCGGACGG----A-TCG----AGTTTGGCTT---…
	1871_6 ATTGACATCTTGAACGCATATTGCGGCCCCGGGTCACTCCCGGGGCCACGCCTGGCTCAGGGTCGTATAG-CTGAAAGATCGTCGCGT------TC--CTC-----C------GG--GG-A-----C-----GCG----GCGCCCTGGG----AC-GTCGG---AGCCC------------------CC-C-----TCCC-------CGTTTC-GCGGGTTG--------TT-GG-----------------GGCC-CCGTCTCCTCAAATGCA----ACTTT-GTCGGTTTCCGCCCCTGGCCCT--TTCCCCGCTCT----CGAGCGGGGCGTG--GGGCGAG--GGGGGGGACAGCCGGACGG----A-TCG----AGTTTGGCTT---…
	2443_7 ATTGACATCTTGAACGCATATTGCGGCCCCGGGTCACTCCCGGGGCCACGCCTGGCTCAGGGTCGTATAG-CTGAAAGATCGTCGCCT------TC--CT--T---C------GG--GA-G-----C-----GCG-GC-GC--CCTGGG----AC-GTCGG---AG-CC------------------C--------TCCCAC----TGGC--------G--------------GG-----------------GGCC-CCGTCTCCTCAAAGGCA----ACTTT-GTCGGTGTCCGCCCCTGGCCCTCC--CGCT-CTC---------GAGC--GGGCGGGGCGAG-GGGGGGAGACAGCCGGACGG----A-TCG----AGTTTGGCTT---…
	2442_7 ATTGACATCTTGAACGCATATTGCGGCCCCGGGTCACTCCCGGGGCCACGCCTGGCTCAGGGTCGTATAG-CTGAAAGATCGTCGCCT------TC--CT--T---C------GG--GA-G-----C-----GCG-GC-GC--CCTGGG----AC-GTCGG---AGCCC------------------C--------TCCCAT----TGGC--------G--------------GG-----------------GGCC-CCGCCTCCTCAAAGGCA----ATTTT-GTCGGTGTCCGCCCCTGGCCCTCC--CGCT-CTC---------GAGC--GGGGGGGGCGAG-GGGGGGAGACAGCCGGACGG----A-TCG----AGTTTGGTTT---…
	2449_7 ATTGACATCTTGAACGCATATTGCGGCCCCGGGTCACTCCCGGGGCCACGCCTGGCTCAGGGTCGTATAG-CTGAAAGATCGTCGCCT------TC--CT--T---C------GG--GA-G-----C-----GCG-GC-GC--CCTGGG----AC-GTCGG---AG-CC------------------C--------TCCCAC----TGGC--------G--------------GG-----------------GGCT-CCGTCTCCTCAAAGGCA----ACTTT-GTCGGTGTCCGCCCCTGGCCCTCC--CGCT-CTC---------GAGC--GGGCGGGGCGAG-GGGGGGAGACAGCCGGACGG----A-TCG----AGTTTGGCTT---…
	1309_7 ATTGACATCTTGAACGCATATTGCGGCCCCGGGTCACTCCCGGGGCCACGCCTGGCTCAGGGTCGTATAG-CTGAAAGATCGTCGCCT------TC--CT--T---C------GG--GA-G-----C-----GCG-GC-GC--CCTGGG----AC-GTCGG---AGCCC------------------C--------TCCCAC----TGGC--------G--------------GG-----------------GGCC-CCGTCTCCTCAAAGGCA----ACTTT-GTCGGTGTCCGCCCCTGGCCCTCC--CGCT-CTCT-----CGAGAGC--GGGCGGGGCGAG-GGGGGGAGACAGCCGGACGG----A-TCG----AGTTTGGCTT---…
	2448_7 ATTGACATCTTGAACGCATATTGCGGCCCCGGGTCACTCCCGGGGCCACGCCTGGCTCAGGGTCGTATAG-CTGAAAGATCGTCGCCT------TC--CT--T---C------GG--GA-G-----C-----GCG-GC-GC--CCTGGG----AC-GTCGG---AG-CC------------------C--------TCCCAC----TGGC--------G--------------GG-----------------GGCC-CCGTCTCCTCAAAGGCA----ACTTT-GTCGGTGTCCGCCCCTGGCCCTCC--CGCT-CTCT-----CGAGAGC--GGGCGGGGCGAG-GGGGGGAGACAGCCGGACGG----A-TCG----AGTTTGGCTT---…
	2859_7 ATTGACATCTTGAACGCATATTGCGGCCCCGGGTCACTCCCGGGGCCACGCCTGGCTCAGGGTCGTATAG-CTGAAAGATCGTCGCCT------TC--CT--T---C------GG--GA-G-----C-----GCG-GC-GC--CCTGGG----AC-GTCGG---AG-CC------------------C--------TCCCAC----TGGC--------G--------------GG-----------------GGCC-CCGTCTCCTCAAAGGCA----ACTTT-GTCGGTGTCCGCCCCTGGCCCTCC--CGCT-CTCT-----CGAGAGC--GGGCGGGGCGAG-GGGGGGAGACAGCCGGACGG----A-TCG----AGTTTGGCTT---…
	862_9 ATTGACATCTTGAACGCATATTGCGGCCCCGGGTCACTCCCGGGGCCACGCCTGGCTCAGGGTCGTATAG-CTGAAAGATCGTCGC-T------CG--CT--C-CCC------GC--GA-------------GCG-GC-GC--CCTGGG----AC-GTCGG---AG--C------------------C--------T-CCTC----TAGC------GGG--------------GA-----------------AGCC-CCGTCTCCTCAAATGCA----AC-TT-GTCGGT-TTCGCCCCTGGCCT-CCCGCGCC-CCCTTCAAAACGGGGCGCGGGCAGGGCGA---GGGGGGGACAGCCGGACGG----A-TCG----AGTTTGGCTT----…
	1957_8 ATTGACATCTTGAACGCATATTGCGGCCCCGGGTCACTCCCGGGGCCACGCCTGGCTCAGGGTCGTATAG-CTGAAAGATCGTCGCCT------CC--CT--TTCGC------GG--GGTG-----C-----GCG-AT-GC--CCTGGG----AC-GTCGG---AG--C------------------C--------T-CCTC------GC--------G--------------GG-----------------GGCC-CCGTCTCCTCAAGCGCC----AC-TT-GTCGGT-TTCGCCCCTGGCCCGCCCCCGCT-CCCTTC-AAACGGAGCGCGGGCGGGGCGAGTAGGGGGGGACAGCCGGACGG----A-TCG----AGTTTGGCTT---…
	1946_8 ATTGACATCTTGAACGCATATTGCGGCCCCGGGTCACTCCCGGGGCCACGCCTGGCTCAGGGTCGTATAG-CTGAAAGATCGTCGCCT------CC--CT--CTCGC------GG--GGTG-----C-----GCG-AC-GC--CCTGGG----AC-GTCGG---AG--C------------------C--------T-CCTC------GC--------G--------------GG-----------------GGCC-CCGTCTCCTCAAGCGCC----AC-TT-GTCGGT-TTCGCCCCTGGCCCGCCCCCGCT-CCCTTC-AAACGGAGCGCGGGCGGGGCGAGTAGGGGGGGACAGCCGGACGG----A-TCG----AGTTTGGCTT---…
	2476_8 ATTGACATCTTGAACGCATATTGCGGCCCCGGGTCACTCCCGGGGCCACGCCTGGCTCAGGGTCGTATAG-CTGAAAGATCGTCGCCT------CC--CT--CTCGC------GG--GGTG-----C-----GCG-AC-GC--CCTGGG----AC-GTCGG---AG--C------------------C--------T-CCTC------GC--------G--------------GG-----------------GGCC-CCGTCTCCTCAAGCGCC----AC-TT-GTCGGT-TTCGCCCCTGGCCGGCCCCCGCT-CCCTTC-AAACGGAGCGCGGGCGGGGCGAGTAGGGGGGGACAGCCGGACGG----A-TCG----AGTTTGGCTT---…
	2920_8 ATTGACATCTTGAACGCATATTGCGGCCCCGGGTCACTCCCGGGGCCACGCCTGGCTCAGGGTCGTATAG-CTGAAAGATCGTCGCCT------CC--CT--TTCGC------GG--GGTG-----C-----GCG-AC-GC--CCTGGG----AC-GTCGG---AG--C------------------C--------T-CCTC------GC--------G--------------GG-----------------GGCC-CCGTCTCCTCAAGCGCC----AC-TT-GTCGGT-TTCGCCCCTGGCCTGCCCCCGCT-CCCTTC-AAACGGAGCGCGGGCGGGGCGAGTAGGGGGGGACAGCCGGACGG----A-TCG----AGTTTGGCTT---…
	1203_8 ATTGACATCTTGAACGCATATTGCGGCCCCGGGTCACTCCCGGGGCCACGCCTGGCTCAGGGTCGTATAG-CTGAAAGATCGTCGCCT------CC--CT--CTCGC------GG--GGTG-----C-----GCG-AC-GC--CCTGGG----AC-GTCGG---AG--C------------------C--------T-CCTC------GC--------G--------------GG-----------------GGCC-CCGTCTCCTCAAGCGCC----AC-TT-GTCGGT-TTCGCCCCTGGCCCGCCCCCGCT-CCCTTC-AAACGGAGCGCGGGCGGGGCGAGTAGGGGGGGACAGCCGGACGG----A-TCG----AGTTTGGCTT---…
	1198_8 ATTGACATCTTGAACGCATATTGCGGCCCCGGGTCACTCCCGGGGCCACGCCTGGCTCAGGGTCGTATAG-CTGAAAGATCGTCGCCT------CC--CT--CTCGC------GG--GGTG-----C-----GCG-AC-GC--CCTGGG----AC-GTCGG---AG--C------------------C--------T-CCTC------GC--------G--------------GG-----------------GGCC-CCGTCTCCTCAAGCGCC----AC-TT-GTCGGT-TTCGCCCCTGGCCCGCCCCCGCT-CCCTTC-AAACGGAGCGCGGGCGGGGCGAGAAGGGGGGGACAGCCGGACGG----A-TCG----AGTTTGGCTT---…
	1988_8 ATTGACATCTTGAACGCATATTGCGGCCCCGGGTCACTCCCGGGGCCACGCCTGGCTCAGGGTCGTATAG-CTGAAAGATCGTCGCCT------CC--CT--CTCGC------GG--GGTG-----C-----GCG-AC-GC--CCTGGG----AC-GTCGG---AG--C------------------C--------T-CCTC------GC--------G--------------GG-----------------GGCC-CCGTCTCCTCAAGCGCC----AC-TT-GTCGGT-TTCGCCCCTGGCCCGCCCCCGCT-CCCTTC-AAACGGAGCGCGGGCGGGGCGAGAAGGGGGGGACAGCCGGACGG----A-TCG----AGTTTGGCTT---…
	2014_8 ATTGACATCTTGAACGCATATTGCGGCCCCGGGTCACTCCCGGGGCCACGCCTGGCTCAGGGTCGTATAG-CTGAAAGATCGTCGCCT------CC--CT--TTCGC------GG--GGTG-----C-----GCG-AC-GC--CCTGGG----AC-GTCGG---AG--C------------------C--------T-CCTC------GC--------G--------------GG-----------------GGCC-CCGTCTCCTCAAGCGCC----AC-TT-GTCGGT-TTCGCCCCTGGCCCGCCCCCGCT-CCCTTC-AAACGGAGCGCGGGCGGGGCGAGWAGGGGGGGACAGCCGGACGG----A-TCG----AGTTTGGCTT---…
	1202_8 ATTGACATCTTGAACGCATATTGCGGCCCCGGGTCACTCCCGGGGCCACGCCTGGCTCAGGGTCGTATAG-CTGAAAGATCGTCGCCT------CC--CT--TTCGC------GG--GGTG-----C-----GCG-AC-GC--CCTGGG----AC-GTCGG---AG--C------------------C--------T-CCTC------GC--------G--------------GG-----------------GGCC-CCGTCTCCTCAAGCGCC----AC-TT-GTCGGT-TTCGCCCCTGGCCCGCCCCCGCT-CCCTTC-AAACGGAGCGCGGGCGGGGCGAGTAGGGGGGGACAGCCGGACGG----A-TCG----AGTTTGGCTT---…
	1199_8 ATTGACATCTTGAACGCATATTGCGGCCCCGGGTCACTCCCGGGGCCACGCCTGGCTCAGGGTCGTATAG-CTGAAAGATCGTCGCCT------CC--CT--YTCGC------GG--GGTG-----C-----GCG-AC-GC--CCTGGG----AC-GTCGG---AG--C------------------C--------T-CCTC------GC--------G--------------GG-----------------GGCC-CCGTCTCCTCAAGCGCC----AC-TT-GTCGGT-TTCGCCCCTGGCCCGCCCCCGCT-CCCTTC-AAACGGAGCGCGGGCGGGGCGAGAAGGGGGGGACAGCCGGACGG----A-TCG----AGTTTGGCTT---…
	2302_20 ATTGACATCTTGAACGCATATTGCGGCCCCGGGTCACTCCCGGGGCCACGCCTGGCTCAGGGTCGTGTAG-CTGAACGATCGCCGCGT------ACCGCTCGCACGC------GGCCGGCG-----CCTTGGGATCGTCGGAGCCCGGG-CTGGC-GT-GGCTCGGCCCGGCGGCGGCGGCGGCGGTGGGCTTGGGTTCCTTAAGCTCGCTTGTCGTCGTCGTCGTCGGACGGGACGCGCG-CACGCTCGCCGGCC-CCGTCTCCTCAAAAACA----AC-TT-GTCGGT-TTCGCCCC-GGCCTCGCGT-------TCGCAGCGCG-GGGGCGA-------G-GG-G-GGTGGACGGCCGGACGG---TA-AC----ATGTTTGGCTT--…
	2342_21 ATTGACATCTTGAACGCATATTGCGGCCCCGGGTCACTCCCGGGGCCACGCCTGGCTCAGGGTCGTGTAG-CTGAACGATCGCCGCGT------ACCGCTCGCACGC------GGCCGGCG-----CCTTGGGA-CGTCGGAGCCCGGGCCTCGC-GT-GGCTCGGCCCGGCGGCGGCGGCGGCGGCGGGCTCGGGTT-CTTGGGCTCGCTTGTCGTCGTCG----CGGACGAGAC-C-CG-CACGCTCGCCGGCC-CCGTCTCCTCAAAAACA----AC-TT-GTCGGT-TTCGCCCC-GGCCTCGCGCGAGA-GTTCGCCGCGCG-GGGGCGAT--GGGGG-GG-GCGGTGGACGGCCGGACGG---TA-AC----ATGTTTGGCTTCC…
	2278_19 ATTGACATCTTGAACGCATATTGCGGCCCCGGGTCACTCCCGGGGCCACGCCTGGCTCAGGGTCGTATAG-CTGAACCATCGTCGC-C-------CCGC--GCTC---------G--TC-G-----C---GGGCG-AC-GC--CTTGGG----AC-GTCGG---AGCCC-G--GCCC----GGT--------------CCTC-------------------G-----A---------C-CG-C--GC-CGACGGCC-CCGTCTCCTCAAACGCAAGCGAC-TT-GTCGG--TTCGCCCCCG-CCCC------C------------GCGAG-----G--GGG-GCGA-G-GGGGGACGGCCGGACGG----A-TCG--AGAGTTTGGCTT--…
	2313_18 ATTGACATCTTGAACGCATATTGCGGCCCCGGGTCACTCCCGGGGCCACGCCTGGCTCAGGGTCGTATAG-ATGAACGATCGTCGC-G-------C-TTTCGCTCGA------GA--GG-G-----C---GGGCGCGCGGCGCCTTGGG----AC-GTCGG---AGCCCAGCCGCGG----GGCGGTCGCGTT--T-----------------------ACG-------CGACTGC-C-TTTCG-GC-GGAGGGCC-CCGTCTCCTCAAATACA----AC-TT-GTCGGT-TTCGCCCCGG-CCCCAAAGACCT-C---------GGTCGG--CGG--GGGCGCG--G--GGGGACGGCCGGACGG----A-TCG--AAAGTTTGGCTT--…
	2786_11 ATTGACATCTTGAACGCATATTGCGGCCCCGGGTCACTCCCGGGGCCACGCCTGGCTCAGGGTCGTATAG-CTGAACGATCGTCGC-T-------C-GCTCGCTCGC------TT--GG-G-----C---GGGCGGGCGGCGCCTTGGG----AC-GTCGG---AGCCC-G--GCGG----GG--G-CGGGT------CGTC-----------------ACG-----A-----CCCGC-CTTTA-GC-CGATGGCC-CCGTCTCCTCAAATGCA----AC-TT-GTCGG--TTCGCCCCGGCCCCCGTTCTTCT--TCTTCGTGAGGGAGG--GCG--GGGGGCGA-G-GGGGGACGGCCAGACGG----A-TCG--CGTGTTTGGCTT--…
	2323_11 ATTGACATCTTGAACGCATATTGCGGCCCCGGGTCACTCCCGGGGCCACGCCTGGCTCAGGGTCGTATAG-CTGAACGATCGTCGC-T-------C-GCTCGCTCGC------TT--GG-G-----C---GGGCGGGCGGCGCCTTGGG----AC-GTCGG---AGCCC-G--GCGG----GG--G-CGGGT------CGTC-----------------ACG-----A-----CCCGC-CTTTA-GC-TGATGGCC-CCGTCTCCTCAAATGCA----AC-TT-GTCGG--TTCGCCCCGGCCCCCGTTCTTCT--TCTTCGTGAGGGAGG--GCG--GGGGGCGA-G-GGGGGACGGCCAGACGG----A-TCG--CGTGTTTGGCTT--…
	1312_12 ATTGACATCTTGAACGCATATTGCGGCCCCGGGTCACTCCCGGGGCCACGCCTGGCTCAGGGTCGTATAG-CTGAACGATCGCCGC-T-------C-GCT--CTC------------GG-G-----C---GGGCG-GC-GC--CTTGGG----AC-GTCGG---AGCCC-G--GCGA----GGT-GTC-TTTT--TT-CGTC----TCGC----GAGAGATG-----GAGGGAGGCGC-CGACA--C-CGACGGCC-CCGTCTCCTCAAATGCA----AC-TT-GTCGG--TTCGCCCTGG-CCCC-CTCTTCT-CTTTTAATCGGG-AGATTGGG--GGGCGCGT-GTGGGGGACAGCCGGACGG----A-TCG-TAAAGTTTGGCTT--…
	2028_13 ATTGACATCTTGAACGCATATTGCGGCCCCGGGTCACTCCCGGGGCCACGCCTGGCTCAGGGTCGTATAG-CTGAACGATCGTCGC-T-------C-GCT--CTCTC------GG--GG-G-----C---GGGCG-GC-GC--CTTGGG----AC-GTCGG---AGCCC-G--GCGA----GGC-GTCGTCTT--TTTTCTC----TCGC--GAGAGGGAGA-----GAGGGCGGCGC-CGACA--C-CGACGGCT-CCGTCTCCTCAAATGCA----AC-TT-GTCGG--TTCGCCCT-GGCCCC-----TCT-CTTTTAATCGGG-AGA----G--GGGCGCGT-G-GGGGGACAGCCGGACGG----A-TCG-TAAAGTTTGGCTT--…
	1999_13 ATTGACATCTTGAACGCATATTGCGGCCCCGGGTCACTCCCGGGGCCACGCCTGGCTCAGGGTCGTATAG-CTGAACGATCGTCGC-T-------C-GCT--CTCTC------GG--GG-G-----C---GGGCG-GC-GC--CTTGGG----AC-GTCGG---AGCCC-G--GCGA----GGC-GTCGTCTT--TTTTCTC----TCGC--GAGAGGGAGA-----GAGGGCGGCGC-CGACA--C-CGACGGCC-CCGTCTCCTCAAATGCA----AC-TT-GTCGG--TTCGCCCT-GGCCCC-----TCT-CTTTTAATCGGG-AGA----G--GGGCGCGTGG-GGGGGACAGCCGGACGG----A-TCG-TAAAGTT--------…
	1956_13 ATTGACATCTTGAACGCATATTGCGGCCCCGGGTCACTCCCGGGGCCACGCCTGGCTCAGGGTCGTATAG-CTGAACGATCGTCGC-T-------C-GCT--CTCTC------GG--GG-G-----C---GGGCG-GC-GC--CTTGGG----AC-GTCGG---AGCCC-G--GCGA----GGC-GTCGTCTT--TTTTCTC----TCGC--GAGAGGGAGA-----GAGGGCGGCGC-CGACA--C-CGACGGCC-CCGTCTCCTCAAATGCA----AC-TT-GTCGG--TTCGCCAT-GGCCCC-----TCT-CTTTTAATCGGG-AGA----G--GGGCGCGT-G-GGGGGACAGCCGGACGG----A-TCG-TAAAGTTTGGCTT--…
	1201_13 ATTGACATCTTGAACGCATATTGCGGCCCCGGGTCACTCCCGGGGCCACGCCTGGCTCAGGGTCGTATAG-CTGAACGATCGTCGC-T-------C-GCT--CTCTC------GG--GG-G-----C---GGGCG-GC-GC--CTTGGG----AC-GTCGG---AGCCC-G--GCGA----GGC-GTCGTCTT--TTTTYTC----TCGC--GAGAGGGAGA-----GAGGGCGGCGC-CGACA--C-CGACGGCC-CCGTCTCCTCAAATGCA----AC-TT-GTCGG--TTCGCCCT-GGCCCC-----TCT-CTTTTAATCGGG-AGA----G--GGGCGCGT-G-GGGGGACAGCCGGACGG----A-TCG-TAAAGTTTGGCTT--…
	1923_13 ATTGACATCTTGAACGCATATTGCGGCCCCGGGTCACTCCCGGGGCCACGCCTGGCTCAGGGTCGTATAG-CTGAACGATCGTCGC-T-------C-GCT--CTCTC------GG--GG-G-----C---GGGCG-GC-GC--CTTGGG----AC-GTCGG---AGCCC-G--GCGA----GGC-GTCGTCTT--TTTTCTC----TCGC--GAGAGGGAGA-----GAGGGCGGCGC-CGACA--C-CGACGGCC-CCGTCTCCTCAAATGCA----AC-TT-GTCGG--TTCGCCCT-GGCCCC-----TCT-CTTTTAATCGGG-AGA----G--GGGCGCGT-G-GGGGGACAGCCGGACGG----A-TCG-TAAAGTTTGGCTT--…
	2475_13 ATTGACATCTTGAACGCATATTGCGGCCCCGGGTCACTCCCGGGGCCACGCCTGGCTCAGGGTCGTATAG-CTGAACGATCGTCGC-T-------C-GCT--CTCTC------GG--GG-G-----C---GGGCG-GC-GC--CTTGGG----AC-GTCGG---AGCCC-G--GCGA----GGC-GTCGTCTT--TTTTCTC----TCGC--GAGAGGGAGA-----GAGGGCGGCGC-CGACA--C-CGACGGCC-CCGTCTCCTCAAATGCA----AC-TT-GTCGG--TTCGCCCT-GGCCCC-----TCT-CTTTTAATCGGG-AGA----G--GGGCGCGT-G-GGGGGACAGCCGGACGG----A-TCG-TAAAGTTTGGCTT--…
	2035_13 ATTGACATCTTGAACGCATATTGCGGCCCCGGGTCACTCCCGGGGCCACGCCTGGCTCAGGGTCGTATAG-CTGAACGATCGTCGC-T-------C-GCT--CTCTC------GG--GG-G-----C---GGGCG-GC-GC--CTTGGG----AC-GTCGG---AGCCC-G--GCGA----GGC-GTYGTCTT--TTTTCTC----TCGC--GAGAGGGAGA-----GAGGGCGGCGC-CGACA--C-CGACGGCC-CCGTCTCCTCAAATGCA----AC-TT-GTCGG--TTCGCCCT-GGCCCC-----TCT-CTTTTAATCGGG-AGA----G--GGGCGCGT-G-GGGGGACAGCCGGACGG----A-TCG-TAAAGTTTGGCTT--…
	2183_13 ATTGACATCTTGAACGCATATTGCGGCCCCGGGTCACTCCCGGGGCCACGCCTGGCTCAGGGTCGTATAG-CTGAACGATCGTCGC-T-------C-GCT--CTCTC------GG--GG-G-----C---GGGCG-GC-GC--CTTGGG----AC-GTCGG---AGCCC-G--GCGA----GGC-GTCGTCTT--TTTTCTC----TCGC--GAGAGGGAGA-----GAGGGCGGCGC-CGACA--C-CGACGGCC-CCGTCTCCTCAAATGCA----AC-TT-GTCGG--TTCGCCCT-GGCCCC-----TCT-CTTTTAATCGGG-AGA----G--GGGCGCGT-G-GGGGGACAGCCGGACGG----A-TCG-TAAAGTTTGGCTT--…
	1205_13 ATTGACATCTTGAACGCATATTGCGGCCCCGGGTCACTCCCGGGGCCACGCCTGGCTCAGGGTCGTATAG-CTGAACGATCGTCGC-T-------C-GCT--CTCTC------GG--GG-G-----C---GGGCG-GC-GC--CTTGGG----AC-GTCGG---AGCCC-G--GCGA----GGC-GTCGTCTT--TTTTCTC----TCGC--GAGAGGGAGA-----GAGGGCGGCGC-CGACA--C-CGACGGCC-CCGTCTCCTCAAATGCA----AC-TT-GTCGG--TTCGCCCTAGGCCCC-----TCT-CTTTTAATCGGG-AGA----G--GGGCGCGT-G-GGGGGACAGCCGGACGG----A-TCG-TAAAGTTTGGCTT--…
	2829_12 ATTGACATCTTGAACGCATATTGCGGCCCCGGGTCACTCCCGGGGCCACGCCTGGCTCAGGGTCGTATAG-CTGAACGATCGCCGC-T-------C-GCT--CTC------------GG-G-----C---GGGCG-GC-GC--CTTGGG----AC-GTCGG---AGCCC-G--GCGA----GGT-GTC-TTTT--TT-CGTC----TCGC----GAGAGATG-----GAGGGAGGCGC-CGACA--C-CGACGGCC-CCGTCTCCTCAAATGCA----AC-TT-GTCGG--TTCGCCCTGGCCCCC-CTCTTCT-CTCTTAATCGGG-AGATTGGG--GGGCGCGT-GTGGGGGACAGCCGGACGG----A-TCGTTAAAGTTTGGCTT--…
	2201_12 ATTGACATCTTGAACGCATATTGCGGCCCCGGGTCACTCCCGGGGCCACGCCTGGCTCAGGGTCGTATAG-CTGAACGATCGCCGC-T-------C-GCT--CTC------------GG-G-----C---GGGCG-GC-GC--CTTGGG----AC-GTCGG---AGCCC-G--GCGA----GGT-GTC-TTTT--TTTCGTCTCTTTCGCGAGAGAGAGATG-----GAGGGAGGCGC-CGACA--C-CGACGGCC-CCGTCTCCTCAAATGCA----AC-TT-GTCGG--TTCGCCCTGG-CCCC-CTCTTCT-CTTTTAATCGGG-AGATTGGG--GGGCGCGT-GTGGGGGACAGCCGGACGG----A-TCG-TAAAGTTTGGCTT--…
	2198_12 ATTGACATCTTGAACGCATATTGCGGCCCCGGGTCACTCCCGGGGCCACGCCTGGCTCAGGGTCGTATAG-CTGAACGATCGCCGC-T-------C-GCT--CTC------------GG-G-----C---GGGCG-GC-GC--CTTGGG----AC-GTCGG---AGCCC-G--GCGA----GGT-GTC-TTTT--TTTCGTCTCTTTCGCGAGAGAGAGATG-----GAGGGAGGCGC-CGACA--C-CGACGGCC-CCGTCTCCTCAAATGCA----AC-TT-GTCGG--TTCGCCCTGG--CCC-CTCTTCT-CTTTTAATCGGG-AGATT-GG--GGGCGCGT-GTGGGGGACAGCCGGACGG----A-TCG-TAAAGTTTGGCTT--…
	2202_12 ATTGACATCTTGAACGCATATTGCGGCCCCGGGTCACTCCCGGGGCCACGCCTGGCTCAGGGTCGTATAG-CTGAACGATCGCCGC-T-------C-GCT--CTC------------GG-G-----C---GGGCG-GC-GC--CTTGGG----AC-GTCGG---AGCCC-G--GCGA----GGT-GTC-TTTG--TT-CGTC----TCGC----GAGAGATG-----GAGGGAGGCGC-CGACA--C-CGACGGCC-CCGTCTCCTCAAATGCA----AC-TT-GTCGG--TTCGCCCTGG-CCCC-CTCTTCT-CTTTTAATCGGG-AGATTGGG--GGGCGCGT-GTGGGGGACAGCCGGACGG----A-TCG-TAAAGTTTGGCTT--…
	2199_12 ATTGACATCTTGAACGCATATTGCGGCCCCGGGTCACTCCCGGGGCCACGCCTGGCTCAGGGTCGTATAG-CTGAACGATCGCCGC-T-------C-GCT--CTC------------GG-G-----C---GGGCG-GC-GC--CTTGGG----AC-GTCGG---AGCCC-G--GCGA----GGT-GTC-TTTT--TT-CGTC----TCGC----GAGAGATG-----GAGGGAGGCGC-CGACA--C-CGACGGCC-CCGTCTCCTCAAATGCA----AC-TT-GTCGG--TTCGCCCTGG-CCCC-CTCTTCT-CTTTTAATCGGG-AGATTGGG--GGGCGCGT-GTGGGGGACAGCCGGACGG----A-TCG-TAAAGTTTGGCTT--…
	2225_12 ATTGACATCTTGAACGCATATTGCGGCCCCGGGTCACTCCCGGGGCCACGCCTGGCTCAGGGTCGTATAG-CTGAACGATCGCCGC-T-------C-GCT--CTC------------GG-G-----C---GGGCG-GC-GC--CTTGGG----AC-GTCGG---AGCCC-G--GCGA----GGT-GTC-TTTT--TT-CGTC----TCGC----GAGAGATG-----GAGAGAGGCGC-CGACA--C-CGACGGCC-CCGTCTCCTCAAATGCA----AC-TT-GTCGG--TTCGCCCTGG-CCCC-CTCTTCT-CTTTTAATCGGG-AGATTGGG--GGGCGCGT-GTGGGGGACAGCCGGACGG----A-TCG-TAAAGTTTGGCTT--…
	2196_12 ATTGACATCTTGAACGCATATTGCGGCCCCGGGTCACTCCCGGGGCCACGCCTGGCTCAGGGTCGTATAG-CTGAACGATCGCCGC-T-------C-GCT--CTC------------GG-G-----C---GGGCG-GC-GC--CTTGGG----AC-GTCGG---AGCCC-G--GCGA----GGT-GTC-TTTT--TT-CGTC----TCGC----GAGAGATG-----GAGGGAGGCGC-CGACA--C-CGACGGCC-CCGTCTCCTCAAATGCA----AC-TT-GTCGG--TTCGCCCTGG-CCCC-CTCTTCT-CTTTTAATCGGG-AGATTGGG--GGGCGCGT-GTGGGGGACAGCCGGACGG----A-TCG-TAAAGTTTGGCTT--…
	2194_12 ATTGACATCTTGAACGCATATTGCGGCCCCGGGTCACTCCCGGGGCCACGCCTGGCTCAGGGTCGTATAG-CTGAACGATCGCCGC-T-------C-GCT--CTC------------GG-G-----C---GGGCG-GC-GC--CTTGGG----AC-GTCGG---AGCCC-G--GCGA----GGT-GTC-TTTT--TT-CGTC----TCGC----GAGAGATG-----GAGGGAGGCGC-CGACA--C-CGACGGCC-CCGTCTCCTCAAATGCA----AC-TT-GTCGG--TTCGCCCTGG-CCCC-CTCTTCT-CTCTTAATCGGG-AGATTGGG--GGGCGCGT-GTGGGGGACAGCCGGACGG----A-TCGTTAAAGTTTGGCTT--…
	2224_12 ATTGACATCTTGAACGCATATTGCGGCCCCGGGTCACTCCCGGGGCCACGCCTGGCTCAGGGTCGTATAG-CTGAACGATCGCCGC-T-------C-GCT--CTC------------GG-G-----C---GGGCG-GC-GC--CTTGGG----AC-GTCGG---AGCCC-G--GCGA----GGT-GTC-TTTT--TT-CGTC----TCGC----GAGAGATG-----GAGAGAGGCGC-CGACA--C-CGACGGCC-CCGTCTCCTCAAATGCA----AC-TT-GTCGG--TTCGCCCTGG-CCCC-CTCTTCT-CTCTTAATCGGG-AGATTGGG--GGGCGCGT-GTGGGGGACAGCCGGACGG----A-TCGTTAAAGTTTGGCTT--…
	2223_12 ATTGACATCTTGAACGCATATTGCGGCCCCGGGTCACTCCCGGGGCCACGCCTGGCTCAGGGTCGTATAG-CTGAACGATCGCCGC-T-------C-GCT--CTC------------GG-G-----C---GGGCG-GC-GC--CTTGGG----AC-GTCGG---AGCCC-G--GCGA----GGT-GTC-TTTT--TT-CGTC----TCGC----GAGAGATG-----GAGGGAGGTGC-CGACA--C-CGACGGCC-CCGTCTCCTCAAATGCA----AC-TT-GTCGG--TTCGCCCTGG-CCCC-CTCTTCT-CTTTTAATCGGG-AGATTGGG--GGGCGCGT-GTGGGGGACAGCCGGACGG----A-TCG-TAAAGTTTGGCTT--…
	2171_12 ATTGACATCTTGAACGCATATTGCGGCCCCGGGTCACTCCCGGGGCCACGCCTGGCTCAGGGTCGTATAG-CTGAACGATCGCCGC-T-------C-GCT--CTC------------GG-G-----C---GGGCG-GC-GC--CTTGGG----AC-GTCGG---AGCCC-G--GCGA----GGT-GCC-TTTT--TT-CGTC----TCGC----GAGAGATG-----GAGGGAGGTGC-CGACA--C-CGACGGCC-CCGTCTCCTCAAATGCA----AC-TT-GTCGG--TTCGCCCTGG-CCCC-CTCTTCT-CTTTTAATCGGG-AGATTGGG--GGGCGCGT-GTGGGGGACAGCCGGACGG----A-TCG-TAAAGTTTGGCTT--…
	2806_12 ATTGACATCTTGAACGCATATTGCGGCCCCGGGTCACTCCCGGGGCCACGCCTGGCTCAGGGTCGTATAG-CTGAACGATCGCCGC-T-------C-GCT--CTC------------GG-G-----C---GGGCG-GC-GC--CTTGGG----AC-GTCGG---AGCCC-G--GCGA----GGT-GTC-TTTT--TT-CGTC----TCGC----GAGAGATG-----GAGGGAGGTGC-CGACA--C-CGACGGCC-CCGTCTCCTCAAATGCA----AC-TT-GTCGG--TTCGCCCTGG-CCCC-CTCTTCT-CTTTTAATCGGG-AGATTGGG--GGGCGCGT-GTGGGGGACAGCCGGACGG----A-TCG-TAAAGTTTGGCTT--…
	2274_17 ATTGACATCTTGAACGCATATTGCGGCCCCGGGTCACTCCCGGGGCCACGCCTGGCTCAGGGTCGTGTAG-CTCGTCCATCGCGG-GT----------GGCT------TTTTCGGGCC--------C--CCCGCG-------CCTCGGG----A-AGTCCG---GGTGT--------------------------TTCCCGC------CA--------------------GTCGGGGC---------------CCC-CGGTCTCCTCAGA--CGCTCGA-GA---GAGACG--GGTCGC------------TTT-CC------------CCCGG------ACGG-GGGGAGGGGACGGCCGGACGGT----GACG---CTGTTTGGCTTCC…
	2853_14 ATTGACATCTTGAACGCATATTGCGGCCCCGGGTCACTCCCGGGGCCACGCCTGGCTCAGGGTCGTGTAG-CTTGTACATCGCGG-G--------CGTGGCT-------TCACCGGCCACG-----C--CCCGCG-------CCTTGGG----ACTGTCTG---AGAG-----------------------------AC---------GT--------------------AAAAG----T------------TTCT-CAGTCTCCTCAAAT-CACACAAAGT---CGTGCTTTCCTCTC---CCCA-----GCT-CC-GGGTGGCAG-ACCCGG--GGA-ACGTG-G--AGCGGACGGCCGGACGGTA--------CACTGTTTGGCTTCC…
	2040_14 ATTGACATCTTGAACGCATATTGCGGCCCCGGGTCACTCCCGGGGCCACGCCTGGCTCAGGGTCGTGTAG-CTTGTACATCGCGG-G--------CGTGGCT-------TCACCGGCCACG-----C--CCCGCG-------CCTTGGG----ACTGTCTG---AGAG-----------------------------AC---------GT--------------------AAAAG----T------------TTCT-CAGTCTCCTCAAAT-CACACAAAGT---CGTGCTTTCCTCTC---CCCA-----GCT-CC-GGGTGGCAG-ACCCGG--GGA-ACGTG-G--AGCGGACGGCCGGACGGTA--------CACTGTTTGGCTTCC…
	2044_14 ATTGACATCTTGAACGCATATTGCGGCCCCGGGTCACTCCCGGGGCCACGCCTGGCTCAGGGTCGTGTAG-CTTGTACATCGCGG-G--------CGTGGCT-------TCACCGGCCACG-----C--CCCGCG-------CCTTGGG----ACTGTCTG---AGAG-----------------------------AC---------GT--------------------AAAAG----T------------TTCT-CAGTCTCCTCAAAT-CACACAAAGT---CGTGCTTTCCTCTC---CCCA-----GCT-CC-GGGTGGCAG-ACCCGG--GGA-ACGTG-G--AGCGGACGGCCGGACGGTA--------CACTGTTTGGCTTCC…
	2811_14 ATTGACATCTTGAACGCATATTGCGGCCCCGGGTCACTCCCGGGGCCACGCCTGGCTCAGGGTCGTGTAG-CTTGTACATCGCGG-G--------CGTGGCT-------T--CCGGCCACG-----C--CCCGCG-------CCTTGGG----ACTGTCTG---AGAG-----------------------------AC---------GT--------------------AAAAG----T------------TTCT-CAGTCTCCTCAAAT-CACACAAAGT---CGTGCTTTCCTCTC---CCCA-----GCT-CC-GGGTGGCAG-ACCCGG--GGA-ACGTG-G--AGCGGACGGCCGGACGGTA--------CACTGTTTGGCTTCC…
	2848_14 ATTGACATCTTGAACGCATATTGCGGCCCCGGGTCACTCCCGGGGCCACGCCTGGCTCAGGGTCGTGTAG-CTTGTACATCGCGG-G--------CGTGGCT-------TCACCGGCCACG-----C--CCCGCG-------CCTTGGG----ACTGTCTG---AGAG-----------------------------AC---------GT--------------------AAAAG----T------------TTCT-CAGTCTCCTCAAAT-CACACAAAGT---CGTGCTTTCCTCTC---CCCA-----GCT-CC-GGGTGGCAG-ACCCGG--GGA-ACGTG-G--AGCGGACGGCCGGACGGTA--------CACTGTTTGGCTTCC…
	2042_14 ATTGACATCTTGAACGCATATTGCGGCCCCGGGTCACTCCCGGGGCCACGCCTGGCTCAGGGTCGTGTAG-CTTGTACATCGCGG-G--------CGTGGCT-------TCACCGGCCACG-----C--CCCGCG-------CCTTGGG----ACTGTCTG---AGAG-----------------------------AC---------GT--------------------AAAAG----T------------TTCT-CAGTCTCCTCAAAT-CACACAAAGT---CGTGCTTTCCTCTC---CCCA-----GCT-CC-GGGTGGCAG-ACCCGG--GGA-ACGTG-G--AGCGGACGGCCGGACGGTA--------CACTGTTTGGCTTCC…
	2850_14 ATTGACATCTTGAACGCATATTGCGGCCCCGGGTCACTCCCGGGGCCACGCCTGGCTCAGGGTCGTGTAG-CTTGTACATCGCGG-G--------CGTGGCT-------TCACCGGCCACG-----C--CCCGCG-------CCTTGGG----ACTGTCTG---AGAG-----------------------------AC---------GT--------------------AAAAG----T------------TTCT-CAGTCTCCTCAAAT-CACACAAAGT---CGTGCTTTCCTCTC---CCCA-----GCT-CC-GGGTGGCAG-ACCCGG--GGA-ACGTG-G--AGCGGACGGCCGGACGGTA--------CACTGTTTGGCTTCC…
	2805_26 ATTGACATCTTGAACGCATATTGCGGCCCCGGGTCACTCCCGGGGCCACGCCTGGCTCAGGGTCGTGTAG-CTTGTACATCGCGG-GTGTG--TGTGTGTTTG------TTCGCAAGCGC-C--CAC--CCCGCG-------CCTTGGG----ACCGTCTG---AGGCC--------------------------TTTCTCG------TC--------------------AAGAGAGCGG------------GCCT-CAGTCTCCTCAAAT-CAC-CAGAGT---C--GCGTTCTTCTC---CCTG-----CCC-CCTGGGTGGCAACGCTCGGTCG-A-ACGGGGG--AGTGGACGGCCGGACGGTACAACACG-CATTGTTTGGCTTCC…
	2226_4 ATTGACATCTTGAACGCATATTGCGGCCCCGGGTCACTCCCGGGGCCACGCCTGGCTCAGGGTCGTGTAG-CTTGTACATCGCGG-GTGTG--TGTGTG--TGTGTTTGTTCGCAAGCGC-C--CAC--CCCGCG-------CCTTGGG----ACCGTCTG---AGGCC--------------------------TTTCTCG------TC--------------------GAGAGAGCGG------------GCCT-CAGTCTCCTCAAAT-CAC-CAGAGT---C--GCGTTCTTCTC---CCTG-----CCC-CCTGGGTGGCAACGCTCGGTCG-A-ACGGGGG--AGTGGACGGCCGGACGGTACAACACG-CATTGTTTGGCTTCTG…
	2800_27 ATTGACATCTTGAACGCATATTGCGGCCCCGGGTCACTCCCGGGGCCACGCCTGGCTCAGGGTCGTGTAG-CTTGTACATCGCGG-GTGTGTGTGCGTGTTTGTGTTTGTTCGCAAGCGCGCTTCAC--CCCGCG-------CCTTGGG----ACCGTCTG---AGGCC--------------------------TGTCTCG------TC--------------------GAGAGCGCCG------------GCCT-CAGTCTCCTCAAAT-CAC-CAGAGT---C--GCGTTCTTCTC---CCTG-----CCC-CC-GGGTGGCAACGCTCGGTCG-A-ACGGGGG--AGTGGACGGCCGGACGGTACAACACG-CATTGTTTGGCTTCC…
	2900_5 ATTGACATCTTGAACGCATATTGCGGCCCCGGGTCACTCCCGGGGCCACGCCTGGCTCAGGGTCGTATAG-CTCGTACATCGTGG-GTGT------GTGTCTG------TCCGCAGGCACGC----C--CCCGCG-------CCTTGGG----ACCGTCTG---AGAGC----------------------------TCT---------C----------------------GAG--C---------------TCT-CAGTCTCCTCAAAT-CAC-CAAAGT---C--GCGTTCTTCTC---CCTG-----CCC-CCCGGGTGGCAA-ACCCGGTTG-A-ACGGGGG--AGTGGACGGCCGGACGGT---ACACG-CATTGTTTGGCTTCCA…
	842_5 ATTGACATCTTGAACGCATATTGCGGCCCCGGGTCACTCCCGGGGCCACGCCTGGCTCAGGGTCGTATAG-CTCGTACATCGTGG-GTGG------GTGTCTG------TCCGCAGGCACGC----C--CCCGCG-------CCTTGGG----ACCGTCTG---AGAGC----------------------------TCT---------C----------------------GAG--C---------------TCT-CAGTCTCCTCAAAT-CAC-CAAAGT---C--GCGTTCTTCTC---CCTG-----GCC-CCCGGGTGGCAG-ACCCGGTTG-A-ACGGGGG--AGTGGACGGCCGGACGGT---ACACG-CATTGTTTGGCTTCCG-…
	840_5 ATTGACATCTTGAACGCATATTGCGGCCCCGGGTCACTCCCGGGGCCACGCCTGGCTCAGGGTCGTATAG-CTCGTACATCGTGG-GTGT------GTGTCTG------TCCGCAGGCACGC----C--CCCGCG-------CCTTGGG----ACCGTCTG---AGAGC----------------------------TCT---------C----------------------GAG--C---------------TCT-CAGTCTCCTCAAAT-CAC-CAAAGT---C--GCGTTCTTCTC---CCTG-----GCC-CCCGGGTGGCAG-ACCCGGTTG-A-ACGGGGG--AGTGGACGGCCGGACGGT---ACACG-CATTGTTTGGCTTCCG-…
	2778_5 ATTGACATCTTGAACGCATATTGCGGCCCCGGGTCACTCCCGGGGCCACGCCTGGCTCAGGGTCGTATAG-CTCGTACATCGTGG-GTGT------GTGTCTG------TCCGCAGGCACGC----C--CCCGCG-------CCTTGGG----ACCGTCTG---AGAGC----------------------------TCT---------C----------------------GAG--C---------------TCT-CAGTCTCCTCAAAT-CAC-CAAAGT---C--GCGTTCTTCTC---CCTG-----GCC-CCCGGGTGGCAA-ACCCGGTTG-A-ACGGGGG--AGTGGACGGCCGGACGGT---ACACG-CATTGTTTGGCTTCCG…
	2267_16 ATTGACATCTTGAACGCATATTGCGGCCCCGGGTCACTCCCGGGGCCACGCCTGGCTCAGGGTCGTATAG-CTCTTACATCGTGG-GTGT------GTGTCTG------TCCGCAGGCACGC----C--CCCGCG-------CCTTGGG----ACCGTCTG---AGAGC----------------------------TCTTC------GC--------------------G-GAG--C---------------TCT-CAGTCTCCTCAAAT-CAC-CAAAGT---C--GCGTTCTTCTC---CCTG-----CCC-CCCGGGTGACAA-ACCCGGTTG-A-ACGGGGG--AGTGGACGGCCGGACGGT---ACACG-CATTGTTTGGCTTCC…
	2303_16 ATTGACATCTTGAACGCATATTGCGGCCCCGGGTCACTCCCGGGGCCACGCCTGGCTCAGGGTCGTATAG-CTCTTACATCGTGG-GTGT------GTGTCTG------TCCGCAGGCACGC----C--CCCGCG-------CCTTGGG----ACCGTCTG---AGAGC----------------------------TCTTC------GC--------------------G-GAG--C---------------TCT-CAGTCTCCTCAAAT-CAC-CAAAGT---C--GCGTTCTTCTC---CCTG------CC-CCCGGGTGACAA-ACCCGGTTGAA-ACGGGGG--AGTGGACGGCCGGACGGT---ACACG-CATTGTTTGGCTTCC…
	2269_16 ATTGACATCTTGAACGCATATTGCGGCCCCGGGTCACTCCCGGGGCCACGCCTGGCTCAGGGTCGTATAG-CTCTTACATCGTGG-GTGT------GTGTCTG------TCCGCAGGCACGC----C--CCCGCG-------CCTTGGG----ACCGTCTG---AGAGC----------------------------TCTTC------GC--------------------G-GAG--C---------------TCT-CAGTCTCCTCAAAT-CAC-CAAAGT---C--GCTTTCTTCTC---CCTG------CC-CCCGGGTGACAA-ACCCGGTTG-A-ACGGGGG--AGTGGACGGCCGGACGGT---ACACG-CATTGTTTGGCTTCC…
	2268_16 ATTGACATCTTGAACGCATATTGCGGCCCCGGGTCACTCCCGGGGCCACGCCTGGCTCAGGGTCGTATAG-CTCTTACATCGTGG-GTGT------GTGTCTG------TCCGCAGGCACGC----C--CCCGCG-------CCTTGGG----ACCGTCTG---AGAGC----------------------------TCTTC------GC--------------------G-GAG--C---------------TCT-CAGTCTCCTCAAAT-CAC-CAAAGT---C--GCGTTCTTCTC---CCTG------CC-CCCGGGTGACAA-ACCCGGTTG-A-ACGGGGG--AGTGGACGGCCGGACGGT---ACACG-CATTGTTTGGCTTCC…
	2469_16 ATTGACATCTTGAACGCATATTGCGGCCCCGGGTCACTCCCGGGGCCACGCCTGGCTCAGGGTCGTATAG-CTCTTACATCGTGG-GTGT------GTGTCTG------TCCGCAGGCACGC----C--CCCGCG-------CCTTGGG----ACCGTCTG---AGAGC----------------------------TCTTC------GC--------------------G-GAG--C---------------TCT-CAGTCTCCTCAAAT-TAC-CAAAGT---C--GCGTTCTTCTC---CCTG------CC-CCCGGGTGACAA-ACCCGGTTG-A-ACGGGGG--AGTGGACGGCCGGACGGT---ACACG-CATTGTTTGGCTTCC…
	2860_1 ATTGACATCTTGAACGCATATTGCGGCCCCGGGTCACTCCCGGGGCCACGCCTGGCTCAGGGTCGTGTAG-CTAGCCAATCGCAG-AT---------------------T---------CG-----C--TCTGCG-------CCTCGGG----ACTGTCCG---AGG-------------------------------CCTC------GC-----------------------GG------------------CCT-CGGTCTCCTCAAAT--AC---ATGT---TTGGTTTAAGTCGC--GTCTG-----TCT-CCC----------ACCCGTTTTGA-ACGGGGGGGAGGGGACGGCCGGACGG-----CACG-C-TTGTTTGGTTTCCC…
	1953_1 ATTGACATCTTGAACGCATATTGCGGCCCCGGGTCACTCCCGGGGCCACGCCTGGCTCAGGGTCGTGTAG-CTAGCCAATCGCAG-AT---------------------T---------CG-----C--TCTGCG-------CCTCGGG----ACTGTCCG---AGG-------------------------------CCTC------GC-----------------------GG------------------CCT-CGGTCTCCTCAGAT--AC---ATGT---TTGGTTTAAGTCGC--GTCTG-----TCT-CCC----------MCCCGTTTTGA-ACGGTGGGGAGGGGACGGCCGGACGG-----CACG-C-TTGTTTGGCTTCCC…
	835_1 ATTGACATCTTGAACGCATATTGCGGCCCCGGGTCACTCCCGGGGCCACGCCTGGCTCAGGGTCGTGTAG-CTAGCCAATCGCAG-AT---------------------T---------CG-----C--TCTGCG-------CCTCGGG----ACTGTCCG---AGG-------------------------------CCTC------GC-----------------------GG------------------CCT-CGGTCTCCTCAGAT--AC---ATGT---TTGGTTTAAGTCGC--GTCTG-----TCT-CCC----------ACCCGTTTTGA-ACGGTGGGGAGGGGACGGCCGGACGG-----CACG-C-TTGTTTGGCTTCCC-…
	2787_1 ATTGACATCTTGAACGCATATTGCGGCCCCGGGTCACTCCCGGGGCCACGCCTGGCTCAGGGTCGTGTAG-CTAGACAATCGCAG-AT---------------------T---------CG-----C--TCTGCG-------CCTCGGG----ACTGTCCG---AGG-------------------------------CCTC------GC-----------------------GG------------------CCT-CGGTCTCCTCAAAT--AC---ATGT---TTGGTTTAAGTCGC--GTCTG-----TCT-CCC----------ACCCGTTTTGA-ACGGTGGGGAGGGGACGGCCGGACGG-----CACG-C-TTGTTTGGCTTCCC…
	1332_1 ATTGACATCTTGAACGCATATTGCGGCCCCGGGTCACTCCCGGGGCCACGCCTGGCTCAGGGTCGTGTAG-CTAGCCAATCGCAG-AT---------------------T---------CG-----C--TTTGCG-------CCTCGGG----ACTGTCCG---AGG-------------------------------CCTC------GC-----------------------GG------------------CCT-CGGTCTCCTCAGAT--AC---ATGT---TTGGTTTAAGTCGC--GTCTG-----TCT-CCC----------ACCCGTTTTGA-ACGGTGGGGAGGGGACGGCCGGACGG-----CACG-C-TTGTTTGGCTTCCC…
	825_1 ATTGACATCTTGAACGCATATTGCGGCCCCGGGTCACTCCCGGGGCCACGCCTGGCTCAGGGTCGTGTAG-CTAGCCAATCGCAG-AT---------------------T---------CG-----C--TCTGCG-------CCTCGGG----ACTGTCCG---AGG-------------------------------CCTC------GC-----------------------GG------------------CCT-CGGTCTCCTCAGAT--AC---ATGT---TTGGTTTAAGTCGC--GTCTG-----TCT-CCC----------ACCCGTTTTGA-ACGGTGGGGAGGGGACGGCCGGACGG-----CACG-C-TTGTTTGGCTTCCA-…
	1954_1 ATTGACATCTTGAACGCATATTGCGGCCCCGGGTCACTCCCGGGGCCACGCCTGGCTCAGGGTCGTGTAG-CTAGCCAATCGCAG-AT---------------------T---------CG-----C--TCTGCG-------CCTCGGG----ACTGTCCG---AGG-------------------------------CCTT------G------------------------TG------------------CCT-CGGTCTCCTCAGAT--AC---ATGT---TTGGTT-AAGTCGC--GTCTG-----TCT-CCC----------ACCCGTTTTGA-ACGGTGGGGAGGGGACGGCCGGACGG-----CACG-C-TTGTTTGGCTTCCC…
	1939_1 ATTGACATCTTGAACGCATATTGCGGCCCCGGGTCACTCCCGGGGCCACGCCTGGCTCAGGGTCGTGTAG-CTAGCCAATCGCAG-AT---------------------T---------CG-----C--TCTGCG-------CCTCGGG----ACTGTCCG---AGG-------------------------------CCTT------G------------------------TG------------------CCT-CGGTCTCCTCAGAT--AC---ATGT---TTGGTT-AAGTCGC--GTCTG-----TCT-CCC----------ACCCGTTTTGA-ACGGTGGGGAGGGGACGGCCGGACGG-----CACG-C-TTGTTTGGCTTCCC…
	2445_1 ATTGACATCTTGAACGCATATTGCGGCCCCGGGTCACTCCCGGGGCCACGCCTGGCTCAGGGTCGTGTAG-CTAACCAATCGCAG-AT---------------------T---------CG-----C--TCTGCG-------CCTCGGG----ACTGTCCG---AGG-------------------------------CCTT------G------------------------TG------------------CCT-CGGTCTCCTCAGAT--AC---ATGT---TTGGTT-AAGTCGC--GTCTG-----TCT-CCC----------ACCCGTTTTGA-ACGGTGGGGAGGGGACGGCCGGACGG-----CACG-C-TTGTTTGGCTTCCC…
	2794_1 ATTGACATCTTGAACGCATATTGCGGCCCCGGGTCACTCCCGGGGCCACGCCTGGCTCAGGGTCGTGTAG-CTAGCCAATCGCAG-AT---------------------T---------TG-----C--TCTGCG-------CCTCGGG----ACTGTCCG---AGG-------------------------------CCTT------G------------------------TG------------------CCT-CGGTCTCCTCAGAT--AC---ATGT---TTGGTT-AAGTCGC--GTCTG-----TCT-CCC----------ACCCGTTTTGA-ACGGTGGGGAGGGGACGGCCGGACGG-----CACG-C-TTGTTTGGCTTCCC…
	2862_1 ATTGACATCTTGAACGCATATTGCGGCCCCGGGTCACTCCCGGGGCCACGCCTGGCTCAGGGTCGTGTAG-CTAGCCAATCGCAG-AT---------------------T---------CG-----C--TCTGCG-------CCTCGGG----ACTGTCCG---AGG-------------------------------CCTT------G------------------------TG------------------CCT-CGGTCTCCTCAGAT--AC---ATGT---TTGGTT-AAGTCGC--GTCTG-----TCT-CCC----------ACCCGTTTTGA-ACGGTGGGGAGGGGACGGCCGGACGG-----CACG-C-TTGTTTGGCTTCCC…
	836_1 ATTGACATCTTGAACGCATATTGCGGCCCCGGGTCACTCCCGGGGCCACGCCTGGCTCAGGGTCGTGTAG-CTAGCCAATCGCAG-AT---------------------T---------CG-----C--TCTGCG-------CCTCGGG----ACTGTCCG---AGG-------------------------------CCTC------GC-----------------------GG------------------CCT-CGGTCTCCTCAGAT--AC---ATGT---TTGGTTTAAGTCGC--GTCTG-----TCT-CCC----------ACCCGTTTTGA-ACGGTGGGGAGGGGACGGCCGGACGG-----CACG-C-TTGTTTGGCTTCCC-…
	1327_1 ATTGACATCTTGAACGCATATTGCGGCCCCGGGTCACTCCCGGGGCCACGCCTGGCTCAGGGTCGTGTAG-CTAGCCAATCGCAG-AT---------------------T---------TG-----C--TCTGCG-------CCTCGGG----ACTGTCCG---AGG-------------------------------CCTC------GC-----------------------GG------------------CCT-CGGTCTCCTCAGAT--AC---ATGT---TTGGTTTAAGTCGC--GTCTG-----TCT-CCC----------ACCCGTTTTGA-ACGGTGGGGAGGGGACGGCCGGACGG-----CACG-C-TTGTTTGGCTTCCC…
	1341_1 ATTGACATCTTGAACGCATATTGCGGCCCCGGGTCACTCCCGGGGCCACGCCTGGCTCAGGGTCGTGTAG-CTAGCCAATCGCAG-AT---------------------T---------CG-----C--TCTGCG-------CCTCGGG----ACTGTCCG---AGG-------------------------------CCTC------GC-----------------------GG------------------CCT-CGGTCTCCTCAGAT--AC---ATGT---TTGGTTTAAGTCGC--GTCTG-----TCT-CCC----------ACCCGTTTTGAAACGGTGGGGAGGGGACGGCCGGACGG-----CACG-C-TTGTTTGGCTTCCC…
	2911_1 ATTGACATCTTGAACGCATATTGCGGCCCCGGGTCACTCCCGGGGCCACGCCTGGCTCAGGGTCGTGTAG-CTAGCCAATCGCAG-AT---------------------T---------TG-----C--TCTGCG-------CCTCGGG----ACTGTCCG---AGG-------------------------------CCTC------GC-----------------------GG------------------CCT-CGGTCTCCTCAGAT--AC---ATGT---TTGGTTTAAGTCGC--GTCTG-----TCT-CCC----------ACCCGTTTTGA-ACGGTGGGGAGGGGACGGCCGGACGG-----CACG-C-TTGTTTGGCTTCCC…
	1945_1 ATTGACATCTTGAACGCATATTGCGGCCCCGGGTCACTCCCGGGGCCACGCCTGGCTCAGGGTCGTGTAG-CTAGCCAATCGCAG-AT---------------------T---------CG-----C--TCTGCG-------CCTCGGG----ACTGTCCG---AGG-------------------------------CCTC------GC-----------------------GG------------------CCT-CGGTCTCCTCAGAT--AC---ATGT---TTGGTTTAAGTCGC--GTCTG-----TCT-CCC----------ACCCGTTTTGA-ACGGTGGGGAGGGGACGGCCGGACGG-----CACG-C-TTGTTTGGCTTCCC…
	2220_1 ATTGACATCTTGAACGCATATTGCGGCCCCGGGTCACTCCCGGGGCCACGCCTGGCTCAGGGTCGTGTAG-CTAGCCAATCGCAG-AT---------------------T---------CG-----C--TCTGCG-------CCTCGGG----ACTGTCCG---AGG-------------------------------CCTC------GC-----------------------GG------------------CCT-CGGTCTCCTCAGAT--AC---ATGT---TTGGTTTAAGTCGC--GTCTG-----TCT-CCC----------ACCCGTTTTGA-ACGGKGGGGAGGGGACGGCCGGACGG-----CACG-C-TTGTTTGGCTTCCC…
	1339_1 ATTGACATCTTGAACGCATATTGCGGCCCCGGGTCACTCCCGGGGCCACGCCTGGCTCAGGGTCGTGTAG-CTAGCCAATCGCAG-AT---------------------T---------TG-----C--TCTGCG-------CCTCGGG----ACTGTCCG---AGG-------------------------------CCTT------G------------------------TG------------------CCT-CGGTCTCCTCAGAT--AC---ATGT---TTGGTTTAAGTCGC--GTCTG-----TCT-CCC----------ACCCGTTTTGA-ACGGTGGGGAGGGGACGGCCGGACGG-----CACG-C-TTGTTTGGCTTCCC…
	2219_1 ATTGACATCTTGAACGCATATTGCGGCCCCGGGTCACTCCCGGGGCCACGCCTGGCTCAGGGTCGTGTAG-CTAGCCAATCGCAG-AT---------------------T---------CG-----C--TCTGCG-------CCTCGGG----ACTGTCCG---AGG-------------------------------CCTT------G------------------------TG------------------CCT-CGGTCTCCTCAGAT--AC---ATGT---TTGGTTTAAGTCGC--GTCTG-----TCT-CCC----------ACCCGTTTTGA-ACGGTGGGGAGGGGACGGCCGGACGG-----CACG-C-TTGTTTGGCTTCCC…
	1949_1 ATTGACATCTTGAACGCATATTGCGGCCCCGGGTCACTCCCGGGGCCACGCCTGGCTCAGGGTCGTGTAG-CTAGCCAATCGCAG-AT---------------------T---------TG-----C--TCTGCG-------CCTCGGG----ACTGTCCG---AGG-------------------------------CCTT------G------------------------TG------------------CCT-CGGTCTCCTCAGAT--AC---ATGT---TTGGTTTAAGTCGC--GTCTG-----TCT-CCC----------ACCCGTTTTGA-ACGGTGGGGAGGGGACGGCCGGACGG-----CACG-C-TTGTTTGGCTTCCC…
	2796_1 ATTGACATCTTGAACGCATATTGCGGCCCCGGGTCACTCCCGGGGCCACGCCTGGCTCAGGGTCGTGTAG-CTAGCCAATCGCAG-AT---------------------T---------CG-----C--TCTGCG-------CCTCGGG----ACTGTCCG---AGG-------------------------------CCTC------GC-----------------------GG------------------CCT-CGGTCTCCTCAAAT--AC---ATGT---TTGGTT-AAGTCGC--GTCTG-----TCT-CCC----------ACCCGTTTTGA-ACGGTGGGGAGGGGACGGCCGGACGG-----CACG-C-TTGTTTGGCTTCCC…
	2453_1 ATTGACATCTTGAACGCATATTGCGGCCCCGGGTCACTCCCGGGGCCACGCCTGGCTCAGGGTCGTGTAG-CTAGCCAATCGCAG-AT---------------------T---------CG-----C--TCTGCG-------CCTCGGG----ACTGTCCG---AGG-------------------------------CCTC------GC-----------------------GG------------------CCT-CGGTCTCCTCAGAT--AC---ATGT---TTGGTT-AAGTCGC--GTCTG-----TCT-CCC----------ACCCGTTTTGA-ACGGTGGGGAGGGGACGGCCGGACGG-----CACG-C-TTGTTTGGCTTCCC…
	2788_1 ATTGACATCTTGAACGCATATTGCGGCCCCGGGTCACTCCCGGGGCCACGCCTGGCTCAGGGTCGTGTAG-CTAGCCAATCGCAG-AT---------------------T---------CG-----C--TCTGCG-------CCTCGGG----ACTGTCCG---AGG-------------------------------CCTC------GC-----------------------GG------------------CCT-CGGTCTCCTCAGAT--AC---ATGT---TTGGTT-AAGTCGC--GTCTG-----TCT-CCC----------ACCCGTTTTGA-ACGGTGGGGAGGGGACGGCCGGACGG-----CACG-C-TTGTTTGGCTTCCC…
	2440_1 ATTGACATCTTGAACGCATATTGCGGCCCCGGGTCACTCCCGGGGCCACGCCTGGCTCAGGGTCGTGTAG-CTAGCCAATCGCAG-AT---------------------T---------CG-----C--TCTGCG-------CCTCGGG----ACTGTCCG---AGG-------------------------------CCTC------GC-----------------------GG------------------CCT-CGGTCTCCTCAAAT--AC---ATGT---TTGGTT-AAGTCGC--GTCTG-----TCT-CCC----------ACCCGTTTTGA-ACGGTGGGGAGGGGACGGCCGGACGG-----CACG-C-TTGTTTGGCTTCCC…
	1938_1 ATTGACATCTTGAACGCATATTGCGGCCCCGGGTCACTCCCGGGGCCACGCCTGGCTCAGGGTCGTGTAG-CTAGCCAATCGCAG-AT---------------------T---------CG-----C--TCTGCG-------CCTCGGG----ACTGTCCG---AGG-------------------------------CCTC------GC-----------------------GG------------------CCT-CGGTCTCCTCAGAT--AC---ATGT---TTGGTT-AAGTCGC--GTCTG-----TCT-CCC----------ACCCGTTTTGA-ACGGTGGGGAGGGGACGGCCGGACGG-----CACG-C-TTGTTTGGCTTCCC…
	2871_1 ATTGACATCTTGAACGCATATTGCGGCCCCGGGTCACTCCCGGGGCCACGCCTGGCTCAGGGTCGTGTAG-CTAGCCAATCGCAG-AT---------------------T---------CG-----C--TCTGCG-------CCTCGGG----ACTGTCCG---AGG-------------------------------CCTC------GC-----------------------GG------------------CCT-CGGTCTCCTCAAAT--AC---ATGT---TTGGTTTAAGTCGC--GTCTG-----TCT-CCC----------ACCCGTTTTGA-ACGGTGGGGAGGGGACGGCCGGACGG-----CACG-C-TTGTTTGGTTTCCC…
	828_1 ATTGACATCTTGAACGCATATTGCGGCCCCGGGTCACTCCCGGGGCCACGCCTGGCTCAGGGTCGTGTAG-CTAGCCAATCGCAG-AT---------------------T---------CG-----C--TCTGCG-------CCTCGGG----ACTGTCCG---AGG-------------------------------CCTC------GC-----------------------GG------------------CCT-CGGTCTCCTCAAAT--AC---ATGT---TTGGTTTAAGTCGC--GTCTG-----TCT-CCC----------ACCCGTTTTGAAACGGTGGGGAGGGGACGGCCGGACGG-----CACG-C-TTGTTTGGCTTCCC-…
;
END;
