# Supplementary material for: A mega-cryptic species complex hidden among one of the most common annelids in the North East Atlantic
Source: PLoS One. 2018 Jun 20;13(6):e0198356. doi: 10.1371/journal.pone.0198356 (PMC6010226; doi:10.1371/journal.pone.0198356)
Supplement: S7 Appendix — Alignment, in nexus-format, including specimens with both COI and ITS2-data, used in the STACEY analysis. (NEX) [file pone.0198356.s007.nex]

#NEXUS 

Begin data;
	Dimensions ntax=351 nchar=1166;
	Format datatype=dna gap=- missing=?;
	Matrix
844_sp2   ????????????????????????????????????CTTGGTACTTCAATAAGACTTCTTATCCGAATTGAACTTGGACAACCTGGGGCATTCCTGGGAAGAGACCAACTTTATAACACAATTGTTACTGCTCATGCTTTTTTAATAATTTTTTTCCTAGTTATACCAGTATTTATTGGAGGCTTTGGAAATTGATTAATTCCATTAATATTAGGTGCTCCTGATATAGCTTTCCCACGAATAAATAATATAAGATTTTGACTACTCCCTCCAGCTTTAATTCTTCTAGTTAGATCCGCAGCAGTTGAAAAGGGAGCTGGGACAGGTTGAACAGTCTACCCTCCTTTATCTGATAACATAGCCCATGCTGGCCCCTCAGTAGATTTGGCTATTTTTTCTCTTCATTTAGCAGGTATCTCCTCTATTCTTGGCTCAATTAATTTTATTACTACAGTAATTAATATACGATGAAAAGGGCTTCGTCTAGAACGAGTCCCATTATTTGTTTGAGCAGCAAAAATCACTACCATTCTTCTTCTTCTTTCACTTCCTGTATTAGCAGGAGCTATTACAATACTTTTAACAGATCGAAATATTAACACTTCCTTTTTTGATCCTGCAGGAGGAGGCGACCCAATTTTATATCAACATCTCTTTATTGACATCTTGAACGCATATTGCGGCCCCGGGTCACTCCCGGGGCCACGCCCGGCTCAGGGTCGTGTTG-CTTACGGATCGAACCG---------GACGCTC---------------GCG--------TCCG-G---GGCGCCCTGGG----AC-GTC-G--CAGCGC-----------------------------C--------GGA----------------------AGGC-----------------GCTTC-GTCTCCCC-AA-GCACA-GAC------AGG---CGGT-GAGAGCGTG------CT-CGCTCGCGGCGGTGGCT---C----GCGG--G--CGGGGACGGCCGGAC-GC--ATTTTG----TATCGGGCCT--------CCCC---------------GCGT--CG-------------GG-A-------GCCG---------C-CACACGTC--------------------------------------
1311_sp2  ??????????????????????????????GGCCTACTTGGTACTTCAATAAGACTTCTTATCCGAATTGAACTTGGACAACCTGGGGCATTCCTGGGAAGAGACCAACTTTATAACACAATTGTTACTGCTCATGCTTTTTTAATAATTTTTTTCCTAGTTATACCAGTATTTATTGGAGGCTTTGGAAATTGATTAATTCCATTAATATTAGGTGCTCCTGATATAGCTTTCCCACGAATAAATAATATAAGATTTTGACTCCTCCCTCCAGCTTTAATTCTTCTAGTTAGATCCGCAGCAGTTGAAAAGGGAGCTGGGACAGGTTGGACAGTCTACCCTCCTTTATCTGATAACATAGCCCATGCTGGCCCCTCAGTAGATTTGGCTATTTTTTCTCTTCATTTAGCAGGTATCTCCTCTATTCTTGGCTCAATTAATTTTATTACTACAGTAATTAATATACGATGAAAAGGGCTTCGTCTAGAACGAGTCCCATTATTTGTTTGAGCAGCAAAAATCACTACCATTCTTCTTCTTCTTTCACTTCCTGTATTAGCAGGAGCTATTACAATACTTTTAACAGATCGAAATATTAACACTTCCTTTTTTGATCCTGCAGGAGGAGGCGACCCAATTTTATATCAACATCTCTTTATTGACATCTTGAACGCATATTGCGGCCCCGGGTCACTCCCGGGGCCACGCCCGGCTCAGGGTCGTGTTG-CTTACGGATCGAACCG---------GACGCTC---------------GCG--------TCCG-G---GGCGCCCTGGG----AC-GTC-G--CAGCGC-----------------------------C--------GGA----------------------AGGC-----------------GCTTC-GTCTCCCC-AA-GCACA-GAC------AGG---CGGT-GAGAGCGTG------CT-CGCTCGCGGCGGTGGCT---C----GCGG--G--CGGGGACGGCCGGAC-GC--ATTTTG----TATCGGGCCT--------CCCC---------------GCGT--CG-------------GG-A-------GCCG---------C-CACACGTC---TCTTTGCA-CCTTCGACCTGAGCTCGGACGAGAGT
2180_sp2  ACATTATATTTTATCCTAGGAGTTTGGGGTGGCCTACTTGGTACTTCAATAAGACTTCTTATCCGAATTGAACTTGGGCAACCTGGGGCATTCCTGGGAAGAGACCAACTTTATAACACAATTGTTACTGCTCATGCTTTTTTAATAATTTTTTTCCTAGTTATACCAGTATTTATTGGAGGCTTTGGAAATTGATTAATTCCATTAATATTAGGTGCTCCTGATATAGCTTTCCCACGAATAAATAATATAAGATTTTGACTCCTCCCTCCAGCTTTAATTCTTCTAGTTAGATCCGCAGCAGTTGAAAAGGGAGCTGGGACAGGTTGAACAGTCTACCCTCCTTTATCTGATAACATAGCCCATGCTGGCCCCTCAGTAGATTTGGCTATTTTTTCTCTTCATTTAGCAGGTATCTCCTCTATTCTTGGCTCAATTAATTTTATTACTACAGTAATTAATATACGATGAAAAGGGCTTCGTCTAGAACGAGTCCCATTATTTGTTTGAGCAGCAAAAATCACTACCATTCTTCTTCTTCTTTCACTTCCTGTATTAGCAGGAGCTATTACAATACTTTTAACAGATCGAAATATTAACACTTCCTTTTTTGATCCCGCAGGAGGAGGCGACCCAATTTTATATCAACATCTCTTTATTGACATCTTGAACGCATATTGCGGCCCCGGGTCACTCCCGGGGCCACGCCCGGCTCAGGGTCGTGTTG-CTTACGGATCGAACCG---------GACGCTC---------------GCG--------TCCG-G---GGCGCCCTGGG----AC-GTC-G--CAGCGC-----------------------------C--------GGA----------------------AGGC-----------------GCTTC-GTCTCCCC-AA-GCACA-GAC------AGG---CGGT-GAGAGCGTG------CT-CGCTCGCGGCGGTGGCT---C----GCGG--G--CGGGGACGGCCGGAC-GC--ATTTTG----TATCGGGCCT--------CCCC---------------GCGT--CG-------------GG-A-------GCCG---------C-CACATGTC---TCTTTGCA-CCTTCGACCTGAGCTCGGACGAGAGT
2181_sp2  ACATTATATTTTATCCTAGGAGTTTGGGGTGGCCTACTTGGTACTTCAATAAGACTTCTTATCCGAATTGAACTTGGACAACCTGGGGCATTCCTGGGAAGAGACCAACTTTATAACACAATTGTTACTGCTCATGCTTTTTTAATAATTTTTTTCCTAGTTATACCAGTATTTATTGGAGGCTTTGGAAATTGATTAATTCCATTAATATTAGGTGCTCCTGATATAGCTTTCCCACGAATAAATAATATAAGATTTTGACTCCTCCCTCCAGCTTTAATTCTTCTAGTTAGATCCGCAGCAGTTGAAAAGGGAGCTGGGACAGGTTGAACAGTCTACCCTCCTTTATCTGATAACATAGCCCATGCTGGCCCCTCAGTAGATTTGGCTATTTTTTCTCTTCATTTAGCAGGTATCTCCTCTATTCTTGGCTCAATTAATTTTATTACTACAGTAATTAATATACGATGAAAAGGGCTTCGTCTAGAACGAGTTCCATTATTTGTTTGAGCAGCAAAAATCACTACCATTCTTCTTCTTCTTTCACTTCCTGTATTAGCAGGAGCTATTACAATACTTTTAACAGATCGAAATATTAACACTTCCTTTTTTGATCCTGCAGGAGGAGGCGACCCAATTTTATATCAACATCTCTTTATTGACATCTTGAACGCATATTGCGGCCCCGGGTCACTCCCGGGGCCACGCCCGGCTCAGGGTCGTGTTG-CTTACGGATCGAACCG---------GACGCTC---------------GCG--------TCCG-G---GGCGCCCTGGG----AC-GTC-G--CAGCGC-----------------------------C--------GGA----------------------AGGC-----------------GCTTC-GTCTCCCC-AA-GCACA-GAC------AGG---CGGT-GAGAGCGTG------CT-CGCTCGCGGCGGTGGCT---C----GCGG--G--CGGGGACGGCCGGAC-GC--ATTTTG----TATCGGGCCT--------CCCC---------------GCGT--CG-------------GG-A-------GCCG---------C-CACACGTC---TCTTTGCA-CCTTCGACCTGAGCTCGGACGAGAGT
2185_sp2  ACATTATATTTTATCCTAGGAGTTTGGGGTGGCCTACTTGGTACTTCAATAAGACTTCTTATCCGAATTGAACTTGGACAACCTGGGGCATTCCTGGGAAGAGACCAACTTTATAACACAATTGTTACTGCTCATGCTTTTTTAATAATTTTTTTCCTAGTTATACCAGTATTTATTGGAGGCTTTGGAAATTGATTAATTCCATTAATATTAGGTGCTCCTGATATAGCTTTCCCACGAATAAATAATATAAGATTTTGACTCCTCCCTCCAGCTTTAATTCTTCTAGTTAGATCCGCAGCAGTTGAAAAGGGAGCTGGGACAGGTTGAACAGTCTACCCTCCTTTATCTGATAACATAGCCCATGCTGGCCCCTCAGTAGATTTGGCTATTTTTTCTCTTCATTTAGCAGGTATCTCCTCTATTCTTGGCTCAATTAATTTTATTACTACAGTAATTAATATACGATGAAAAGGGCTTCGTCTAGAACGAGTCCCATTATTTGTTTGAGCAGCAAAAATCACTACCATTCTTCTTCTTCTTTCACTTCCTGTATTAGCAGGAGCTATTACAATACTTTTAACAGATCGAAATATTAACACTTCCTTTTTTGATCCTGCTGGAGGAGGCGACCCAATTTTATATCAACATCTCTTTATTGACATCTTGAACGCATATTGCGGCCCCGGGTCACTCCCGGGGCCACGCCCGGCTCAGGGTCGTGTTG-CTTACGGATCGAACCG---------GAC--TC---------------GCG--------TCCG-G---GGCGCCCTGGG----AC-GTC-G--CAGCGC-----------------------------C--------GGA----------------------AGGC-----------------GCTTC-GTCTCCCC-AA-GCACA-GAC------AGG---CGGT-GAGAGCGTG------CT-CGCTCGCGGCGGTGGCT---C----GCGG--G--CGGGGACGGCCGGAC-GC--ATTTTG----TATCGGGCCT--------CCCC---------------GCGT--CG-------------GG-A-------GCCG---------C-CACATGTC---TCTTTGCA-CCTTCGACCTGAGCTCGGACGAGAGT
2187_sp2  ACATTATATTTTATCCTAGGAGTTTGGGGTGGCCTACTTGGTACTTCAATAAGACTTCTTATCCGAATTGAACTTGGACAACCTGGGGCATTCCTGGGAAGAGACCAACTTTATAACACAATTGTTACTGCTCATGCTTTTTTAATAATTTTTTTCCTAGTTATACCAGTATTTATTGGAGGCTTTGGAAATTGATTAATTCCATTAATATTAGGTGCTCCTGATATAGCTTTCCCACGAATAAATAACATAAGATTTTGACTCCTCCCTCCAGCTTTAATTCTTCTAGTTAGATCCGCAGCAGTTGAAAAGGGAGCTGGGACAGGTTGAACAGTCTACCCTCCTTTATCTGATAACATAGCCCATGCTGGCCCCTCAGTAGATTTGGCTATTTTTTCTCTTCATTTAGCAGGTATCTCCTCTATTCTTGGCTCAATTAATTTTATTACTACAGTAATTAATATACGATGAAAAGGGCTTCGTCTAGAACGAGTCCCATTATTTGTTTGAGCAGCAAAAATCACTACCATTCTTCTTCTTCTTTCACTTCCTGTATTAGCAGGAGCTATTACAATACTTTTAACAGATCGAAATATTAACACTTCCTTTTTTGATCCTGCAGGAGGAGGCGACCCAATTTTATATCAACATCTCTTTATTGACATCTTGAACGCATATTGCGGCCCCGGGTCACTCCCGGGGCCACGCCCGGCTCAGGGTCGTGTTG-CTTACGGATCGAACCG---------GAC--TC---------------ACG--------TCCG-G---GGCGCCCTGGG----AC-GTC-G--CAGCGC-----------------------------C--------GGA----------------------AGGC-----------------GCTTC-GTCTCCCC-AA-GCACA-GAC------AGG---CGGT-GAGAGCGTG------CT-CGCTCGCGGCGGTGGCT---C----GCGG--G--CGGGGACGGCCGGAC-GC--ATTTTG----TATCGGGCCT--------CCCC---------------GCGT--CG-------------GG-A-------GCCG---------C-CACACGTC---TCTTTGCA-CCTTCGACCTGAGCTCGGACGAGAGT
2216_sp2  ACATTATATTTTATCCTAGGAGTTTGGGGTGGCCTACTTGGTACTTCAATAAGACTTCTTATCCGAATTGAACTTGGACAACCTGGGGCATTCCTGGGAAGAGACCAACTTTATAACACAATTGTTACTGCTCATGCTTTTTTAATAATTTTTTTCCTAGTTATACCAGTATTTATTGGAGGCTTTGGAAATTGATTAATTCCATTAATATTAGGTGCTCCTGATATAGCTTTCCCACGAATAAATAATATAAGATTTTGACTCCTCCCTCCAGCTTTAATTCTTCTAGTTAGATCCGCAGCAGTTGAAAAGGGAGCTGGGACAGGTTGAACAGTCTACCCTCCTTTATCTGATAACATAGCCCATGCTGGCCCCTCAGTAGATTTGGCTATTTTTTCTCTTCATTTAGCAGGTATCTCCTCTATTCTTGGCTCAATTAATTTTATTACTACAGTAATTAATATACGATGAAAAGGGCTTCGTCTAGAACGAGTCCCATTATTTGTTTGAGCAGCAAAAATCACTACCATTCTTCTTCTTCTTTCACTTCCTGTATTAGCAGGAGCTATTACAATACTTTTAACAGATCGAAATATTAACACTTCCTTTTTTGATCCTGCAGGAGGAGGCGACCCAATTTTATATCAACATCTCTTTATTGACATCTTGAACGCATATTGCGGCCCCGGGTCACTCCCGGGGCCACGCCCGGCTCAGGGTCGTGTTG-CTTACGGATCGAACCG---------GACGCTC---------------GCG--------TCCG-G---GGCGCCCTGGG----AC-GTC-G--CAGCGC-----------------------------C--------GGA----------------------AGGC-----------------GCTTC-GTCTCCCC-AA-GCACA-GAC------AGG---CGGT-GAGAGCGTG------CT-CGCTCGCGGCGGTGGCT---C----GCGG--G--CGGGGACGGCCGGAC-GC--ATTTTG----TATCGGGCCT--------CCCC---------------GCGT--CG-------------GG-A-------GCCG---------C-CACATGTC---TCTTTGCA-CCTTCGACCTGAGCTCGGACGAGAGT
2271_sp2  ??????????????????????????????GGCCTACTTGGTACTTCAATAAGACTTCTTATCCGAATTGAACTTGGACAACCTGGGGCATTCCTGGGAAGAGACCAACTTTATAACACAATTGTTACTGCTCATGCTTTTTTAATAATTTTTTTCCTAGTTATACCAGTATTTATTGGAGGCTTTGGGAATTGATTAATTCCATTAATACTAGGTGCTCCTGATATAGCTTTCCCACGAATAAATAATATAAGATTTTGACTCCTCCCTCCAGCTTTAATTCTTCTAGTTAGATCCGCAGCAGTTGAAAAGGGAGCTGGGACAGGTTGAACAGTCTACCCTCCTTTATCTGATAACATAGCCCATGCTGGCCCCTCAGTAGATTTGGCTATTTTTTCTCTTCATTTAGCAGGTATCTCCTCTATTCTTGGCTCAATTAATTTTATTACTACAGTAATTAATATACGATGAAAAGGGCTTCGTCTAGAACGAGTCCCATTATTTGTTTGAGCAGCAAAAATCACTACCATTCTTCTTCTTCTTTCACTTCCTGTATTAGCAGGAGCTATTACAATACTTTTAACAGATCGAAATATTAACACTTCCTTTTTTGATCCAGCTGGAGGGGGCGACCCAATTTTATATCAACATCTCTTTATTGACATCTTGAACGCATATTGCGGCCCCGGGTCACTCCCGGGGCCACGCCCGGCTCAGGGTCGTGTTG-CTTACGGATCGAACCG---------GACGCTC---------------GCG--------TCCG-G---GGCGCCCTGGG----AC-GTC-G--CAGCGC-----------------------------C--------GGA----------------------AGGC-----------------GCTTC-GTCTCCCC-AA-GCACA-GAC------AGG---CGGT-GAGAGCGTG------CT-CGCTCGCGGCGGTGGCT---C----GCGG--G--CGGGGACGGCCGGAC-GC--ATTTTG----TATCGGGCCT--------CCCC---------------GCGT--CG-------------GG-A-------GCCG---------C-CACACGTC---TCTTTGCA-CCTTCGACCTGAGCTCGGACGAGAGT
2272_sp2  ??????????????????????????????GGCCTACTTGGTACTTCAATAAGACTTCTTATCCGAATTGAACTTGGACAACCTGGGGCATTCCTGGGAAGAGACCAACTTTATAACACAATTGTTACTGCTCATGCTTTTTTAATAATTTTTTTCCTAGTTATACCAGTATTTATTGGAGGCTTTGGAAATTGATTAATTCCATTAATATTAGGTGCTCCTGATATAGCTTTCCCACGAATAAATAATATAAGATTTTGACTCCTCCCTCCAGCTTTAATTCTTCTAGTTAGATCCGCAGCAGTTGAAAAGGGAGCTGGGACAGGTTGAACAGTCTACCCTCCTTTATCTGATAACATAGCCCATGCTGGCCCCTCAGTAGATTTGGCTATTTTTTCTCTTCATTTAGCAGGTATCTCCTCTATTCTTGGCTCAATTAATTTTATTACTACAGTAATTAATATACGATGAAAAGGACTTCGTCTAGAACGAGTTCCATTATTTGTTTGAGCAGCAAAAATCACTACCATTCTTCTTCTTCTTTCACTTCCTGTATTAGCAGGAGCTATTACAATACTTTTAACAGATCGAAATATTAACACTTCCTTTTTTGATCCTGCAGGAGGAGGCGACCCAATTTTATATCAACATCTCTTTATTGACATCTTGAACGCATATTGCGGCCCCGGGTCACTCCCGGGGCCACGCCCGGCTCAGGGTCGTGTTG-CTTACGGATCGAACCG---------GACGCTC---------------GCG--------TCCG-G---GGCGCCCTGGG----AC-GTC-G--CAGCGC-----------------------------C--------GGA----------------------AGGC-----------------GCTTC-GTCTCCCC-AA-GCACA-GAC------AGG---CGGT-GAGAGCGTG------CT-CGCTCGCGGCGGTGGCT---C----GCGG--G--CGGGGACGGCCGGAC-GC--ATTTTG----TATCGGGCCT--------CCCC---------------GCGT--CG-------------GG-A-------GCCG---------C-CACATGTC---TCTTTGCA-CCTTCGACCTGAGCTCGGACGAGAGT
2322_sp2  ACATTATATTTTATCCTAGGAGTTTGGGGTGGCCTACTTGGTACTTCAATAAGACTTCTTATCCGAATTGAACTTGGACAACCTGGGGCATTCCTGGGAAGAGACCAACTTTATAACACAATTGTTACTGCTCATGCTTTTTTAATAATTTTTTTCCTAGTTATACCAGTATTTATTGGAGGCTTTGGAAATTGATTAATTCCATTAATATTAGGTGCTCCTGATATAGCTTTCCCACGAATAAATAATATAAGATTTTGACTCCTCCCTCCAGCTTTAATTCTTCTAGTTAGATCCGCAGCAGTTGAAAAGGGAGCTGGGACAGGTTGAACAGTCTACCCTCCTTTATCTGATAACATAGCCCATGCTGGCCCCTCAGTAGATTTGGCTATTTTTTCTCTTCATTTAGCAGGTATCTCCTCTATTCTTGGCTCAATTAATTTTATTACTACAGTAATTAATATACGATGAAAAGGGCTTCGTCTAGAACGAGTCCCATTATTTGTTTGAGCAGCAAAAATCACTACCATTCTTCTTCTTCTTTCACTTCCTGTATTAGCAGGAGCTATTACAATACTTTTAACAGATCGAAATATTAACACTTCCTTTTTTGATCCTGCAGGAGGAGGCGACCCAATTTTATATCAACATCTCTTTATTGACATCTTGAACGCATATTGCGGCCCCGGGTCACTCCCGGGGCCACGCCCGGCTCAGGGTCGTGTTG-CTTACGGATCGAACCG---------GACGCTC---------------GCG--------TCCG-G---GGCGCCCTGGG----AC-GTC-G--CAGCGC-----------------------------C--------GGA----------------------AGGC-----------------GCTTC-GTCTCCCC-AA-GCACA-GAC------AGG---CGGT-GAGAGCGTG------CT-CGCTCGCGGCGGTGGCT---C----GCGG--G--CGGGGACGGCCGGAC-GC--ATTTTG----TATCGGGCCT--------CCCC---------------GCGT--CG-------------GG-A-------GCCG---------C-CACATGTC---TCTTTGCA-CCTTCGACCTGAGCTCGGACGAGAGT
2328_sp2  ??????????????????????????????GGCCTACTTGGTACTTCAATAAGACTTCTTATCCGAATTGAACTTGGACAACCTGGGGCATTCCTGGGAAGAGACCAACTTTATAACACAATTGTTACTGCTCATGCTTTTTTAATAATTTTTTTCCTAGTTATACCAGTATTTATTGGAGGCTTTGGAAATTGATTAATTCCATTAATATTAGGTGCTCCTGATATAGCTTTCCCACGAATAAATAATATAAGATTTTGACTCCTCCCTCCAGCTTTAATTCTTCTAGTTAGATCCGCAGCAGTTGAAAAGGGAGCTGGGACAGGTTGAACAGTCTACCCTCCTTTATCTGATAACATAGCCCATGCTGGCCCCTCAGTAGATTTGGCTATTTTTTCTCTTCATTTAGCAGGTATCTCCTCTATTCTTGGCTCAATTAATTTTATTACTACAGTAATTAATATACGATGAAAAGGGCTTCGTCTAGAACGAGTCCCATTATTTGTTTGAGCAGCAAAAATCACTACCATTCTTCTTCTTCTTTCACTTCCTGTGTTAGCAGGAGCTATTACAATACTTTTAACAGATCGAAATATTAACACTTCCTTTTTTGATCCTGCAGGAGGAGGCGACCCAATTTTATATCAACATCTCTTTATTGACATCTTGAACGCATATTGCGGCCCCGGGTCACTCCCGGGGCCACGCCCGGCTCAGGGTCGTGTTG-CTTACGGATCGAACCG---------GACGCTC---------------GCG--------TCCG-G---GGCGCCCTGGG----AC-GTC-G--CAGCGC-----------------------------C--------GGA----------------------AGGC-----------------GCTTC-GTCTCCCC-AA-GCACA-GAC------AGG---CGGT-GAGAGCGTG------CT-CGCTCGCGGCGGTGGCT---C----GCGG--G--CGGGGACGGCCGGAC-GC--ATTTTG----TATCGGGCCT--------CCCC---------------GCGT--CG-------------GG-A-------GCCG---------C-CACACGTC---TCTTTGCA-CCTTCGACCTGAGCTCGGACGAGAGT
2331_sp2  ??????????????????????????????GGCCTACTTGGTACTTCAATAAGACTTCTTATCCGAATTGAACTTGGACAACCTGGGGCATTCCTGGGGAGAGACCAACTTTATAACACAATTGTTACTGCTCATGCTTTTTTAATAATTTTTTTCCTAGTTATACCAGTATTTATTGGAGGCTTTGGAAATTGATTAATTCCATTAATATTAGGTGCTCCTGATATAGCTTTCCCACGAATAAATAATATAAGATTTTGACTCCTCCCTCCAGCTTTAATTCTTCTAGTTAGATCTGCAGCAGTTGAAAAGGGAGCTGGGACAGGTTGAACAGTCTACCCTCCTTTATCTGATAACATAGCCCATGCTGGCCCCTCAGTAGATTTGGCTATTTTTTCTCTTCATTTAGCAGGTATCTCCTCTATTCTTGGCTCAATTAATTTTATTACTACAGTAATTAATATACGATGAAAAGGGCTTCGTCTAGAACGAGTCCCATTATTTGTTTGAGCAGCAAAAATCACTACCATTCTTCTTCTTCTTTCACTTCCTGTATTAGCAGGAGCTATTACAATACTTTTAACAGATCGAAATATTAACACTTCCTTTTTTGATCCTGCAGGAGGAGGCGACCCAATTTTATATCAACATCTCTTTATTGACATCTTGAACGCATATTGCGGCCCCGGGTCACTCCCGGGGCCACGCCCGGCTCAGGGTCGTGTTG-CTTACGGATCGAACCG---------GACGCTC---------------GCG--------TCCG-G---GGCGCCCTGGG----AC-GTC-G--CAGCGC-----------------------------C--------GGA----------------------AGGC-----------------GCTTC-GTCTCCCC-AA-GCACA-GAC------AGG---CGGT-GAGAGCGTG------CT-CGCTCGCGGCGGTGGCT---C----GCGG--G--CGGGGACGGCCGGAC-GC--ATTTTG----TATCGGGCCT--------CCCC---------------GCGT--CG-------------GG-A-------GCCG---------C-CACACGTC---TCTTTGCA-CCTTCGACCTGAGCTCGGACGAGAGT
2332_sp2  ??????????????????????????????GGCCTACTTGGTACTTCAATAAGACTTCTTATCCGAATTGAACTTGGACAACCTGGGGCATTCCTGGGAAGAGACCAACTTTATAACACAATTGTTACTGCTCATGCTTTTTTAATAATTTTTTTCCTAGTTATACCAGTATTTATTGGAGGCTTTGGGAATTGATTAATTCCATTAATACTAGGTGCTCCTGATATAGCTTTCCCACGAATAAATAATATAAGATTTTGACTCCTCCCTCCAGCTTTAATTCTTCTAGTTAGATCCGCAGCAGTTGAAAAGGGAGCTGGGACAGGTTGAACAGTCTACCCTCCTTTATCTGATAACATAGCCCATGCTGGCCCCTCAGTAGATTTGGCTATTTTTTCTCTTCATTTAGCAGGTATCTCCTCTATTCTTGGCTCAATTAATTTTATTACTACAGTAATTAATATACGATGAAAAGGGCTTCGTCTAGAACGAGTCCCATTATTTGTTTGAGCAGCAAAAATCACTACCATTCTTCTTCTTCTTTCACTTCCTGTATTAGCAGGAGCTATTACAATACTTTTAACAGATCGAAATATTAACACTTCCTTTTTTGACCCAGCTGGAGGGGGCGACCCAATTTTATATCAACATCTCTTTATTGACATCTTGAACGCATATTGCGGCCCCGGGTCACTCCCGGGGCCACGCCCGGCTCAGGGTCGTGTTG-CTTACGGATCGAACCG---------GACGCTC---------------GCG--------TCCG-G---GGCGCCCTGGG----AC-GTC-G--CAGCGC-----------------------------C--------GGA----------------------AGGC-----------------GCTTC-GTCTCCCC-AA-GCACA-GAC------AGG---CGGT-GAGAGCGTG------CT-CGCTCGCGGCGGTGGCT---C----GCGG--G--CGGGGACGGCCGGAC-GC--ATTTTG----TATCGGGCCT--------CCCC---------------GCGT--CG-------------GG-A-------GCCG---------C-CACATGTC---TCTTTGCA-CCTTCGACCTGAGCTCGGACGAGAGT
2333_sp2  ??????????????????????????????GGCCTACTTGGTACTTCAATAAGACTTCTTATCCGAATTGAACTTGGACAACCTGGGGCATTCCTGGGAAGAGACCAACTTTATAACACAATTGTTACTGCTCATGCTTTTTTAATAATTTTTTTCCTAGTTATACCAGTATTTATTGGAGGTTTTGGAAATTGATTAATTCCATTAATATTAGGTGCTCCTGATATAGCTTTCCCACGAATAAATAATATAAGATTTTGACTCCTCCCTCCAGCTTTAATTCTTCTAGTTAGATCCGCAGCAGTTGAAAAGGGAGCTGGGACAGGTTGAACAGTCTACCCTCCTTTATCTGATAACATAGCCCATGCTGGCCCCTCAGTAGATTTGGCTATTTTTTCTCTTCATTTAGCAGGTATCTCCTCTATTCTTGGCTCAATTAATTTTATTACTACAGTAATTAATATACGATGAAAAGGGCTTCGTCTAGAACGAGTCCCATTATTTGTTTGAGCAGCAAAAATCACTACCATTCTTCTTCTTCTTTCACTTCCTGTATTAGCAGGAGCTATTACAATACTTTTAACAGATCGAAATATTAACACTTCCTTTTTTGATCCTGCAGGAGGAGGCGACCCAATTTTATATCAACATCTCTTTATTGACATCTTGAACGCATATTGCGGCCCCGGGTCACTCCCGGGGCCACGCCCGGCTCAGGGTCGTGTTG-CTTACGGATCGAACCG---------GAC--TC---------------GCG--------TCCG-G---GGCGCCCTGGG----AC-GTC-G--CAGCGC-----------------------------C--------GGA----------------------AGGC-----------------GCTTC-GTCTCCCC-AA-GCACA-GAC------AGG---CGGT-GAGAGCGTG------CT-CGCTCGCGGCGGTGGCT---C----GCGG--G--CGGGGACGGCCGGAC-GC--A--TTG----CATCGGGCCT--------CCCC---------------GCGT--CG-------------GG-A-------GCCG---------C-CACACGTC---TCTTTGCA-CCTTCGACCTGAGCTCGGACGAGAGT
2338_sp2  ??????????????????????????????GGCCTACTTGGTACTTCAATAAGACTTCTTATCCGAATTGAACTTGGACAACCTGGGGCATTCCTGGGAAGAGACCAACTTTATAACACAATTGTTACTGCTCATGCTTTTTTAATAATTTTTTTCCTAGTTATACCAGTATTTATTGGAGGCTTTGGAAATTGATTAATTCCATTAATATTAGGTGCTCCTGATATAGCTTTCCCACGAATAAATAATATAAGATTTTGACTCCTCCCTCCAGCTTTAATTCTTCTAGTTAGATCCGCAGCAGTTGAAAAAGGAGCTGGGACAGGTTGAACAGTCTACCCTCCTTTATCTGATAACATAGCCCATGCTGGCCCCTCAGTAGATTTGGCTATTTTTTCTCTTCATTTAGCAGGTATCTCCTCTATTCTTGGCTCAATTAATTTTATTACTACAGTAATTAATATACGATGAAAAGGCCTTCATCTAGAACGAGTCCCATTATTTGTTTGAGCAGCAAAAATCACTACCATTCTTCTTCTTCTTTCACTTCCTGTATTAGCAGGAGCTATTACAATACTTTTAACAGATCGAAATATTAACACTTCCTTTTTTGATCCTGCAGGAGGAGGCGACCCAATTTTATATCAACATCTCTTTATTGACATCTTGAACGCATATTGCGGCCCCGGGTCACTCCCGGGGCCACGCCCGGCTCAGGGTCGTGTTG-CTTACGGATCGAACCG---------GACGCTC---------------GCG--------TCCG-G---GGCGCCCTGGG----AC-GTC-G--CAGCGC-----------------------------C--------GGA----------------------AGGC-----------------GCTTC-GTCTCCCC-AA-GCACA-GAC------AGG---CGGT-GAGAGCGTG------CT-CGCTCGCGGCGGTGGCT---C----GCGG--G--CGGGGACGGCCGGAC-GC--ATTTTG----TATCGGGCCT--------CCCC---------------GCGT--CG-------------GG-A-------GCCG---------C-CACACGTC---TCTTTGCA-CCTTCGACCTGAGCTCGGACGAGAGT
2352_sp2  ACATTATATTTTATCCTAGGAGTTTGGGGTGGCCTACTTGGCACTTCAATAAGACTTCTTATCCGAATTGAACTTGGGCAACCTGGGGCATTCCTGGGAAGAGACCAACTTTATAACACAATTGTTACTGCTCATGCTTTTTTAATAATTTTTTTCCTAGTTATACCAGTATTTATTGGAGGCTTTGGAAATTGATTAATTCCATTAATATTAGGTGCTCCTGATATAGCTTTCCCACGAATAAATAATATAAGATTTTGACTCCTCCCTCCAGCTTTAATTCTTCTAGTTAGATCCGCAGCAGTTGAAAAAGGAGCTGGGACAGGTTGAACAGTCTACCCTCCTTTATCTGATAACATAGCCCATGCTGGCCCCTCAGTAGATTTGGCTATTTTTTCTCTTCATTTAGCAGGTATCTCCTCTATTCTTGGCTCAATTAATTTTATTACTACAGTAATTAATATACGGTGAAAAGGCCTTCGTCTAGAACGAGTCCCATTATTTGTTTGAGCAGCAAAAATCACTACCATTCTTCTTCTTCTTTCACTTCCTGTATTAGCAGGAGCTATTACAATACTTTTAACAGATCGAAATATTAACACTTCCTTTTTTGATCCTGCAGGAGGAGGCGACCCAATTTTATATCAACATCTCTTTATTGACATCTTGAACGCATATTGCGGCCCCGGGTCACTCCCGGGGCCACGCCCGGCTCAGGGTCGTGTTG-CTTACGGATCGAACCG---------GACGCTC---------------GCG--------TCCG-G---GGCGCCCTGGG----AC-GTC-G--CAGCGC-----------------------------C--------GGA----------------------AGGC-----------------GCTTC-GTCTCCCC-AA-GCACA-GAC------AGG---CGGT-GAGAGCGTG------CT-CGCTCGCGGCGGTGGCT---C----GCGG--G--CGGGGACGGCCGGAC-GC--ATTTTG----TATCGGGCCT--------CCCC---------------GCGT--CG-------------GG-A-------GCCG---------C-CACATGTC---TCTTTGCA-CCTTCGACCTGAGCTCGGACGAGAGT
2353_sp2  ??????????????????????????????GGCCTACTTGGTACTTCAATAAGACTTCTTATCCGAATTGAACTTGGACAACCTGGGGCATTCCTGGGAAGAGACCAACTTTATAACACAATTGTTACTGCTCATGCTTTTTTAATAATTTTTTTCCTAGTTATACCAGTATTTATTGGAGGCTTTGGGAATTGATTAATTCCATTAATACTAGGTGCTCCTGATATAGCTTTCCCACGAATAAATAATATAAGATTTTGACTCCTCCCTCCAGCTTTAATTCTTCTAGTTAGATCCGCAGCAGTTGAAAAGGGAGCTGGGACAGGTTGAACAGTCTACCCTCCTTTATCTGATAACATAGCCCATGCTGGCCCCTCAGTAGATTTGGCTATTTTTTCTCTTCATTTAGCAGGTATCTCCTCTATTCTTGGCTCAATTAATTTTATTACTACAGTAATTAATATACGATGAAAAGGGCTTCGTCTAGAACGAGTCCCATTATTTGTTTGAGCAGCAAAAATCACTACCATTCTTCTTCTTCTTTCACTTCCTGTATTAGCAGGAGCTATTACAATACTTTTAACAGATCGAAATATTAACACTTCCTTTTTTGATCCAGCTGGAGGGGGCGACCCAATTTTATATCAACATCTCTTTATTGACATCTTGAACGCATATTGCGGCCCCGGGTCACTCCCGGGGCCACGCCCGGCTCAGGGTCGTGTTG-CTTACGGATCGAACCG---------GACGCTC---------------GCG--------TCCG-G---GGCGCCCTGGG----AC-GTC-G--CAGCGC-----------------------------C--------GGA----------------------AGGC-----------------GCTTC-GTCTCCCC-AA-GCACA-GAC------AGG---CGGT-GAGAGCGTG------CT-CGCTCGCGGCGGTGGCT---C----GCGG--G--CGGGGACGGCCGGAC-GC--A--TTG----CATCGGGCCT--------CCCC---------------GCGT--CG-------------GG-A-------GCCG---------C-CACATGTC---TCTTTGCA-CCTTCGACCTGAGCTCGGACGAGAGT
2354_sp2  ???????????????????????????????????????????????????AGACTTCTTATCCGAATTGAACTTGGACAACCTGGGGCATTCCTGGGAAGAGACCAACTTTATAACACAATTGTTACTGCTCATGCTTTTTTAATAATTTTTTTCCTAGTTATACCAGTATTTATTGGAGGCTTTGGAAATTGATTAATTCCATTAATATTAGGTGCTCCTGATATAGCTTTCCCACGAATAAATAATATAAGATTTTGACTCCTCCCTCCAGCTTTAATTCTTCTAGTTAGATCCGCAGCAGTTGAAAAGGGAGCTGGGACAGGTTGAACAGTCTACCCTCCTTTATCTGATAACATAGCCCATGCTGGCCCCTCAGTAGATTTGGCTATTTTTTCTCTTCATTTAGCAGGTATCTCCTCTATTCTTGGCTCAATTAATTTTATTACTACAGTAATTAATATACGATGAAAAGGGCTTCGTCTAGAACGAGTCCCATTATTTGTTTGAGCAGCAAAAATCACTACCATTCTTCTTCTTCTTTCACTTCCTGTATTAGCAGGAGCTATTACAATACTTTTAACAGATCGAAATATTAACACTTCCTTTTTTGATCCTGCAGGAGGAGGCGACCCAATTTTATACCAACATCTCTTTATTGACATCTTGAACGCATATTGCGGCCCCGGGTCACTCCCGGGGCCACGCCCGGCTCAGGGTCGTGTTG-CTTACGGATCGAACCG---------GACGCTC---------------GCG--------TCCG-G---GGCGCCCTGGG----AC-GTC-G--CAGCGC-----------------------------C--------GGA----------------------AGGC-----------------GCTTC-GTCTCCCC-AA-GCACA-GAC------AGG---CGGT-GAGAGCGTG------CT-CGCTCGCGGCGGTGGCT---C----GCGG--G--CGGGGACGGCCGGAC-GC--ATTTTG----TATCGGGCCT--------CCCC---------------GCGT--CG-------------GG-A-------GCCG---------C-CACATGTC---TCTTTGCA-CCTTCGACCTGAGCTCGGACGAGAGT
2367_sp2  ??????????????????????????????GGCCTACTTGGTACTTCAATAAGACTTCTTATCCGAATTGAACTTGGACAACCTGGGGCATTCCTGGGAAGAGACCAACTTTATAACACAATTGTTACTGCTCATGCTTTTTTAATAATTTTTTTCCTAGTTATACCAGTATTTATTGGAGGCTTTGGAAATTGATTAATTCCATTAATATTAGGTGCTCCTGATATAGCTTTCCCACGAATAAATAATATAAGATTTTGACTCCTCCCTCCAGCTTTAATTCTTCTAGTTAGATCCGCAGCAGTTGAAAAAGGAGCTGGGACAGGTTGAACAGTCTACCCTCCTTTATCTGATAACATAGCCCATGCTGGCCCCTCAGTAGATTTGGCTATTTTTTCTCTTCATTTAGCAGGTATCTCCTCTATTCTTGGCTCAATTAATTTTATTACTACAGTAATTAATATACGATGAAAAGGCCTTCGTCTAGAACGAGTCCCATTATTTGTTTGAGCAGCAAAAATCACTACCATTCTTCTTCTTCTTTCACTTCCTGTATTAGCAGGAGCTATTACAATACTTTTAACAGATCGAAATATTAACACTTCCTTTTTTGATCCTGCAGGAGGAGGCGACCCAATTTTATATCAACATCTCTTTATTGACATCTTGAACGCATATTGCGGCCCCGGGTCACTCCCGGGGCCACGCCCGGCTCAGGGTCGTGTTG-CTTACGGATCGAACCG---------GACGCTC---------------GCG--------TCCG-G---GGCGCCCTGGG----AC-GTC-G--CAGCGC-----------------------------C--------GGA----------------------AGGC-----------------GCTTC-GTCTCCCC-AA-GCACA-GAC------AGG---CGGT-GAGAGCGTG------CT-CGCTCGCGGCGGTGGCT---C----GCGG--G--CGGGGACGGCCGGAC-GC--ATTTTG----TATCGGGCCT--------CCCC---------------GCGT--CG-------------GG-A-------GCCG---------C-CACATGTC---TCTTTGCA-CCTTCGACCTGAGCTCGGACGAGAGT
2368_sp2  ??????????????????????????????GGCCTACTTGGTACTTCAATAAGACTTCTTATCCGAATTGAACTTGGACAACCTGGGGCATTCCTGGGAAGAGACCAACTTTATAACACAATTGTTACTGCTCATGCTTTTTTAATAATTTTTTTCCTAGTTATACCAGTATTTATTGGAGGCTTTGGAAATTGATTAATTCCATTAATATTAGGTGCTCCTGATATAGCTTTCCCACGAATAAATAATATAAGATTTTGACTCCTCCCTCCAGCTTTAATTCTTCTAGTTAGATCCGCAGCAGTTGAAAAAGGAGCTGGGACAGGTTGAACAGTCTACCCTCCTTTATCTGATAACATAGCCCATGCTGGCCCCTCAGTAGATTTGGCTATTTTTTCTCTTCATTTAGCAGGTATCTCCTCTATTCTTGGCTCAATTAATTTTATTACTACAGTAATTAATATACGATGAAAAGGCCTTCGTCTAGAACGAGTCCCATTATTTGTTTGAGCAGCAAAAATCACTACCATTCTTCTTCTTCTTTCACTTCCTGTATTAGCAGGAGCTATTACAATACTTTTAACAGATCGAAATATTAACACTTCCTTTTTTGATCCTGCAGGAGGAGGCGACCCAATTTTATATCAACATCTCTTTATTGACATCTTGAACGCATATTGCGGCCCCGGGTCACTCCCGGGGCCACGCCCGGCTCAGGGTCGTGTTG-CTTACGGATCGAACCG---------GACGCTC---------------GCG--------TCCG-G---GGCGCCCTGGG----AC-GTC-G--CAGCGC-----------------------------C--------GGA----------------------AGGC-----------------GCTTC-GTCTCCCC-AA-GCACA-GAC------AGG---CGGT-GAGAGCGTG------CT-CGCTCGCGGCGGTGGCT---C----GCGG--G--CGGGGACGGCCGGAC-GC--ATTTTG----TATCGGGCCT--------CCCC---------------GCGT--CG-------------GG-A-------GCCG---------C-CACATGTC---TCTTTGCA-CCTTCGACCTGAGCTCGGACGAGAGT
2369_sp2  ??????????????????????????????GGCCTACTTGGTACTTCAATAAGACTTCTTATCCGAATTGAACTTGGACAACCTGGGGCATTCCTGGGAAGAGACCAACTTTATAACACAATTGTTACTGCTCATGCTTTTTTAATAATTTTTTTCCTAGTTATACCAGTATTTATTGGAGGCTTTGGAAATTGATTAATTCCATTAATATTAGGTGCTCCTGATATAGCTTTCCCACGAATAAATAATATAAGATTTTGACTCCTCCCTCCAGCTTTAATTCTTCTAGTTAGATCCGCAGCAGTTGAAAAGGGAGCTGGGACAGGTTGAACAGTCTACCCTCCTTTATCTGATAACATAGCCCATGCTGGCCCCTCAGTAGATTTGGCTATTTTTTCTCTTCATTTAGCAGGTATCTCCTCTATTCTTGGCTCAATTAATTTTATTACTACAGTAATTAATATACGATGAAAAGGGCTTCGTCTAGAACGAGTTCCATTATTTGTTTGAGCAGCAAAAATCACTACCATTCTTCTTCTTCTTTCACTTCCTGTATTAGCAGGAGCTATTACAATACTTTTAACAGATCGAAATATTAACACTTCCTTTTTTGATCCAGCTGGAGGGGGCGACCCAATTTTATACCAACATCTCTTTATTGACATCTTGAACGCATATTGCGGCCCCGGGTCACTCCCGGGGCCACGCCCGGCTCAGGGTCGTGTTG-CTTACGGATCGAACCG---------GACGCTC---------------GCG--------TCCG-G---GGCGCCCTGGG----AC-GTC-G--CAGCGC-----------------------------C--------GGA----------------------AGGC-----------------GCTTC-GTCTCCCC-AA-GCACA-GAC------AGG---CGGT-GAGAGCGTG------CT-CGCTCGCGGCGGTGGCT---C----GCGG--G--CGGGGACGGCCGGAC-GC--ATTTTG----TATCGGGCCT--------CCCC---------------GCGT--CG-------------GG-A-------GCCG---------C-CACATGTC---TCTTTGCA-CCTTCGACCTGAGCTCGGACGAGAGT
2370_sp2  ??????????????????????????????GGCCTACTTGGTACTTCAATAAGACTTCTTATCCGAATTGAACTTGGACAACCTGGGGCATTCCTGGGGAGAGACCAACTTTATAACACAATTGTTACTGCTCATGCTTTTTTAATAATTTTTTTCCTAGTTATACCAGTATTTATTGGAGGCTTTGGGAATTGATTAATTCCATTAATATTAGGTGCTCCTGATATAGCTTTCCCACGAATAAATAATATAAGATTTTGACTCCTCCCTCCAGCTTTAATTCTTCTAGTTAGATCCGCAGCAGTTGAAAAGGGAGCTGGGACAGGTTGAACAGTCTACCCTCCTTTATCTGATAACATAGCCCATGCTGGCCCATCAGTAGATTTGGCTATTTTTTCTCTTCATTTAGCAGGTATCTCCTCTATTCTTGGCTCAATTAATTTTATTACTACAGTAATTAATATACGATGAAAAGGGCTTCGTCTAGAACGAGTTCCATTATTTGTTTGGGCAGCAAAAATCACTACCATTCTTCTTCTTCTTTCACTTCCTGTACTAGCAGGAGCTATTACAATACTTTTAACAGATCGAAATATTAACACTTCCTTTTTTGATCCAGCTGGAGGGGGCGACCCAATTTTATACCAACATCTCTTTATTGACATCTTGAACGCATATTGCGGCCCCGGGTCACTCCCGGGGCCACGCCCGGCTCAGGGTCGTGTTG-CTTACGGATCGAACCG---------GACGCTC---------------GCG--------TCCG-G---GGCGCCCTGGG----AC-GTC-G--CAGCGC-----------------------------C--------GGA----------------------AGGC-----------------GCTTC-GTCTCCCC-AA-GCACA-GAC------AGG---CGGT-GAGAGCGTG------CT-CGCTCGCGGCGGTGGCT---C----GCGG--G--CGGGGACGGCCGGAC-GCA----TTG----CATCGGGCCT--------CCCC---------------GCGT--CG-------------GG-A-------GCCG---------C-CACACGTC---TCTTTGCA-CCTTCGACCTGAGCTCGGACGAGAGT
2381_sp2  ??????????????????????????????GGCCTACTTGGTACTTCAATAAGACTTCTTATCCGAATTGAACTTGGACAACCTGGGGCATTCCTGGGAAGAGACCAACTTTATAACACAATTGTTACTGCTCATGCTTTTTTAATAATTTTTTTCCTAGTTATACCAGTATTTATTGGAGGCTTTGGAAATTGATTAATTCCATTAATATTAGGTGCTCCTGATATAGCTTTCCCACGAATAAATAATATAAGATTTTGACTCCTCCCTCCAGCTTTAATTCTTCTAGTTAGATCCGCAGCAGTTGAAAAGGGAGCTGGGACAGGTTGAACAGTCTACCCTCCTTTATCTGATAATATAGCCCATGCTGGCCCCTCAGTAGATTTGGCTATTTTTTCTCTTCATTTAGCAGGTATCTCCTCTATTCTTGGCTCAATTAATTTTATTACTACAGTAATTAATATACGATGAAAAGGGCTTCGTCTAGAACGAGTCCCATTATTTGTTTGAGCAGCAAAAATTACTACCATTCTTCTTCTTCTTTCACTTCCTGTATTAGCAGGAGCTATTACAATACTTTTAACAGATCGAAATATTAACACTTCCTTTTTTGATCCTGCAGGAGGAGGCGACCCAATTTTATATCAACATCTCTTTATTGACATCTTGAACGCATATTGCGGCCCCGGGTCACTCCCGGGGCCACGCCCGGCTCAGGGTCGTGTTG-CTTACGGATCGAACCG---------GACGCTC---------------GCG--------TCCG-G---GGCGCCCTGGG----AC-GTC-G--CAGCGC-----------------------------C--------GGA----------------------AGGC-----------------GCTTC-GTCTCCCC-AA-GCACA-GAC------AGG---CGGT-GAGAGCGTG------CT-CGCTCGCGGCGGTGGCT---C----GCGG--G--CGGGGACGGCCGGAC-GC--ATTTTG----TATCGGGCCT--------CCCC---------------GCGT--CG-------------GG-A-------GCCG---------C-CACACGTC---TCTTTGCA-CCTTCGACCTGAGCTCGGACGAGAGT
2382_sp2  ??????????????????????????????????????????ACTTCAATAAGACTTCTTATCCGAATTGAACTTGGACAACCTGGGGCATTCCTGGGAAGAGACCAACTTTATAACACAATTGTTACTGCTCATGCTTTTTTAATAATTTTTTTCCTAGTTATACCAGTATTTATTGGAGGCTTTGGAAATTGATTAATTCCATTAATATTAGGTGCTCCTGATATAGCTTTCCCACGAATAAATAATATAAGATTTTGACTCCTCCCTCCAGCTTTAATTCTTCTAGTTAGATCCGCAGCAGTTGAAAAGGGAGCTGGGACAGGTTGAACAGTCTACCCTCCTTTATCTGATAACATAGCCCATGCTGGCCCCTCAGTAGATTTGGCTATTTTTTCTCTTCATTTAGCAGGTATCTCCTCTATTCTTGGCTCAATTAATTTTATTACTACAGTAATTAATATACGATGAAAAGGGCTTCGTCTAGAACGAGTCCCATTATTTGTTTGAGCAGCAAAAATCACTACCATTCTTCTTCTTCTTTCACTTCCTGTATTAGCAGGAGCTATTACAATACTTTTAACAGATCGAAATATTAACACTTCCTTTTTTGATCCTGCAGGAGGAGGCGACCCAATTTTATATCAACATCTCTTTATTGACATCTTGAACGCATATTGCGGCCCCGGGTCACTCCCGGGGCCACGCCCGGCTCAGGGTCGTGTTG-CTTACGGATCGAACTG---------GAC--TC---------------GCG--------TCCG-G---GGCGCCCTGGG----AC-GTC-G--CAGCGC-----------------------------C--------GGA----------------------AGGC-----------------GCTTC-GTCTCCCC-AA-GCACA-GAC------AGG---CGGT-GAGAGCGTG------CT-CGCTCGCGGCGGTGGCT---C----GCGG--G--CGGGGACGGCCGGAC-GC--A--TTG----CATCGGGCCT--------CCCC---------------GTGT--CG-------------GG-A-------GCCG---------C-CACATGTC---TCTTTGCA-CCTTCGACCTGAGCTCGGACGAGAGT
1207_sp3  ???????????????????????????GGAGGCCTATTAGGCACTTCTATGAGGCTTCTCATTCGAATTGAACTGGGACAACCCGGAGCATTTTTGGGAAGAGATCAACTCTATAACACAATCGTTACTGCTCACGCTTTTTTAATAATTTTCTTCTTAGTAATACCAGTATTTATTGGAGGCTTTGGTAACTGGTTAATCCCATTAATACTTGGTGCTCCAGATATAGCCTTTCCACGAATAAATAACATAAGATTTTGGCTTCTACCGCCAGCTCTAATTCTTTTAGTTAGCTCTGCAGCAGTAGAAAAAGGGGTTGGGACAGGCTGAACAGTATACCCCCCTTTATCCGATAATATAGCACATGCAGGCCCTTCAGTCGATCTCGCAATTTTTTCCCTACATTTAGCAGGAATTTCTTCTATTTTAGGGTCTATCAACTTCATTACAACAGTAATTAACATACGATGAAAAGGCCTACGTTTAGAACGAGTTCCATTATTCGTATGATCAGCAAAAATTACAACTGTTCTTCTTCTTCTCTCTCTTCCCGTATTAGCAGGAGCTATTACAATACTTTTAACAGATCGAAATATTAATACTTCTTTCTTTGATCCAGCAGGAGGAGGAGACCCCATTCTATACCAACACTTATTTATTGACATCTTGAACGCATATTGCGGCCCCGGGTCACTCCCGGGGCCACGCCCGGCTCAGGGTCGTATTG-CTTACAGATCGCGCCG---------GAC--TC---------------GCG--------TCCG-G---GGCGCCCTGGG----AC-GTC-G--CAGCGC-----------------------------CGGCCGTGTGGC----------------------CGGC-----------------GCTTC-GTCTCCCC-AA-GCACA-GAC------AGG---CGGTACAGAGCGTG------CT-CGCTCGCGGCGGTGGCT---C----GCGG--G--CGGGGACGGCCGGAC-GC----GTTG----CATCGGGCCT--------CCCC---------------GCTTTCCG------------CTG-A-------GCCG---------C-CACACGTC---TCTTTGCA-TCTTCGACCTGAGCTCGGACGAGAGC
1310_sp3  ??????????????????????????????????????????ACTTCTATGAGACTTCTCATTCGAATTGAACTGGGGCAACCCGGAGCATTTTTAGGAAGAGATCAACTCTATAACACAATCGTTACTGCTCACGCTTTTTTAATAATTTTCTTCTTAGTAATACCAGTATTTATTGGAGGCTTTGGTAACTGGTTAATCCCATTAATACTTGGTGCTCCAGATATAGCCTTTCCACGAATAAATAACATAAGATTTTGACTTCTACCACCAGCTCTAATTCTTTTAGTTAGCTCTGCAGCAGTAGAAAAAGGGGTTGGGACAGGCTGAACAGTATACCCCCCTTTATCCGATAATATAGCACATGCAGGCCCTTCAGTCGATCTCGCAATTTTTTCCCTACATTTAGCAGGAATTTCTTCTATTTTAGGGTCTATCAACTTCATTACAACAGTAATTAACATACGATGAAAAGGCCTACGTTTAGAACGAGTTCCATTATTCGTATGATCAGCAAAAATTACAACTGTTCTTCTTCTTCTCTCTCTTCCCGTATTAGCAGGAGCTATTACAATACTTTTGACAGATCGAAATATTAATACTTCTTTCTTTGACCCAGCAGGAGGAGGAGACCCCATTCTATACCAACACTTATTTATTGACATCTTGAACGCATATTGCGGCCCCGGGTCACTCCCGGGGCCACGCCCGGCTCAGGGTCGTATTG-CTTACAGATCGCGCCG---------GAC--TC---------------GCG--------TCCG-G---GGCGCCCTGGG----AC-GTC-G--CAGCGC-----------------------------CGGCCGTGTGGC----------------------CGGC-----------------GCTTC-GTCTCCCC-AA-GCACA-GAC------AGG---CGGTACAGAGCGTG------CT-CGCTCGCGGCGGTGGCT---C----GCGG--G--CGGGGACGGCCGGAC-GC----GTTG----CATCGGGCCT--------CCCC---------------GCTTTCCG------------CTG-A-------GCCG---------C-CACACGTC---TCTTTGCA-TCTTCGACCTGAGCTCGGACGAGAGC
2275_sp3  ??????????????????????????????GGCCTATTAGGCACTTCTATGAGGCTTCTCATTCGAATTGAACTGGGACAACCCGGAGCATTTTTAGGAAGAGACCAACTCTATAACACAATCGTTACTGCTCACGCTTTTTTAATAATTTTCTTCTTAGTAATACCAGTATTTATTGGAGGCTTTGGTAACTGGTTAATCCCATTAATACTTGGTGCTCCAGATATAGCCTTTCCACGAATAAATAACATAAGATTTTGGCTTCTACCACCAGCTTTAATTCTTTTAGTTAGCTCTGCAGCAGTAGAAAAAGGGGTTGGAACAGGCTGAACAGTATACCCCCCTTTATCCGATAATATAGCACATGCAGGCCCTTCAGTCGATCTCGCAATTTTTTCCCTACATTTAGCAGGAATTTCTTCTATTTTAGGGTCTATCAACTTCATTACAACAGTAATTAACATACGATGAAAAGGCCTACGTTTAGAACGAGTTCCATTATTCGTATGATCAGCAAAAATTACAACTGTTCTTCTTCTTCTCTCTCTTCCCGTATTAGCAGGAGCTATTACAATACTTTTAACAGATCGAAATATTAATACTTCTTTCTTTGACCCAGCAGGAGGAGGAGACCCCATTCTATACCAACACTTATTTATTGACATCTTGAACGCATATTGCGGCCCCGGGTCACTCCCGGGGCCACGCCCGGCTCAGGGTCGTATTG-CTTACAGATCGCGCCG---------GAC--TC---------------GCG--------TCCG-G---GGCGCCCTGGG----AC-GTC-G--CAGCGC-----------------------------CGACCGGGTGGC----------------------CGGC-----------------GCTTC-GTCTCCCC-AA-GCACA-GAC------AGG---CGGTACAGAGCGTG------CT-CGCTCGCGGCGGTGGCT---C----GCGG--G--CGGGGACGGCCGGAC-GC----GTTG----CATCGGGCCT--------CCCC---------------GCTTTCCG------------CTG-A-------GCCG---------C-CACACGTC---TCTTTGCA-TCTTCGACCTGAGCTCGGACGAGAGC
2285_sp3  ??????????????????????????????GGCCTATTAGGCACTTCTATGAGGCTTCTCATTCGAATTGAACTGGGACAACCCGGAGCATTTTTAGGAAGAGACCAACTCTATAACACAATCGTTACTGCTCACGCTTTTTTAATAATTTTCTTCTTAGTAATACCAGTATTTATTGGAGGCTTTGGTAACTGGTTAATCCCATTAATACTTGGTGCTCCAGATATAGCCTTTCCACGAATAAATAACATAAGATTTTGGCTTCTACCACCAGCTTTAATTCTTTTAGTTAGCTCTGCAGCAGTAGAAAAAGGGGTTGGAACAGGCTGAACAGTATACCCCCCTTTATCCGATAATATAGCACATGCAGGCCCTTCAGTCGATCTCGCAATTTTTTCCCTACATTTAGCAGGAATTTCTTCTATTTTAGGGTCTATCAACTTCATTACAACAGTAATTAACATACGATGAAAAGGCCTACGTTTAGAACGAGTTCCATTATTCGTATGATCAGCAAAAATTACAACTGTTCTTCTTCTTCTCTCTCTTCCCGTATTAGCAGGAGCTATTACAATACTTTTAACAGATCGAAATATTAATACTTCTTTCTTTGACCCAGCAGGAGGAGGAGACCCCATTCTATACCAACACTTATTTATTGACATCTTGAACGCATATTGCGGCCCCGGGTCACTCCCGGGGCCACGCCCGGCTCAGGGTCGTATTG-CTTACAGATCGCGCCG---------GAC--TC---------------GCG--------TCCG-G---GGCGCCCTGGG----AC-GTC-G--CAGCGC-----------------------------CGACCGGGTGGC----------------------CGGC-----------------GCTTC-GTCTCCCC-AA-GCACA-GAC------AGG---CGGTACAGAGCGTG------CT-CGCTCGCGGCGGTGGCT---C----GCGG--G--CGGGGACGGCCGGAC-GC----GTTG----CATCGGGCCT--------CCCC---------------GCTTTCCG------------CTG-A-------GCCG---------C-CACACGTC---TCTTTGCA-TCTTCGACCTGAGCTCGGACGAGAGC
2287_sp3  ??????????????????????????????GGCCTATTAGGCACTTCTATGAGGCTTCTCATTCGAATTGAACTGGGACAACCCGGAGCATTTTTAGGAAGAGACCAACTCTATAACACAATCGTTACTGCTCACGCTTTTTTAATAATTTTCTTCTTAGTAATACCAGTATTTATTGGAGGCTTTGGTAACTGGTTAATCCCATTAATACTTGGTGCTCCAGATATAGCCTTTCCACGAATAAATAACATAAGATTTTGGCTTCTACCACCAGCTTTAATTCTTTTAGTTAGCTCTGCAGCAGTAGAAAAAGGGGTTGGAACAGGCTGAACAGTATACCCCCCTTTATCCGATAATATAGCACATGCAGGCCCTTCAGTCGATCTCGCAATTTTTTCCCTACATTTAGCAGGAATTTCTTCTATTTTAGGGTCTATCAACTTCATTACAACAGTAATTAACATACGATGAAAAGGCCTACGTTTAGAACGAGTTCCATTATTCGTATGATCAGCAAAAATTACAACTGTTCTTCTTCTTCTCTCTCTTCCCGTATTAGCAGGAGCTATTACAATACTTTTAACAGATCGAAATATTAATACTTCTTTCTTTGACCCAGCAGGAGGAGGAGACCCCATTCTATACCAACACTTATTTATTGACATCTTGAACGCATATTGCGGCCCCGGGTCACTCCCGGGGCCACGCCCGGCTCAGGGTCGTATTG-CTTACAGATCGCGCCG---------GAC--TC---------------GCG--------TCCG-G---GGCGCCCTGGG----AC-GTC-G--CAGCGC-----------------------------CGGCCGGGTGGC----------------------CGGC-----------------GCTTC-GTCTCCCC-AA-GCACA-GAC------AGG---CGGTACAGAGCGTG------CT-CGCTCGCGGCGGTGGCT---C----GCGG--G--CGGGGACGGCCGGAC-GC----GTTG----CATCGGGCCT--------CCCC---------------GCTTTCCG------------CTG-A-------GCCG---------C-CACACGTC---TCTTTGCA-TCTTCGACCTGAGCTCGGACGAGAGC
2380_sp3  ACACTATATTTTATTTTAGGGGCATGAGGAGGCCTATTAGGCACTTCTATGAGACTTCTCATTCGAATTGAACTGGGACAACCCGGAGCATTTTTAGGAAGAGATCAACTCTATAACACAATCGTTACTGCTCACGCTTTTTTAATAATTTTCTTCTTAGTAATACCAGTATTTATTGGAGGCTTTGGTAACTGGTTAATCCCATTAATACTTGGTGCTCCAGATATAGCCTTCCCACGAATAAATAACATAAGATTTTGGCTTCTACCACCAGCTCTAATTCTTTTAGTTAGCTCTGCAGCAGTAGAAAAAGGGGTTGGGACAGGCTGAACAGTATACCCCCCTTTATCCGATAATATAGCACATGCAGGTCCTTCAGTCGATCTCGCAATTTTTTCCCTGCATTTAGCAGGAATTTCTTCTATTTTAGGGTCTATCAACTTTATTACAACAGTAATTAACATACGATGAAAAGGCCTACGTTTAGAACGAGTCCCATTATTCGTATGATCAGCAAAAATTACAACTGTTCTTCTTCTTCTCTCTCTTCCCGTATTAGCAGGAGCTATTACAATACTTTTAACAGATCGAAATATTAACACTTCTTTCTTTGACCCAGCAGGAGGAGGGGACCCCATTCTATACCAACACTTATTTATTGACATCTTGAACGCATATTGCGGCCCCGGGTCACTCCCGGGGCCACGCCCGGCTCAGGGTCGTATTG-CTTACAGATCGCGCCG---------GAC--TC---------------GCG--------TCCG-G---GGCGCCCTGGG----AC-GTC-G--CAGCGC-----------------------------CGGCCGTGTGGC----------------------CGGC-----------------GCTTC-GTCTCCCC-AA-GCACA-GAC------AGG---CGGTACAGAGCGTG------CT-CGCTCGCGGCGGTGGCT---C----GCGG--G--CGGGGACGGCCGGAC-GC----GTTG----CATCGGGCCT--------CCCC---------------GCTTTCCG------------CTG-A-------GCCG---------C-CACACGTC---TCTTTGCA-TCTTCGACCTGAGCTCGGACGAGAGC
2463_sp3  ?????????????????????????????????CTATTAGGCACTTCTATGAGGCTTCTCATTCGAATTGAACTGGGACAACCCGGAGCATTTTTAGGAAGGGATCAACTCTATAACACAATCGTTACTGCTCACGCTTTTTTAATAATTTTCTTCTTAGTAATACCAGTATTTATTGGAGGCTTTGGTAACTGGTTAATCCCATTAATACTTGGTGCTCCAGATATAGCCTTCCCACGAATAAATAACATAAGATTTTGGCTTCTACCACCAGCTCTAATTCTTTTAGTTAGCTCTGCAGCAGTAGAAAAAGGGGTTGGGACAGGCTGAACAGTATACCCCCCTTTATCCGATAATATAGCACATGCAGGTCCTTCAGTCGATCTCGCAATTTTTTCCCTACATTTAGCAGGAATTTCTTCTATTTTAGGGTCTATCAACTTTATTACAACAGTAATTAACATACGATGAAAAGGCCTACGTTTAGAACGAGTTCCATTATTCGTATGATCAGCAAAAATTACAACTGTTCTTCTTCTTCTCTCTCTTCCCGTATTAGCAGGAGCTATTACAATACTTTTAACAGATCGAAATATTAATACTTCTTTCTTTGACCCAGCAGGAGGAGGAGACCCCATTCTATACCAACACTTATTTATTGACATCTTGAACGCATATTGCGGCCCCGGGTCACTCCCGGGGCCACGCCCGGCTCAGGGTCGTATTG-CTTACAGATCGCGCCG---------GAC--TC---------------GCG--------TCCG-G---GGCGCCCTGGG----AC-GTC-G--CAGCGC-----------------------------CCGCCGGGTGGC----------------------CGGC-----------------GCTTC-GTCTCCCC-AA-GCACA-GAC------AGG---CGGTACAGAGCGTG------CT-CGCTCGCGGCGGTGGCT---C----GCGG--G--CGGGGACGGCCGGAC-GC----GTTG----CATCGGGCCT--------CCCC---------------GCTTTCCG------------CTG-A-------GCCG---------C-CACACGTC---TCTTTGCA-TCTTCGACCTGAGCTCGGACGAGAGC
2464_sp3  ??????????????????????????????????????????ACTTCTATGAGGCTTCTTATTCGAATTGAACTGGGACAACCCGGAGCATTTTTAGGAAGAGATCAACTCTATAACACAATCGTTACTGCTCACGCTTTTTTAATAATTTTCTTCTTAGTAATACCAGTATTTATTGGAGGCTTTGGTAACTGGTTAATCCCATTAATACTTGGTGCTCCAGATATAGCCTTCCCACGAATAAATAACATAAGATTTTGGCTTCTACCACCAGCTCTAATTCTTTTAGTTAGCTCTGCAGCAGTAGAAAAAGGGGTTGGGACAGGCTGAACAGTATACCCCCCTTTATCTGATAATATAGCACATGCAGGTCCTTCAGTCGATCTCGCAATTTTTTCCCTGCATTTAGCAGGAATTTCTTCTATTTTAGGGTCTATCAACTTTATTACAACAGTAATTAACATACGATGAAAAGGCCTACGTTTAGAACGAGTTCCATTATTCGTATGATCAGCAAAAATTACAACTGTTCTTCTTCTTCTCTCTCTTCCCGTATTAGCAGGAGCTATTACAATACTTTTAACAGATCGAAATATTAATACTTCTTTCTTTGACCCAGCAGGAGGAGGAGACCCCATTCTATACCAACACTTATTTATTGACATCTTGAACGCATATTGCGGCCCCGGGTCACTCCCGGGGCCACGCCCGGCTCAGGGTCGTATTG-CTTACAGATCGCGCCG---------GAC--TC---------------GCG--------TCCG-G---GGCGCCCTGGG----AC-GTC-G--CAGCGC-----------------------------CGACCGGGTGGC----------------------CGGC-----------------GCTTC-GTCTCCCC-AA-GCACA-GAC------AGG---CGGTACAGAGCGTG------CT-CGCTCGCGGCGGTGGCT---C----GCGG--G--CGGGGACGGCCGGAC-GC----GTTG----CATCGGGCCT--------CCCC---------------GCTTTCCG------------CTG-A-------GCCG---------C-CACACGTC---TCTTTGCA-TCTTCGACCTGAGCTCGGACGAGAGC
2465_sp3  ??????????????????????????????????????????ACTTCTATAAGGCTTCTCATTCGAATTGAACTGGGACAACCCGGAGCATTTTTAGGAAGAGATCAACTCTATAACACAATCGTTACTGCTCACGCTTTTTTAATAATTTTCTTCTTAGTAATACCAGTATTTATTGGAGGCTTTGGTAACTGGTTAATCCCATTAATACTTGGTGCTCCAGATATAGCCTTCCCACGAATAAATAACATAAGATTTTGGCTTCTACCACCAGCTCTAATTCTTTTAGTTAGCTCTGCAGCAGTAGAAAAAGGGGTTGGGACAGGCTGAACAGTATACCCCCCTTTATCTGATAATATGGCACATGCAGGTCCTTCAGTCGATCTCGCAATTTTTTCCCTACATTTAGCAGGAATTTCTTCTATTTTAGGGTCTATCAACTTTATTACAACAGTAATTAACATACGATGAAAAGGCCTACGTTTAGAACGAGTTCCATTATTCGTATGATCAGCAAAAATTACAACTGTTCTTCTTCTTCTCTCTCTTCCCGTATTAGCAGGAGCTATTACAATACTTTTAACAGATCGAAATATTAATACTTCTTTCTTTGACCCAGCAGGAGGAGGAGACCCCATTCTATACCAACACTTATTTATTGACATCTTGAACGCATATTGCGGCCCCGGGTCACTCCCGGGGCCACGCCCGGCTCAGGGTCGTATTG-CTTACAGATCGCGCCG---------GAC--TC---------------GCG--------TCCG-G---GGCGCCCTGGG----AC-GTC-G--CAGCGC-----------------------------CCGCCGGGTGGC----------------------CGGC-----------------GCTTC-GTCTCCCC-AA-GCACA-GAC------AGG---CGGTACAGAGCGTG------CT-CGCTCGCGGCGGTGGCT---C----GCGG--G--CGGGGACGGCCGGAC-GC----GTTG----CATCGGGCCT--------CCCC---------------GCTTTCCG------------CTG-A-------GCCG---------C-CACACGTC---TCTTTGCA-TCTTCGACCTGAGCTCGGACGAGAGC
2812_sp3  ???????????????????????????GGAGGCCTATTAGGCACTTCTATGAGGCTTCTCATTCGAATTGAACTGGGACAACCCGGAGCATTTTTAGGAAGAGACCAACTCTATAACACAATCGTTACTGCTCACGCTTTTTTAATAATTTTCTTCTTAGTAATACCAGTATTTATTGGAGGCTTTGGTAACTGATTAATCCCATTAATACTTGGTGCTCCAGATATAGCCTTTCCACGAATAAATAACATAAGATTTTGGCTTCTACCACCAGCTTTAATTCTTTTAGTTAGCTCTGCAGCAGTAGAAAAAGGGGTTGGAACAGGCTGAACAGTATACCCCCCTTTATCCGATAATATAGCACATGCAGGCCCTTCAGTCGATCTCGCAATTTTTTCCCTACATTTAGCAGGAATTTCTTCTATTTTAGGGTCTATCAACTTCATTACAACAGTAATTAACATACGATGAAAAGGCCTACGTTTAGAACGAGTTCCATTATTCGTATGATCAGCAAAAATTACAACTGTTCTTCTTCTTCTCTCTCTTCCCGTATTAGCAGGAGCTATTACAATACTTTTAACAGATCGAAATATTAATACTTCTTTCTTTGACCCAGCAGGAGGAGGAGACCCCATTCTATACCAACACTTATTTATTGACATCTTGAACGCATATTGCGGCCCCGGGTCACTCCCGGGGCCACGCCCGGCTCAGGGTCGTATTG-CTTACAGATCGCGCCG---------GAC--TC---------------GCG--------TCCG-G---GGCGCCCTGGG----AC-GTC-G--CAGCGC-----------------------------CGGCCGTGTGGC----------------------CGGC-----------------GCTTC-GTCTCCCC-AA-GCACA-GAC------AGG---CGGTACAGAGCGTG------CT-CGCTCGCGGCGGTGGCT---C----GCGG--G--CGGGGACGGCCGGAC-GC----GTTG----CATCGGGCCT--------CCCC---------------GCTTTCCG------------CTG-A-------GCCG---------C-CACACGTC---TCTTTGCA-TCTTCGACCTGAGCTCGGACGAGAGC
2814_sp3  ??????????????????????????????GGCCTATTAGGCACTTCTATGAGGCTTCTCATTCGAATTGAACTGGGACAACCCGGAGCATTTTTGGGAAGAGATCAACTCTATAACACAATCGTTACTGCTCACGCTTTTTTAATAATTTTCTTCTTAGTAATACCAGTATTTATTGGAGGCTTTGGTAACTGGTTAATCCCATTAATACTTGGTGCTCCAGATATAGCCTTTCCACGAATAAATAACATAAGATTTTGGCTTCTACCGCCAGCTCTAATTCTTTTAGTTAGCTCTGCAGCAGTAGAAAAAGGGGTTGGGACAGGCTGAACAGTATACCCCCCTTTATCCGATAATATAGCACATGCAGGCCCTTCAGTCGATCTCGCAATTTTTTCCCTACATTTAGCAGGAATTTCTTCTATTTTAGGGTCTATCAACTTCATTACAACAGTAATTAACATACGATGAAAAGGCCTACGTTTAGAACGAGTTCCATTATTCGTATGATCAGCAAAAATTACAACTGTTCTTCTTCTTCTCTCTCTTCCCGTATTAGCAGGAGCTATTACAATACTTTTAACAGATCGAAATATTAATACTTCTTTCTTTGACCCAGCAGGAGGAGGAGACCCCATTCTATACCAACACTTATTTATTGACATCTTGAACGCATATTGCGGCCCCGGGTCACTCCCGGGGCCACGCCCGGCTCAGGGTCGTATTG-CTCACAGATCGCGCCG---------GAC--TC---------------GCG--------TCCG-G---GGCGCCCTGGG----AC-GTC-G--CAGCGC-----------------------------CGGCCGGGCGGC----------------------CGGC-----------------GCTTC-GTCTCCCC-AA-GCGCA-GAC------AGG---CGGT-GAGAGCGTG------CT-CGCTCGCGGCGGTGGCT---CGCGGGCGGGGG--CGGGGACGGCCGGAC-GC----GTCG----CATCGGGCCT--------CCCC---------------GCTTTCCG------------CTG-A-------GCCG---------C-CGCACGTA---TCTTGGCA-TCTTCGACCTGAGCTCGGACGAGAGC
2872_sp3  ???????????????????????????GGAGGCCTATTAGGCACTTCTATAAGGCTTCTCATTCGAATTGAACTGGGACAACCCGGAGCATTTTTAGGAAGAGACCAACTCTATAACACAATCGTTACTGCTCACGCTTTTTTAATAATTTTCTTCTTAGTAATACCAGTATTTATTGGAGGCTTTGGTAACTGGTTAATCCCATTAATACTTGGTGCTCCAGATATAGCCTTTCCACGAATAAATAACATAAGATTTTGGCTTCTACCACCAGCTTTAATTCTTTTAGTTAGCTCTGCAGCAGTAGAAAAAGGGGTTGGGACAGGCTGAACAGTATACCCCCCTTTATCCGATAATATAGCACATGCAGGCCCTTCAGTCGATCTCGCAATTTTTTCCCTACATTTAGCAGGAATTTCTTCTATTTTAGGGTCTATCAACTTCATTACAACAGTAATTAACATACGATGAAAAGGCCTACGTTTAGAACGAGTTCCATTATTCGTATGATCAGCAAAAATTACAACTGTTCTTCTTCTTCTCTCTCTTCCCGTATTAGCAGGAGCTATTACAATACTTTTAACAGATCGAAATATTAATACTTCTTTCTTTGACCCAGCAGGAGGAGGAGATCCCATTCTATACCAACACTTATTTATTGACATCTTGAACGCATATTGCGGCCCCGGGTCACTCCCGGGGCCACGCCCGGCTCAGGGTCGTATTG-CTTACAGATCGCGCCG---------GAC--TC---------------GCG--------TCCG-G---GGCGCCCTGGG----AC-GTC-G--CAGCGC-----------------------------CGGCCGTGTGGC----------------------CGGC-----------------GCTTC-GTCTCCCC-AA-GCACA-GAC------AGG---CGGTACAGAGCGTG------CT-CGCTCGCGGCGGTGGCT---C----GCGG--G--CGGGGACGGCCGGAC-GC----GTTG----CATCGGGCCT--------CCCC---------------GCTTTCCG------------CTG-A-------GCCG---------C-CACACGTC---TCTTTGCA-TCTTCGACCTGAGCTCGGACGAGAGC
2873_sp3  ????????????????????????TGAGGAGGCCTATTAGGCACTTCTATGAGGCTTCTCATTCGAATTGAACTGGGACAACCCGGAGCATTTTTAGGAAGAGACCAACTCTATAACACAATCGTTACTGCTCACGCTTTTTTAATAATTTTCTTCTTAGTAATACCAGTATTTATTGGAGGCTTTGGTAACTGGTTAATCCCATTAATACTTGGTGCTCCAGATATAGCCTTTCCACGAATAAATAACATAAGATTTTGGCTTCTACCACCAGCTTTAATTCTTTTAGTTAGCTCTGCAGCAGTAGAAAAAGGGGTTGGAACAGGCTGAACAGTATACCCCCCTTTATCCGATAATATAGCACATGCAGGCCCTTCAGTCGATCTCGCAATTTTTTCCCTACATTTAGCAGGAATTTCTTCTATTTTAGGGTCTATCAACTTCATTACAACAGTAATTAACATACGATGAAAAGGCCTACGTTTAGAACGAGTTCCATTATTCGTATGATCAGCAAAAATTACAACTGTTCTTCTTCTTCTCTCTCTTCCCGTATTAGCAGGAGCTATTACAATACTTTTAACAGATCGAAATATTAATACTTCTTTCTTTGACCCAGCAGGAGGAGGAGACCCCATTCTATACCAACACTTATTTATTGACATCTTGAACGCATATTGCGGCCCCGGGTCACTCCCGGGGCCACGCCCGGCTCAGGGTCGTATTG-CTTACAGATCGCGCCG---------GAC--TC---------------GCG--------TCCG-G---GGCGCCCTGGG----AC-GTC-G--CAGCGC-----------------------------CGGCCGTGTGGC----------------------CGGC-----------------GCTTC-GTCTCCCC-AA-GCACA-GAC------AGG---CGGTACAGAGCGTG------CT-CGCTCGCGGCGGTGGCT---C----GCGG--G--CGGGGACGGCCGGAC-GC----GTTG----CATCGGGCCT--------CCCC---------------GCTTTCCG------------CTG-A-------GCCG---------C-CACACGTC---TCTTTGCA-TCTTCGACCTGAGCTCGGACGAGAGC
2874_sp3  ???????????????????????????GGAGGCCTATTAGGCACTTCTATGAGACTTCTCATTCGAATTGAACTGGGACAACCCGGAGCATTTTTAGGAAGAGATCAACTCTATAACACAATCGTTACTGCTCACGCTTTTTTAATAATTTTCTTCTTAGTAATACCAGTATTTATTGGAGGCTTTGGTAACTGGTTAATCCCATTAATACTTGGTGCTCCAGATATAGCCTTTCCACGAATAAATAATATAAGATTTTGGCTTCTACCACCAGCTCTAATTCTTTTAGTTAGCTCTGCAGCAGTAGAAAAAGGGGTTGGGACAGGCTGAACAGTATACCCCCCTTTATCCGATAATATAGCACATGCAGGCCCTTCAGTCGATCTCGCAATTTTTTCTCTACATTTAGCAGGAATTTCTTCTATTTTAGGGTCTATCAACTTCATTACAACAGTAATTAACATACGATGAAAAGGCCTACGTTTAGAACGAGTTCCATTATTCGTATGATCAGCAAAAATTACAACTGTTCTTCTTCTTCTCTCTCTTCCCGTATTAGCAGGAGCTATTACGATACTTTTAACAGATCGAAATATTAACACTTCTTTCTTTGACCCAGCAGGAGGAGGAGACCCCATTCTATACCAACACTTATTTATTGACATCTTGAACGCATATTGCGGCCCCGGGTCACTCCCGGGGCCACGCCCGGCTCAGGGTCGTATTG-CTTACAGATCGCGCCG---------GAC--TC---------------GCG--------TCCG-G---GGCGCCCTGGG----AC-GTC-G--CAGCGC-----------------------------CGGCCGTGTGGC----------------------CGGC-----------------GCTTC-GTCTCCCC-AA-GCACA-GAC------AGG---CGGTACAGAGCGTG------CT-CGCTCGCGGCGGTGGCT---C----GCGG--G--CGGGGACGGCCGGAC-GC----GTTG----CATCGGGCCT--------CCCC---------------GCTTTCCG------------CTG-A-------GCCG---------C-CACACGTC---TCTTTGCA-TCTTCGACCTGAGCTCGGACGAGAGC
2876_sp3  ???????????????????????????GGAGGCCTATTAGGCACTTCTATGAGGCTTCTCATTCGAATTGAACTGGGACAACCCGGAGCATTTTTAGGAAGAGACCAACTCTATAACACAATCGTTACTGCTCACGCTTTTTTAATAATTTTCTTCTTAGTAATACCAGTATTTATTGGAGGCTTTGGTAACTGGTTAATCCCATTAATACTTGGTGCTCCAGATATAGCCTTTCCACGAATAAATAACATAAGATTTTGGCTTCTACCACCAGCTTTAATTCTTTTAGTTAGCTCTGCAGCAGTAGAAAAAGGGGTTGGAACAGGCTGAACAGTATACCCCCCTTTATCCGATAATATAGCACATGCAGGCCCTTCAGTCGATCTCGCAATTTTTTCCCTACATTTAGCAGGAATTTCTTCTATTTTAGGGTCTATCAACTTCATTACAACAGTAATTAACATACGATGAAAAGGCCTACGTTTAGAACGAGTTCCATTATTCGTATGATCAGCAAAAATTACAACTGTTCTTCTTCTTCTCTCTCTTCCCGTATTAGCAGGAGCTATTACAATACTTTTAACAGATCGAAATATTAATACTTCTTTCTTTGACCCAGCAGGAGGGGGAGACCCCATTCTATACCAACACTTATTTATTGACATCTTGAACGCATATTGCGGCCCCGGGTCACTCCCGGGGCCACGCCCGGCTCAGGGTCGTATTG-CTTACAGATCGCGCCG---------GAC--TC---------------GCG--------TCCG-G---GGCGCCCTGGG----AC-GTC-G--CAGCGC-----------------------------CGGCCGTGTGGC----------------------CGGC-----------------GCTTC-GTCTCCCC-AA-GCACA-GAC------AGG---CGGTACAGAGCGTG------CT-CGCTCGCGGCGGTGGCT---C----GCGG--G--CGGGGACGGCCGGAC-GC----GTTG----CATCGGGCCT--------CCCC---------------GCTTTCCG------------CTG-A-------GCCG---------C-CACACGTC---TCTTTGCA-TCTTCGACCTGAGCTCGGACGAGAGC
2877_sp3  ??????????????????????????????GGCCTATTAGGCACTTCTATGAGACTTCTCATTCGAATTGAACTGGGACAACCCGGAGCATTTTTAGGAAGAGATCAACTCTATAACACAATCGTTACTGCTCACGCTTTTTTAATAATTTTCTTCTTAGTAATACCAGTATTTATTGGAGGCTTTGGTAACTGGTTAATCCCATTAATACTTGGTGCTCCAGATATAGCCTTTCCACGAATAAATAACATAAGATTTTGGCTTCTACCACCAGCTCTAATTCTTTTAGTTAGCTCTGCAGCAGTAGAAAAAGGGGTTGGGACAGGCTGAACAGTATACCCCCCTCTATCCGATAATATAGCACATGCAGGCCCTTCAGTCGATCTCGCAATTTTTTCTCTACATCTAGCAGGAATTTCTTCTATTTTAGGGTCTATCAACTTCATTACAACAGTAATTAACATACGATGAAAAGGCCTACGTTTAGAACGAGTTCCATTATTCGTATGATCAGCAAAAATTACAACTGTTCTTCTTCTTCTCTCTCTTCCCGTATTAGCAGGAGCTATTACAATACTTTTAACAGATCGAAATATTAACACTTCTTTCTTTGACCCAGCAGGAGGAGGAGACCCCATTCTATACCAACACTTATTTATTGACATCTTGAACGCATATTGCGGCCCCGGGTCACTCCCGGGGCCACGCCCGGCTCAGGGTCGTATTG-CTTACAGATCGCGCCG---------GAC--TC---------------GCG--------TCCG-G---GGCGCCCTGGG----AC-GTC-G--CAGCGC-----------------------------CGGCCGTGTGGC----------------------CGGC-----------------GCTTC-GTCTCCCC-AA-GCACA-GAC------AGG---CGGTACAGAGCGTG------CT-CGCTCGCGGCGGTGGCT---C----GCGG--G--CGGGGACGGCCGGAC-GC----GTTG----CATCGGGCCT--------CCCC---------------GCTTTCCG------------CTG-A-------GCCG---------C-CACACGTC---TCTTTGCA-TCTTCGACCTGAGCTCGGACGAGAGC
2878_sp3  ???????????????????????????GGAGGCCTATTAGGCACTTCTATGAGGCTTCTCATTCGAATTGAACTGGGACAACCCGGAGCATTTTTAGGAAGAGACCAACTCTATAACACAATCGTTACTGCTCACGCTTTTTTAATAATTTTCTTCTTAGTAATACCAGTATTTATTGGAGGCTTTGGTAACTGGTTAATCCCATTAATACTTGGTGCTCCAGATATAGCCTTTCCACGAATAAATAACATAAGATTTTGGCTTCTACCACCAGCTTTAATTCTTTTAGTTAGCTCTGCAGCAGTAGAAAAAGGGGTTGGAACAGGCTGAACAGTATACCCCCCTTTATCCGATAATATAGCACATGCAGGCCCTTCAGTCGATCTCGCAATTTTTTCCCTACATTTAGCAGGAATTTCTTCTATTTTAGGGTCTATCAACTTCATTACAACAGTAATTAACATACGATGAAAAGGCCTACGTTTAGAACGAGTTCCATTATTCGTATGATCAGCAAAAATTACAACTGTTCTTCTTCTTCTCTCTCTTCCCGTATTAGCAGGAGCTATTACAATACTTTTAACAGATCGAAATATTAATACTTCTTTCTTTGACCCAGCAGGAGGAGGAGACCCCATTCTATACCAACACTTATTTATTGACATCTTGAACGCATATTGCGGCCCCGGGTCACTCCCGGGGCCACGCCCGGCTCAGGGTCGTATTG-CTTACAGATCGCGCCG---------GAC--TC---------------GCG--------TCCG-G---GGCGCCCTGGG----AC-GTC-G--CAGCGC-----------------------------CGGCCGCGTGGC----------------------CGGC-----------------GCTTC-GTCTCCCC-AA-GCACA-GAC------AGG---CGGTACAGAGCGTG------CT-CGCTCGCGGCGGTGGCT---C----GCGG--G--CGGGGACGGCCGGAC-GC----GTTG----CATCGGGCCT--------CCCC---------------GCTTTCCG------------CTG-A-------GCCG---------C-CACACGTC---TCTTTGCA-TCTTCGACCTGAGCTCGGACGAGAGC
2879_sp3  ???????????????????????????GGAGGCCTATTAGGCACTTCTATGAGGCTTCTCATTCGAATTGAACTGGGACAACCCGGAGCATTTTTAGGAAGAGATCAACTCTATAACACAATCGTTACTGCTCACGCTTTTTTAATAATTTTCTTCTTAGTAATACCAGTATTTATTGGAGGCTTTGGTAACTGGTTAATCCCATTAATACTTGGTGCTCCAGATATAGCCTTTCCACGAATAAATAACATAAGATTTTGGCTTCTACCACCAGCTCTAATTCTTTTAGTTAGCTCTGCTGCAGTAGAAAAAGGGGTTGGGACAGGCTGAACAGTATACCCCCCTTTATCCGATAACATAGCACATGCAGGCCCTTCAGTCGATCTCGCAATTTTTTCCCTACATTTAGCAGGAATTTCTTCTATTTTAGGGTCTATCAACTTCATTACAACAGTAATTAATATACGATGAAAAGGCCTACGTTTAGAACGAGTTCCATTATTCGTATGATCAGCAAAAATTACAACTGTTCTTCTTCTTCTCTCTCTTCCCGTATTAGCAGGAGCTATTACAATACTTTTGACAGATCGAAATATTAATACTTCTTTCTTTGATCCAGCAGGAGGAGGAGACCCCATTCTATACCAACACTTATTTATTGACATCTTGAACGCATATTGCGGCCCCGGGTCACTCCCGGGGCCACGCCCGGCTCAGGGTCGTATTG-CTTACAGATCGCGCCG---------GAC--TC---------------GCG--------TCCG-G---GGCGCCCTGGG----AC-GTC-G--CAGCGC-----------------------------CGGCCGTGTGGC----------------------CGGC-----------------GCTTC-GTCTCCCC-AA-GCACA-GAC------AGG---CGGTACAGAGCGTG------CT-CGCTCGCGGCGGTGGCT---C----GCGG--G--CGGGGACGGCCGGAC-GC----GTTG----CATCGGGCCT--------CCCC---------------GCTTTCCG------------CTG-A-------GCCG---------C-CACACGTC---TCTTTGCA-TCTTCGACCTGAGCTCGGACGAGAGC
2880_sp3  ???????????????????????????GGAGGCCTATTAGGCACTTCTATGAGGCTTCTCATTCGAATTGAACTGGGGCAACCCGGAGCATTTTTAGGAAGAGATCAACTCTATAACACAATCGTTACTGCCCACGCTTTTTTAATAATTTTCTTCTTAGTAATACCAGTATTTATTGGAGGCTTTGGTAACTGGTTAATCCCATTAATACTTGGTGCTCCAGATATAGCCTTTCCACGAATAAATAACATAAGATTTTGGCTTCTACCACCAGCTCTAATTCTTTTAGTTAGCTCTGCAGCAGTAGAAAAAGGGGTTGGGACAGGCTGAACAGTATACCCCCCTTTATCCGATAATATAGCACATGCAGGCCCTTCAGTCGATCTCGCAATTTTTTCCCTACATTTAGCAGGAATTTCTTCTATTTTAGGGTCTATCAACTTCATTACAACAGTAATTAACATACGATGAAAAGGCCTACGTTTAGAACGAGTTCCATTATTCGTATGATCAGCAAAAATTACAACTGTTCTTCTTCTTCTCTCTCTTCCCGTATTAGCAGGAGCTATTACAATACTTTTAACAGATCGAAATATTAATACTTCTTTCTTTGACCCAGCAGGAGGAGGAGACCCCATTCTATACCAACACTTATTTATTGACATCTTGAACGCATATTGCGGCCCCGGGTCACTCCCGGGGCCACGCCCGGCTCAGGGTCGTATTG-CTTACAGATCGCGCCG---------GAC--TC---------------GCG--------TCCG-G---GGCGCCCTGGG----AC-GTC-G--CAGCGC-----------------------------CGGCCGTGTGGC----------------------CGGC-----------------GCTTC-GTCTCCCC-AA-GCACA-GAC------AGG---CGGTACAGAGCGTG------CT-CGCTCGCGGCGGTGGCT---C----GCGG--G--CGGGGACGGCCGGAC-GC----GTTG----CATCGGGCCT--------CCCC---------------GCTTTCCG------------CTG-A-------GCCG---------C-CACACGTC---TCTTTGCA-TCTTCGACCTGAGCTCGGACGAGAGC
2881_sp3  ???????????????????????????GGAGGCCTATTAGGCACTTCTATGAGGCTTCTCATTCGAATTGAACTGGGGCAACCCGGAGCATTTTTAGGAAGAGATCAACTCTATAACACAATCGTTACTGCTCACGCTTTTTTAATAATTTTCTTCTTAGTAATACCAGTATTTATTGGAGGCTTTGGTAATTGGTTAATCCCATTAATACTTGGTGCTCCAGATATAGCCTTTCCACGAATAAATAACATAAGATTTTGGCTTCTACCGCCAGCTCTAATTCTTTTAGTTAGCTCTGCAGCAGTAGAAAAAGGGGTTGGGACAGGCTGAACAGTATACCCCCCTTTATCCGATAATATAGCACATGCAGGCCCTTCAGTCGATCTCGCAATTTTTTCCCTACATTTAGCAGGAATTTCTTCTATTTTAGGGTCTATCAACTTCATTACAACAGTAATTAACATACGATGAAAAGGCCTACGTTTAGAACGAGTTCCATTATTCGTATGATCAGCAAAAATTACAACTGTTCTTCTTCTTCTCTCTCTTCCCGTATTAGCAGGAGCTATTACAATACTTTTAACAGATCGAAATATTAATACTTCTTTCTTTGACCCAGCAGGAGGAGGAGACCCCATTCTATACCAACACTTATTTATTGACATCTTGAACGCATATTGCGGCCCCGGGTCACTCCCGGGGCCACGCCCGGCTCAGGGTCGTATTG-CTTACAGATCGCGCCG---------GAC--TC---------------GCG--------TCCG-G---GGCGCCCTGGG----AC-GTC-G--CAGCGC-----------------------------CGGCCGTGTGGC----------------------CGGC-----------------GCTTC-GTCTCCCC-AA-GCACA-GAC------AGG---CGGTACAGAGCGTG------CT-CGCTCGCGGCGGTGGCT---C----GCGG--G--CGGGGACGGCCGGAC-GC----GTTG----CATCGGGCCT--------CCCC---------------GCTTTCCG------------CTG-A-------GCCG---------C-CACACGTC---TCTTTGCA-TCTTCGACCTGAGCTCGGACGAGAGC
2882_sp3  ???????????????????????????GGAGGCCTATTAGGCACTTCTATGAGGCTTCTCATTCGAATTGAACTGGGACAACCCGGAGCATTTTTAGGAAGAGATCAACTCTATAACACAATCGTTACTGCTCACGCTTTTTTAATAATTTTCTTCTTAGTAATACCAGTATTTATTGGAGGCTTTGGTAACTGGTTAATCCCATTAATACTTGGTGCTCCAGATATAGCCTTTCCACGAATAAATAACATAAGATTTTGGCTTCTACCACCAGCTCTAATTCTTTTAGTTAGCTCTGCAGCAGTAGAAAAAGGGGTTGGGACAGGCTGAACAGTATACCCCCCTTTATCCGATAACATAGCACATGCAGGCCCTTCAGTCGATCTCGCAATTTTTTCCCTACATTTAGCAGGAATTTCTTCTATTTTAGGGTCTATCAACTTCATTACAACAGTAATTAACATACGATGAAAAGGCCTACGTTTAGAACGAGTTCCATTATTCGTATGATCAGCAAAAATTACAACTGTTCTTCTTCTTCTCTCTCTTCCCGTATTAGCAGGAGCTATTACAATACTTTTAACAGATCGAAATATTAACACTTCTTTCTTTGACCCAGCAGGAGGAGGAGACCCCATTCTATACCAACACTTATTTATTGACATCTTGAACGCATATTGCGGCCCCGGGTCACTCCCGGGGCCACGCCCGGCTCAGGGTCGTATTG-CTTACAGATCGCGCCG---------GAC--TC---------------GCG--------TCCG-G---GGCGCCCTGGG----AC-GTC-G--CAGCGC-----------------------------CGGCCGTGTGGC----------------------CGGC-----------------GCTTC-GTCTCCCC-AA-GCACA-GAC------AGG---CGGTACAGAGCGTG------CT-CGCTCGCGGCGGTGGCT---C----GCGG--G--CGGGGACGGCCGGAC-GC----GTTG----CATCGGGCCT--------CCCC---------------GCTTTCCG------------CTG-A-------GCCG---------C-CACACGTC---TCTTTGCA-TCTTCGACCTGAGCTCGGACGAGAGC
2883_sp3  ???????????????????????????GGAGGCCTATTAGGCACTTCTATGAGGCTTCTCATTCGAATTGAACTGGGGCAACCCGGAGCATTTTTAGGAAGAGACCAACTCTATAACACAATTGTTACTGCTCACGCTTTTTTAATAATTTTCTTCTTAGTAATACCAGTATTTATTGGAGGCTTTGGTAACTGGTTAATCCCATTAATACTTGGTGCTCCAGATATAGCCTTTCCACGAATAAATAACATAAGATTTTGGCTTCTACCACCAGCTTTAATTCTTTTAGTTAGCTCTGCAGCAGTAGAAAAAGGGGTTGGAACAGGCTGAACAGTATACCCCCCTTTATCCGATAATATAGCACATGCAGGCCCTTCAGTCGATCTCGCAATTTTTTCCCTACATTTAGCAGGAATTTCTTCTATTTTAGGGTCTATCAACTTCATTACAACAGTAATTAACATACGATGAAAAGGCCTACGTTTAGAACGAGTTCCATTATTCGTATGATCAGCAAAAATTACAACTGTTCTTCTTCTTCTCTCTCTTCCCGTATTAGCAGGGGCTATTACAATACTTTTAACAGATCGAAATATTAATACTTCTTTCTTTGACCCAGCAGGAGGAGGAGACCCCATTCTATACCAACACTTATTTATTGACATCTTGAACGCATATTGCGGCCCCGGGTCACTCCCGGGGCCACGCCCGGCTCAGGGTCGTATTG-CTTACAGATCGCGCCG---------GAC--TC---------------GCG--------TCCG-G---GGCGCCCTGGG----AC-GTC-G--CAGCGC-----------------------------CGGCCGTGTGGC----------------------CGGC-----------------GCTTC-GTCTCCCC-AA-GCACA-GAC------AGG---CGGTACAGAGCGTG------CT-CGCTCGCGGCGGTGGCT---C----GCGG--G--CGGGGACGGCCGGAC-GC----GTTG----CATCGGGCCT--------CCCC---------------GCTTACCG------------CTG-A-------GCCG---------C-CACACGTC---TCTTTGCA-TCTTCGACCTGAGCTCGGACGAGAGC
2885_sp3  ??????????????????????????????GGCCTATTAGGCACTTCTATGAGACTTCTCATTCGAATTGAACTGGGACAACCCGGAGCATTTTTAGGAAGAGATCAACTCTATAACACAATCGTTACTGCTCACGCTTTTTTAATAATTTTCTTCTTAGTAATACCAGTATTTATTGGAGGCTTTGGTAACTGGTTAATCCCATTAATACTTGGTGCTCCAGACATAGCCTTTCCACGAATAAATAACATAAGATTTTGGCTTCTACCACCAGCTCTAATTCTTTTAGTTAGCTCTGCAGCAGTAGAAAAAGGGGTTGGGACAGGCTGAACAGTATACCCCCCTTTATCCGATAATATAGCACATGCAGGCCCTTCAGTCGATCTCGCAATTTTTTCCCTACATTTAGCAGGAATTTCTTCTATTTTAGGGTCTATCAACTTCATTACAACAGTAATTAACATACGATGAAAAGGCCTACGTTTAGAACGAGTTCCATTATTCGTATGATCAGCAAAAATTACAACTGTTCTTCTTCTTCTCTCTCTTCCCGTATTAGCAGGAGCTATTACAATACTTTTGACAGATCGAAATATTAATACTTCTTTCTTTGACCCAGCAGGAGGAGGAGACCCCATTCTATACCAACACTTATTTATTGACATCTTGAACGCATATTGCGGCCCCGGGTCACTCCCGGGGCCACGCCCGGCTCAGGGTCGTATTG-CTTACAGATCGCGCCG---------GAC--TC---------------GCG--------TCCG-G---GGCGCCCTGGG----AC-GTC-G--CAGCGC-----------------------------CGGCCGTGTGGC----------------------CGGC-----------------GCTTC-GTCTCCCC-AA-GCACA-GAC------AGG---CGGTACAGAGCGTG------CT-CGCTCGCGGCGGTGGCT---C----GCGG--G--CGGGGACGGCCGGAC-GC----GTTG----CATCGGGCCT--------CCCC---------------GCTTTCCG------------CTG-A-------GCCG---------C-CACACGTC---TCTTTGCA-TCTTCGACCTGAGCTCGGACGAGAGC
2886_sp3  ??????????????????????????????GGCCTATTAGGCACTTCTATGAGGCTTCTCATTCGAATTGAACTGGGACAACCCGGAGCATTTTTAGGGAGAGACCAACTCTATAACACAATCGTTACTGCTCACGCTTTTTTAATAATTTTCTTCTTAGTAATACCAGTATTTATTGGAGGCTTTGGTAACTGGTTAATCCCATTAATACTTGGTGCTCCAGATATAGCCTTTCCACGAATAAATAACATAAGATTTTGGCTTCTACCACCAGCTTTAATTCTTTTAGTTAGCTCTGCAGCAGTAGAAAAAGGGGTTGGAACAGGCTGAACAGTATACCCCCCTTTATCCGATAATATAGCACATGCAGGCCCTTCAGTCGATCTCGCAATTTTTTCCCTACATTTAGCAGGAATTTCTTCTATTTTAGGGTCTATCAACTTCATTACAACAGTAATTAACATACGATGAAAAGGCCTACGTTTAGAACGAGTTCCATTATTCGTATGATCAGCAAAAATTACAACTGTTCTTCTTCTTCTCTCTCTTCCCGTATTAGCAGGAGCTATTACAATACTTTTAACAGATCGAAATATTAATACTTCTTTCTTTGACCCAGCAGGAGGAGGAGACCCCATTCTATACCAACACTTATTTATTGACATCTTGAACGCATATTGCGGCCCCGGGTCACTCCCGGGGCCACGCCCGGCTCAGGGTCGTATTG-CTTACAGATCGCGCCG---------GAC--TC---------------GCG--------TCCG-G---GGCGCCCTGGG----AC-GTC-G--CAGCGC-----------------------------CGGCCGTGTGGC----------------------CGGC-----------------GCTTC-GTCTCCCC-AA-GCACA-GAC------AGG---CGGTACAGAGCGTG------CT-CGCTCGCGGCGGTGGCT---C----GCGG--G--CGGGGACGGCCGGAC-GC----GTTG----CATCGGGCCT--------CCCC---------------GCTTTCCG------------CTG-A-------GCCG---------C-CACACGTC---TCTTTGCA-TCTTCGACCTGAGCTCGGACGAGAGC
2887_sp3  ?????????????????????????????????CTATTAGGCACTTCTATGAGGCTTCTCATTCGAATTGAACTGGGACAACCCGGAGCATTTTTAGGAAGAGACCAACTCTATAACACAATCGTTACTGCTCACGCTTTTTTAATAATTTTCTTCTTAGTAATACCAGTATTTATTGGAGGCTTTGGTAACTGGTTAATCCCATTAATACTTGGTGCCCCAGATATAGCCTTTCCACGAATAAATAACATAAGATTTTGGCTTCTACCACCAGCTTTAATTCTTTTAGTTAGCTCTGCAGCAGTAGAAAAAGGGGTTGGAACAGGCTGAACAGTATACCCCCCTTTATCCGATAATATAGCACATGCAGGCCCTTCAGTCGATCTCGCAATTTTTTCCCTACATTTAGCAGGAATTTCTTCTATTTTAGGGTCTATCAACTTCATTACAACAGTAATTAACATACGATGAAAAGGCCTACGTTTAGAACGAGTTCCATTATTCGTATGATCAGCAAAAATTACAACTGTTCTTCTTCTTCTCTCTCTTCCCGTATTAGCAGGAGCTATTACAATACTTTTAACAGATCGAAATATTAATACTTCTTTCTTTGACCCAGCAGGAGGAGGAGACCCCATTCTATACCAACACTTATTTATTGACATCTTGAACGCATATTGCGGCCCCGGGTCACTCCCGGGGCCACGCCCGGCTCAGGGTCGTATTG-CTTACAGATCGCGCCG---------GAC--TC---------------GCG--------TCCG-G---GGCGCCCTGGG----AC-GTC-G--CAGCGC-----------------------------CGGCCGTGTGGC----------------------CGGC-----------------GCTTC-GTCTCCCC-AA-GCACA-GAC------AGG---CGGTACAGAGCGTG------CT-CGCTCGCGGCGGTGGCT---C----GCGG--G--CGGGGACGGCCGGAC-GC----GTTG----CATCGGGCCT--------CCCC---------------GCTTTCCG------------CTG-A-------GCCG---------C-CACACGTC---TCTTTGCA-TCTTCGACCTGAGCTCGGACGAGAGC
2888_sp3  ???????????????????????????GGAGGCCTATTAGGCACTTCTATGAGGCTTCTCATTCGAATTGAACTGGGACAACCCGGAGCATTTTTAGGAAGAGATCAACTCTATAACACAATCGTTACTGCTCACGCTTTTTTAATAATTTTCTTCTTAGTAATACCAGTATTTATTGGAGGCTTTGGTAACTGGTTAATCCCATTAATACTTGGTGCTCCAGATATAGCCTTTCCACGAATAAATAACATAAGATTTTGGCTTCTACCACCAGCTCTAATTCTTTTAGTTAGCTCTGCAGCAGTAGAAAAAGGGGTTGGGACAGGCTGAACAGTATACCCCCCTTTATCTGATAACATAGCACATGCAGGCCCTTCAGTCGATCTCGCAATTTTTTCCCTACATTTAGCAGGAATTTCTTCTATTTTAGGGTCTATCAACTTCATTACAACAGTAATTAACATACGATGAAAAGGCCTACGTTTAGAACGAGTTCCATTATTCGTGTGATCAGCAAAAATTACAACTGTTCTTCTTCTTCTCTCTCTTCCCGTATTAGCAGGAGCTATTACAATACTTTTGACAGATCGAAATATTAATACTTCTTTCTTTGACCCAGCAGGAGGAGGAGACCCCATTCTATACCAACACTTATTTATTGACATCTTGAACGCATATTGCGGCCCCGGGTCACTCCCGGGGCCACGCCCGGCTCAGGGTCGTATTG-CTTACAGATCGCGCCG---------GAC--TC---------------GCG--------TCCG-G---GGCGCCCTGGG----AC-GTC-G--CAGCGC-----------------------------CGGCCGTGTGGC----------------------CGGC-----------------GCTTC-GTCTCCCC-AA-GCACA-GAC------AGG---CGGTACAGAGCGTG------CT-CGCTCGCGGCGGTGGCT---C----GCGG--G--CGGGGACGGCCGGAC-GC----GTTG----CATCGGGCCT--------CCCC---------------GCTTTCCG------------CTG-A-------GCCG---------C-CACACGTC---TCTTTGCA-TCTTCGACCTGAGCTCGGACGAGAGC
2889_sp3  ???????????????????????????GGAGGCCTATTAGGCACTTCTATGAGACTTCTTATTCGAATTGAACTGGGGCAACCCGGAGCATTTTTAGGAAGAGATCAACTCTATAACACAATCGTTACTGCTCACGCTTTTTTAATAATTTTCTTCTTAGTAATACCAGTATTTATTGGAGGCTTTGGTAACTGGTTAATCCCATTAATACTTGGTGCTCCAGATATAGCCTTTCCACGAATAAATAATATAAGATTTTGGCTTCTACCACCAGCTCTAATTCTTTTAGTTAGCTCTGCAGCAGTAGAAAAAGGGGTTGGGACAGGCTGAACAGTATACCCCCCTTTATCCGATAATATAGCACATGCAGGCCCTTCAGTCGATCTCGCAATTTTTTCCCTACATTTAGCAGGAATTTCTTCTATTTTAGGGTCTATCAACTTCATTACAACAGTAATTAACATACGATGAAAAGGCCTACGTTTAGAACGAGTTCCATTATTCGTATGATCAGCAAAAATTACAACTGTTCTTCTTCTTCTCTCTCTTCCCGTATTAGCAGGAGCTATTACAATACTTTTGACAGATCGAAATATTAATACTTCTTTCTTTGACCCAGCAGGAGGAGGAGACCCCATTCTATACCAACACTTATTTATTGACATCTTGAACGCATATTGCGGCCCCGGGTCACTCCCGGGGCCACGCCCGGCTCAGGGTCGTATTG-CTTACAGATCGCGCCG---------GAC--TC---------------GCG--------TCCG-G---GGCGCCCTGGG----AC-GTC-G--CAGCGC-----------------------------CGGCCGTGTGGC----------------------CGGC-----------------GCTTC-GTCTCCCC-AA-GCACA-GAC------AGG---CGGTACAGAGCGTG------CT-CGCTCGCGGCGGTGGCT---C----GCGG--G--CGGGGACGGCCGGAC-GC----GTTG----CATCGGGCCT--------CCCC---------------GCTTTCCG------------CTG-A-------GCCG---------C-CACACGTC---TCTTTGCA-TCTTCGACCTGAGCTCGGACGAGAGC
2890_sp3  ??????????????????????????????GGCCTATTAGGCACTTCTATGAGGCTTCTCATTCGAATTGAACTGGGACAACCCGGAGCATTTTTAGGAAGAGACCAACTCTATAACACAATCGTTACTGCTCACGCTTTTTTAATAATTTTCTTCTTAGTAATACCAGTATTTATTGGAGGCTTTGGTAACTGGTTAATCCCATTAATACTTGGTGCTCCAGATATAGCCTTTCCACGAATAAATAACATAAGATTTTGGCTTCTACCACCAGCTTTAATTCTTTTAGTTAGCTCTGCAGCAGTAGAAAAAGGGGTTGGGACAGGCTGAACAGTATACCCCCCTTTATCCGATAATATAGCACATGCAGGCCCTTCAGTCGATCTCGCAATTTTTTCCCTACATTTAGCAGGAATTTCTTCTATTTTAGGGTCTATCAACTTCATTACAACAGTAATTAACATACGATGAAAAGGCCTACGTTTAGAACGAGTTCCATTATTCGTATGATCAGCAAAAATTACAACTGTTCTTCTTCTTCTCTCTCTTCCCGTATTAGCAGGAGCTATTACAATACTTTTAACAGATCGAAATATTAATACTTCTTTCTTTGACCCAGCAGGAGGAGGAGACCCCATTCTATACCAACACTTATTTATTGACATCTTGAACGCATATTGCGGCCCCGGGTCACTCCCGGGGCCACGCCCGGCTCAGGGTCGTATTG-CTTACAGATCGCGCCG---------GAC--TC---------------GCG--------TCCG-G---GGCGCCCTGGG----AC-GTC-G--CAGCGC-----------------------------CGGCCGTGTGGC----------------------CGGC-----------------GCTTC-GTCTCCCC-AA-GCACA-GAC------AGG---CGGTACAGAGCGTG------CT-CGCTCGCGGCGGTGGCT---C----GCGG--G--CGGGGACGGCCGGAC-GC----GTTG----CATCGGGCCT--------CCCC---------------GCTTTCCG------------CTG-A-------GCCG---------C-CACACGTC---TCTTTGCA-TCTTCGACCTGAGCTCGGACGAGAGC
2891_sp3  ????????????????????????TGAGGAGGCCTATTAGGCACTTCTATGAGGCTTCTCATTCGAATTGAACTGGGACAACCCGGAGCATTTTTAGGAAGAGACCAACTCTATAACACAATCGTTACTGCTCACGCTTTTTTAATAATTTTCTTCTTAGTAATACCAGTATTTATTGGAGGCTTTGGTAACTGGTTAATCCCATTAATACTTGGTGCTCCAGATATAGCCTTTCCACGAATAAATAACATAAGATTTTGGCTTCTACCACCAGCTTTAATTCTTTTAGTTAGCTCTGCAGCAGTAGAAAAAGGGGTTGGAACAGGCTGAACAGTATACCCCCCTTTATCCGATAATATAGCACATGCAGGCCCTTCAGTCGATCTCGCAATTTTTTCCCTACATTTAGCAGGAATTTCTTCTATTTTAGGGTCTATCAACTTCATTACAACAGTAATTAACATACGATGAAAAGGCCTACGTTTAGAACGAGTTCCATTATTCGTATGATCAGCAAAAATTACAACTGTTCTTCTTCTTCTCTCTCTTCCCGTATTAGCAGGAGCTATTACAATACTTTTAACAGATCGAAATATTAATACTTCTTTCTTTGACCCAGCAGGAGGAGGGGACCCCATTCTATACCAACACTTATTTATTGACATCTTGAACGCATATTGCGGCCCCGGGTCACTCCCGGGGCCACGCCCGGCTCAGGGTCGTATTG-CTTACAGATCGCGCCG---------GAC--TC---------------GCG--------TCCG-G---GGCGCCCTGGG----AC-GTC-G--CAGCGC-----------------------------CGGCCGTGTGGC----------------------CGGC-----------------GCTTC-GTCTCCCC-AA-GCACA-GAC------AGG---CGGTACAGAGCGTG------CT-CGCTCGCGGCGGTGGCT---C----GCGG--G--CGGGGACGGCCGGAC-GC----GTTG----CATCGGGCCT--------CCCC---------------GCTTTCCG------------CTG-A-------GCCG---------C-CACACGTC---TCTTTGCA-TCTTCGACCTGAGCTCGGACGAGAGC
2901_sp3  ???????????????????????????GGAGGCCTATTAGGCACTTCTATGAGACTTCTCATTCGAATTGAACTGGGGCAACCCGGAGCATTTTTAGGAAGAGATCAACTCTATAACACAATCGTTACTGCTCACGCTTTTTTAATAATTTTCTTCTTAGTAATACCAGTATTTATTGGAGGCTTTGGTAACTGGTTAATCCCATTAATACTTGGTGCTCCAGATATAGCCTTTCCACGAATAAATAACATAAGATTTTGGCTTCTACCACCAGCTCTAATTCTTTTAGTTAGCTCTGCAGCAGTAGAAAAAGGGGTTGGGACAGGCTGAACAGTATACCCCCCTTTATCTGATAATATAGCACATGCTGGTCCTTCAGTAGATCTCGCAATTTTTTCCCTACATTTAGCAGGAATTTCTTCTATTTTAGGGTCTATCAACTTCATTACAACAGTAATTAACATACGATGAAAAGGCCTACGTTTAGAACGAGTTCCATTATTCGTATGATCAGCAAAAATTACAACTGTTCTTCTTCTTCTCTCTCTTCCCGTATTAGCAGGAGCTATTACAATACTTTTAACAGATCGAAATATTAATACTTCTTTCTTTGACCCGGCAGGAGGAGGAGACCCCATTCTATACCAACACTTATTTATTGACATCTTGAACGCATATTGCGGCCCCGGGTCACTCCCGGGGCCACGCCCGGCTCAGGGTCGTATTG-CTTACAGATCGCGCCG---------GAC--TC---------------GCG--------TCCG-G---GGCGCCCTGGG----AC-GTC-G--CAGCGC-----------------------------CGGCCGTGTGGC----------------------CGGC-----------------GCTTC-GTCTCCCC-AA-GCACA-GAC------AGG---CGGTACAGAGCGTG------CT-CGCTCGCGGCGGTGGCT---C----GCGG--G--CGGGGACGGCCGGAC-GC----GTTG----CATCGGGCCT--------CCCC---------------GCTTTCCG------------CTG-A-------GCCG---------C-CACACGTC---TCTTTGCA-TCTTCGACCTGAGCTCGGACGAGAGC
2906_sp3  ??????????????????????????????GGCCTATTAGGCACTTCTATGAGGCTTCTCATTCGAATTGAACTGGGACAACCCGGAGCATTTTTAGGAAGAGATCAACTCTATAACACAATCGTTACTGCTCACGCTTTTTTAATAATTTTCTTCTTAGTAATACCAGTATTTATTGGAGGCTTTGGTAACTGGTTAATCCCATTAATACTTGGTGCTCCAGATATAGCCTTTCCACGAATAAATAACATAAGATTTTGGCTTCTACCACCAGCTCTAATTCTTTTAGTTAGCTCTGCAGCAGTAGAAAAAGGGGTTGGGACAGGCTGAACAGTATACCCCCCTTTATCCGATAACATAGCACATGCAGGCCCTTCAGTCGATCTCGCAATTTTTTCCCTACATTTAGCAGGAATTTCTTCTATTTTAGGGTCTATCAACTTCATTACAACAGTAATTAACATACGATGAAAAGGCCTACGTTTAGAACGAGTTCCATTATTCGTATGATCAGCAAAAATTACAACTGTTCTTCTTCTTCTCTCTCTTCCCGTATTAGCAGGAGCTATTACAATACTTTTGACAGATCGAAATATTAATACTTCTTTCTTTGACCCAGCAGGAGGAGGAGACCCCATTCTATACCAACACTTATTTATTGACATCTTGAACGCATATTGCGGCCCCGGGTCACTCCCGGGGCCACGCCCGGCTCAGGGTCGTATTG-CTTACAGATCGCGCCG---------GAC--TC---------------GCG--------TCCG-G---GGCGCCCTGGG----AC-GTC-G--CAGCGC-----------------------------CGGCCGTGTGGC----------------------CGGC-----------------GCTTC-GTCTCCCC-AA-GCACA-GAC------AGG---CGGTACAGAGCGTG------CT-CGCTCGCGGCGGTGGCT---C----GCGG--G--CGGGGACGGCCGGAC-GC----GTTG----CATCGGGCCT--------CCCC---------------GCTTTCCG------------CTG-A-------GCCG---------C-CACACGTC---TCTTTGCA-TCTTCGACCTGAGCTCGGACGAGAGC
2907_sp3  ??????????????????????????????GGCCTATTAGGCACTTCTATGAGGCTTCTCATTCGAATTGAACTGGGACAACCCGGAGCATTTTTAGGAAGAGATCAACTCTATAACACAATCGTTACTGCTCACGCTTTTTTAATAATTTTCTTCTTAGTAATACCAGTATTTATTGGAGGCTTTGGTAACTGGTTAATCCCATTAATACTTGGTGCTCCAGATATAGCCTTTCCACGAATAAATAACATAAGATTTTGGCTTCTACCACCAGCTCTAATTCTTTTAGTTAGCTCTGCTGCAGTAGAAAAAGGGGTTGGGACAGGCTGAACAGTATACCCCCCTTTATCCGATAACATAGCACATGCGGGCCCTTCAGTCGATCTCGCAATTTTTTCCCTACATTTAGCAGGAATTTCTTCTATTTTAGGGTCTATCAACTTCATTACAACAGTAATTAACATACGATGAAAAGGCCTACGTTTAGAACGAGTTCCATTATTCGTATGATCAGCAAAAATTACAACTGTTCTTCTTCTTCTCTCTCTTCCCGTATTAGCAGGAGCTATTACAATACTTTTGACAGATCGAAATATTAATACTTCTTTCTTTGACCCAGCAGGAGGAGGAGACCCCATTCTATACCAACACTTATTTATTGACATCTTGAACGCATATTGCGGCCCCGGGTCACTCCCGGGGCCACGCCCGGCTCAGGGTCGTATTG-CTTACAGATCGCGCCG---------GAC--TC---------------GCG--------TCCG-G---GGCGCCCTGGG----AC-GTC-G--CAGCGC-----------------------------CGGCCGTGTGGC----------------------CGGC-----------------GCTTC-GTCTCCCC-AA-GCACA-GAC------AGG---CGGTACAGAGCGTG------CT-CGCTCGCGGCGGTGGCT---C----GCGG--G--CGGGGACGGCCGGAC-GC----GTTG----CATCGGGCCT--------CCCC---------------GCTTTCCG------------CTG-A-------GCCG---------C-CACACGTC---TCTTTGCA-TCTTCGACCTGAGCTCGGACGAGAGC
2908_sp3  ???????????????????????????GGAGGCCTATTAGGCACTTCTATGAGGCTTCTCATTCGAATTGAACTGGGACAACCCGGAGCATTTTTAGGAAGAGATCAACTCTATAACACAATCGTTACTGCTCACGCTTTTTTAATAATTTTCTTCTTAGTAATACCAGTATTTATTGGAGGCTTTGGTAACTGGTTAATCCCATTAATACTTGGTGCTCCAGATATAGCCTTTCCACGAATAAATAACATAAGATTTTGACTTCTACCACCAGCTCTAATTCTTTTAGTTAGCTCTGCAGCAGTAGAAAAAGGGGTTGGGACAGGCTGAACAGTATACCCCCCTTTATCCGATAATATGGCACATGCAGGCCCTTCAGTCGATCTCGCAATTTTTTCCCTACATTTAGCAGGAATTTCTTCCATTTTAGGGTCTATCAACTTCATTACAACAGTAATTAACATACGATGAAAAGGCCTACGTTTAGAACGAGTTCCATTATTCGTATGATCAGCAAAAATTACAACTGTTCTTCTTCTTCTCTCTCTTCCCGTATTAGCAGGAGCTATTACAATACTTTTAACAGATCGAAATATTAATACTTCTTTCTTTGACCCAGCAGGAGGAGGAGACCCCATTCTATACCAACACTTATTTATTGACATCTTGAACGCATATTGCGGCCCCGGGTCACTCCCGGGGCCACGCCCGGCTCAGGGTCGTATTG-CTTACAGATCGCGCCG---------GAC--TC---------------GCG--------TCCG-G---GGCGCCCTGGG----AC-GTC-G--CAGCGC-----------------------------CGGCCGTGTGGC----------------------CGGC-----------------GCTTC-GTCTCCCC-AA-GCACA-GAC------AGG---CGGTACAGAGCGTG------CT-CGCTCGCGGCGGTGGCT---C----GCGG--G--CGGGGACGGCCGGAC-GC----GTTG----CATCGGGCCT--------CCCC---------------GCTTTCCG------------CTG-A-------GCCG---------C-CACACGTC---TCTTTGCA-TCTTCGACCTGAGCTCGGACGAGAGC
2910_sp3  ??????????????????????????????GGCCTATTAGGCACTTCTATGAGGCTTCTCATTCGAATTGAACTGGGACAACCCGGAGCATTTTTAGGAAGAGACCAACTCTATAACACAATCGTTACTGCTCACGCTTTTTTAATAATTTTCTTCTTAGTAATACCAGTATTTATTGGAGGCTTTGGTAACTGGTTAATCCCATTAATACTTGGTGCTCCAGATATAGCCTTTCCACGAATAAATAACATAAGATTTTGGCTTCTACCACCAGCTTTAATTCTTTTAGTTAGCTCTGCAGCAGTAGAAAAAGGGGTTGGGACAGGCTGAACAGTATACCCCCCTTTATCCGATAATATAGCACATGCAGGCCCTTCAGTCGATCTCGCAATTTTTTCCCTACATTTAGCAGGAATTTCTTCTATTTTAGGGTCTATCAACTTCATTACAACAGTAATTAACATACGATGAAAAGGCCTACGTTTAGAACGAGTTCCATTATTCGTATGATCAGCAAAAATTACAACTGTTCTTCTTCTTCTCTCTCTTCCCGTATTAGCAGGAGCTATTACAATACTTTTAACAGATCGAAATATTAATACTTCTTTCTTTGACCCAGCAGGAGGAGGAGACCCCATTCTATATCAACACTTATTTATTGACATCTTGAACGCATATTGCGGCCCCGGGTCACTCCCGGGGCCACGCCCGGCTCAGGGTCGTATTG-CTTACAGATCGCGCCG---------GAC--TC---------------GCG--------TCCG-G---GGCGCCCTGGG----AC-GTC-G--CAGCGC-----------------------------CGGCCGTGTGGC----------------------CGGC-----------------GCTTC-GTCTCCCC-AA-GCACA-GAC------AGG---CGGTACAGAGCGTG------CT-CGCTCGCGGCGGTGGCT---C----GCGG--G--CGGGGACGGCCGGAC-GC----GTTG----CATCGGGCCT--------CCCC---------------GCTTTCCG------------CTG-A-------GCCG---------C-CACACGTC---TCTTTGCA-TCTTCGACCTGAGCTCGGACGAGAGC
2912_sp3  ???????????????????????????GGAGGCCTATTAGGCACTTCTATGAGGCTTCTCATTCGAATTGAACTGGGACAACCCGGAGCATTTTTAGGGAGAGATCAACTCTATAACACAATCGTTACTGCTCACGCTTTTTTAATAATTTTCTTCTTAGTAATACCAGTATTTATTGGAGGCTTTGGTAACTGGTTAATCCCATTAATACTTGGTGCTCCAGATATGGCCTTTCCACGAATAAATAACATAAGATTTTGGCTTCTACCACCAGCTCTAATTCTTTTAGTTAGCTCTGCAGCAGTAGAAAAAGGGGTTGGAACAGGCTGAACAGTATACCCCCCTTTATCCGATAACATAGCACATGCAGGCCCTTCAGTCGATCTCGCAATTTTTTCCCTACATTTAGCAGGAATTTCTTCTATTTTAGGGTCTATCAACTTCATTACAACAGTAATTAACATACGATGAAAAGGCCTACGTTTAGAACGAGTTCCATTATTCGTATGATCAGCAAAAATTACAACTGTTCTTCTTCTTCTCTCTCTTCCCGTATTAGCAGGAGCTATTACAATACTTTTGACAGATCGAAATATTAATACTTCTTTCTTTGACCCAGCAGGAGGAGGAGACCCCATTCTATACCAACACTTATTTATTGACATCTTGAACGCATATTGCGGCCCCGGGTCACTCCCGGGGCCACGCCCGGCTCAGGGTCGTATTG-CTTACAGATCGCGCCG---------GAC--TC---------------GCG--------TCCG-G---GGCGCCCTGGG----AC-GTC-G--CAGCGC-----------------------------CGGCCGTGTGGC----------------------CGGC-----------------GCTTC-GTCTCCCC-AA-GCACA-GAC------AGG---CGGTACAGAGCGTG------CT-CGCTCGCGGCGGTGGCT---C----GCGG--G--CGGGGACGGCCGGAC-GC----GTTG----CATCGGGCCT--------CCCC---------------GCTTTCCG------------CTG-A-------GCCG---------C-CACACGTC---TCTTTGCA-TCTTCGACCTGAGCTCGGACGAGAGC
2913_sp3  ???????????????????????????GGAGGCCTATTAGGCACTTCTATGAGGCTTCTCATTCGAATTGAACTGGGGCAACCCGGAGCATTTTTAGGAAGAGATCAACTCTATAACACAATCGTTACTGCTCACGCTTTTTTAATAATTTTCTTCTTAGTAATACCAGTATTTATTGGAGGCTTTGGTAACTGGTTAATCCCATTAATACTTGGTGCTCCAGATATAGCCTTTCCACGAATAAATAACATAAGATTTTGGCTTCTACCACCAGCTCTAATTCTTTTAGTTAGCTCTGCAGCAGTAGAAAAAGGGGTTGGGACAGGCTGAACAGTATACCCCCCTTTATCCGATAATATAGCACATGCAGGCCCTTCAGTCGATCTCGCAATTTTTTCCCTACATTTAGCAGGAATTTCTTCTATTTTAGGGTCTATCAACTTCATTACAACAGTAATTAACATACGATGAAAAGGCCTACGTTTAGAACGAGTTCCATTATTCGTATGATCAGCAAAAATTACAACTGTTCTTCTTCTTCTCTCTCTTCCCGTATTAGCAGGAGCTATTACAATACTTTTGACAGATCGAAATATTAATACTTCTTTCTTTGACCCAGCAGGAGGAGGAGACCCCATTCTATACCAACACTTATTTATTGACATCTTGAACGCATATTGCGGCCCCGGGTCACTCCCGGGGCCACGCCCGGCTCAGGGTCGTATTG-CTTACAGATCGCGCCG---------GAC--TC---------------GCG--------TCCG-G---GGCGCCCTGGG----AC-GTC-G--CAGCGC-----------------------------CGGCCGGGTGGC----------------------CGGC-----------------GCTTC-GTCTCCCC-AA-GCACA-GAC------AGG---CGGTACAGAGCGTG------CT-CGCTCGCGGCGGTGGCT---C----GCGG--G--CGGGGACGGCCGGAC-GC----GTTG----CATCGGGCCT--------CCCC---------------GCTTTCCG------------CTG-A-------GCCG---------C-CACACGTC---TCTTTGCA-TCTTCGACCTGAGCTCGGACGAGAGC
2915_sp3  ???????????????????????????GGAGGCCTATTAGGCACTTCTATGAGGCTTCTCATTCGAATTGAACTGGGACAACCCGGAGCATTTTTAGGAAGAGATCAACTCTATAACACAATCGTTACTGCTCACGCTTTTTTAATAATTTTCTTCTTAGTAATACCAGTATTTATTGGAGGCTTTGGTAACTGGTTAATCCCATTAATACTTGGTGCTCCAGATATAGCCTTTCCACGAATAAATAACATAAGATTTTGGCTTCTACCACCAGCTCTAATTCTTTTAGTTAGCTCTGCAGCAGTAGAAAAAGGGGTTGGGACAGGCTGAACAGTATACCCCCCTTTATCCGATAATATAGCACATGCAGGCCCTTCAGTCGATCTCGCAATTTTTTCCCTACATTTAGCAGGTATTTCTTCTATTTTAGGGTCTATCAACTTCATTACAACAGTAATTAACATACGATGAAAAGGCCTACGTTTAGAACGAGTTCCATTATTCGTATGATCAGCAAAAATTACAACTGTTCTTCTTCTTCTCTCTCTTCCCGTATTAGCAGGAGCTATTACAATACTTTTAACAGATCGAAATATTAATACTTCTTTCTTTGACCCAGCAGGAGGAGGAGACCCCATTCTATACCAACACTTATTTATTGACATCTTGAACGCATATTGCGGCCCCGGGTCACTCCCGGGGCCACGCCCGGCTCAGGGTCGTATTG-CTTACAGATCGCGCCG---------GAC--TC---------------GCG--------TCCG-G---GGCGCCCTGGG----AC-GTC-G--CAGCGC-----------------------------CGGCCGTGTGGC----------------------CGGC-----------------GCTTC-GTCTCCCC-AA-GCACA-GAC------AGG---CGGTACAGAGCGTG------CT-CGCTCGCGGCGGTGGCT---C----GCGG--G--CGGGGACGGCCGGAC-GC----GTTG----CATCGGGCCT--------CCCC---------------GCTTTCCG------------CTG-A-------GCCG---------C-CACACGTC---TCTTTGCA-TCTTCGACCTGAGCTCGGACGAGAGC
2916_sp3  ??????????????????????????????GGCCTATTAGGCACTTCTATGAGGCTTCTCATTCGAATTGAACTGGGACAACCCGGAGCATTTTTAGGAAGAGACCAACTCTATAACACAATCGTTACTGCTCACGCTTTTTTAATAATTTTCTTCTTAGTAATACCAGTATTTATTGGAGGCTTTGGTAACTGGTTAATCCCATTAATACTTGGTGCTCCAGATATAGCCTTTCCACGAATAAATAACATAAGATTTTGGCTTCTACCACCAGCTTTAATTCTTTTAGTTAGCTCTGCAGCAGTAGAAAAAGGGGTTGGGACAGGCTGAACAGTATACCCCCCTTTATCCGATAATATAGCACATGCAGGCCCTTCAGTCGATCTCGCAATTTTTTCCCTACATTTAGCAGGAATTTCTTCTATTTTAGGGTCTATCAACTTCATTACAACAGTAATTAACATACGATGAAAAGGCCTACGTTTAGAACGAGTTCCATTATTCGTATGATCAGCAAAAATTACAACTGTTCTTCTTCTTCTCTCTCTTCCCGTATTAGCAGGAGCTATTACAATACTTTTAACAGATCGAAATATTAATACTTCTTTCTTTGACCCAGCAGGAGGAGGTGACCCCATTCTGTACCAACACTTATTTATTGACATCTTGAACGCATATTGCGGCCCCGGGTCACTCCCGGGGCCACGCCCGGCTCAGGGTCGTATTG-CTTACAGATCGCGCCG---------GAC--TC---------------GCG--------TCCG-G---GGCGCCCTGGG----AC-GTC-G--CAGCGC-----------------------------CGGCCGTGTGGC----------------------CGGC-----------------GCTTC-GTCTCCCC-AA-GCACA-GAC------AGG---CGGTACAGAGCGTG------CT-CGCTCGCGGCGGTGGCT---C----GCGG--G--CGGGGACGGCCGGAC-GC----GTTG----CATCGGGCCT--------CCCC---------------GCTTTCCG------------CTG-A-------GCCG---------C-CACACGTC---TCTTTGCA-TCTTCGACCTGAGCTCGGACGAGAGC
2917_sp3  ???????????????????????????GGAGGCCTATTAGGCACTTCTATGAGGCTTCTCATTCGAATTGAACTGGGGCAACCCGGAGCATTTTTAGGAAGAGATCAACTCTATAACACAATCGTTACTGCTCACGCTTTTTTAATAATTTTCTTCTTAGTAATACCAGTATTTATTGGAGGCTTTGGTAACTGGTTAATCCCATTAATACTTGGTGCTCCAGATATAGCCTTTCCACGAATAAATAACATAAGATTTTGGCTTCTACCACCAGCTCTAATTCTTTTAGTTAGCTCTGCAGCAGTAGAAAAAGGGGTTGGGACAGGCTGAACAGTATACCCCCCTTTATCCGATAATATAGCACATGCAGGCCCTTCAGTCGATCTCGCAATTTTTTCCCTACATTTAGCAGGAATTTCTTCTATTTTAGGGTCTATCAACTTCATTACAACAGTAATTAACATACGATGAAAAGGCCTACGTTTAGAACGAGTTCCATTATTCGTATGATCAGCAAAAATTACAACTGTTCTTCTTCTTCTCTCTCTTCCCGTATTAGCAGGAGCTATTACAATACTTTTGACAGATCGAAATATTAATACTTCTTTCTTTGACCCAGCAGGAGGAGGAGACCCCATTCTATACCAACACTTATTTATTGACATCTTGAACGCATATTGCGGCCCCGGGTCACTCCCGGGGCCACGCCCGGCTCAGGGTCGTATTG-CTTACAGATCGCGCCG---------GAC--TC---------------GCG--------TCCG-G---GGCGCCCTGGG----AC-GTC-G--CAGCGC-----------------------------CGGCCGTGTGGC----------------------CGGC-----------------GCTTC-GTCTCCCC-AA-GCACA-GAC------AGG---CGGTACAGAGCGTG------CT-CGCTCGCGGCGGTGGCT---C----GCGG--G--CGGGGACGGCCGGAC-GC----GTTG----CATCGGGCCT--------CCCC---------------GCTTTCCG------------CTG-A-------GCCG---------C-CACACGTC---TCTTTGCA-TCTTCGACCTGAGCTCGGACGAGAGC
2922_sp3  ??????????????????????????????GGCCTATTAGGCACTTCTATGAGACTTCTCATTCGAATTGAACTGGGACAACCCGGAGCATTTTTAGGAAGAGATCAACTCTATAACACAATCGTTACTGCTCACGCTTTTTTAATAATTTTCTTCTTAGTAATACCAGTATTTATTGGAGGCTTTGGTAACTGGTTAATCCCATTAATACTTGGTGCTCCAGATATAGCCTTTCCACGAATAAATAACATAAGATTTTGGCTTCTACCACCAGCTCTAATTCTTTTAGTTAGCTCTGCAGCAGTAGAAAAAGGGGTTGGGACAGGCTGAACAGTATACCCCCCTTTATCCGATAATATAGCACATGCAGGCCCTTCAGTCGATCTCGCAATTTTTTCTCTACATCTAGCAGGAATTTCTTCTATTTTAGGGTCTATCAACTTCATTACAACAGTAATTAACATACGATGAAAAGGCCTACGTTTAGAACGAGTTCCATTATTCGTATGATCAGCAAAAATTACAACTGTTCTTCTTCTTCTCTCTCTTCCCGTATTAGCAGGAGCTATTACAATACTTTTAACAGATCGAAATATTAACACTTCTTTCTTTGACCCAGCAGGAGGAGGAGACCCCATTCTATACCAACACTTATTTATTGACATCTTGAACGCATATTGCGGCCCCGGGTCACTCCCGGGGCCACGCCCGGCTCAGGGTCGTATTG-CTTACAGATCGCGCCG---------GAC--TC---------------GCG--------TCCG-G---GGCGCCCTGGG----AC-GTC-G--CAGCGC-----------------------------CGGCCGTGTGGC----------------------CGGC-----------------GCTTC-GTCTCCCC-AA-GCACA-GAC------AGG---CGGTACAGAGCGTG------CT-CGCTCGCGGCGGTGGCT---C----GCGG--G--CGGGGACGGCCGGAC-GC----GTTG----CATCGGGCCT--------CCCC---------------GCTTTCCG------------CTG-A-------GCCG---------C-CACACGTC---TCTTTGCA-TCTTCGACCTGAGCTCGGACGAGAGC
2923_sp3  ???????????????????????????GGAGGCCTATTAGGCACTTCTATGAGGCTTCTCATTCGAATTGAACTGGGACAACCCGGAGCATTTTTAGGAAGAGACCAACTCTATAACACAATCGTTACTGCTCACGCTTTTTTAATAATTTTCTTCTTAGTAATACCAGTATTTATTGGAGGCTTTGGTAACTGGTTAATCCCATTAATACTTGGTGCTCCAGATATAGCCTTTCCACGAATAAATAACATAAGATTTTGGCTTCTACCACCAGCTTTAATTCTTTTAGTTAGCTCTGCAGCAGTAGAAAAAGGGGTTGGAACAGGCTGAACAGTATACCCCCCTTTATCCGATAATATAGCACATGCAGGCCCTTCAGTCGATCTCGCAATTTTTTCCCTACATTTAGCAGGAATTTCTTCTATTTTAGGGTCTATCAACTTCATTACAACAGTAATTAACATACGATGAAAAGGCCTACGTTTAGAACGAGTTCCATTATTCGTATGATCAGCAAAAATTACAACTGTTCTTCTTCTTCTCTCTCTTCCCGTATTAGCAGGAGCTATTACAATACTTTTAACAGATCGAAATATTAATACTTCTTTCTTTGACCCAGCAGGGGGAGGAGACCCCATTCTATACCAACACTTATTTATTGACATCTTGAACGCATATTGCGGCCCCGGGTCACTCCCGGGGCCACGCCCGGCTCAGGGTCGTATTG-CTTACAGATCGCGCCG---------GAC--TC---------------GCG--------TCCG-G---GGCGCCCTGGG----AC-GTC-G--CAGCGC-----------------------------CGGCCGTGTGGC----------------------CGGC-----------------GCTTC-GTCTCCCC-AA-GCACA-GAC------AGG---CGGTACAGAGCGTG------CT-CGCTCGCGGCGGTGGCT---C----GCGG--G--CGGGGACGGCCGGAC-GC----GTTG----CATCGGGCCT--------CCCC---------------GCTTTCCG------------CTG-A-------GCCG---------C-CACACGTC---TCTTTGCA-TCTTCGACCTGAGCTCGGACGAGAGC
2930_sp3  ???????????????????????????GGAGGCCTATTAGGCACTTCTATGAGGCTTCTCATTCGAATTGAACTGGGGCAACCCGGAGCATTTTTAGGAAGAGACCAACTCTATAACACAATCGTTACTGCTCACGCTTTTTTAATAATTTTCTTCTTAGTAATACCAGTATTTATTGGAGGCTTTGGTAACTGGTTAATCCCATTAATACTTGGTGCTCCAGATATAGCCTTTCCACGAATAAATAACATAAGATTTTGGCTTCTACCACCAGCTTTAATTCTTTTAGTTAGCTCTGCAGCAGTAGAAAAAGGGGTTGGAACAGGCTGAACAGTATACCCCCCTTTATCCGATAATATAGCACATGCAGGCCCTTCAGTCGATCTCGCAATTTTTTCCCTACATTTAGCAGGAATTTCTTCTATTTTAGGGTCTATCAACTTCATTACAACAGTAATTAACATACGATGAAAAGGCCTACGTTTAGAACGAGTTCCATTATTCGTATGATCAGCAAAAATTACAACTGTTCTTCTTCTTCTCTCTCTTCCCGTATTAGCAGGAGCTATTACAATACTTTTAACAGATCGAAATATTAATACTTCTTTCTTTGACCCAGCAGGAGGAGGAGACCCCATTCTATACCAACACTTATTTATTGACATCTTGAACGCATATTGCGGCCCCGGGTCACTCCCGGGGCCACGCCCGGCTCAGGGTCGTATTG-CTTACAGATCGCGCCG---------GAC--TC---------------GCG--------TCCG-G---GGCGCCCTGGG----AC-GTC-G--CAGCGC-----------------------------CGGCCGTGTGGC----------------------CGGC-----------------GCTTC-GTCTCCCC-AA-GCACA-GAC------AGG---CGGTACAGAGCGTG------CT-CGCTCGCGGCGGTGGCT---C----GCGG--G--CGGGGACGGCCGGAC-GC----GTTG----CATCGGGCCT--------CCCC---------------GCTTTCCG------------CTG-A-------GCCG---------C-CACACGTC---TCTTTGCA-TCTTCGACCTGAGCTCGGACGAGAGC
2931_sp3  ??????????????????????????????GGCCTATTAGGCACTTCTATGAGACTTCTCATTCGAATTGAACTGGGGCAACCCGGAGCATTTTTAGGGAGAGATCAACTCTATAACACAATCGTTACTGCTCACGCTTTTTTAATAATTTTCTTCTTAGTAATACCAGTATTTATTGGAGGCTTTGGTAACTGGTTAATCCCATTAATACTTGGTGCTCCAGATATAGCCTTTCCACGAATAAATAATATAAGATTTTGGCTTCTACCACCAGCTCTAATTCTTTTAGTTAGCTCTGCAGCAGTAGAAAAAGGGGTTGGGACAGGCTGAACAGTATACCCCCCTTTATCCGATAATATAGCACATGCAGGCCCTTCAGTTGATCTCGCAATTTTTTCTCTACATTTAGCAGGAATTTCTTCTATTTTAGGGTCTATCAACTTCATTACAACAGTAATTAACATACGATGAAAAGGCCTACGTTTAGAACGAGTTCCATTATTCGTATGATCAGCAAAAATTACAACTGTTCTTCTTCTTCTCTCTCTTCCCGTATTAGCAGGAGCTATTACGATACTTTTAACAGATCGAAATATTAACACTTCTTTCTTTGACCCAGCAGGAGGAGGAGACCCCATTCTATACCAACACTTATTTATTGACATCTTGAACGCATATTGCGGCCCCGGGTCACTCCCGGGGCCACGCCCGGCTCAGGGTCGTATTG-CTTACAGATCGCGCCG---------GAC--TC---------------GCG--------TCCG-G---GGCGCCCTGGG----AC-GTC-G--CAGCGC-----------------------------CGGCCGTGTGGC----------------------CGGC-----------------GCTTC-GTCTCCCC-AA-GCACA-GAC------AGG---CGGTACAGAGCGTG------CT-CGCTCGCGGCGGTGGCT---C----GCGG--G--CGGGGACGGCCGGAC-GC----GTTG----CATCGGGCCT--------CCCC---------------GCTTTCCG------------CTG-A-------GCCG---------C-CACACGTC---TCTTTGCA-TCTTCGACCTGAGCTCGGACGAGAGC
2932_sp3  ??????????????????????????????GGCCTATTAGGCACTTCTATGAGGCTTCTCATTCGAATTGAACTGGGACAACCCGGAGCATTTTTAGGAAGAGATCAACTCTATAACACAATCGTTACTGCTCACGCTTTTTTAATAATTTTCTTCTTAGTAATACCAGTATTTATTGGAGGCTTTGGTAACTGGTTAATCCCATTAATACTTGGTGCTCCAGATATGGCCTTTCCACGAATAAATAACATAAGATTTTGGCTTCTACCACCAGCTCTAATTCTTTTAGTTAGCTCTGCAGCAGTAGAAAAAGGGGTTGGGACAGGCTGAACAGTATACCCCCCTTTATCCGATAACATAGCACATGCAGGCCCTTCAGTCGATCTCGCAATTTTTTCCTTACATTTAGCAGGAATTTCTTCTATTTTAGGGTCTATCAACTTCATTACAACAGTAATTAACATACGATGAAAAGGCCTACGTTTAGAACGAGTTCCATTATTCGTATGATCAGCAAAAATTACAACTGTTCTTCTTCTTCTCTCTCTTCCCGTATTAGCAGGAGCTATTACAATACTTTTGACAGATCGAAATATTAATACTTCTTTCTTTGACCCAGCAGGAGGAGGAGACCCCATTCTATACCAACACTTATTTATTGACATCTTGAACGCATATTGCGGCCCCGGGTCACTCCCGGGGCCACGCCCGGCTCAGGGTCGTATTG-CTTACAGATCGCGCCG---------GAC--TC---------------GCG--------TCCG-G---GGCGCCCTGGG----AC-GTC-G--CAGCGC-----------------------------CGGCCGTGTGGC----------------------CGGC-----------------GCTTC-GTCTCCCC-AA-GCACA-GAC------AGG---CGGTACAGAGCGTG------CT-CGCTCGCGGCGGTGGCT---C----GCGG--G--CGGGGACGGCCGGAC-GC----GTTG----CATCGGGCCT--------CCCC---------------GCTTTCCG------------CTG-A-------GCCG---------C-CACACGTC---TCTTTGCA-TCTTCGACCTGAGCTCGGACGAGAGC
2933_sp3  ???????????????????????????GGAGGCCTATTAGGCACTTCTATGAGGCTTCTCATTCGAATTGAACTGGGACAACCCGGAGCATTTTTAGGAAGAGACCAACTCTATAACACAATCGTTACTGCTCACGCTTTTTTAATAATTTTCTTCTTAGTAATACCAGTATTTATTGGAGGCTTTGGTAACTGGTTAATCCCATTAATACTTGGTGCTCCAGATATAGCCTTTCCACGAATAAATAACATAAGATTTTGGCTTCTACCACCAGCTTTAATTCTTTTAGTTAGCTCTGCAGCAGTAGAAAAAGGGGTTGGGACAGGCTGAACAGTATACCCCCCTTTATCCGATAATATAGCACATGCAGGCCCTTCAGTCGATCTCGCAATTTTTTCCCTACATTTAGCAGGAATTTCTTCTATTTTAGGGTCTATCAACTTCATTACAACAGTAATTAACATACGATGAAAAGGCCTACGTTTAGAACGAGTTCCATTATTCGTATGATCAGCAAAAATTACAACTGTTCTTCTTCTTCTCTCTCTTCCCGTATTAGCAGGAGCTATTACAATACTTTTAACAGATCGAAATATTAATACTTCTTTCTTTGACCCAGCAGGAGGAGGAGACCCCATTCTATACCAACACTTATTTATTGACATCTTGAACGCATATTGCGGCCCCGGGTCACTCCCGGGGCCACGCCCGGCTCAGGGTCGTATTG-CTTACAGATCGCGCCG---------GAC--TC---------------GCG--------TCCG-G---GGCGCCCTGGG----AC-GTC-G--CAGCGC-----------------------------CGGCCGTGTGGC----------------------CGGC-----------------GCTTC-GTCTCCCC-AA-GCACA-GAC------AGG---CGGTACAGAGCGTG------CT-CGCTCGCGGCGGTGGCT---C----GCGG--G--CGGGGACGGCCGGAC-GC----GTTG----CATCGGGCCT--------CCCC---------------GCTTTCCG------------CTG-A-------GCCG---------C-CACACGTC---TCTTTGCA-TCTTCGACCTGAGCTCGGACGAGAGC
2934_sp3  ??????????????????????????????GGCCTATTAGGCACTTCTATGAGGCTTCTCATTCGAATTGAACTGGGACAACCCGGAGCATTTTTAGGAAGAGACCAACTCTATAACACAATCGTTACTGCTCACGCTTTTTTAATAATTTTCTTCTTAGTAATACCAGTATTTATTGGAGGCTTTGGTAACTGGTTAATCCCATTAATACTTGGTGCTCCAGATATAGCCTTTCCACGAATAAATAACATAAGATTTTGGCTTCTACCACCAGCTTTAATTCTTTTAGTTAGCTCTGCAGCAGTAGAAAAAGGGGTTGGAACAGGCTGAACAGTATACCCCCCTTTATCCGATAATATAGCACATGCAGGCCCTTCAGTCGATCTCGCAATTTTTTCCCTACATTTAGCAGGAATTTCTTCTATTTTAGGGTCTATCAACTTCATTACAACAGTAATTAACATACGATGAAAAGGCCTACGTTTAGAACGAGTTCCATTATTCGTATGATCAGCAAAAATTACAACTGTTCTTCTTCTTCTCTCTCTTCCCGTATTAGCAGGAGCTATTACAATACTTTTAACAGATCGAAATATTAATACTTCTTTCTTTGACCCGGCAGGAGGAGGAGACCCCATTCTATACCAACACTTATTTATTGACATCTTGAACGCATATTGCGGCCCCGGGTCACTCCCGGGGCCACGCCCGGCTCAGGGTCGTATTG-CTTACAGATCGCGCCG---------GAC--TC---------------GCG--------TCCG-G---GGCGCCCTGGG----AC-GTC-G--CAGCGC-----------------------------CGGCCGTGTGGC----------------------CGGC-----------------GCTTC-GTCTCCCC-AA-GCACA-GAC------AGG---CGGTACAGAGCGTG------CT-CGCTCGCGGCGGTGGCT---C----GCGG--G--CGGGGACGGCCGGAC-GC----GTTG----CATCGGGCCT--------CCCC---------------GCTTTCCG------------CTG-A-------GCCG---------C-CACACGTC---TCTTTGCA-TCTTCGACCTGAGCTCGGACGAGAGC
2935_sp3  ???????????????????????????GGAGGCCTATTAGGCACTTCTATGAGGCTTCTCATTCGAATTGAACTGGGACAACCCGGAGCATTTTTAGGAAGAGATCAACTCTATAACACAATCGTTACTGCTCACGCTTTTTTAATAATTTTCTTCTTAGTAATACCAGTATTTATTGGAGGCTTTGGTAATTGGTTAATCCCATTAATACTTGGTGCTCCAGATATAGCCTTTCCACGAATAAATAACATAAGATTTTGGCTTCTACCACCAGCTCTAATTCTTTTAGTTAGCTCTGCAGCAGTAGAAAAAGGGGTTGGGACAGGCTGAACAGTATACCCCCCTTTATCCGATAATATAGCACATGCAGGCCCTTCAGTCGATCTCGCAATTTTTTCCCTACATTTAGCAGGAATTTCTTCCATTTTAGGGTCTATCAACTTCATTACAACAGTAATTAACATACGATGAAAAGGCCTACGTTTAGAACGAGTTCCATTATTCGTATGATCAGCAAAAATTACAACTGTTCTTCTTCTTCTCTCTCTTCCCGTATTAGCAGGAGCTATTACAATACTTTTAACAGATCGAAATATTAATACTTCTTTCTTTGACCCAGCAGGAGGAGGAGACCCCATTCTATACCAACACTTATTTATTGACATCTTGAACGCATATTGCGGCCCCGGGTCACTCCCGGGGCCACGCCCGGCTCAGGGTCGTATTG-CTTACAGATCGCGCCG---------GAC--TC---------------GCG--------TCCG-G---GGCGCCCTGGG----AC-GTC-G--CAGCGC-----------------------------CGGCCGTGTGGC----------------------CGGC-----------------GCTTC-GTCTCCCC-AA-GCACA-GAC------AGG---CGGTACAGAGCGTG------CT-CGCTCGCGGCGGTGGCT---C----GCGG--G--CGGGGACGGCCGGAC-GC----GTTG----CATCGGGCCT--------CCCC---------------GCTTTCCG------------CTG-A-------GCCG---------C-CACACGTC---TCTTTGCA-TCTTCGACCTGAGCTCGGACGAGAGC
2480_sp3  ACACTATATTTTATTTTAGGGGCATGAGGAGGCCTATTAGGCACTTCTATGAGACTTCTCATTCGAATTGAACTGGGGCAACCCGGAGCATTTTTAGGAAGAGATCAACTCTATAACACAATCGTTACTGCTCACGCTTTTTTAATAATTTTCTTCTTAGTAATACCAGTATTTATTGGAGGCTTTGGTAACTGGTTGATCCCATTAATACTTGGTGCTCCAGATATAGCCTTTCCACGAATAAATAACATAAGATTTTGGCTTCTACCACCAGCTCTAATTCTTTTAGTTAGCTCTGCAGCAGTAGAAAAAGGGGTTGGGACAGGCTGAACAGTATACCCCCCTTTATCCGATAATATAGCACATGCAGGCCCTTCAGTCGATCTCGCAATTTTTTCTCTACATTTAGCAGGAATTTCTTCTATTTTAGGGTCTATCAATTTCATTACAACAGTAATTAACATACGATGAAAAGGCCTACGTTTAGAACGAGTTCCATTATTCGTATGATCAGCAAAAATTACAACTGTTCTTCTTCTTCTCTCTCTTCCCGTATTAGCAGGAGCTATTACAATACTTTTAACAGATCGAAATATTAACACTTCTTTCTTTGACCCAGCAGGAGGAGGAGACCCCATTCTATACCAACACTTATTTATTGACATCTTGAACGCATATTGCGGCCCCGGGTCACTCCCGGGGCCACGCCCGGCTCAGGGTCGTATTG-CTTACAGATCGCGCCG---------GAC--TC---------------GCG--------TCCG-G---GGCGCCCTGGG----AC-GTC-G--CAGCGC-----------------------------CGGCCGGGTGGC----------------------CGGC-----------------GCTTC-GTCTCCCC-AA-GCACA-GAC------AGG---CGGTACAGAGCGTG------CT-CGCTCGCGGCGGTGGCT---C----GCGG--G--CGGGGACGGCCGGAC-GC----GTTG----CATCGGGCCT--------CCCC---------------GCTTTCCG------------CTG-A-------GCCG---------C-CACACGTC---TCTTTGCA-TCTTCGACCTGAGCTCGGACGAGAGC
825_sp1   ????????????????????????????????????CTTGGTACCTCAATAAGACTTCTAATTCGAATTGAACTAGGCCAACCCGGAGCCTATTTAGGTAGGGACCAACTATACAACACTATTGTTACTGCCCATGCATTCCTTATAATTTTCTTTTTAGTTATGCCAGTATTTATTGGAGGATTCGGAAACTGATTAATCCCATTAATGCTAGGCGCCCCAGATATGGCATTCCCACGAATAAATAATATAAGATTTTGACTTCTCCCGCCTGCCCTCATTCTTCTCGTTAGATCTGCAGCAGTCGAAAAAGGGGTTGGAACAGGATGAACCGTCTACCCTCCTTTATCAGACAATATGGCACACGCCGGCCCATCAGTAGATCTGGCTATTTTCTCCCTACATTTAGCAGGAATTTCATCTATTCTAGGGTCAATCAATTTTATTACAACAGTAATAAATATACGATGAAAAGGACTTCGGCTAGAACGAGTACCTTTATTTGTTTGATCAGCTATAATCACTACTGTTCTTTTACTTCTTTCTCTGCCAGTTCTGGCTGGAGCAATCACTATACTTCTAACAGATCGAAATATTAATACCTCGTTCTTCGACCCTGCAGGAGGAGGTGACCCAATTTTATATCAACATTTATTTATTGACATCTTGAACGCATATTGCGGCCCCGGGTCACTCCCGGGGCCACGCCTGGCTCAGGGTCGTGTAG-CTAGCCAATCGCAG-AT---------------------T---------CG-----C--TCTGCG-------CCTCGGG----ACTGTCCG---AGG-------------------------------CCTC------GC-----------------------GG------------------CCT-CGGTCTCCTCAGAT--AC---ATGT---TTGGTTTAAGTCGC--GTCTG-----TCT-CCC----------ACCCGTTTTGA-ACGGTGGGGAGGGGACGGCCGGACGG-----CACG-C-TTGTTTGGCTTCCA-TTTTCCCTG-CTCG---CTCTGGGTTAAGCGGGAG----------GGGC------GC-GACAAA----GACAAAGATACA----ATTCAGCCTTCGACCTGAGCTCAGACGAGAGT
828_sp1   ???????????????????????????GGGGGCCTTCTTGGTACCTCAATAAGACTTCTAATTCGAATTGAACTAGGCCAACCCGGAGCCTATTTAGGTAGGGACCAACTATACAACACTATTGTTACTGCCCATGCATTCCTTATAATTTTCTTTTTAGTTATGCCAGTATTTATTGGAGGATTCGGAAACTGATTAATCCCATTAATGCTAGGCGCCCCAGATATGGCATTCCCACGAATAAATAATATAAGATTTTGACTTCTCCCGCCTGCCCTCATTCTTCTCGTTAGATCTGCAGCAGTCGAAAAAGGGGTTGGAACAGGATGAACCGTCTACCCTCCTTTATCAGACAATATGGCACACGCCGGCCCATCAGTAGATCTGGCTATTTTCTCCCTACATTTAGCAGGAATTTCATCTATTCTAGGGTCAATCAATTTTATTACAACAGTAATAAATATACGATGAAAAGGACTTCGGCTAGAACGAGTACCTTTATTTGTTTGATCAGCTATAATCACTACTGTTCTTTTACTTCTTTCTCTGCCAGTTCTGGCTGGAGCAATCACTATACTTCTAACAGATCGAAATATTAATACCTCGTTCTTCGACCCTGCAGGAGGAGGTGACCCAATTTTATATCAACATTTATTTATTGACATCTTGAACGCATATTGCGGCCCCGGGTCACTCCCGGGGCCACGCCTGGCTCAGGGTCGTGTAG-CTAGCCAATCGCAG-AT---------------------T---------CG-----C--TCTGCG-------CCTCGGG----ACTGTCCG---AGG-------------------------------CCTC------GC-----------------------GG------------------CCT-CGGTCTCCTCAAAT--AC---ATGT---TTGGTTTAAGTCGC--GTCTG-----TCT-CCC----------ACCCGTTTTGAAACGGTGGGGAGGGGACGGCCGGACGG-----CACG-C-TTGTTTGGCTTCCC-TTTTCCCTG-CTCG---CTCTGGGTTAAGCGGGAG----------GGGC------GC-GACAAA----GACAAAGATACA----A-------------------------------
830_sp1   ??????????????????GGTGTATGAGGGGGCCTTCTTGGTACCTCAATAAGACTTCTAATTCGAATTGAACTAGGCCAACCCGGAGCCTATTTAGGTAGGGACCAACTATACAACACTATTGTTACTGCCCATGCATTCCTTATAATTTTCTTTTTAGTTATGCCAGTATTTATTGGAGGATTCGGAAACTGATTAATCCCATTAATGCTAGGCGCCCCAGATATGGCATTCCCACGAATAAATAATATAAGATTTTGACTTCTCCCGCCTGCCCTCATTCTTCTCGTTAGATCTGCAGCAGTCGAAAAAGGGGTTGGAACAGGATGAACCGTCTACCCTCCTTTATCAGACAATATGGCACACGCCGGCCCATCAGTAGATCTGGCTATTTTCTCCCTACATTTAGCAGGAATTTCATCTATTCTAGGGTCAATCAATTTTATTACAACAGTAATAAATATACGATGAAAAGGACTTCGGCTAGAACGAGTACCTTTATTTGTTTGATCAGCTATAATCACTACTGTTCTTTTACTTCTTTCTCTGCCAGTTCTGGCTGGAGCAATCACTATACTTCTAACAGATCGAAATATTAATACCTCGTTCTTCGACCCTGCAGGAGGAGGTGACCCAATTTTATATCAACATTTATTTATTGACATCTTGAACGCATATTGCGGCCCCGGGTCACTCCCGGGGCCACGCCTGGCTCAGGGTCGTGTAG-CTAGCCAATCGCAG-AT---------------------T---------CG-----C--TCTGCG-------CCTCGGG----ACTGTCCG---AGG-------------------------------CCTT------G------------------------TG------------------CCT-CGGTCTCCTCAGAT--AC---ATGT---TTGGTTTAAGTCGC--GTCTG-----TCT-CCC----------ACCCGTTTTGA-ACGGTGGGGAGGGGACGGCCGGACGG-----CACG-C-TTGTTTGGCTTCCC-TTTTCCCTG-CTCG---CTCTGGGTTAAGCGGGAG----------GGGC------GC-GACAAA----GACAAAGATAC-------------------------------------
835_sp1   ?????????????????????????????????CTTCTTGGTACCTCAATAAGACTTCTAATTCGAATTGAACTAGGCCAACCCGGAGCCTATTTAGGTAGGGACCAACTATACAACACTATTGTTACTGCCCATGCATTCCTTATAATTTTCTTTTTAGTTATGCCAGTATTTATTGGAGGATTCGGAAACTGATTAATCCCATTAATGCTAGGCGCCCCAGATATGGCATTCCCACGAATAAATAATATAAGATTTTGACTTCTCCCGCCTGCCCTCATTCTTCTCGTTAGATCTGCAGCAGTCGAAAAAGGGGTTGGAACAGGATGAACCGTCTACCCTCCTTTATCAGACAATATGGCACACGCCGGCCCATCAGTAGATCTGGCTATTTTCTCCCTACATTTAGCAGGAATTTCATCTATTCTAGGGTCAATCAATTTTATTACAACAGTAATAAATATACGATGAAAAGGACTTCGGCTAGAACGAGTACCTTTATTTGTTTGATCAGCTATAATCACTACTGTTCTTTTACTTCTTTCTCTGCCAGTTCTGGCTGGAGCAATCACTATACTTCTAACAGATCGAAATATTAATACCTCGTTCTTCGACCCTGCAGGAGGAGGTGACCCAATTTTATATCAACATTTATTTATTGACATCTTGAACGCATATTGCGGCCCCGGGTCACTCCCGGGGCCACGCCTGGCTCAGGGTCGTGTAG-CTAGCCAATCGCAG-AT---------------------T---------CG-----C--TCTGCG-------CCTCGGG----ACTGTCCG---AGG-------------------------------CCTC------GC-----------------------GG------------------CCT-CGGTCTCCTCAGAT--AC---ATGT---TTGGTTTAAGTCGC--GTCTG-----TCT-CCC----------ACCCGTTTTGA-ACGGTGGGGAGGGGACGGCCGGACGG-----CACG-C-TTGTTTGGCTTCCC-TTTTCCCTG-CTCG---CTCTGGGTTAATCGGGAG----------GGGC------GC-GAC-GA----GACAAAGATACA--A---------------------------------
836_sp1   ???????????????????????????GGGGGCCTTCTTGGTACCTCAATAAGACTTCTAATTCGAATTGAACTAGGCCAACCCGGAGCCTATTTAGGTAGGGACCAACTATACAACACTATTGTTACTGCCCATGCATTCCTTATAATTTTCTTTTTAGTTATGCCAGTATTTATTGGAGGATTCGGAAACTGATTAATCCCATTAATGCTAGGCGCCCCAGATATGGCATTCCCACGAATAAATAATATAAGATTTTGACTTCTCCCGCCTGCCCTCATTCTTCTCGTTAGATCTGCAGCAGTCGAAAAAGGGGTTGGAACAGGATGAACCGTCTACCCTCCTTTATCAGACAATATGGCACACGCCGGCCCATCAGTAGATCTGGCTATTTTCTCCCTACATTTAGCAGGAATTTCATCTATTCTAGGGTCAATCAATTTTATTACAACAGTAATAAATATACGATGAAAAGGACTTCGGCTAGAACGAGTACCTTTATTTGTTTGATCAGCTATAATCACTACTGTTCTTTTACTTCTTTCTCTGCCAGTTCTGGCTGGAGCAATCACTATACTTCTAACAGATCGAAATATTAATACCTCGTTCTTCGACCCTGCAGGAGGAGGTGACCCAATTTTATATCAACATTTATTTATTGACATCTTGAACGCATATTGCGGCCCCGGGTCACTCCCGGGGCCACGCCTGGCTCAGGGTCGTGTAG-CTAGCCAATCGCAG-AT---------------------T---------CG-----C--TCTGCG-------CCTCGGG----ACTGTCCG---AGG-------------------------------CCTC------GC-----------------------GG------------------CCT-CGGTCTCCTCAGAT--AC---ATGT---TTGGTTTAAGTCGC--GTCTG-----TCT-CCC----------ACCCGTTTTGA-ACGGTGGGGAGGGGACGGCCGGACGG-----CACG-C-TTGTTTGGCTTCCC-TTTTCCCTG-CTCG---CTCTGGGTTAAGCGGGAG----------GGGC------GC-GAC-GA----GACAAAGATACA--AAATTCAGCCTTCGACCTGAGCTCAGACGAGAGT
843_sp1   ?????????????????????GTATGAGGGGGCCTTCTTGGTACCTCAATAAGACTTCTAATTCGAATTGAACTAGGCCAACCCGGAGCCTATTTAGGTAGGGACCAACTATACAACACTATTGTTACTGCCCATGCATTCCTTATAATTTTCTTTTTAGTTATGCCAGTATTTATTGGAGGATTCGGAAACTGATTAATCCCATTAATGCTAGGCGCCCCAGATATGGCATTCCCACGAATAAATAATATAAGATTTTGACTTCTCCCGCCTGCCCTCATTCTTCTCGTTAGATCTGCAGCAGTCGAAAAAGGGGTTGGAACAGGATGAACCGTCTACCCTCCTTTATCAGACAATATGGCACACGCCGGCCCATCAGTAGATCTGGCTATTTTCTCCCTACATTTAGCAGGAATTTCATCTATTCTAGGGTCAATCAATTTTATTACAACAGTAATAAATATACGATGAAAAGGACTTCGGCTAGAACGAGTACCTTTATTTGTTTGATCAGCTATAATCACTACTGTTCTTTTACTTCTTTCTCTGCCAGTTCTGGCTGGAGCAATCACTATACTTCTAACAGATCGAAATATTAATACCTCGTTCTTCGACCCTGCAGGAGGAGGTGACCCAATTTTATATCAACATTTATTTATTGACATCTTGAACGCATATTGCGGCCCCGGGTCACTCCCGGGGCCACGCCTGGCTCAGGGTCGTGTAG-CTAGCCAATCGCAG-AT---------------------T---------CG-----C--TCTGCG-------CCTCGGG----ACTGTCCG---AGG-------------------------------CCTC------GC-----------------------GG------------------CCT-CGGTCTCCTCAGAT--AC---ATGT---TTGGTTTAAGTCGC--GTCTG-----TCT-CCC----------ACCCGTTTTGA-ACGGTGGGGAGGGGACGGCCGGACGG-----CACG-C-TTGTTTGGCTTCCC-TTTTCCCTG-CTCG---CTCTGGGTTAAGCGGGAG----------GGGC------GC-GAC-GA----GACAAAGATA--------------------------------------
856_sp1   ????????????????????????????????????CTTGGTACCTCAATAAGACTTCTAATTCGAATTGAACTAGGCCAACCCGGAGCCTATTTAGGTAGGGACCAACTATACAACACTATTGTTACTGCCCATGCATTCCTTATAATTTTCTTTTTAGTTATGCCAGTATTTATTGGAGGATTCGGAAACTGATTAATCCCATTAATGCTAGGCGCCCCAGATATGGCATTCCCACGAATAAATAATATAAGATTTTGACTTCTCCCGCCTGCCCTCATTCTTCTCGTTAGATCTGCAGCAGTCGAAAAAGGGGTTGGAACAGGATGAACCGTCTACCCTCCTTTATCAGACAATATGGCACACGCCGGCCCATCAGTAGATCTGGCTATTTTCTCCCTACATTTAGCAGGAATTTCATCTATTCTAGGGTCAATCAATTTTATTACAACAGTAATAAATATACGATGAAAAGGACTTCGGCTAGAACGAGTACCTTTATTTGTTTGATCAGCTATAATCACTACTGTTCTTTTACTTCTTTCTCTGCCAGTTCTGGCTGGAGCAATCACTATACTTCTAACAGATCGAAATATTAATACCTCGTTCTTCGACCCTGCAGGAGGAGGTGACCCAATTTTATATCAACATTTATTTATTGACATCTTGAACGCATATTGCGGCCCCGGGTCACTCCCGGGGCCACGCCTGGCTCAGGGTCGTGTAG-CTAGCCAATCGCAG-AT---------------------T---------CG-----C--TCTGCG-------CCTCGGG----ACTGTCCG---AGG-------------------------------CCTC------GC-----------------------GG------------------CCT-CGGTCTCCTCAGAT--AC---ATGT---TTGGTTTAAGTCGC--GTCTG-----TCT-CCC----------ACCCGTTTTGA-ACGGTGGGGAGGGGACGGCCGGACGG-----CACG-C-TTGTTTGGCTTCCC-TTTTCCCTG-CTCG---CTCTGGGTTAAGCGGGAG----------GGGC------GC-GAC-------------------------------------------------------
858_sp1   ??????????????????GGTGTATGAGGGGGCCTTCTTGGTACCTCAATAAGACTTCTAATTCGAATTGAACTAGGCCAACCCGGAGCCTATTTAGGTAGGGACCAACTATACAACACTATTGTTACTGCCCATGCATTCCTTATAATTTTCTTTTTAGTTATGCCAGTATTTATTGGAGGATTCGGAAACTGATTAATCCCATTAATGCTAGGCGCCCCAGATATGGCATTCCCACGAATAAATAATATAAGATTTTGACTTCTCCCGCCTGCCCTCATTCTTCTCGTTAGATCTGCAGCAGTCGAAAAAGGGGTTGGAACAGGATGAACCGTCTACCCTCCTTTATCAGACAATATGGCACACGCCGGCCCATCAGTAGATCTGGCTATTTTCTCCCTACATTTAGCAGGAATTTCATCTATTCTAGGGTCAATCAATTTTATTACAACAGTAATAAATATACGATGAAAAGGACTTCGGTTAGAACGAGTACCTTTATTTGTTTGATCAGCTATAATCACTACTGTTCTTTTACTTCTTTCTCTGCCAGTTCTGGCTGGAGCAATCACTATACTTCTAACAGATCGAAATATTAATACCTCGTTCTTCGACCCTGCAGGAGGAGGTGACCCAATTTTATATCAACATTTATTTATTGACATCTTGAACGCATATTGCGGCCCCGGGTCACTCCCGGGGCCACGCCTGGCTCAGGGTCGTGTAG-CTAGCCAATCGCAG-AT---------------------T---------CG-----C--TCTGCG-------CCTCGGG----ACTGTCCG---AGG-------------------------------CCTC------GC-----------------------GG------------------CCT-CGGTCTCCTCAGAT--AC---ATGT---TTGGTTTAAGTCGC--GTCTG-----TCT-CCC----------ACCCGTTTTGA-ACGGTGGGGAGGGGACGGCCGGACGG-----CACG-C-TTGTTTGGCTTCCC-TTTTCCCTG-CTCG---CTCTGGGTTAAGCGGGAG----------GGGC------GC-GAC-------------------------------------------------------
1322_sp1  ????????????????????????????????????????????????ATAAGACTTCTAATTCGAATTGAACTAGGCCAACCCGGAGCCTATTTAGGTAGGGACCAACTATACAACACTATTGTTACTGCCCATGCATTCCTTATAATTTTCTTTTTAGTTATGCCAGTATTTATTGGAGGATTCGGAAACTGATTAATCCCATTAATGCTAGGCGCCCCAGATATGGCATTCCCACGAATAAATAATATAAGATTTTGACTTCTCCCGCCTGCCCTCATTCTTCTCGTTAGATCTGCAGCAGTCGAAAAAGGGGTTGGAACAGGATGAACCGTCTACCCTCCTTTATCAGACAATATGGCACACGCCGGCCCATCAGTAGATCTGGCTATTTTCTCCCTACATTTAGCAGGAATTTCATCTATTCTAGGGTCAATCAATTTTATTACAACAGTAATAAATATACGATGAAAAGGACTTCGGCTAGAACGAGTACCTTTATTTGTTTGATCAGCTATAATCACTACTGTTCTTTTACTTCTTTCTCTGCCAGTTCTGGCTGGAGCAATCACTATACTTCTAACAGATCGAAATATTAATACCTCGTTCTTCGACCCTGCAGGAGGAGGTGACCCAATTTTATATCAACATTTATTTATTGACATCTTGAACGCATATTGCGGCCCCGGGTCACTCCCGGGGCCACGCCTGGCTCAGGGTCGTGTAG-CTAGCCAATCGCAG-AT---------------------T---------CG-----C--TCTGCG-------CCTCGGG----ACTGTCCG---AGG-------------------------------CCTC------GC-----------------------GG------------------CCT-CGGTCTCCTCAGAT--AC---ATGT---TTGGTTTAAGTCGC--GTCTG-----TCT-CCC----------ACCCGTTTTG-AACGGTGGGGAGGGGACGGCCGGACGG-----CACG-C-TTGTTTGGCTTCCC-TTTTCCCTG-CTCG---CTCTGGGTTAAGCGGGAG----------GGGC------GC-GACAAA----GACAAAGATACA----A-------------------------------
1324_sp1  ??????????????????????????????????????????ACCTCAATAAGACTTCTAATTCGAATTGAACTAGGCCAACCCGGAGCCTATTTAGGTAGGGACCAACTATACAACACTATTGTTACTGCCCATGCATTCCTTATAATTTTCTTTTTAGTTATGCCAGTATTTATTGGAGGATTCGGAAACTGATTAATCCCATTAATGCTAGGCGCCCCAGATATGGCATTCCCACGAATAAATAATATAAGATTTTGACTTCTCCCGCCTGCCCTCATTCTTCTCGTTAGATCTGCAGCAGTCGAAAAAGGGGTTGGAACAGGATGAACCGTCTACCCTCCTTTATCAGACAATATGGCACACGCCGGCCCATCAGTAGATCTGGCTATTTTCTCCCTACATTTAGCAGGAATTTCATCTATTCTAGGGTCAATCAATTTTATTACAACAGTAATAAATATACGATGAAAAGGACTTCGGCTAGAACGAGTACCTTTATTTGTTTGATCAGCTATAATCACTACTGTTCTTTTACTTCTTTCTCTGCCAGTTCTGGCTGGAGCAATCACTATACTTCTAACAGATCGAAATATTAATACTTCGTTCTTCGACCCTGCAGGAGGAGGTGACCCAATTTTATATCAACATTTATTTATTGACATCTTGAACGCATATTGCGGCCCCGGGTCACTCCCGGGGCCACGCCTGGCTCAGGGTCGTGTAG-CTAGCCAATCGCAG-AT---------------------T---------CG-----C--TCTGCG-------CCTCGGG----ACTGTCCG---AGG-------------------------------CCTC------GC-----------------------GG------------------CCT-CGGTCTCCTCAGAT--AC---ATGT---TTGGTTTAAGTCGC--GTCTG-----TCT-CCC----------ACCCGTTTTGA-ACGGTGGGGAGGGGACGGCCGGACGG-----CACG-C-TTGTTTGGCTTCCC-TTTTCCCTG-CTCG---CTCTGGGTTAAGCGGGAG----------GGGC------GC-GAC-GA----GACAAAGATACA--AAAT------------------------------
1326_sp1  ????????????????????????????????????????????????ATAAGACTTCTAATTCGAATTGAACTAGGCCAACCCGGAGCCTATTTAGGTAGGGACCAACTATACAACACTATTGTTACTGCCCATGCATTCCTTATAATTTTCTTTTTAGTTATGCCAGTATTTATTGGAGGATTCGGAAACTGATTAATCCCATTAATGCTAGGCGCCCCAGATATGGCATTCCCACGAATAAATAATATAAGATTTTGACTTCTCCCGCCTGCCCTCATTCTTCTCGTTAGATCTGCAGCAGTCGAAAAAGGGGTTGGAACAGGATGAACCGTCTACCCTCCTTTATCAGACAATATGGCACACGCCGGCCCATCAGTAGATCTGGCTATTTTCTCCCTACATTTAGCAGGAATTTCATCTATTCTAGGGTCAATCAATTTTATTACAACAGTAATAAATATACGATGAAAAGGACTTCGGCTAGAACGAGTACCTTTATTTGTTTGATCAGCTATAATCACTACTGTTCTTTTACTTCTTTCTCTGCCAGTTCTGGCTGGAGCAATCACTATACTTCTAACAGATCGAAATATTAATACCTCGTTCTTCGACCCTGCAGGAGGAGGTGACCCAATTTTATATCAACATTTATTTATTGACATCTTGAACGCATATTGCGGCCCCGGGTCACTCCCGGGGCCACGCCTGGCTCAGGGTCGTGTAG-CTAGCCAATCGCAG-AT---------------------T---------CG-----C--TCTGCG-------CCTCGGG----ACTGTCCG---AGG-------------------------------CCTC------GC-----------------------GG------------------CCT-CGGTCTCCTCAGAT--AC---ATGT---TTGG-TTAAGTCGC--GTCTG-----TCT-CCC----------ACCCGTTTTGA-ACGGTGGGGAGGGGACGGCCGGACGG-----CACG-C-TTGTTTGGCTTCCC-TTTTCCCTG-CTCG---CTCTGGGTTAAGCGGGAG----------GGGC------GC-GAC-GA----GACAAAGATACA--AAAT------------------------------
1327_sp1  ??????????????????????????????????????????ACCTCAATAAGACTTCTAATTCGAATTGAACTAGGCCAACCCGGAGCCTATTTAGGTAGGGACCAACTATACAACACTATTGTTACTGCCCATGCATTCCTTATAATTTTCTTTTTAGTTATGCCAGTATTTATTGGAGGATTCGGAAACTGATTAATCCCATTAATGCTAGGCGCCCCAGATATGGCATTCCCACGAATAAATAATATAAGATTTTGACTTCTCCCGCCTGCCCTCATTCTTCTCGTTAGATCTGCAGCAGTCGAAAAAGGGGTTGGAACAGGATGAACCGTCTACCCTCCTTTATCAGACAATATGGCACACGCCGGCCCATCAGTAGATCTGGCTATTTTCTCCCTACATTTAGCAGGAATTTCATCTATTCTAGGGTCAATCAATTTTATTACAACAGTAATAAATATACGATGAAAAGGACTTCGGCTAGAACGAGTGCCTTTATTTGTTTGATCAGCTATAATCACTACTGTTCTTTTACTTCTTTCTCTGCCAGTTCTGGCTGGAGCAATCACTATACTTCTAACAGATCGAAATATTAATACCTCGTTCTTCGACCCTGCAGGAGGAGGTGACCCAATTTTATATCAACATTTATTTATTGACATCTTGAACGCATATTGCGGCCCCGGGTCACTCCCGGGGCCACGCCTGGCTCAGGGTCGTGTAG-CTAGCCAATCGCAG-AT---------------------T---------TG-----C--TCTGCG-------CCTCGGG----ACTGTCCG---AGG-------------------------------CCTC------GC-----------------------GG------------------CCT-CGGTCTCCTCAGAT--AC---ATGT---TTGGTTTAAGTCGC--GTCTG-----TCT-CCC----------ACCCGTTTTGA-ACGGTGGGGAGGGGACGGCCGGACGG-----CACG-C-TTGTTTGGCTTCCC-TTTTCCCTG-CTCG---CTCTGGGTTAAGCGGGAG----------GGGC------GC-GAC-GA----GACAAAGATACA--AAATTCAGCCTTCGACCTGAGCTCAGACGAGAGT
1328_sp1  ??????????????????????????????????????????ACCTCAATAAGACTTCTAATTCGAATTGAACTAGGCCAACCCGGAGCCTATTTAGGTAGGGACCAACTATACAACACTATTGTTACTGCCCATGCATTCCTTATAATTTTCTTTTTAGTTATGCCAGTATTTATTGGAGGATTCGGAAACTGATTAATCCCATTAATGCTAGGCGCCCCAGATATGGCATTCCCACGAATAAATAATATAAGATTTTGACTTCTCCCGCCTGCCCTCATTCTTCTCGTTAGATCTGCAGCAGTCGAAAAAGGGGTTGGAACAGGATGAACCGTCTACCCTCCTTTATCAGACAATATGGCACACGCCGGCCCATCAGTAGATCTGGCTATTTTCTCCCTACATTTAGCAGGAATTTCATCTATTCTAGGGTCAATCAATTTTATTACAACAGTAATAAATATACGATGAAAAGGACTTCGGCTAGAACGAGTACCTTTATTTGTTTGATCAGCTATAATCACTACTGTTCTTTTACTTCTTTCTCTGCCAGTTCTGGCTGGAGCAATCACTATACTTCTAACAGATCGAAATATTAATACCTCGTTCTTCGACCCTGCAGGAGGAGGTGACCCAATTTTATATCAACATTTATTTATTGACATCTTGAACGCATATTGCGGCCCCGGGTCACTCCCGGGGCCACGCCTGGCTCAGGGTCGTGTAG-CTAGCCAATCGCAG-AT---------------------T---------TG-----C--TCTGCG-------CCTCGGG----ACTGTCCG---AGG-------------------------------CCTT------G------------------------TG------------------CCT-CGGTCTCCTCAGAT--AC---ATGT---TTGGTTTAAGTCGC--GTCTG-----TCT-CCC----------ACCCGTTTTGA-ACGGTGGGGAGGGGACGGCCGGACGG-----CACG-C-TTGTTTGGCTTCCC-TTTTCCCTG-CTCG---CTCTGGGTTAAGCGGGAG----------GGGC------GC-GAC-GA----GACAAAGATACA--AAA-------------------------------
1333_sp1  ??????????????????GGTGTATGAGGGGGCCTTCTTGGTACCTCAATAAGACTTCTAATTCGAATTGAACTAGGCCAACCCGGAGCCTATTTAGGTAGGGACCAACTATACAACACTATTGTTACTGCCCATGCATTCCTTATAATTTTCTTTTTAGTTATGCCAGTATTTATTGGAGGATTCGGAAACTGATTAATCCCATTAATGCTAGGCGCCCCAGATATGGCATTCCCACGAATAAATAATATAAGATTTTGACTTCTCCCGCCTGCCCTCATTCTTCTCGTTAGATCTGCAGCAGTCGAAAAAGGGGTTGGAACAGGATGAACCGTCTACCCTCCTTTATCAGACAATATGGCACACGCCGGCCCATCAGTAGATCTGGCTATTTTCTCCCTACATTTAGCAGGAATTTCATCTATTCTAGGGTCAATCAATTTTATTACAACAGTAATAAATATACGATGAAAAGGACTTCGGCTAGAACGAGTACCTTTATTTGTTTGATCAGCTATAATCACTACTGTTCTTTTACTTCTTTCTCTGCCAGTTCTGGCTGGAGCAATCACTATACTTCTAACAGATCGAAATATTAATACCTCGTTCTTCGACCCTGCAGGAGGAGGTGACCCAATTTTATATCAACATTTATTTATTGACATCTTGAACGCATATTGCGGCCCCGGGTCACTCCCGGGGCCACGCCTGGCTCAGGGTCGTGTAG-CTAGCCAATCGCAG-AT---------------------T---------CG-----C--TCTGCG-------CCTCGGG----ACTGTCCG---AGG-------------------------------CCTC------GC-----------------------GG------------------CCT-CGGTCTCCTCAGAT--AC---ATGT---TTGGTTTAAGTCGC--GTCTG-----TCT-CCC----------ACCCGTTTTG-AACGGTGGGGAGGGGACGGCCGGACGG-----CACG-C-TTGTTTGGCTTCCC-TTTTCCCTG-CTCG---CTCTGGGTTAAGCGGGAG----------GGGC------GC-GACAAA----GACAAAGATACA----A-------------------------------
1335_sp1  ??????????????????????????????GGCCTTCTTGGTACCTCAATAAGACTTCTAATTCGAATTGAACTAGGCCAACCCGGAGCCTATTTAGGTAGGGACCAACTATACAACACTATTGTTACTGCCCATGCATTCCTTATAATTTTCTTTTTAGTTATGCCAGTATTTATTGGAGGATTCGGAAACTGATTAATCCCATTAATGCTAGGCGCCCCAGATATGGCATTCCCACGAATAAATAATATAAGATTTTGACTTCTCCCGCCTGCCCTCATTCTTCTCGTTAGATCTGCAGCAGTCGAAAAAGGGGTTGGAACAGGATGAACCGTCTACCCTCCTTTATCAGACAATATGGCACACGCCGGCCCATCAGTAGATCTGGCTATTTTCTCCCTACATTTAGCAGGAATTTCATCTATTCTAGGGTCAATCAATTTTATTACAACAGTAATAAATATACGATGAAAAGGACTTCGGCTAGAACGAGTACCTTTATTTGTTTGATCAGCTATAATCACTACTGTTCTTTTACTTCTTTCTCTGCCAGTTCTGGCTGGAGCAATCACTATACTTCTAACAGATCGAAATATTAATACCTCGTTCTTCGACCCTGCAGGAGGAGGTGACCCAATTTTATATCAACATTTATTTATTGACATCTTGAACGCATATTGCGGCCCCGGGTCACTCCCGGGGCCACGCCTGGCTCAGGGTCGTGTAG-CTAGCCAATCGCAG-AT---------------------T---------CG-----C--TCTGCG-------CCTCGGG----ACTGTCCG---AGG-------------------------------CCTC------GC-----------------------GG------------------CCT-CGGTCTCCTCAGAT--AC---ATGT---TTGGTTTAAGTCGC--GTCTG-----TCT-CCC----------ACCCGTTTTG-AACGGTGGGGAGGGGACGGCCGGACGG-----CACG-C-TTGTTTGGCTTCCC-TTTTCCCTG-CTCG---CTCTGGGTTAAGCGGGAG----------GGGC------GC-GACAAA----GACAAAGATACA----A-------------------------------
1337_sp1  ?????????????????????????????????????????????TCAATAAGACTTCTAATTCGAATTGAACTAGGCCAACCCGGAGCCTATTTAGGTAGGGACCAACTATACAACACTATTGTTACTGCCCATGCATTCCTTATAATTTTCTTTTTAGTTATGCCAGTATTTATTGGAGGATTCGGAAACTGATTAATCCCATTAATGCTAGGCGCCCCAGATATGGCATTCCCACGAATAAATAATATAAGATTTTGACTTCTCCCGCCTGCCCTCATTCTTCTCGTTAGATCTGCAGCAGTCGAAAAAGGGGTTGGAACAGGATGAACCGTCTACCCTCCTTTATCAGACAATATGGCACACGCCGGCCCATCAGTAGATCTGGCTATTTTCTCCCTACATTTAGCAGGAATTTCATCTATTCTAGGGTCAATCAATTTTATTACAACAGTAATAAATATACGATGAAAAGGACTTCGGCTAGAACGAGTACCTTTATTTGTTTGATCAGCTATAATCACTACTGTTCTTTTACTTCTTTCTCTGCCAGTTCTGGCTGGAGCAATCACTATACTTCTAACAGATCGAAATATTAATACCTCGTTCTTCGACCCTGCAGGAGGAGGTGACCCAATTTTATATCAACATTTATTTATTGACATCTTGAACGCATATTGCGGCCCCGGGTCACTCCCGGGGCCACGCCTGGCTCAGGGTCGTGTAG-CTAGCCAATCGCAG-AT---------------------T---------CG-----C--TCTGCG-------CCTCGGG----ACTGTCCG---AGG-------------------------------CCTC------GC-----------------------GG------------------CCT-CGGTCTCCTCAGAT--AC---ATGT---TTGGTTTAAGTCGC--GTCTG-----TCT-CCC----------ACCCGTTTTGA-ACGGTGGGGAGGGGACGGCCGGACGG-----CACG-C-TTGTTTGGCTTCCC-TTTTCCCTG-CTCG---CTCTGGGTTAAGCGGGAG----------GGGC------GC-GAC-GA----GACAAAGATACA--A---------------------------------
1339_sp1  ?????????????????????????????????????????????TCAATAAGACTTCTAATTCGAATTGAACTAGGCCAACCCGGAGCCTATTTAGGTAGGGACCAACTATACAACACTATTGTTACTGCCCATGCATTCCTTATAATTTTCTTTTTAGTTATGCCAGTATTTATTGGAGGATTCGGAAACTGATTAATCCCATTAATGCTAGGCGCCCCAGATATGGCATTCCCACGAATAAATAATATAAGATTTTGACTTCTCCCGCCTGCCCTCATTCTTCTCGTTAGATCTGCAGCAGTCGAAAAAGGGGTTGGAACAGGATGAACCGTCTACCCTCCTTTATCAGACAATATGGCACACGCCGGCCCATCAGTAGATCTGGCTATTTTCTCCCTACATTTAGCAGGAATTTCATCTATTCTAGGGTCAATCAATTTTATTACAACAGTAATAAATATACGATGAAAAGGACTTCGGCTAGAACGAGTACCTTTATTTGTTTGATCAGCTATAATCACTACTGTTCTTTTACTTCTTTCTCTGCCAGTTCTGGCTGGAGCAATCACTATACTTCTAACAGATCGAAATATTAATACCTCGTTCTTCGACCCTGCAGGAGGAGGTGACCCAATTTTATATCAACATTTATTTATTGACATCTTGAACGCATATTGCGGCCCCGGGTCACTCCCGGGGCCACGCCTGGCTCAGGGTCGTGTAG-CTAGCCAATCGCAG-AT---------------------T---------TG-----C--TCTGCG-------CCTCGGG----ACTGTCCG---AGG-------------------------------CCTT------G------------------------TG------------------CCT-CGGTCTCCTCAGAT--AC---ATGT---TTGGTTTAAGTCGC--GTCTG-----TCT-CCC----------ACCCGTTTTGA-ACGGTGGGGAGGGGACGGCCGGACGG-----CACG-C-TTGTTTGGCTTCCC-TTTTCCCTG-CTCG---CTCTGGGTTAAGCGGGAG----------GGGC------GC-GAC-GA----GACAAAGATACA--AAATTCAGCCTTCGACCTGAGCTCAGACGAGAGT
1342_sp1  ???????????????????????????GGGGGCCTTCTTGGTACCTCAATAAGACTTCTAATTCGAATTGAACTAGGCCAACCCGGAGCCTATTTAGGTAGGGACCAACTATACAATACTATTGTTACTGCCCATGCATTCCTTATAATTTTCTTTTTAGTTATGCCAGTATTTATTGGAGGATTCGGAAACTGATTAATCCCATTAATGCTAGGCGCCCCAGATATGGCATTCCCACGAATAAATAATATAAGATTTTGACTTCTCCCGCCTGCCCTCATTCTTCTCGTTAGATCTGCAGCAGTCGAAAAAGGGGTTGGAACAGGATGAACCGTCTACCCTCCTTTATCAGACAATATGGCACACGCCGGCCCATCAGTAGATCTGGCTATTTTCTCCCTACATTTAGCAGGAATTTCATCTATTCTAGGGTCAATCAATTTTATTACAACAGTAATAAATATACGATGAAAAGGACTTCGGCTAGAACGAGTACCTTTATTTGTTTGATCAGCTATAATCACTACTGTTCTTTTACTTCTTTCTCTGCCAGTTCTGGCTGGAGCAATCACTATACTTCTAACAGATCGAAATATTAATACCTCGTTCTTCGACCCTGCAGGAGGAGGTGACCCAATTTTATATCAACATTTATTTATTGACATCTTGAACGCATATTGCGGCCCCGGGTCACTCCCGGGGCCACGCCTGGCTCAGGGTCGTGTAG-CTAGCCAATCGCAG-AT---------------------T---------CG-----C--TCTGCG-------CCTCGGG----ACTGTCCG---AGG-------------------------------CCTC------GC-----------------------GG------------------CCT-CGGTCTCCTCAGAT--AC---ATGT---TTGGTTTAAGTCGC--GTCTG-----TCT-CCC----------ACCCGTTTTGA-ACGGTGGGGAGGGGACGGCCGGACGG-----CACG-C-TTGTTTGGCTTCCC-TTTTCCCTG-CTCG---CTCTGGGTTAAGCGGGAG----------GGGC------GC-GAC-GA----GACAAAGATACA--A---------------------------------
1344_sp1  ??????????????????????????????????????????ACCTCAATAAGACTTCTAATTCGAATTGAACTAGGCCAACCCGGAGCCTATTTAGGTAGGGACCAACTATACAACACTATTGTTACTGCCCATGCATTCCTTATAATTTTCTTTTTAGTTATGCCAGTATTTATTGGAGGATTCGGAAACTGATTAATCCCATTAATGCTAGGCGCCCCAGATATGGCATTCCCACGAATAAATAATATAAGATTTTGACTTCTCCCGCCTGCCCTCATTCTTCTCGTTAGATCTGCAGCAGTCGAAAAAGGGGTTGGAACAGGATGAACCGTCTACCCTCCTTTATCAGACAATATGGCACACGCCGGCCCATCAGTAGATCTGGCTATTTTCTCCCTACATTTAGCAGGAATTTCATCTATTCTAGGGTCAATCAATTTTATTACAACAGTAATAAATATACGATGAAAAGGACTTCGGCTAGAACGAGTACCTTTATTTGTTTGATCAGCTATAATCACTACTGTTCTTTTACTTCTTTCTCTGCCAGTTCTGGCTGGAGCAATCACTATACTTCTAACAGATCGAAATATTAATACCTCGTTCTTCGACCCTGCAGGAGGAGGTGACCCAATTTTATATCAACATTTATTTATTGACATCTTGAACGCATATTGCGGCCCCGGGTCACTCCCGGGGCCACGCCTGGCTCAGGGTCGTGTAG-CTAGCCAATCGCAG-AT---------------------T---------CG-----C--TCTGCG-------CCTCGGG----ACTGTCCG---AGG-------------------------------CCTC------GC-----------------------GG------------------CCT-CGGTCTCCTCAGAT--AC---ATGT---TTGGTT-AAGTCGC--GTCTG-----TCT-CCC----------ACCCGTTTTGA-ACGGTGGGGAGGGGACGGCCGGACGG-----CACG-C-TTGTTTGGCTTCCC-TTTTCCCTG-CTCG---CTCTGGGTTAAGCGGGAG----------GGGC------GC-GACAAA----GACAAAG--ATA--CAA-------------------------------
1938_sp1  ACACTATATTTTGTTTTAGGTGTATGAGGGGGCCTTCTTGGTACCTCAATAAGACTTCTAATTCGAATTGAACTAGGCCAACCCGGAGCCTATTTAGGTAGGGACCAACTATACAACACTATTGTTACTGCCCATGCATTCCTTATAATTTTCTTTTTAGTTATGCCAGTATTTATTGGAGGATTCGGAAACTGATTAATCCCATTAATGCTAGGCGCCCCAGATATGGCATTCCCACGAATAAATAATATAAGATTTTGACTTCTCCCGCCTGCCCTCATTCTTCTCGTTAGATCTGCAGCAGTCGAAAAAGGGGTTGGAACAGGATGAACCGTCTACCCTCCTTTATCAGACAATATGGCACACGCCGGCCCATCAGTAGATCTGGCTATTTTCTCCCTACATTTAGCAGGAATTTCATCTATTCTAGGGTCAATCAATTTTATTACAACAGTAATAAATATACGATGAAAAGGACTTCGGCTAGAACGAGTACCTTTATTTGTTTGATCAGCTATAATCACTACTGTTCTTTTACTTCTTTCTCTGCCAGTTCTGGCTGGAGCAATCACTATACTTCTAACAGATCGAAATATTAATACCTCGTTCTTCGACCCTGCAGGAGGAGGTGACCCAATTTTATATCAACATTTATTTATTGACATCTTGAACGCATATTGCGGCCCCGGGTCACTCCCGGGGCCACGCCTGGCTCAGGGTCGTGTAG-CTAGCCAATCGCAG-AT---------------------T---------CG-----C--TCTGCG-------CCTCGGG----ACTGTCCG---AGG-------------------------------CCTC------GC-----------------------GG------------------CCT-CGGTCTCCTCAGAT--AC---ATGT---TTGGTT-AAGTCGC--GTCTG-----TCT-CCC----------ACCCGTTTTGA-ACGGTGGGGAGGGGACGGCCGGACGG-----CACG-C-TTGTTTGGCTTCCC-TTTTCCCTG-CTCG---CTCTGGGTTAAGCGGGAG----------GGGC------GC-GACAAA----GACAAAG--ATA--CAATTCAGCCTTCGACCTGAGCTCAGACGAGAGT
1939_sp1  ACACTATATTTTGTTTTAGGTGTATGAGGGGGCCTTCTTGGTACCTCAATAAGACTTCTAATTCGAATTGAACTAGGCCAACCCGGAGCCTATTTAGGTAGGGACCAACTATACAACACTATTGTTACTGCCCATGCATTCCTTATAATTTTCTTTTTAGTTATGCCAGTATTTATTGGAGGATTCGGAAACTGATTAATCCCATTAATGCTAGGCGCCCCAGATATGGCATTCCCACGAATAAATAATATAAGATTTTGACTTCTCCCGCCTGCCCTCATTCTTCTCGTTAGATCTGCAGCAGTCGAAAAAGGGGTTGGAACAGGATGAACCGTCTACCCTCCTTTATCAGACAATATGGCACACGCCGGCCCATCAGTAGATCTGGCTATTTTCTCCCTACATTTAGCAGGAATTTCATCTATTCTAGGGTCAATCAATTTTATTACAACAGTAATAAATATACGATGAAAAGGACTTCGGCTAGAACGAGTACCTTTATTTGTTTGATCAGCTATAATCACTACTGTTCTTTTACTTCTTTCTCTGCCAGTTCTGGCTGGAGCAATCACTATACTTCTAACAGATCGAAATATTAATACCTCGTTCTTCGACCCTGCAGGAGGAGGTGACCCAATTTTATATCAACATTTATTTATTGACATCTTGAACGCATATTGCGGCCCCGGGTCACTCCCGGGGCCACGCCTGGCTCAGGGTCGTGTAG-CTAGCCAATCGCAG-AT---------------------T---------CG-----C--TCTGCG-------CCTCGGG----ACTGTCCG---AGG-------------------------------CCTT------G------------------------TG------------------CCT-CGGTCTCCTCAGAT--AC---ATGT---TTGGTT-AAGTCGC--GTCTG-----TCT-CCC----------ACCCGTTTTGA-ACGGTGGGGAGGGGACGGCCGGACGG-----CACG-C-TTGTTTGGCTTCCC-TTTTCCCTG-CTCG---CTCTGGGTTAAGCGGGAG----------GGGC------GC-GAC-GA----GACAAAGATACA--AAATTCAGCCTTCGACCTGAGCTCAGACGAGAGT
1940_sp1  ACACTATATTTTGTTTTAGGTGTATGAGGGGGCCTTCTTGGTACCTCAATAAGACTTCTAATTCGAATTGAACTAGGCCAACCCGGAGCCTATTTAGGTAGGGACCAACTATACAACACTATTGTTACTGCCCATGCATTCCTTATAATTTTCTTTTTAGTTATGCCAGTATTTATTGGAGGATTCGGAAACTGATTAATCCCATTAATGCTAGGCGCCCCAGATATGGCATTCCCACGAATAAATAATATAAGATTTTGACTTCTCCCGCCTGCCCTCATTCTTCTCGTTAGATCTGCAGCAGTCGAAAAAGGGGTTGGAACAGGATGAACCGTCTACCCTCCTTTATCAGACAATATGGCACACGCCGGCCCATCAGTAGATCTGGCTATTTTCTCCCTACATTTAGCAGGAATTTCATCTATTCTAGGGTCAATCAATTTTATTACAACAGTAATAAATATACGATGAAAAGGACTTCGGCTAGAACGAGTACCTTTATTTGTTTGATCAGCTATAATCACTACTGTTCTTTTACTTCTTTCTCTGCCAGTTCTGGCTGGAGCAATCACTATACTTCTAACAGATCGAAATATTAATACCTCGTTCTTCGACCCTGCAGGAGGAGGTGACCCAATTTTATATCAACATTTATTTATTGACATCTTGAACGCATATTGCGGCCCCGGGTCACTCCCGGGGCCACGCCTGGCTCAGGGTCGTGTAG-CTAGCCAATCGCAG-AT---------------------T---------CG-----C--TCTGCG-------CCTCGGG----ACTGTCCG---AGG-------------------------------CCTC------GC-----------------------GG------------------CCT-CGGTCTCCTCAGAT--AC---ATGT---TTGGTT-AAGTCGC--GTCTG-----TCT-CCC----------ACCCGTTTTGA-ACGGTGGGGAGGGGACGGCCGGACGG-----CACG-C-TTGTTTGGCTTCCC-TTTTCCCTG-CTCG---CTCTGGGTTAAGCGGGAG----------GGGC------GC-GACAAA----GACAAAG--ATA--CAATTCAGCCTTCGACCTGAGCTCAGACGAGAGT
1945_sp1  ACACTATATTTTGTTTTAGGTGTATGAGGGGGCCTTCTTGGTACCTCAATAAGACTTCTAATTCGAATTGAACTAGGCCAACCCGGAGCCTATTTAGGTAGGGACCAACTATACAACACTATTGTTACTGCCCATGCATTCCTTATAATTTTCTTTTTAGTTATGCCAGTATTTATTGGAGGATTCGGAAACTGATTAATCCCATTAATGCTAGGCGCCCCAGATATGGCATTCCCACGAATAAATAATATAAGATTTTGACTTCTCCCGCCTGCCCTCATTCTTCTCGTTAGATCTGCAGCAGTCGAAAAAGGGGTTGGAACAGGATGAACCGTCTACCCTCCTTTATCAGACAATATGGCACACGCCGGCCCATCAGTAGATCTGGCTATTTTCTCCCTACATTTAGCAGGAATTTCATCTATTCTAGGGTCAATCAATTTTATTACAACAGTAATAAATATACGATGAAAAGGACTTCGGCTAGAACGAGTACCTTTATTTGTTTGATCAGCTATAATCACTACTGTTCTTTTACTTCTTTCTCTGCCAGTTCTGGCTGGAGCAATCACTATACTTCTAACAGATCGAAATATTAATACCTCGTTCTTCGACCCTGCAGGAGGAGGTGACCCAATTTTATATCAACATTTATTTATTGACATCTTGAACGCATATTGCGGCCCCGGGTCACTCCCGGGGCCACGCCTGGCTCAGGGTCGTGTAG-CTAGCCAATCGCAG-AT---------------------T---------CG-----C--TCTGCG-------CCTCGGG----ACTGTCCG---AGG-------------------------------CCTC------GC-----------------------GG------------------CCT-CGGTCTCCTCAGAT--AC---ATGT---TTGGTTTAAGTCGC--GTCTG-----TCT-CCC----------ACCCGTTTTGA-ACGGTGGGGAGGGGACGGCCGGACGG-----CACG-C-TTGTTTGGCTTCCC-TTTTCCCTG-CTCG---CTCTGGGTTAAGCGGGAG----------GGGC------GC-GACAAA----GACAAAGATACA----ATTCAGCCTTCGACCTGAGCTCAGACGAGAGT
1947_sp1  ACACTATATTTTGTTTTAGGTGTATGAGGGGGCCTTCTTGGTACCTCAATAAGACTTCTAATTCGAATTGAACTAGGCCAACCCGGAGCCTATTTAGGTAGGGACCAACTATACAACACTATTGTTACTGCCCATGCATTCCTTATAATTTTCTTTTTAGTTATGCCAGTATTTATTGGAGGATTCGGAAACTGATTAATCCCATTAATGCTAGGCGCCCCAGATATGGCATTCCCACGAATAAATAATATAAGATTTTGACTTCTCCCGCCTGCCCTCATTCTTCTCGTTAGATCTGCAGCAGTCGAAAAAGGGGTTGGAACAGGATGAACCGTCTACCCTCCTTTATCAGACAATATGGCACACGCCGGCCCATCAGTAGATCTGGCTATTTTCTCCCTACATTTAGCAGGAATTTCATCTATTCTAGGGTCAATCAATTTTATTACAACAGTAATAAATATACGATGAAAAGGACTTCGGCTAGAACGAGTACCTTTATTTGTTTGATCAGCTATAATCACTACTGTTCTTTTACTTCTTTCTCTGCCAGTTCTGGCTGGAGCAATCACTATACTTCTAACAGATCGAAATATTAATACCTCGTTCTTCGACCCTGCAGGAGGAGGTGACCCAATTTTATATCAACATTTATTTATTGACATCTTGAACGCATATTGCGGCCCCGGGTCACTCCCGGGGCCACGCCTGGCTCAGGGTCGTGTAG-CTAGCCAATCGCAG-AT---------------------T---------CG-----C--TCTGCG-------CCTCGGG----ACTGTCCG---AGG-------------------------------CCTC------GC-----------------------GG------------------CCT-CGGTCTCCTCAGAT--AC---ATGT---TTGGTTTAAGTCGC--GTCTG-----TCT-CCC----------ACCCGTTTTGA-ACGGTGGGGAGGGGACGGCCGGACGG-----CACG-C-TTGTTTGGCTTCCC-TTTTCCCTG-CTCG---CTCTGGGTTAAGCGGGAG----------GGGC------GC-GACAAA----GACAAAGATACA----ATTCAGCCTTCGACCTGAGCTCAGACGAGAGT
1948_sp1  ACACTATATTTTGTTTTAGGTGTATGAGGGGGCCTTCTCGGTACCTCAATAAGACTCCTAATTCGAATTGAACTAGGCCAACCCGGAGCCTATTTAGGTAGGGACCAACTATACAACACTATTGTTACTGCCCATGCATTCCTTATAATTTTCTTTTTAGTTATGCCAGTATTTATTGGAGGATTCGGAAACTGATTAATCCCCTTAATGCTAGGCGCCCCAGATATGGCATTCCCACGAATAAATAATATAAGATTTTGACTTCTCCCGCCTGCCCTCATTCTTCTCGTTAGATCTGCAGCAGTCGAAAAAGGTGTTGGAACAGGATGAACCGTCTACCCTCCTTTATCAGACAATATGGCACACGCCGGCCCATCAGTAGATCTGGCTATTTTCTCCCTACATTTAGCAGGAATTTCATCTATTCTAGGGTCAATCAATTTTATTACAACAGTAATAAATATACGATGAAAAGGACTTCGACTAGAACGAGTACCTTTATTTGTTTGATCAGCTATAATCACTACCGTTCTTTTACTTCTTTCTCTGCCAGTTCTGGCTGGAGCAATCACTATACTTCTAACAGATCGAAATATTAATACCTCATTCTTCGACCCTGCGGGAGGAGGTGACCCAATTTTATACCAACACTTATTTATTGACATCTTGAACGCATATTGCGGCCCCGGGTCACTCCCGGGGCCACGCCTGGCTCAGGGTCGTGTAG-CTAGCCAATCGCAG-AT---------------------T---------CG-----C--TCTGCG-------CCTCGGG----ACTGTCCG---AGG-------------------------------CCTC------GC-----------------------GG------------------CCT-CGGTCTCCTCAGAT--AC---ATGT---TTGGTT-AAGTCGC--GTCTG-----TCT-CCC----------ACCCGTTTTGA-ACGGTGGGGAGGGGACGGCCGGACGG-----CACG-C-TTGTTTGGCTTCCC-TTTTCCCTG-CTCG---CTCTGGGTTAAGCGGGAG----------GGGC------GC-GAC-GA----GACA--------------------------------------------
1949_sp1  ???????????????????????????????????????GGTACCTCAATAAGACTTCTAATTCGAATTGAACTAGGCCAACCCGGAGCCTATTTAGGTAGGGACCAACTATACAACACTATTGTTACTGCCCATGCATTCCTTATAATTTTCTTTTTAGTTATGCCAGTATTTATTGGAGGATTCGGAAACTGATTAATCCCATTAATGCTAGGCGCCCCAGATATGGCATTCCCACGAATAAATAATATAAGATTTTGACTTCTCCCGCCTGCCCTCATTCTTCTCGTTAGATCTGCAGCAGTCGAAAAAGGGGTTGGAACAGGATGAACCGTCTACCCTCCTTTATCAGACAATATGGCACACGCCGGCCCATCAGTAGATCTGGCTATTTTCTCCCTACATTTAGCAGGAATTTCATCTATTCTAGGGTCAATCAATTTTATTACAACAGTAATAAATATACGATGAAAAGGACTTCGGCTAGAACGAGTACCTTTATTTGTTTGATCAGCTATAATCACTACTGTTCTTTTACTTCTTTCTCTGCCAGTTCTGGCTGGAGCAATCACTATACTTCTAACAGATCGAAATATTAATACCTCGTTCTTCGACCCTGCAGGAGGAGGTGACCCAATTTTATATCAACATTTATTTATTGACATCTTGAACGCATATTGCGGCCCCGGGTCACTCCCGGGGCCACGCCTGGCTCAGGGTCGTGTAG-CTAGCCAATCGCAG-AT---------------------T---------TG-----C--TCTGCG-------CCTCGGG----ACTGTCCG---AGG-------------------------------CCTT------G------------------------TG------------------CCT-CGGTCTCCTCAGAT--AC---ATGT---TTGGTTTAAGTCGC--GTCTG-----TCT-CCC----------ACCCGTTTTGA-ACGGTGGGGAGGGGACGGCCGGACGG-----CACG-C-TTGTTTGGCTTCCC-TTTTCCCTG-CTCG---CTCTGGGTTAAGCGGGAG----------GGGC------GC-GACAAA----GACAAAGATACA----ATTCAGCCTTCGACCTGAGCTCAGACGAGAGT
1950_sp1  ???CTATATTTTGTTTTAGGTGTATGAGGGGGCCTTCTTGGTACCTCAATAAGACTTCTAATTCGAATTGAACTAGGCCAACCCGGAGCCTATTTAGGTAGGGACCAACTATACAACACTATTGTTACTGCCCATGCATTCCTTATAATTTTCTTTTTAGTTATGCCAGTATTTATTGGAGGATTCGGAAACTGATTAATCCCATTAATGCTAGGCGCCCCAGATATGGCATTCCCACGAATAAATAATATAAGATTTTGACTTCTCCCGCCTGCCCTCATTCTTCTCGTTAGATCTGCAGCAGTCGAAAAAGGGGTTGGAACAGGATGAACCGTCTACCCTCCTTTATCAGACAATATGGCACACGCCGGCCCATCAGTAGATCTGGCTATTTTCTCCCTACATTTAGCAGGAATTTCATCTATTCTAGGGTCAATCAATTTTATTACAACAGTAATAAATATACGATGAAAAGGACTTCGGCTAGAACGAGTACCTTTATTTGTTTGATCAGCTATAATCACTACTGTTCTTTTACTTCTTTCTCTGCCAGTTCTGGCTGGAGCAATCACTATACTTCTAACAGATCGAAATATTAATACCTCGTTCTTCGACCCTGCAGGAGGAGGTGACCCAATTTTATATCAACATTTATTTATTGACATCTTGAACGCATATTGCGGCCCCGGGTCACTCCCGGGGCCACGCCTGGCTCAGGGTCGTGTAG-CTAGCCAATCGCAG-AT---------------------T---------CG-----C--TCTGCG-------CCTCGGG----ACTGTCCG---AGG-------------------------------CCTT------G------------------------TG------------------CCT-CGGTCTCCTCAGAT--AC---ATGT---TTGGTT-AAGTCGC--GTCTG-----TCT-CCC----------ACCCGTTTTGA-ACGGTGGGGAGGGGACGGCCGGACGG-----CACG-C-TTGTTTGGCTTCCC-TTTTCCCTG-CTCG---CTCTGGGTTAAGCGGGAG----------GGGC------GC-GAC-GA----GACAAAGATACA--AAATTCAGCCTTCGACCTGAGCTCAGACGAGAGT
1951_sp1  ACACTATATTTTGTTTTAGGTGTATGAGGGGGCCTTCTTGGTACCTCAATAAGACTTCTAATTCGAATTGAACTAGGCCAACCCGGAGCCTATTTAGGTAGGGACCAACTATACAACACTATTGTTACTGCCCATGCATTCCTTATAATTTTCTTTTTAGTTATGCCAGTATTTATTGGAGGATTCGGAAACTGATTAATCCCATTAATGCTAGGCGCCCCAGATATGGCATTCCCACGAATAAATAATATAAGATTTTGACTTCTCCCGCCTGCCCTCATTCTTCTCGTTAGATCTGCAGCAGTCGAAAAAGGGGTTGGAACAGGATGAACCGTCTACCCTCCTTTATCAGACAATATGGCACACGCCGGCCCATCAGTAGATCTGGCTATTTTCTCCCTACATTTAGCAGGAATTTCATCTATTCTAGGGTCAATCAATTTTATTACAACAGTAATAAATATACGATGAAAAGGACTTCGGCTAGAACGAGTACCTTTATTTGTTTGATCAGCTATAATCACTACTGTTCTTTTACTTCTTTCTCTGCCAGTTCTGGCTGGAGCAATCACTATACTTCTAACAGATCGAAATATTAATACCTCGTTCTTCGACCCTGCAGGAGGAGGTGACCCAATTTTATATCAACATTTATTTATTGACATCTTGAACGCATATTGCGGCCCCGGGTCACTCCCGGGGCCACGCCTGGCTCAGGGTCGTGTAG-CTAGCCAATCGCAG-AT---------------------T---------CG-----C--TCTGCG-------CCTCGGG----ACTGTCCG---AGG-------------------------------CCTC------GC-----------------------GG------------------CCT-CGGTCTCCTCAGAT--AC---ATGT---TTGGTTTAAGTCGC--GTCTG-----TCT-CCC----------ACCCGTTTTGA-ACGGTGGGGAGGGGACGGCCGGACGG-----CACG-C-TTGTTTGGCTTCCC-TTTTCCCTG-CTCG---CTCTGGGTTAAGCGGGAG----------GGGC------GC-GACAAA----GACAAAGATACA----ATTCAGCCTTCGACCTGAGCTCAGACGAGAGT
1952_sp1  ACACTATATTTTGTTTTAGGTGTATGAGGGGGCCTTCTTGGTACCTCAATAAGACTTCTAATTCGAATTGAACTAGGCCAACCCGGAGCCTATTTAGGTAGGGACCAACTATACAACACTATTGTTACTGCCCATGCATTCCTTATAATTTTCTTTTTAGTTATGCCAGTATTTATTGGAGGATTCGGAAACTGATTAATCCCATTAATGCTAGGCGCCCCAGATATGGCATTCCCACGAATAAATAATATAAGATTTTGACTTCTCCCGCCTGCCCTCATTCTTCTCGTTAGATCTGCAGCAGTCGAAAAAGGGGTTGGAACAGGATGAACCGTCTACCCTCCTTTATCAGACAATATGGCACACGCCGGCCCATCAGTAGATCTGGCTATTTTCTCCCTACATTTAGCAGGAATTTCATCTATTCTAGGGTCAATCAATTTTATTACAACAGTAATAAATATACGATGAAAAGGACTTCGGCTAGAACGAGTACCTTTATTTGTTTGATCAGCTATAATCACTACTGTTCTTTTACTTCTTTCTCTGCCAGTTCTGGCTGGAGCAATCACTATACTTCTAACAGATCGAAATATTAATACCTCGTTCTTCGACCCTGCAGGAGGAGGTGACCCAATTTTATATCAACATTTATTTATTGACATCTTGAACGCATATTGCGGCCCCGGGTCACTCCCGGGGCCACGCCTGGCTCAGGGTCGTGTAG-CTAGCCAATCGCAG-AT---------------------T---------CG-----C--TCTGCG-------CCTCGGG----ACTGTCCG---AGG-------------------------------CCTC------GC-----------------------GG------------------CCT-CGGTCTCCTCAGAT--AC---ATGT---TTGGTTTAAGTCGC--GTCTG-----TCT-CCC----------ACCCGTTTTGA-ACGGTGGGGAGGGGACGGCCGGACGG-----CACG-C-TTGTTTGGCTTCCC-TTTTCCCTG-CTCG---CTCTGGGTTAAGCGGGAG----------GGGC------GC-GACAAA----GACAAAGATACA----ATTCAGCCTTCGACCTGAGCTCAGACGAGAGT
2241_sp1  ?????????????????????????????????????????????TCAATAAGACTTCTAATTCGAATTGAACTAGGCCAACCCGGAGCCTATTTAGGTAGGGACCAACTATACAACACTATTGTTACTGCCCATGCATTCCTTATAATTTTCTTTTTAGTTATGCCAGTATTTATTGGAGGATTCGGAAACTGATTAATCCCATTAATGCTAGGCGCCCCAGATATGGCATTCCCACGAATAAATAATATAAGATTTTGACTTCTCCCGCCTGCCCTCATTCTTCTCGTTAGATCTGCAGCAGTCGAAAAAGGGGTTGGAACAGGATGAACCGTCTACCCTCCTTTATCAGACAATATGGCACACGCCGGCCCATCAGTAGATCTGGCTATTTTCTCCCTACATTTAGCAGGAATTTCATCTATTCTAGGGTCAATCAATTTTATTACAACAGTAATAAATATACGATGAAAAGGACTTCGGCTAGAACGAGTACCTTTATTTGTTTGATCAGCTATAATCACTACTGTTCTTTTACTTCTTTCTCTGCCAGTTCTGGCTGGAGCAATCACTATACTTCTAACAGATCGAAATATTAATACCTCGTTCTTCGACCCTGCAGGAGGAGGTGACCCAATTTTATATCAACATTTATTTATTGACATCTTGAACGCATATTGCGGCCCCGGGTCACTCCCGGGGCCACGCCTGGCTCAGGGTCGTGTAG-CTAGCCAATCGCAG-AT---------------------T---------CG-----C--TCTGCG-------CCTCGGG----ACTGTCCG---AGG-------------------------------CCTC------GC-----------------------GG------------------CCT-CGGTCTCCTCAGAT--AC---ATGT---TTGGTTTAAGTCGC--GTCTG-----TCT-CCC----------ACCCGTTTTGA-ACGGTGGGGAGGGGACGGCCGGACGG-----CACG-C-TTGTTTGGCTTCCC-TTTTCCCTG-CTCG---CTCTGGGTTAAGCGGGAG----------GGGC------GC-GACAAA----GACAAAGATACA----ATTCAGCCTTCGACCTGAGCTCAGACGAGAGT
2440_sp1  ??????????????????????????????GGCCTTCTTGGTACCTCAATAAGACTTCTAATTCGAATTGAACTAGGCCAACCCGGAGCCTATTTAGGTAGAGACCAACTATACAACACTATTGTTACTGCCCATGCATTCCTTATAATTTTCTTTTTAGTTATGCCAGTATTTATTGGAGGATTCGGAAACTGATTAATCCCATTAATGCTAGGCGCCCCAGATATGGCATTCCCACGAATAAATAATATAAGATTTTGACTTCTCCCGCCTGCCCTCATTCTTCTCGTTAGATCTGCAGCAGTCGAAAAAGGGGTTGGAACAGGATGAACCGTCTACCCTCCTTTATCAGACAATATGGCACACGCCGGCCCATCAGTAGATCTGGCTATTTTCTCCCTACATTTAGCAGGAATTTCATCTATTCTAGGGTCAATCAATTTTATTACAACAGTAATAAATATACGATGAAAAGGACTTCGGCTAGAACGAGTACCTTTATTTGTTTGATCAGCTATAATCACTACTGTTCTTTTACTTCTTTCTCTGCCAGTTCTGGCTGGAGCAATCACTATACTTCTAACAGATCGAAATATTAATACCTCGTTCTTCGACCCTGCAGGAGGAGGTGACCCAATTTTATATCAACATTTATTTATTGACATCTTGAACGCATATTGCGGCCCCGGGTCACTCCCGGGGCCACGCCTGGCTCAGGGTCGTGTAG-CTAGCCAATCGCAG-AT---------------------T---------CG-----C--TCTGCG-------CCTCGGG----ACTGTCCG---AGG-------------------------------CCTC------GC-----------------------GG------------------CCT-CGGTCTCCTCAAAT--AC---ATGT---TTGGTT-AAGTCGC--GTCTG-----TCT-CCC----------ACCCGTTTTGA-ACGGTGGGGAGGGGACGGCCGGACGG-----CACG-C-TTGTTTGGCTTCCC-TTTTCCCTG-CTCG---CTCTGGGTTAAGCGGGAG----------GGGC------GC-GACAAA----GACAAAG--ATA--CAATTCAGCCTTCGACCTGAGCTCAGACGAGAGT
2441_sp1  ??????????????????????????????GGCCTTCTTGGTACCTCAATAAGACTTCTAATTCGAATTGAACTAGGCCAACCCGGAGCCTATTTAGGTAGGGACCAACTATACAACACTATTGTTACTGCCCATGCATTCCTTATAATTTTCTTTTTAGTTATGCCAGTATTTATTGGAGGATTCGGAAACTGATTAATCCCATTAATGCTAGGCGCCCCAGATATGGCATTCCCACGAATAAATAATATAAGATTTTGACTTCTCCCGCCTGCCCTCATTCTTCTCGTTAGATCTGCAGCAGTCGAAAAAGGGGTTGGAACAGGATGAACCGTCTACCCTCCTTTATCAGACAATATGGCACACGCCGGCCCATCAGTAGATCTGGCTATTTTCTCCCTACATTTAGCAGGAATTTCATCTATTCTAGGGTCAATCAATTTTATTACAACAGTAATAAATATACGATGAAAAGGACTTCGGCTAGAACGAGTACCTTTATTTGTTTGATCAGCTATAATCACTACTGTTCTTTTACTTCTTTCTCTGCCAGTTCTGGCTGGAGCAATCACTATACTTCTAACAGATCGAAATATTAATACCTCGTTCTTCGACCCTGCAGGAGGAGGTGACCCAATTTTATATCAACATTTATTTATTGACATCTTGAACGCATATTGCGGCCCCGGGTCACTCCCGGGGCCACGCCTGGCTCAGGGTCGTGTAG-CTAGCCAATCGCAG-AT---------------------T---------CG-----C--TCTGCG-------CCTCGGG----ACTGTCCG---AGG-------------------------------CCTT------G------------------------TG------------------CCT-CGGTCTCCTCAGAT--AC---ATGT---TTGGTT-AAGTCGC--GTCTG-----TCT-CCC----------ACCCGTTTTGA-ACGGTGGGGAGGGGACGGCCGGACGG-----CACG-C-TTGTTTGGCTTCCC-TTTTCCCTG-CTCG---CTCTGGGTTAAGCGGGAG----------GGGC------GC-GAC-GA----GACAAAGATACA--AAATTCAGCCTTCGACCTGAGCTCAGACGAGAGT
2445_sp1  ??????????????????????????????GGCCTTCTTGGTACCTCAATAAGACTTCTAATTCGAATTGAACTAGGCCAACCCGGAGCCTATTTAGGTAGGGACCAACTATACAACACTATTGTTACTGCCCATGCATTCCTTATAATTTTCTTTTTAGTTATGCCAGTATTTATTGGAGGATTCGGAAACTGATTAATCCCATTAATGCTAGGCGCCCCAGATATGGCATTCCCACGAATAAATAATATAAGATTTTGACTTCTCCCGCCTGCCCTCATTCTTCTCGTTAGATCTGCAGCAGTCGAAAAAGGGGTTGGAACAGGATGAACCGTCTACCCTCCTTTATCAGACAATATGGCACACGCCGGCCCATCAGTAGATCTGGCTATTTTCTCCCTACATTTAGCAGGAATTTCATCTATTCTAGGGTCAATCAATTTTATTACAACAGTAATAAATATACGATGAAAAGGACTTCGGCTAGAACGAGTACCTTTATTTGTTTGATCAGCTATAATCACTACTGTTCTTTTACTTCTTTCTCTGCCAGTTCTGGCTGGAGCAATCACTATACTTCTAACAGATCGAAATATTAATACCTCGTTCTTCGACCCTGCAGGAGGAGGTGATCCAATTTTATATCAACATTTATTTATTGACATCTTGAACGCATATTGCGGCCCCGGGTCACTCCCGGGGCCACGCCTGGCTCAGGGTCGTGTAG-CTAACCAATCGCAG-AT---------------------T---------CG-----C--TCTGCG-------CCTCGGG----ACTGTCCG---AGG-------------------------------CCTT------G------------------------TG------------------CCT-CGGTCTCCTCAGAT--AC---ATGT---TTGGTT-AAGTCGC--GTCTG-----TCT-CCC----------ACCCGTTTTGA-ACGGTGGGGAGGGGACGGCCGGACGG-----CACG-C-TTGTTTGGCTTCCC-TTTTCCCTG-CTCG---CTCTGGGTTAAGCGGGAG----------GGGC------GC-GAC-GA----GACAAAGATACA--AAATTCAGCCTTCGACCTGAGCTCAGACGAGAGT
2453_sp1  ???????????????????????????????????????GGTACCTCAATAAGACTTCTAATTCGAATTGAACTAGGCCAACCCGGAGCCTATTTAGGTAGGGACCAGCTATACAACACTATTGTTACTGCCCATGCATTCCTTATAATTTTCTTTTTAGTTATGCCAGTATTTATTGGAGGATTCGGAAACTGATTAATCCCATTAATGCTAGGCGCCCCAGATATGGCATTCCCACGAATAAATAATATAAGATTTTGACTTCTCCCGCCTGCCCTTATTCTTCTCGTTAGATCTGCAGCAGTCGAAAAAGGGGTTGGAACAGGATGAACCGTCTACCCTCCTTTATCAGACAATATGGCACACGCCGGCCCATCAGTAGATCTGGCTATTTTCTCCCTACATTTAGCAGGAATTTCATCTATTCTAGGGTCAATCAATTTTATTACAACAGTAATAAATATACGATGAAAAGGACTTCGGCTAGAACGAGTACCTTTATTTGTTTGATCAGCTATAATCACTACTGTTCTTTTACTTCTTTCTCTGCCAGTTCTGGCTGGAGCAATCACTATACTTCTAACAGATCGAAATATTAATACCTCGTTCTTCGACCCTGCAGGAGGAGGTGACCCAATTTTATATCAACATTTATTTATTGACATCTTGAACGCATATTGCGGCCCCGGGTCACTCCCGGGGCCACGCCTGGCTCAGGGTCGTGTAG-CTAGCCAATCGCAG-AT---------------------T---------CG-----C--TCTGCG-------CCTCGGG----ACTGTCCG---AGG-------------------------------CCTC------GC-----------------------GG------------------CCT-CGGTCTCCTCAGAT--AC---ATGT---TTGGTT-AAGTCGC--GTCTG-----TCT-CCC----------ACCCGTTTTGA-ACGGTGGGGAGGGGACGGCCGGACGG-----CACG-C-TTGTTTGGCTTCCC-TTTTCCCTG-CTCG---CTCTGGGTTAAGCGGGAG----------GGGC------GC-GAC-GA----GACAAAGATACA--AAATTCAGCCTTCGACCTGAGCTCAGACGAGAGT
2794_sp1  ???????????????????????????GGGGGCCTTCTTGGTACCTCAATAAGACTTCTAATTCGAATTGAACTAGGCCAACCCGGAGCCTATTTAGGTAGGGACCAACTATACAACACTATTGTTACTGCCCATGCATTCCTTATAATTTTCTTTTTAGTTATGCCAGTATTTATTGGAGGATTCGGAAACTGATTAATCCCATTAATGCTAGGCGCCCCAGATATGGCATTCCCACGAATAAATAATATAAGATTTTGACTTCTCCCGCCTGCCCTCATTCTTCTCGTTAGATCTGCAGCAGTCGAAAAAGGGGTTGGAACAGGATGAACCGTCTACCCTCCTTTATCAGACAATATGGCACACGCCGGCCCATCAGTAGATCTGGCTATTTTCTCCCTACATTTAGCAGGAATTTCATCTATTCTAGGGTCAATCAATTTTATTACAACAGTAATAAATATACGATGAAAAGGACTTCGGTTAGAACGAGTACCTTTATTTGTTTGATCAGCTATAATCACTACTGTTCTTTTACTTCTTTCTCTGCCAGTTCTGGCTGGAGCAATCACTATACTTCTAACAGATCGAAATATTAATACCTCGTTCTTCGACCCTGCAGGAGGAGGTGACCCAATTTTATATCAACATTTATTTATTGACATCTTGAACGCATATTGCGGCCCCGGGTCACTCCCGGGGCCACGCCTGGCTCAGGGTCGTGTAG-CTAGCCAATCGCAG-AT---------------------T---------TG-----C--TCTGCG-------CCTCGGG----ACTGTCCG---AGG-------------------------------CCTT------G------------------------TG------------------CCT-CGGTCTCCTCAGAT--AC---ATGT---TTGGTT-AAGTCGC--GTCTG-----TCT-CCC----------ACCCGTTTTGA-ACGGTGGGGAGGGGACGGCCGGACGG-----CACG-C-TTGTTTGGCTTCCC-TTTTCCCTG-CTCG---CTCTGGGTTAAGCGGGAG----------GGGC------GC-GACAAA----GACAAAGATAC----AATTCAGCCTTCGACCTGAGCTCAGACGAGAGT
2796_sp1  ???????????????????????????GGGGGCCTTCTTGGTACCTCAATAAGACTTCTAATTCGAATTGAACTAGGCCAACCCGGAGCCTATTTAGGTAGGGACCAACTATACAACACTATTGTTACTGCCCATGCATTCCTTATAATTTTCTTTTTAGTTATGCCAGTATTTATTGGAGGATTCGGAAACTGATTAATCCCATTAATGCTAGGCGCCCCAGATATGGCATTCCCACGAATAAATAATATAAGATTTTGACTTCTCCCGCCTGCCCTTATTCTTCTCGTTAGATCTGCAGCAGTCGAAAAAGGGGTTGGAACAGGATGAACCGTCTACCCTCCTTTATCAGACAATATGGCACACGCCGGCCCATCAGTAGATCTGGCTATTTTCTCCCTACATTTAGCAGGAATTTCATCTATTCTAGGGTCAATCAATTTTATTACAACAGTAATAAATATACGATGAAAAGGACTTCGGCTAGAACGAGTACCTTTATTTGTTTGATCAGCTATAATCACTACTGTTCTTTTACTTCTTTCTCTGCCAGTTCTGGCTGGAGCAATCACTATACTTCTAACAGATCGAAATATTAATACCTCGTTCTTCGACCCTGCAGGAGGAGGTGACCCAATTTTATATCAACATTTATTTATTGACATCTTGAACGCATATTGCGGCCCCGGGTCACTCCCGGGGCCACGCCTGGCTCAGGGTCGTGTAG-CTAGCCAATCGCAG-AT---------------------T---------CG-----C--TCTGCG-------CCTCGGG----ACTGTCCG---AGG-------------------------------CCTC------GC-----------------------GG------------------CCT-CGGTCTCCTCAAAT--AC---ATGT---TTGGTT-AAGTCGC--GTCTG-----TCT-CCC----------ACCCGTTTTGA-ACGGTGGGGAGGGGACGGCCGGACGG-----CACG-C-TTGTTTGGCTTCCC-TTTTCCCTG-CTCG---CTCTGGGTTAAGCGGGAG----------GGGC------GC-GAC-GA----GACAAAGATATA--CAATTCAGCCTTCGACCTGAGCTCAGACGAGAGT
2841_sp1  ??????????????????????????????????????????????????????CTTCTAATTCGAATTGAACTAGGCCAACCCGGAGCCTATTTAGGTAGGGACCAACTATACAATACTATTGTTACTGCCCATGCATTCCTTATAATTTTCTTTTTAGTTATGCCAGTATTTATTGGAGGATTCGGAAACTGATTAATCCCATTAATGCTAGGCGCCCCAGATATGGCATTCCCACGAATAAATAATATAAGATTTTGACTTCTCCCGCCTGCCCTCATTCTTCTCGTTAGATCTGCAGCAGTCGAAAAAGGGGTTGGAACAGGATGAACCGTCTACCCTCCTTTATCAGACAATATGGCACACGCCGGCCCATCAGTAGATCTGGCTATTTTCTCCCTACATTTAGCAGGAATTTCATCTATTCTAGGGTCAATCAATTTTATTACAACAGTAATAAATATACGATGAAAAGGACTTCGGCTAGAACGAGTACCTTTATTTGTTTGATCAGCTATAATCACTACTGTTCTTTTACTTCTTTCTCTGCCAGTTCTGGCTGGAGCAATCACTATACTTCTAACAGATCGAAATATTAATACCTCGTTCTTCGACCCTGCAGGAGGAGGTGACCCAATTTTATATCAACATTTATTTATTGACATCTTGAACGCATATTGCGGCCCCGGGTCACTCCCGGGGCCACGCCTGGCTCAGGGTCGTGTAG-CTAGCCAATCGCAG-AT---------------------T---------CG-----C--TCTGCG-------CCTCGGG----ACTGTCCG---AGG-------------------------------CCTC------GC-----------------------GG------------------CCT-CGGTCTCCTCAAAT--AC---ATGT---TTGGTT-AAGTCGC--GTCTG-----TCT-CCC----------ACCCGTTTTGA-ACGGTGGGGAGGGGACGGCCGGACGG-----CACG-C-TTGTTTGGCTTCCC-TTTTCCCTG-CTCG---CTCTGGGTTAAGCGGGAG----------GGGC------GC-GACAAA----GACAAAG--ATA--CAATTCAGCCTTCGACCTGAGCTCA---------
2860_sp1  ???????????????????????????GGGGGCCTTCTTGGTACCTCAATAAGACTTCTAATTCGAATTGAACTAGGCCAACCCGGAGCCTATTTAGGTAGGGACCAACTATACAACACTATTGTTACTGCCCATGCATTCCTTATAATTTTCTTTTTAGTTATGCCAGTATTTATTGGAGGATTCGGAAACTGATTAATCCCATTAATGCTAGGCGCCCCAGATATGGCATTCCCACGAATAAATAATATAAGATTTTGACTTCTCCCGCCTGCCCTCATTCTTCTCGTTAGATCTGCAGCAGTCGAAAAAGGGGTTGGAACAGGATGAACCGTCTACCCTCCTTTATCAGACAATATGGCACACGCCGGCCCATCAGTAGATCTGGCTATTTTCTCCCTACATTTAGCAGGAATTTCATCTATTCTAGGGTCAATCAATTTTATTACAACAGTAATAAATATACGATGAAAAGGACTTCGGCTAGAACGAGTACCTTTATTTGTTTGATCAGCTATAATCACTACTGTTCTTTTACTTCTTTCTCTGCCAGTTCTGGCTGGAGCAATCACTATACTTCTAACAGATCGAAATATTAATACCTCGTTCTTCGACCCTGCAGGAGGAGGTGACCCAATTTTATATCAACATTTATTTATTGACATCTTGAACGCATATTGCGGCCCCGGGTCACTCCCGGGGCCACGCCTGGCTCAGGGTCGTGTAG-CTAGCCAATCGCAG-AT---------------------T---------CG-----C--TCTGCG-------CCTCGGG----ACTGTCCG---AGG-------------------------------CCTC------GC-----------------------GG------------------CCT-CGGTCTCCTCAAAT--AC---ATGT---TTGGTTTAAGTCGC--GTCTG-----TCT-CCC----------ACCCGTTTTGA-ACGGGGGGGAGGGGACGGCCGGACGG-----CACG-C-TTGTTTGGTTTCCC-TTTTCCCTG-CTCG---CTCTGGGTTAAGCGGGAG----------GGGC------GC-GACAAA----------------------------------------------------
2862_sp1  ???????????????????????????????????????GGTACCTCAATAAGACTTCTAATTCGAATTGAACTAGGCCAACCCGGAGCCTATTTAGGTAGGGACCAACTATACAACACTATTGTTACTGCCCATGCATTCCTTATAATTTTCTTTTTAGTTATGCCAGTATTTATTGGAGGATTCGGAAACTGATTAATCCCATTAATGCTAGGCGCCCCAGATATGGCATTCCCACGAATAAATAATATAAGATTTTGACTTCTCCCGCCTGCCCTCATTCTTCTCGTTAGATCTGCAGCAGTCGAAAAAGGGGTTGGAACAGGATGAACCGTCTACCCTCCTTTATCAGACAATATGGCACACGCCGGCCCATCAGTAGATCTGGCTATTTTCTCCCTACATTTAGCAGGAATTTCATCTATTCTAGGGTCAATCAATTTTATTACAACAGTAATAAATATACGATGAAAAGGACTTCGGCTAGAACGAGTACCTTTATTTGTTTGATCAGCTATAATCACTACTGTTCTTTTACTTCTTTCTCTGCCAGTTCTGGCTGGAGCAATCACTATACTTCTAACAGATCGAAATATTAATACCTCGTTCTTCGACCCTGCAGGAGGAGGTGACCCAATTTTATATCAACATTTATTTATTGACATCTTGAACGCATATTGCGGCCCCGGGTCACTCCCGGGGCCACGCCTGGCTCAGGGTCGTGTAG-CTAGCCAATCGCAG-AT---------------------T---------CG-----C--TCTGCG-------CCTCGGG----ACTGTCCG---AGG-------------------------------CCTT------G------------------------TG------------------CCT-CGGTCTCCTCAGAT--AC---ATGT---TTGGTT-AAGTCGC--GTCTG-----TCT-CCC----------ACCCGTTTTGA-ACGGTGGGGAGGGGACGGCCGGACGG-----CACG-C-TTGTTTGGCTTCCC-TTTTCCCTG-CTCG---CTCTGGGTTAAGCGGGAG----------GGGC------GC-GACAAA----GACAAAGATAC----AATTCAGCCTTCGACCTGAGCTCAGACGAGAGT
2871_sp1  ??????????????????GGTGTATGAGGGGGCCTTCTTGGTACCTCAATAAGACTTCTAATTCGAATTGAACTAGGCCAACCCGGAGCCTATTTAGGTAGGGACCAACTATACAACACTATTGTTACTGCCCATGCATTCCTTATAATTTTCTTTTTAGTTATGCCAGTATTTATTGGAGGATTCGGAAACTGATTAATCCCATTAATGCTAGGCGCCCCAGATATGGCATTCCCACGAATAAATAATATAAGATTTTGACTTCTCCCGCCTGCCCTCATTCTTCTCGTTAGATCTGCAGCAGTCGAAAAAGGGGTTGGAACAGGATGAACCGTCTACCCTCCTTTATCAGACAATATGGCACACGCCGGCCCATCAGTAGATCTGGCTATTTTCTCCCTACATTTAGCAGGAATTTCATCTATTCTAGGGTCAATCAATTTTATTACAACAGTAATAAATATACGATGAAAAGGACTTCGGCTAGAACGAGTACCTTTATTTGTTTGATCAGCTATAATCACTACTGTTCTTTTACTTCTTTCTCTGCCAGTTCTGGCTGGAGCAATCACTATACTTCTAACAGATCGAAATATTAATACCTCGTTCTTCGACCCTGCAGGAGGAGGTGACCCAATTTTATATCAACATTTATTTATTGACATCTTGAACGCATATTGCGGCCCCGGGTCACTCCCGGGGCCACGCCTGGCTCAGGGTCGTGTAG-CTAGCCAATCGCAG-AT---------------------T---------CG-----C--TCTGCG-------CCTCGGG----ACTGTCCG---AGG-------------------------------CCTC------GC-----------------------GG------------------CCT-CGGTCTCCTCAAAT--AC---ATGT---TTGGTTTAAGTCGC--GTCTG-----TCT-CCC----------ACCCGTTTTGA-ACGGTGGGGAGGGGACGGCCGGACGG-----CACG-C-TTGTTTGGTTTCCC-TTTTCCCTG-CTCG---CTCTGGGTTAAGCGGGAG----------GGGC------GC-GACAAA----GACAAAGATACA----ATTCAGCCTTCGACCTGAGCTCA---------
2909_sp1  ???????????????????????????????????????GGTACCTCAATAAGACTTCTAATTCGAATTGAACTAGGCCAACCCGGAGCCTATTTAGGTAGGGACCAACTATACAACACTATTGTTACTGCCCATGCATTCCTTATAATTTTCTTTTTAGTTATGCCAGTATTTATTGGAGGATTCGGAAACTGATTAATCCCATTAATGCTAGGCGCCCCAGATATGGCATTCCCACGAATAAATAATATAAGATTTTGACTTCTCCCGCCTGCCCTCATTCTTCTCGTTAGATCTGCAGCAGTCGAAAAAGGGGTTGGAACAGGATGAACCGTCTACCCTCCTTTATCAGACAATATGGCACACGCCGGCCCATCAGTAGATCTGGCTATTTTCTCCCTACATTTAGCAGGAATTTCATCTATTCTAGGGTCAATCAATTTTATTACAACAGTAATAAATATACGATGAAAAGGACTTCGGCTAGAACGAGTACCTTTATTTGTTTGATCAGCTATAATCACTACTGTTCTTTTACTTCTTTCTCTGCCAGTTCTGGCTGGAGCAATCACTATACTTCTAACAGATCGAAATATTAATACCTCGTTCTTCGACCCTGCAGGAGGAGGTGACCCAATTTTATATCAACATTTATTTATTGACATCTTGAACGCATATTGCGGCCCCGGGTCACTCCCGGGGCCACGCCTGGCTCAGGGTCGTGTAG-CTAGCCAATCGCAG-AT---------------------T---------CG-----C--TCTGCG-------CCTCGGG----ACTGTCCG---AGG-------------------------------CCTT------G------------------------TG------------------CCT-CGGTCTCCTCAGAT--AC---ATGT---TTGGTT-AAGTCGC--GTCTG-----TCT-CCC----------ACCCGTTTTGA-ACGGTGGGGAGGGGACGGCCGGACGG-----CACG-C-TTGTTTGGCTTCCC-TTTTCCCTG-CTCG---CTCTGGGTTAAGCGGGAG----------GGGC------GC-GAC-------------------------------------------------------
2911_sp1  ??????????????????????????????????????????ACCTCAATAAGACTTCTAATTCGAATTGAACTAGGCCAACCCGGAGCCTATTTAGGTAGGGACCAACTATACAACACTATTGTTACTGCCCATGCATTCCTTATAATTTTCTTTTTAGTTATGCCAGTATTTATTGGAGGATTCGGAAACTGATTAATCCCATTAATGCTAGGCGCCCCAGATATGGCATTCCCACGAATAAATAATATAAGATTTTGACTTCTCCCGCCTGCCCTCATTCTTCTCGTTAGATCTGCAGCAGTCGAAAAAGGGGTTGGAACAGGATGAACCGTCTACCCTCCTTTATCAGACAATATGGCACACGCCGGCCCATCAGTAGATCTGGCTATTTTCTCCCTACATTTAGCAGGAATTTCATCTATTCTAGGGTCAATCAATTTTATTACAACAGTAATAAATATACGATGAAAAGGACTTCGGTTAGAACGAGTACCTTTATTTGTTTGATCAGCTATAATCACTACTGTTCTTTTACTTCTTTCTCTGCCAGTTCTGGCTGGAGCAATCACTATACTTCTAACAGATCGAAATATTAATACCTCGTTCTTCGACCCTGCAGGAGGAGGTGACCCAATTTTATATCAACATTTATTTATTGACATCTTGAACGCATATTGCGGCCCCGGGTCACTCCCGGGGCCACGCCTGGCTCAGGGTCGTGTAG-CTAGCCAATCGCAG-AT---------------------T---------TG-----C--TCTGCG-------CCTCGGG----ACTGTCCG---AGG-------------------------------CCTC------GC-----------------------GG------------------CCT-CGGTCTCCTCAGAT--AC---ATGT---TTGGTTTAAGTCGC--GTCTG-----TCT-CCC----------ACCCGTTTTGA-ACGGTGGGGAGGGGACGGCCGGACGG-----CACG-C-TTGTTTGGCTTCCC-TTTTCCCTG-CTCG---CTCTGGGTTAAGCGGGAG----------GGGC------GC-GACAAA----GACAAAGATACA----ATTCAGCCTTCGACCTGAGCTCAGACGAGAGT
T06_sp1   ACACTATATTTTGTTTTAGGTGTATGAGGGGGCCTTCTTGGTACCTCAATAAGACTTCTAATTCGAATTGAACTAGGCCAACCCGGAGCCTATTTAGGTAGGGACCAACTATACAATACTATTGTTACTGCCCATGCATTCCTTATAATTTTCTTTTTAGTTATGCCAGTATTTATTGGAGGATTCGGAAACTGATTAATCCCATTAATGCTGGGCGCCCCAGATATGGCATTCCCACGAATAAATAATATAAGATTTTGACTTCTCCCGCCTGCCCTCATTCTTCTCGTTAGATCTGCAGCAGTCGAAAAAGGGGTTGGAACGGGATGAACCGTCTACCCTCCTTTATCAGACAATATGGCACACGCCGGCCCATCAGTAGATCTGGCTATTTTCTCCCTACATTTAGCAGGAATTTCATCTATTCTAGGGTCAATCAATTTTATTACAACAGTGATAAATATACGATGAAAAGGACTTCGGCTAGAACGAGTACCTTTATTTGTTTGATCAGCTATAATCACTACTGTTCTTTTACTTCTTTCTCTGCCAGTTCTGGCTGGAGCAATCACTATACTTCTAACAGATCGAAATATTAATACCTCGTTC????????????????????????????????????????????????ATTGACATCTTGAACGCATATTGCGGCCCCGGGTCACTCCCGGGGCCACGCCTGGCTCAGGGTCGTGTAG-CTAGCCAATCGCAG-AT---------------------T---------CG-----C--TCTGCG-------CCTCGGG----ACTGTCCG---AGG-------------------------------CCTT------G------------------------TG------------------CCT-CGGTCTCCTCAGAT--AC---ATGT---TTGGTT-AAGTCGC--GTCTG-----TCT-CCC----------ACCCGTTTTGA-ACGGTGGGGAGGGGACGGCCGGACGG-----CACG-C-TTGTTTGGCTTCCC-TTTTCCCTG-CTCG---CTCTGGGTTAAGCGGGAG----------GGGC------GC-GACAAA----GACAAAGATAC----AATTCAGCCTTCGACCTGAGCTCAGACGAGAGT
TB29_sp1  ACACTATATTTTGTTTTAGGTGTATGAGGGGGCCTTCTTGGTACCTCAATAAGACTTCTAATTCGAATTGAACTAGGCCAACCCGGAGCCTATTTAGGTAGGGACCAACTATACAACACTATTGTTACTGCCCATGCATTCCTTATAATTTTCTTTTTAGTTATGCCAGTATTTATTGGAGGATTCGGAAACTGATTAATCCCATTAATGCTAGGCGCCCCAGATATGGCATTCCCACGAATAAATAATATAAGATTTTGACTTCTCCCGCCTGCCCTCATTCTTCTCGTTAGATCTGCAGCAGTCGAAAAAGGGGTTGGAACAGGATGAACCGTCTACCCTCCTTTATCAGACAATATGGCACACGCCGGCCCATCAGTAGATCTGGCTATTTTCTCCCTACATTTAGCAGGAATTTCATCTATTCTAGGGTCAATCAATTTTATTACAACAGTAATAAATATACGATGAAAAGGACTTCGGTTAGAACGAGTACCTTTATTTGTTTGATCAGCTATAATCACTACTGTTCTTTTACTTCTTTCTCTGCCAGTTCTGGCTGGAGCAATCACTATACTTCTAACAGATCGAAATATTAATACCTCGTTCTTCGACCCTGCAGGAGGAGGTGACCCAATTTTATATCAACATTTATTTATTGACATCTTGAACGCATATTGCGGCCCCGGGTCACTCCCGGGGCCACGCCTGGCTCAGGGTCGTGTAG-CTAGCCAATCGCAG-AT---------------------T---------CG-----C--TCTGCG-------CCTCGGG----ACTGTCCG---AGG-------------------------------CCTC------GC-----------------------GG------------------CCT-CGGTCTCCTCAGAT--AC---ATGT---TTGGTTTAAGTCGC--GTCTG-----TCT-CCC----------ACCCGTTTTGA-ACGGTGGGGAGGGGACGGCCGGACGG-----CACG-C-TTGTTTGGCTTCCC-TTTTCCCTG-CTCG---CTCTGGGTTAAGCGGGAG----------GGGC------GC-GACAAA----GACAAAGATACA----ATTCAGCCTTCGACCTGAGCTCAGACGAGAGT
2004_sp15 ACACTATATTTTATTTTAGGTGTATGAGGAGGCCTTTTAGGCACTTCTATAAGACTTCTTATTCGAATTGAATTAGGACAACCAGGAGCATTTCTTGGTAGAGACCAACTATACAACACAATCGTTACTGCCCACGCATTCCTTATAATTTTCTTCCTAGTAATACCTGTATTTATTGGAGGCTTCGGAAATTGACTAATCCCATTAATATTAGGAGCTCCAGATATAGCATTCCCACGAATAAATAATATAAGATTCTGACTCTTACCGCCCGCTCTAATCCTTCTAGTTAGCTCAGCAGCTGTAGAAAAAGGAGTAGGGACAGGTTGAACCGTTTATCCACCCCTTTCTGATAATATGGCCCACGCCGGCCCATCCGTAGACTTAGCTATTTTCTCCCTTCATTTAGCCGGTATCTCCTCAATTCTTGGGTCAATTAATTTTATCACAACTGTAATCAACATACGATGGAAAGGACTCCGATTAGAACGTGTTCCTCTATTCGTCTGAGCCGCTAAAATTACTACAATCCTCCTTCTTCTATCCTTACCCGTTCTTGCAGGAGCTATTACTATACTTCTCACCGATCGAAACATTAATACATCTTTCTTTGACCCCGCAGGAGGGGGTGACCCAATCCTCTACCAACATTTATTCATTGACATCTTGAACGCATATTGCGGCCCCGGGTCACTCCCGGGGCCACGCCTGGCTCAGGGTCGTATGG-CTGACCGATCGATTGA---------GACTCTC---------------GCG-----GGTTTC-------TCGCCTTGGG----AT-GTC-G--CAGC-C-----------------------------CCGCTTCGCGG-----------------------CGGG-----------------GCTCC-GTCTCCTCAAA-GT-CA-GAC------CGA---CGG--AAGAGCGTG-----CCC-CGCACCCACCGGCGACT--GCCGGGGCG--TG---GGGGACGGCCTGAC-G-GTTCACTG----T-TGTGGCCT--------CCCC---------------TCGTCCCG------------TGGCG-------GTCG---------CGCCAAAGACCAAACATTGC---TTTCGACCTGAGCTCAGACGAGATT
2005_sp15 ACACTATATTTTATTTTAGGTGTATGAGGAGGCCTTTTAGGCACTTCTATAAGACTTCTTATTCGAATTGAATTAGGACAACCAGGAGCATTTCTTGGTAGAGACCAACTATACAACACAATCGTTACTGCCCACGCATTCCTTATAATTTTCTTCCTAGTAATACCTGTATTTATCGGAGGCTTCGGAAATTGACTAATCCCATTAATATTAGGAGCTCCAGATATAGCATTCCCACGAATAAATAATATAAGATTCTGACTCTTACCGCCCGCTCTAATCCTTCTAGTTAGCTCAGCAGCTGTAGAAAAAGGAGTAGGGACAGGTTGAACCGTTTATCCACCCCTTTCTGATAATATGGCCCACGCCGGCCCATCCGTAGACTTAGCTATTTTCTCCCTTCATTTAGCCGGTATCTCCTCAATTCTTGGGTCAATTAATTTTATCACAACTGTAATCAACATACGATGGAAAGGACTCCGATTAGAACGTGTTCCTCTATTCGTCTGAGCCGCTAAAATTACTACAATCCTCCTTCTTCTATCCTTACCCGTTCTTGCAGGAGCTATTACTATACTTCTCACCGATCGAAACATTAATACATCTTTCTTTGACCCCGCAGGAGGGGGTGACCCAATCCTCTACCAACATTTATTCATTGACATCTTGAACGCATATTGCGGCCCCGGGTCACTCCCGGGGCCACGCCTGGCTCAGGGTCGTATGG-CTGACCGATCGATTGA---------GACTCTC---------------GCG-----GGTTTC-------TCGCCTTGGG----AT-GTC-G--CAGC-C-----------------------------CCGCTTCGCGG-----------------------CGGG-----------------GCTCC-GTCTCCTCAAA-GT-CA-GAC------CGA---CGG--AAGAGCGTG-----CCC-CGCACCCACCGGCGACT--GCCGGGGCG--TG---GGGGACGGCCTGAC-G-GTTCACTG----T-TGTGGCCT--------CCCC---------------TCGTCCCG------------TGGCG-------GTCG---------CGCCAAAGACCAAACATTGC---TTTCGACCTGAGCTCAGACGAGATT
2009_sp15 ??????????????????????????????????????????ACTTCTATAAGACTTCTTATTCGAATTGAATTAGGACAACCAGGAGCATTTCTTGGTAGAGACCAACTATACAACACAATCGTTACTGCCCACGCATTCCTTATAATTTTCTTCCTAGTAATACCTGTATTTATCGGAGGCTTCGGAAATTGACTAATCCCATTAATATTAGGAGCTCCAGATATAGCATTCCCACGAATAAATAATATAAGATTCTGACTCTTACCGCCCGCTCTAATCCTTCTAGTTAGCTCAGCAGCTGTAGAAAAAGGAGTAGGGACAGGTTGAACCGTTTATCCACCCCTTTCTGATAATATGGCCCACGCCGGCCCATCCGTAGACTTAGCTATTTTCTCCCTTCATTTAGCCGGTATCTCCTCAATTCTTGGGTCAATTAATTTTATCACAACTGTAATCAACATACGATGGAAAGGACTCCGATTAGAACGTGTTCCTCTATTCGTCTGAGCCGCTAAAATTACTACAATCCTCCTTCTTCTATCCTTACCCGTTCTTGCAGGAGCTATTACTATACTTCTCACCGATCGAAACATTAATACATCTTTCTTTGACCCCGCAGGAGGGGGTGACCCAATCCTCTACCAACATTTATTCATTGACATCTTGAACGCATATTGCGGCCCCGGGTCACTCCCGGGGCCACGCCTGGCTCAGGGTCGTATGG-CTGACCGATCGATTGA---------GACTCTC---------------GCG-----GGTTTC-------TCGCCTTGGG----AT-GTC-G--CAGC-C-----------------------------CCGCTTCGCGG-----------------------CGGG-----------------GCTCC-GTCTCCTCAAA-GT-CA-GAC------CGA---CGG--AAGAGCGTG-----CCC-CGCACCCACCGGCGACT--GCCGGGGCG--TG---GGGGACGGCCTGAC-G-GTTCACTG----T-TGTGGCCT--------CCCC---------------TCGTCCCG------------TGGCG-------GTCG---------CGCCAAAGACCAAACATTGC---TTTCGACCTGAGCTCAGACGAGATT
2010_sp15 ACACTATATTTTATTTTAGGTGTATGAGGAGGCCTTTTAGGCACTTCTATAAGACTTCTTATTCGAATTGAATTAGGACAACCAGGAGCATTTCTTGGTAGAGACCAACTATACAACACAATCGTTACTGCCCACGCATTCCTTATAATTTTCTTCCTAGTAATACCTGTATTTATTGGAGGCTTCGGAAATTGACTAATCCCATTAATATTAGGAGCTCCAGATATAGCATTCCCACGAATAAATAATATAAGATTCTGACTCTTACCGCCCGCTCTAATCCTTCTAGTTAGCTCAGCAGCTGTAGAAAAAGGAGTAGGGACAGGTTGAACCGTTTATCCACCCCTTTCTGATAATATGGCCCACGCCGGCCCATCCGTAGACTTAGCTATTTTCTCCCTTCATTTAGCCGGTATCTCCTCAATTCTTGGGTCAATTAATTTTATCACAACTGTAATCAACATACGATGGAAAGGACTCCGATTAGAACGTGTTCCTCTATTCGTCTGAGCCGCTAAAATTACTACAATCCTCCTTCTTCTATCCTTACCCGTTCTTGCAGGAGCTATTACTATACTTCTCACCGATCGAAACATTAATACATCTTTCTTTGACCCCGCAGGAGGGGGTGACCCAATCCTCTACCAACATTTATTCATTGACATCTTGAACGCATATTGCGGCCCCGGGTCACTCCCGGGGCCACGCCTGGCTCAGGGTCGTATGG-CTGACCGATCGATTGA---------GACTCTC---------------GCG-----GGTTTC-------TCGCCTTGGG----AT-GTC-G--CAGC-C-----------------------------CCGCTTCGCGG-----------------------CGGG-----------------GCTCC-GTCTCCTCAAA-GT-CA-GAC------CGA---CGG--AAGAGCGTG-----CCC-CGCACCCACCGGCGACT--GCCGGGGCG--TG---GGGGACGGCCTGAC-G-GTTCACTG----T-TGTGGCCT--------CCCC---------------TCGTCCCG------------TGGCG-------GTCG---------CGCCAAAGACCAAACATTGC---TTTCGACCTGAGCTCAGACGAGATT
2011_sp15 ACACTATATTTTATTTTAGGTGTATGAGGAGGCCTTTTAGGCACTTCTATAAGACTTCTTATTCGAATTGAATTAGGACAACCAGGAGCATTTCTTGGTAGAGACCAACTATACAACACAATCGTTACTGCCCACGCATTCCTTATAATTTTCTTCCTAGTAATACCTGTATTTATCGGAGGCTTCGGAAATTGACTAATCCCATTAATATTAGGAGCTCCAGATATAGCATTCCCACGAATAAATAATATAAGATTCTGACTCTTACCGCCCGCTCTAATCCTTCTAGTTAGCTCAGCAGCTGTAGAAAAAGGAGTAGGGACAGGTTGAACCGTTTATCCACCCCTTTCTGATAATATGGCCCACGCCGGCCCATCCGTAGACTTAGCTATTTTCTCCCTTCATTTAGCCGGTATCTCCTCAATTCTTGGGTCAATTAATTTTATCACAACTGTAATCAACATACGATGGAAAGGACTCCGATTAGAACGTGTTCCTCTATTCGTCTGAGCCGCTAAAATTACTACAATCCTCCTTCTTCTATCCTTACCCGTTCTTGCAGGAGCTATTACTATACTTCTCACCGATCGAAACATTAATACATCTTTCTTTGACCCCGCAGGAGGGGGTGACCCAATCCTCTACCAACATTTATTCATTGACATCTTGAACGCATATTGCGGCCCCGGGTCACTCCCGGGGCCACGCCTGGCTCAGGGTCGTATGG-CTGACCGATCGATTGA---------GACTCTC---------------GCG-----GGTTTC-------TCGCCTTGGG----AT-GTC-G--CAGC-C-----------------------------CCGCTTCGCGG-----------------------CGGG-----------------GCTCC-GTCTCCTCAAA-GT-CA-GAC------CGA---CGG--AAGAGCGTG-----CCC-CGCACCCACCGGCGACT--GCCGGGGCG--TG---GGGGACGGCCTGAC-G-GTTCACTG----T-TGTGGCCT--------CCCC---------------TCGTCCCG------------TGGCG-------GTCG---------CGCCAAAGACCAAACATTGC---TTTCGACCTGAGCTCAGACGAGATT
2017_sp15 ??????????????????????????????????????????ACTTCTATAAGACTTCTTATTCGAATTGAATTAGGACAACCAGGAGCATTTCTTGGTAGAGACCAACTATACAACACAATCGTTACTGCCCACGCATTCCTTATAATTTTCTTCCTAGTAATACCTGTATTTATCGGAGGCTTCGGAAATTGACTAATCCCATTAATATTAGGAGCTCCAGATATAGCATTCCCACGAATAAATAATATAAGATTCTGACTCTTACCGCCCGCTCTAATCCTTCTAGTTAGCTCAGCAGCTGTAGAAAAAGGAGTAGGGACAGGTTGAACCGTTTATCCACCCCTTTCTGATAATATGGCCCACGCCGGCCCATCCGTAGACTTAGCTATTTTCTCCCTTCATTTAGCCGGTATCTCCTCAATTCTTGGGTCAATTAATTTTATCACAACTGTAATCAACATACGATGGAAAGGACTCCGATTAGAACGTGTTCCTCTATTCGTCTGAGCCGCTAAAATTACTACAATCCTCCTTCTTCTATCCTTACCCGTTCTTGCAGGAGCTATTACTATACTTCTCACCGATCGAAACATTAATACATCTTTCTTTGACCCCGCAGGAGGGGGTGACCCAATCCTCTACCAACATTTATTCATTGACATCTTGAACGCATATTGCGGCCCCGGGTCACTCCCGGGGCCACGCCTGGCTCAGGGTCGTATGG-CTGACCGATCGATTGA---------GACTCTC---------------GCG-----GGTTTC-------TCGCCTTGGG----AT-GTC-G--CAGC-C-----------------------------CCGCTTCGCGG-----------------------CGGG-----------------GCTCC-GTCTCCTCAAA-GT-CA-GAC------CGA---CGG--AAGAGCGTG-----CCC-CGCACCCACCGGCGACT--GCCGGGGCG--TG---GGGGACGGCCTGAC-G-GTTCACTG----T-TGTGGCCT--------CCCC---------------TCGTCCCG------------TGGCG-------GTCG---------CGCCAAAGACCAAACATTGC---TTTCGACCTGAGCTCAGACGAGATT
2018_sp15 ACACTATATTTTATTTTAGGTGTATGAGGAGGCCTTTTAGGCACTTCTATAAGACTTCTTATTCGAATTGAATTAGGACAACCAGGAGCATTTCTTGGTAGAGACCAACTATACAACACAATCGTTACTGCCCACGCATTCCTTATAATTTTCTTCCTAGTAATACCTGTATTTATCGGAGGCTTCGGAAATTGACTAATCCCATTAATATTAGGAGCTCCAGATATAGCATTCCCACGAATAAATAATATAAGATTCTGACTCTTACCGCCCGCTCTAATCCTTCTAGTTAGCTCAGCAGCTGTAGAAAAAGGAGTAGGGACAGGTTGAACCGTTTATCCACCCCTTTCTGATAATATGGCCCACGCCGGCCCATCCGTAGACTTAGCTATTTTCTCCCTTCATTTAGCCGGTATCTCCTCAATTCTTGGGTCAATTAATTTTATCACAACTGTAATCAACATACGATGGAAAGGACTCCGATTAGAACGTGTTCCTCTATTCGTCTGAGCCGCTAAAATTACTACAATCCTCCTTCTTCTATCCTTACCCGTTCTTGCAGGAGCTATTACTATACTTCTCACCGATCGAAACATTAATACATCTTTCTTTGACCCCGCAGGAGGGGGTGACCCAATCCTCTACCAACATTTATTCATTGACATCTTGAACGCATATTGCGGCCCCGGGTCACTCCCGGGGCCACGCCTGGCTCAGGGTCGTATGG-CTGACCGATCGATTGA---------GACTCTC---------------GCG-----GGTTTC-------TCGCCTTGGG----AT-GTC-G--CAGC-C-----------------------------CCGCTTCGCGG-----------------------CGGG-----------------GCTCC-GTCTCCTCAAA-GT-CA-GAC------CGA---CGG--AAGAGCGTG-----CCC-CGCACCCACCGGCGACT--GCCGGGGCG--TG---GGGGACGGCCTGAC-G-GTTCACTG----T-TGTGGCCT--------CCCC---------------TCGTCCCG------------TGGCG-------GTCG---------CGCCAAAGACCAAACATTGC---TTTCGACCTGAGCTCAGACGAGATT
2019_sp15 ??????????????????????????????????????????ACTTCTATAAGACTTCTTATTCGAATTGAATTAGGACAACCAGGAGCATTTCTTGGTAGAGACCAACTATACAACACAATCGTTACTGCCCACGCATTCCTTATAATTTTCTTCCTAGTAATACCTGTATTTATTGGAGGCTTCGGAAATTGACTAATCCCATTAATATTAGGAGCTCCAGATATAGCATTCCCACGAATAAATAATATAAGATTCTGACTCTTACCGCCCGCTCTAATCCTTCTAGTTAGCTCAGCAGCTGTAGAAAAAGGAGTAGGGACAGGTTGAACCGTTTATCCACCCCTTTCTGATAATATGGCCCACGCCGGCCCATCCGTAGACTTAGCTATTTTCTCCCTTCATTTAGCCGGTATCTCCTCAATTCTTGGGTCAATTAATTTTATCACAACTGTAATCAACATACGATGGAAAGGACTCCGATTAGAACGTGTTCCTCTATTCGTCTGAGCCGCTAAAATTACTACAATCCTCCTTCTTCTATCCTTACCCGTTCTTGCAGGAGCTATTACTATACTTCTCACCGATCGAAACATTAATACATCTTTCTTTGACCCCGCAGGAGGGGGTGACCCAATCCTCTACCAACATTTATTCATTGACATCTTGAACGCATATTGCGGCCCCGGGTCACTCCCGGGGCCACGCCTGGCTCAGGGTCGTATGG-CTGACCGATCGATTGA---------GACTCTC---------------GCG-----GGTTTC-------TCGCCTTGGG----AT-GTC-G--CAGC-C-----------------------------CCGCTTCGCGG-----------------------CGGG-----------------GCTCC-GTCTCCTCAAA-GT-CA-GAC------CGA---CGG--AAGAGCGTG-----CCC-CGCACCCACCGGCGACT--GCCGGGGCG--TG---GGGGACGGCCTGAC-G-GTTCACTG----T-TGTGGCCT--------CCCC---------------TCGTCCCG------------TGGCG-------GTCG---------CGCCAAAGACCAAACATTGC---TTTCGACCTGAGCTCAGACGAGATT
2030_sp15 ????????????????????????????????????TTAGGCACTTCTATAAGACTTCTTATTCGAATTGAATTAGGACAACCAGGAGCATTTCTTGGTAGAGACCAACTATACAACACAATCGTTACTGCCCACGCATTCCTTATAATTTTCTTCCTAGTAATACCTGTATTTATTGGAGGCTTCGGAAATTGACTAGTCCCATTAATATTAGGAGCTCCAGATATAGCATTCCCACGAATAAATAATATAAGATTCTGACTCTTACCGCCCGCTCTAATCCTTCTAGTTAGCTCAGCAGCTGTAGAAAAAGGAGTAGGGACAGGTTGAACCGTTTATCCACCCCTTTCTGATAATATGGCCCACGCCGGCCCATCCGTAGACTTAGCTATTTTCTCCCTTCATTTAGCCGGTATCTCCTCAATTCTTGGGTCAATTAATTTTATCACAACTGTAATCAACATACGATGGAAAGGACTCCGATTAGAACGTGTTCCTCTATTCGTCTGAGCCGCTAAAATTACTACAATCCTCCTTCTTCTATCCTTACCCGTTCTTGCAGGAGCTATTACTATACTTCTCACCGATCGAAACATTAATACATCTTTCTTTGACCCCGCAGGAGGGGGTGACCCAATCCTCTACCAACATTTATTCATTGACATCTTGAACGCATATTGCGGCCCCGGGTCACTCCCGGGGCCACGCCTGGCTCAGGGTCGTATGG-CTGACCGATCGATTGA---------GACTCTC---------------GCG-----GGTTTC-------TCGCCTTGGG----AT-GTC-G--CAGC-C-----------------------------CCGCTTCGCGG-----------------------CGGG-----------------GCTCC-GTCTCCTCAAA-GT-CA-GAC------CGA---CGG--AAGAGCGTG-----CCC-CGCACCCACCGGCGACT--GCCGGGGCG--TG---GGGGACGGCCTGAC-G-GTTCACTG----T-TGTGGCCT--------CCCC---------------TCGTCCCG------------TGGCG-------GTCG---------CGCCAAAGACCAAACATTGC---TTTCGACCTGAGCTCAGACGAGATT
2043_sp15 ??????????????????????????????????????????ACTTCTATAAGACTTCTTATTCGAATTGAATTAGGACAACCAGGAGCATTTCTTGGTAGAGACCAACTATACAACACAATCGTTACTGCCCACGCATTCCTTATAATTTTCTTCCTAGTAATACCTGTATTTATTGGAGGCTTCGGAAATTGACTAATCCCATTAATATTAGGAGCTCCAGATATAGCATTCCCACGAATAAATAATATAAGATTCTGACTCTTACCGCCCGCTCTAATCCTTCTAGTTAGCTCAGCAGCTGTAGAAAAAGGAGTAGGGACAGGTTGAACCGTTTATCCACCCCTTTCTGATAATATGGCCCACGCCGGCCCATCCGTAGACTTAGCTATTTTCTCCCTTCATTTAGCCGGTATCTCCTCAATTCTTGGGTCAATTAATTTTATCACAACTGTAATCAACATACGATGGAAAGGACTCCGATTAGAACGTGTTCCTCTATTCGTCTGAGCCGCTAAAATTACTACAATCCTCCTTCTTCTATCCTTACCCGTTCTTGCAGGAGCTATTACTATACTTCTCACCGATCGAAACATTAATACATCTTTCTTTGACCCCGCAGGAGGGGGTGACCCAATCCTCTACCAACATTTATTCATTGACATCTTGAACGCATATTGCGGCCCCGGGTCACTCCCGGGGCCACGCCTGGCTCAGGGTCGTATGG-CTGACCGATCGATTGA---------GACTCTC---------------GCG-----GGTTTC-------TCGCCTTGGG----AT-GTC-G--CAGC-C-----------------------------CCGCTTCGCGG-----------------------CGGG-----------------GCTCC-GTCTCCTCAAA-GT-CA-GAC------CGA---CGG--AAGAGCGTG-----CCC-CGCACCCACCGGCGACT--GCCGGGGCG--TG---GGGGACGGCCTGAC-G-GTTCACTG----T-TGTGGCCT--------CCCC---------------TCGTCCCG------------TGGCG-------GTCG---------CGCCAAAGACCAAACATTGC---TTTCGACCTGAGCTCAGACGAGATT
2008_sp15 ACACTATATTTTATTTTAGGTGTATGAGGAGGCCTTTTAGGCACTTCTATAAGACTTCTTATTCGAATTGAATTAGGACAACCAGGAGCATTTCTTGGTAGAGACCAACTATACAACACAATCGTTACTGCCCACGCATTCCTTATAATTTTCTTCCTAGTAATACCTGTATTTATCGGAGGCTTCGGAAATTGACTAATCCCATTAATATTAGGAGCTCCAGATATAGCATTCCCACGAATAAATAATATAAGATTCTGACTCTTACCGCCCGCTCTAATCCTTCTAGTTAGCTCAGCAGCTGTAGAAAAAGGAGTAGGGACAGGTTGAACCGTTTATCCACCCCTTTCTGATAATATGGCCCACGCCGGCCCATCCGTAGACTTAGCTATTTTCTCCCTTCATTTAGCCGGTATCTCCTCAATTCTTGGGTCAATTAATTTTATCACAACTGTAATCAACATACGATGGAAAGGACTCCGATTAGAACGTGTTCCTCTATTCGTCTGAGCCGCTAAAATTACTACAATCCTCCTTCTTCTATCCTTACCCGTTCTTGCAGGAGCTATTACTATACTTCTCACCGATCGAAACATTAATACATCTTTCTTTGACCCCGCAGGAGGGGGTGACCCAATCCTCTACCAACATTTATTCATTGACATCTTGAACGCATATTGCGGCCCCGGGTCACTCCCGGGGCCACGCCTGGCTCAGGGTCGTATGG-CTGACCGATCGATTGA---------GACTCTC---------------GCG-----GGTTTC-------TCGCCTTGGG----AT-GTC-G--CAGC-C-----------------------------CCGCTTCGCGG-----------------------CGGG-----------------GCTCC-GTCTCCTCAAA-GT-CA-GAC------CGA---CGG--AAGAGCGTG-----CCC-CGCACCCACCGGCGACT--GCCGGGGCG--TG---GGGGACGGCCTGAC-G-GTTCACTG----T-TGTGGCCT--------CCCC---------------TCGTCCCG------------TGGCG-------GTCG---------CGCCAAAGACCAA-----------------------------------
2012_sp15 ACACTATATTTTATTTTAGGTGTATGAGGAGGCCTTTTAGGCACTTCTATAAGACTTCTTATTCGAATTGAATTAGGACAACCAGGAGCATTTCTTGGTAGAGACCAACTATACAACACAATCGTTACTGCCCACGCATTCCTTATAATTTTCTTCCTAGTAATACCTGTATTTATTGGAGGCTTCGGAAATTGACTAATCCCATTAATATTAGGAGCTCCAGATATAGCATTCCCACGAATAAATAATATAAGATTCTGACTCTTACCGCCCGCTCTAATCCTTCTAGTTAGCTCAGCAGCTGTAGAAAAAGGAGTAGGGACAGGTTGAACCGTTTATCCACCCCTTTCTGATAATATGGCCCACGCCGGCCCATCCGTAGACTTAGCTATTTTCTCCCTTCATTTAGCCGGTATCTCCTCAATTCTTGGGTCAATTAATTTTATCACAACTGTAATCAACATACGATGGAAAGGACTCCGATTAGAACGTGTTCCTCTATTCGTCTGAGCCGCTAAAATTACTACAATCCTCCTTCTTCTATCCTTACCCGTTCTTGCAGGAGCTATTACTATACTTCTCACCGATCGAAACATTAATACATCTTTCTTTGACCCCGCAGGAGGGGGTGACCCAATCCTCTACCAACATTTATTCATTGACATCTTGAACGCATATTGCGGCCCCGGGTCACTCCCGGGGCCACGCCTGGCTCAGGGTCGTATGG-CTGACCGATCGATTGA---------GACTCTC---------------GCG-----GGTTTC-------TCGCCTTGGG----AT-GTC-G--CAGC-C-----------------------------CCGCTTCGCGG-----------------------CGGG-----------------GCTCC-GTCTCCTCAAA-GT-CA-GAC------CGA---CGG--AAGAGCGTG-----CCC-CGCACCCACCGGCGACT--GCCGGGGCG--TG---GGGGACGGCCTGAC-G-GTTCACTG----T-TGTGGCCT--------CCCC---------------TCGTCCCG------------TGGCG-------GTCG---------CGCCAAAGACCAAACATTGC---TTTCGACCTGAGCTCAGACGAGATT
2849_sp15 ??????????????????????????????????????????ACTTCTATAAGACTTCTTATTCGAATTGAATTAGGACAACCAGGAGCATTTCTTGGTAGAGACCAACTATACAACACAATCGTTACTGCCCACGCATTCCTTATAATTTTCTTCCTAGTAATACCTGTATTTATTGGAGGCTTCGGAAATTGACTAATCCCATTAATATTAGGAGCTCCAGATATAGCATTCCCACGAATAAATAATATAAGATTCTGACTCTTACCGCCCGCTCTAATCCTTCTAGTTAGCTCAGCAGCTGTAGAAAAAGGAGTAGGGACAGGTTGAACCGTTTATCCACCCCTTTCTGATAATATGGCCCACGCCGGCCCATCCGTAGACTTAGCTATTTTCTCCCTTCATTTAGCCGGTATCTCCTCAATTCTTGGGTCAATTAATTTTATCACAACTGTAATCAACATACGATGGAAAGGACTCCGATTAGAACGTGTTCCTCTATTCGTCTGAGCCGCTAAAATTACTACAATCCTCCTTCTTCTATCCTTACCCGTTCTTGCAGGAGCTATTACTATACTTCTCACCGATCGAAACATTAATACATCTTTCTTTGACCCCGCAGGAGGGGGTGACCCAATCCTCTACCAACATTTATTCATTGACATCTTGAACGCATATTGCGGCCCCGGGTCACTCCCGGGGCCACGCCTGGCTCAGGGTCGTATGG-CTGACCGATCGATTGA---------GACTCTC---------------GCG-----GGTTTC-------TCGCCTTGGG----AT-GTC-G--CAGC-C-----------------------------CCGCTTCGCGG-----------------------CGGG-----------------GCTCC-GTCTCCTCAAA-GT-CA-GAC------CGA---CGG--AAGAGCGTG-----CCC-CGCACCCACCGGCGACT--GCCGGGGCG--TG---GGGGACGGCCTGAC-G-GTTCACTG----T-TGTGGCCT--------CCCC---------------TCGTCCCG------------TGGCG-------GTCG---------CGCCAAAGACCAAACATTGC---TTTCGACCTGAGCTCAGACGAGATT
2865_sp24 ???????????????????????????????????????GGGACATCTATAAGACTACTAATTCGAATCGAACTTGGTCAACCTGGAGCATTCCTAGGAAGAGACCAACTATATAACACCATCGTTACAGCTCATGCATTTTTAATAATCTTCTTCTTAGTAATACCAGTATTTATCGGGGGGTTTGGAAACTGGTTAATCCCCTTAATACTTGGGGCCCCAGACATAGCTTTTCCACGGATAAATAACATAAGGTTCTGACTACTTCCGCCGGCCCTCATCCTACTAGTCAGCTCAGCTGCTGTAGAAAAAGGGGCTGGTACAGGATGAACTGTATACCCACCACTTTCAGACAACATCGCTCATGCCGGACCATCAGTAGATCTAGCAATTTTCTCACTTCATTTAGCAGGAATCTCATCTATCCTAGGTTCTATTAACTTCATCACAACAGTCATTAATATACGATGAAAAGGACTACGTCTAGAACGAATCCCACTATTTGTTTGAGCGGCTGTAATTACTACTGTTCTTTTATTACTATCACTACCAGTGCTAGCCGGAGCTATTACCATACTTTTAACCGATCGAAACATTAACACATCATTCTTCGACCCAGCCGGTGGTGGTGATCCTATTCTATATCAACATTTATTTATTGACATCTTGAACGCATATTGCGGCCCCGGGTCACTCCCGGGGCCACGCCTGGCTCAGGGTCGTATAGAACGAGAGATCGTC-TGTTT----CTGTGTTTG----------------------AC--ACAG-GAAAGACGCCTTGGG----AT-GTCGG---AG-----------------------------ATGC-T-----ACTC-TTTAACC---------G--G-G-GTG---------------GCCT-CCGTCTCCTCAAATTCA---GAC------TGG----CTCCTCGAGCTC------TGT-CTCTGCTT------------------CTC-----GGGGGACGGCCGGACGGA--T-----T-------------------------------------------------------------------------------------------------------------------------------------
2866_sp24 ??????????????????????????????????????????????????????????????????ATCGAACTTGGTCAACCTGGAGCATTCCTAGGAAGAGACCAACTATATAACACCATCGTTACAGCTCATGCATTTTTAATAATCTTCTTCTTAGTAATACCAGTATTTATCGGGGGGTTTGGAAACTGGTTAATCCCCTTAATACTTGGGGCCCCAGACATAGCTTTTCCACGGATAAATAACATAAGGTTCTGACTACTTCCGCCGGCCCTCATCCTACTAGTCAGCTCAGCTGCTGTAGAAAAAGGGGCTGGTACAGGATGAACTGTATACCCACCACTTTCAGACAACATCGCTCATGCCGGACCATCAGTAGATCTAGCAATTTTCTCACTTCATTTAGCAGGAATCTCATCTATCCTAGGTTCTATTAACTTCATCACAACAGTCATTAATATACGATGAAAAGGACTACGTCTAGAACGAATCCCACTATTTGTTTGAGCGGCTGTAATTACTACTGTTCTTTTATTACTATCACTACCAGTGCTAGCCGGAGCTATTACCATACTTTTAACCGATCGAAACATTAACACATCATTCTTCGACCCAGCCGGTGGTGGTGATCCTATTCTATATCAACATTTATTTATTGACATCTTGAACGCATATTGCGGCCCCGGGTCACTCCCGGGGCCACGCCTGGCTCAGGGTCGTATAGAACGAGAGATCGTC-TGTTT----CTGTGTTTG----------------------AC--ACAG-GAAAGACGCCTTGGG----AT-GTCGG---AG-----------------------------ATGC-T-----ACTC-TTTAACC---------G--G-G-GTG---------------GCCT-CCGTCTCCTCAAATTCA---GAC------TGG----CTCCTCGAGCTC------TGT-CTCTGCAT------------------CTC-----GGGGGACGGCCGGACGGA--T-----TTTTCGTTTGGCTT--------CCTC---TCG-GGCTCTTG--TGGAGAAGAACACCAAAG-AGGA-------GC-CG---------ACACACCAATCAAAACAATTTTCTTCGACCTGAGCTCAGACGAGAGT
2867_sp24 ??????????????????????????????????????????????????????????????????????????????????????????TTCCTAGGAAGAGACCAACTATATAACACCATCGTTACAGCTCATGCATTTTTAATAATCTTCTTCTTAGTAATACCAGTATTTATCGGGGGGTTTGGAAACTGGTTAATCCCCTTAATACTTGGGGCCCCAGACATAGCTTTTCCACGGATAAATAACATAAGGTTCTGACTACTTCCGCCGGCCCTCATCCTACTAGTCAGCTCAGCTGCTGTAGAAAAAGGGGCTGGTACAGGATGAACTGTATACCCACCACTTTCAGACAACATCGCTCATGCCGGACCATCAGTAGATCTAGCAATTTTCTCACTTCATTTAGCAGGAATCTCATCTATCCTAGGTTCTATTAACTTCATCACAACAGTCATTAATATACGATGAAAAGGACTACGTCTAGAACGAATCCCACTATTTGTTTGAGCGGCTGTAATTACTACTGTTCTTTTATTACTATCACTACCAGTGCTAGCCGGAGCTATTACCATACTTTTAACCGATCGAAACATTAACACATCATTCTTCGACCCAGCCGGTGGTGGTGATCCTATTCTATATCAACATTTATTTATTGACATCTTGAACGCATATTGCGGCCCCGGGTCACTCCCGGGGCCACGCCTGGCTCAGGGTCGTATAGAACGAGAGATCGTC-TGTTT----CTGTGTTTG----------------------AC--ACAG-GAAAGACGCCTTGGG----AT-GTCGG---AG-----------------------------ATGC-T-----ACTC-TTTAACC---------G--G-G-GTG---------------GCCT-CCGTCTCCTCAAATTCA---GAC------TGG----CTCCTCGAGCTC------TGT-CTCTGCAT------------------CTC-----GGGGGACGGCCGGACGGA--T-----TTTTCGTTTGGCTT--------CCTC---TCG-GGCTCTTG--TGGAGAAGAACACCAAAG-AGGA-------GC-CG---------ACACACCAATCAAAACAATTTTCTTCGACCTGAGCTCAGACGAGAGT
2801_sp25 ?????????????????????????????????CTTCTAGGTACATCTATAAGGTTAATAATCCGAATTGAACTCGGTCAACCGGGAGCTTTCCTCGGAAGGGACCAACTCTACAATACTATTGTTACAGCCCATGCATTTTTAATAATCTTCTTTTTAGTAATACCAGTATTTATTGGAGGGTTTGGAAACTGACTCATCCCTTTAATACTCGGTGCGCCGGATATGGCTTTCCCACGTATAAATAATATAAGATTCTGACTATTACCGCCTGCTCTCATTCTCCTAGTAAGCTCTGCTGCTGTAGAAAAAGGAGTAGGAACAGGGTGAACAGTCTACCCCCCACTCTCAGATAATATCGCCCACGCTGGCCCATCAGTAGACCTAGCAATTTTCTCTCTCCATTTAGCTGGAATTTCCTCTATTCTAGGCTCAATTAATTTTATTACAACAGTCGCTAATATACGATGAAAAGGACTACGCCTAGAACGAGTCCCCCTATTTGTCTGAGCTGCTGTAATTACCACCGTTCTGCTACTTCTATCTTTACCAGTATTAGCAGGAGCTATCACAATACTTTTAACAGACCGAAACATTAACACCTCATTCTTTGACCCAGCGGGGGGGGGTGACCCAATCCTCTACCAACATCTATTCATTGACATCTTGAACGCATATTGCGGCCCCGGGTCACTCCCGGGGCCACGCCTGGCTCAGGGTCGTATAGAACGAGAGATCG-C-TG---------GTGTTTGT---------------------TC--ACCG-G-----CGCCTTGGG----AT-GTCGG---AGGCC--------------------------GCGCTC-----GCTCGCACATTCGTGTGTGTTGTTGTGTGTG--------------TGTCT-CCGTCTCCTCAAATTCA---GAC------TGG----CTCCTCGAG-TG------T-T-TTTT--AC------------------CTC-----GGGGGACGGCCGGACGAGCGT-----GTTTCGTTTGGCTT--------CC-T---CCG-A-TACTT------A-AA-AAC-----------A-------TCTCA---------AAAAAGCAAT-----TTTCATTCTTCGACCTGAGCTCAGACGAGAGT
2802_sp25 ????????????????????????????????????CTAGGTACATCTATAAGGTTAATAATCCGAATTGAACTCGGTCAACCGGGAGCTTTCCTCGGAAGGGACCAACTCTACAATACTATTGTTACAGCCCATGCATTTTTAATAATCTTCTTTTTAGTAATACCAGTATTTATTGGAGGGTTTGGAAACTGACTCATCCCTTTAATACTCGGTGCGCCGGATATGGCTTTCCCACGTATAAATAATATAAGATTCTGACTATTACCGCCTGCTCTCATTCTCCTAGTAAGCTCTGCTGCTGTAGAAAAAGGAGTAGGAACAGGGTGAACAGTCTACCCCCCACTCTCAGATAATATCGCCCACGCTGGCCCATCAGTAGACCTAGCAATTTTCTCTCTCCATTTAGCTGGAATTTCCTCTATTCTAGGCTCAATTAATTTTATTACAACAGTCGCTAATATACGATGAAAAGGACTACGCCTAGAACGAGTCCCCCTATTTGTCTGAGCTGCTGTAATTACCACCGTTCTGCTACTTCTATCTTTACCAGTATTAGCAGGAGCTATCACAATACTTTTAACAGACCGAAACATTAACACCTCATTCTTTGACCCAGCGGGGGGGGGTGACCCAATCCTCTACCAACATCTATTCATTGACATCTTGAACGCATATTGCGGCCCCGGGTCACTCCCGGGGCCACGCCTGGCTCAGGGTCGTATAGAACGAGAGATCG-C-TG---------GTGTTTGT---------------------TC--ACCG-G-----CGCCTTGGG----AT-GTCGG---AGGCC--------------------------GCGCTC-----GCTCGCACATTCGTGTGTGTTGTTGTGTGTG--------------TGTCT-CCGTCTCCTCAAATTCA---GAC------TGG----CTCCTCGAG-TG------T-T-TTTT--AC------------------CTC-----GGGGGACGGCCGGACGAGCGT-----GTTTCGTTTGGCTT--------CC-T---CCG-A-TACTT------A-AA-AAC-----------A-------TCTCA---------AAAAAGCAAT-----TTTCATTCTTCGACCTGAGCTCAGACGAGAGT
2809_sp25 ????????????????????????????????????????????????ATAAGGTTAATAATCCGAATTGAACTCGGTCAACCGGGAGCTTTCCTCGGAAGAGACCAACTCTACAATACTATTGTTACAGCCCATGCATTTTTAATAATCTTCTTTTTAGTAATACCAGTATTTATTGGAGGGTTTGGGAACTGACTCATCCCTTTAATACTCGGTGCGCCGGATATGGCTTTCCCACGTATAAATAATATAAGATTCTGACTATTACCGCCTGCTCTCATTCTCCTAGTAAGCTCTGCTGCTGTAGAAAAAGGAGTAGGAACAGGGTGAACAGTCTACCCACCACTCTCAGATAATATCGCCCACGCTGGCCCATCAGTAGACCTAGCAATTTTCTCTCTCCATTTAGCTGGAATTTCCTCTATTCTAGGCTCAATTAATTTTATTACAACAGTCGCTAATATACGATGAAAAGGACTACGCCTAGAACGAGTCCCCCTATTTGTCTGAGCTGCTGTAATTACCACCGTTCTGCTACTTCTATCTTTACCAGTATTAGCAGGAGCTATCACAATACTTTTAACAGACCGAAACATTAACACCTCATTCTTTGACCCAGCCGGGGGGGGTGATCCAATCCTCTACCAACATCTATTCATTGACATCTTGAACGCATATTGCGGCCCCGGGTCACTCCCGGGGCCACGCCTGGCTCAGGGTCGTATAGAACGAGAGATCG-C-TG---------GTGTTTGT---------------------TC--ACCG-G-----CGCCTTGGG----AT-GTCGG---AGGCC--------------------------GCGCTC-----GCTCGCACATTCGTGTGTGTTGTTGTGTGTG--------------TGTCT-CCGTCTCCTCAAATTCA---GAC------TGG----CTCCTCGAG-TG------T-T-TTTT--AC------------------CTC-----GGGGGACGGCCGGACGAGCGT-----GTTTCGTTTGGCTT--------CC-T---CCG-A-TACTT------A-AA-AAC-----------A-------TCTCA---------AAAAAGCAAT-----TTTCATTCTTCGACCTGAGCTCAGACGAGAGT
838_sp6   ACCCTTTACTTCATTCTTGGTGTATGGGGAGGCTTACTAGGAACTTCTATAAGACTTTTAATTCGAATTGAATTAGGACAACCTGGAGCCTACCTAGGAAGAGACCAACTATACAATACAATTGTTACTGCTCATGCATTCCTTATAATTTTTTTCTTAGTTATACCAGTATTTATTGGTGGATTTGGTAATTGACTAATTCCTCTTATGCTAGGTGCCCCAGATATGGCATTTCCACGCATAAATAATATAAGATTCTGACTTTTACCTCCTGCTTTAATTCTTCTTGTTAGTTCTGCTGCGGTTGAAAAAGGTGTAGGAACAGGATGAACTGTCTACCCACCACTATCTGATAATATGGCCCATGCTGGGCCCTCAGTTGATTTAGCTATCTTCTCACTTCATTTAGCTGGTATCTCATCTATTTTAGGATCAATTAATTTTATTACAACTGTCATTAACATACGATGAAAAGGGCTACGTTTAGAACGAATCCCACTATTTGTTTGGGCAGCTGTTATTACTACTGTCCTCCTACTTCTATCACTCCCAGTATTAGCAGGAGCTATTACGATGCTTTTAACCGACCGAAACATTAATACTTCATTTTTTGACCCTGCAGGGGGAGGTGACCCAATTCTCTACCAACACTTATTTATTGACATCTTGAACGCATATTGCGGCCCCGGGTCACTCCCGGGGCCACGCCTGGCTCAGGGTCGTATAG-CTGAAAGATCGCCGCGT------TC--CTC-----C------GG--GG-A-----C-----GCG----GCGCCCTGGG----AC-GTCGG---AGCCC------------------C----------CC-------CGTTTC-GCGGGTT------------GG-----------------GGCC-CCGTCTCCTCAAATGCA----ACTTT-GTCGGTTTCCGCCCCTGGCCCT--TTCCCCGCTCT----CGAGCGGGGCGTG--GGGCGAG--GGGGGGGACAGCCGGACGG----A-TCG----AGTTTGGCTT--------C---------------------------------------------------------------------------------------------------------------
845_sp6   ??????????????????GGTGTATGGGGGGGCTTACTAGGAACTTCTATAAGACTTTTAATTCGAATTGAATTAGGACAACCTGGAGCCTACCTAGGAAGAGACCAACTATACAATACAATTGTTACTGCTCATGCATTCCTTATAATTTTTTTCTTAGTTATACCAGTATTTATTGGTGGATTTGGTAATTGACTAATTCCTCTTATGCTAGGTGCCCCAGATATGGCATTTCCACGCATAAATAATATAAGATTCTGACTTTTACCTCCTGCTTTAATTCTTCTTGTTAGTTCTGCTGCGGTTGAAAAAGGTGTAGGAACAGGATGAACTGTCTACCCACCACTATCTGATAATATGGCCCATGCTGGGCCCTCAGTTGATTTAGCTATCTTCTCACTTCATTTAGCTGGTATCTCATCTATTTTAGGATCAATTAATTTTATTACAACTGTCATTAACATACGATGAAAAGGGCTACGTTTAGAACGAATCCCACTATTTGTTTGGGCAGCTGTTATTACTACTGTCCTCCTACTTCTATCACTCCCAGTATTAGCAGGAGCTATTACGATGCTTTTAACCGACCGAAACATTAATACTTCATTTTTTGACCCTGCAGGGGGAGGTGACCCAATTCTCTACCAACACTTATTTATTGACATCTTGAACGCATATTGCGGCCCCGGGTCACTCCCGGGGCCACGCCTGGCTCAGGGTCGTATAG-CTGAAAGATCGCCGCGT------TC--CTC-----C------GG--GG-A-----C-----GCG----GCGCCCTGGG----AC-GTCGG---AGCCC------------------CCGC------CCC-------CGTTTC-GCGGGTTG--------TTGGG-----------------GGCC-CCGTCTCCTCAAATGCA----ACTTT-GTCGGTTTCCGCCCCTGGCCCT--TTCCCCGCTCT----CGAGCGGGGCGCG--GGGCGAG--GGGGGGGACAGCCGGACGG----A-TCG----AGTTTGGCTT--------CCTCCCCGCC----TC---GC--GGCG-GT-------CTCCGTG------TGC-G-------------AAAAT-TA------T-AGCCTTCGACCTGAGCTCAGACGAGAGC
846_sp6   ???????????????????????????????????????GGAACTTCTATAAGACTTTTAATTCGAATTGAATTAGGACAACCTGGAGCCTACCTAGGAAGAGACCAACTATACAATACAATTGTTACTGCTCATGCATTCCTTATAATTTTTTTCTTAGTTATACCAGTATTTATTGGTGGATTTGGTAATTGACTAATTCCTCTTATGCTAGGTGCCCCAGATATGGCATTTCCACGCATAAATAATATAAGATTCTGACTTTTACCTCCTGCTTTAATTCTTCTTGTTAGTTCTGCTGCGGTTGAAAAAGGTGTAGGAACAGGATGAACTGTCTACCCACCACTATCTGATAATATGGCCCATGCTGGGCCCTCAGTTGATTTAGCTATCTTCTCACTTCATTTAGCTGGTATCTCATCTATTTTAGGATCAATTAATTTTATTACAACTGTCATTAACATACGATGAAAAGGGCTACGTTTAGAACGAATCCCACTATTTGTTTGGGCAGCTGTTATTACTACTGTCCTCCTACTTCTATCACTCCCAGTATTAGCAGGAGCTATTACGATGCTTTTAACCGACCGAAACATTAATACTTCATTTTTTGACCCTGCAGGGGGAGGTGACCCAATTCTCTACCAACACTTATTTATTGACATCTTGAACGCATATTGCGGCCCCGGGTCACTCCCGGGGCCACGCCTGGCTCAGGGTCGTATAG-CTGAAAGATCGTCGCGT------TC--CTC-----C------GG--GG-A-----C-----GCG----GCGCCCTGGG----AC-GTCGG---AGCCC------------------C----------CC-------CGTTTC-GCGG---G--------TC-GG-----------------GGCC-CCGTCTCCTCAAATGCA----ACTTT-GTCGGTTTCCGCCCCTGGCCTTTCTTCCCCGCTCT----CGAGCGGGGCGTG--GGGCGAG--GGGGGGGACAGCCGGACGG----A-TCG----AGTTTGGCTT--------CCTCCCCGCC----TC---GC--GGCG-GT-------CTCCGTG------TGC-G-------------AAAT--TA------T-AGCCTTCGACCTGAGCTCAGACGAGAGC
847_sp6   ???????????????????????????GGGGGCTTACTAGGAACTTCTATAAGACTTTTAATTCGAATTGAATTAGGACAACCTGGAGCCTACCTAGGAAGAGACCAACTATACAATACAATTGTTACTGCTCATGCATTCCTTATAATTTTTTTCTTAGTTATACCAGTATTTATTGGTGGATTTGGTAATTGACTAATTCCTCTTATGCTAGGTGCCCCAGATATGGCATTTCCACGCATAAATAATATAAGATTCTGACTTTTACCTCCTGCTTTAATTCTTCTTGTTAGTTCTGCTGCGGTTGAAAAAGGTGTAGGAACAGGATGAACTGTCTACCCACCACTATCTGATAATATGGCCCATGCTGGGCCCTCAGTTGATTTAGCTATCTTCTCACTTCATTTAGCTGGTATCTCATCTATTTTAGGATCAATTAATTTTATTACAACTGTCATTAACATACGATGAAAAGGGCTACGTTTAGAACGAATCCCACTATTTGTTTGGGCAGCTGTTATTACTACTGTCCTCCTACTTCTATCACTCCCAGTATTAGCAGGAGCTATTACGATGCTTTTAACCGACCGAAACATTAATACTTCATTTTTTGACCCTGCAGGGGGAGGTGACCCAATTCTCTACCAACACTTATTTATTGACATCTTGAACGCATATTGCGGCCCCGGGTCACTCCCGGGGCCACGCCTGGCTCAGGGTCGTATAG-CTGAAAGATCGTCGCGT------TC--CTC-----C------GG--GG-A-----C-----GCG----GCGCCCTGGG----AC-GTCGG---AGCCC------------------C----------CC-------CGTTTC-GCGG---G--------TC-GG-----------------GGCC-CCGTCTCCTCAAATGCA----ACTTT-GTCGGTTTCCGCCCCTGGCCTTTCTTCCCCGCTCT----CGAGCGGGGCGTG--GGGCGAG--GGGGGGGACAGCCGGACGG----A-TCG----AGTTTGGCTT--------CCTCCCCGCC----TC---GC--GGCG-GT-------CTCCGTG------TGC-G-------------AAAT--TA------T-AGCCTTCGACCTGAGCTCAGACGAGAGC
849_sp6   ???????????????CTTGGTGTATGGGGGGGCTTACTAGGAACTTCTATAAGACTTTTAATTCGAATTGAATTAGGACAACCTGGAGCCTACCTAGGAAGAGACCAACTATACAATACAATTGTTACTGCTCATGCATTCCTTATAATTTTTTTCTTAGTTATACCAGTATTTATTGGTGGATTTGGTAATTGACTAATTCCTCTTATGCTAGGTGCCCCAGATATGGCATTTCCACGCATAAATAATATAAGATTCTGACTTTTACCTCCTGCTTTAATTCTTCTTGTTAGTTCTGCTGCGGTTGAAAAAGGTGTAGGAACAGGATGAACTGTCTACCCACCACTATCTGATAATATGGCCCATGCTGGGCCCTCAGTTGATTTAGCTATCTTCTCACTTCATTTAGCTGGTATCTCATCTATTTTAGGATCAATTAATTTTATTACAACTGTCATTAACATACGATGAAAAGGGCTACGTTTAGAACGAATCCCACTATTTGTTTGGGCAGCTGTTATTACTACTGTCCTCCTACTTCTATCACTCCCAGTATTAGCAGGAGCTATTACGATGCTTTTAACCGACCGAAACATTAATACTTCATTTTTTGACCCTGCAGGGGGAGGTGACCCAATTCTCTACCAACACTTATTTATTGACATCTTGAACGCATATTGCGGCCCCGGGTCACTCCCGGGGCCACGCCTGGCTCAGGGTCGTATAG-CTGAAAGATCGTCGCGT------TC--CTC-----C------GG--GG-A-----C-----GCG----GCGCCCTGGG----AC-GTCGG---AGCCC------------------C----------CC-------CGTTTC-GCGG---G--------TC-GG-----------------GGCC-CCGTCTCCTCAAATGCA----ACTTT-GTCGGTTTCCGCCCCTGGCCTTTCTTCCCCGCTCT----CGAGCGGGGCGTG--GGGCGAG--GGGGGGGACAGCCGGACGG----A-TCG----AGTTTGGCTT--------CCTCCCCGCC----TC---GC--GGCG-GT-------CTCCGTG------TGC-G-------------AAAT--TA------T-AGCCTTCGACCTGAGCTCAGACGAGAGC
860_sp6   ??????????????????GGTGTATGGGGGGGCTTACTAGGAACTTCTATAAGACTTTTAATTCGAATTGAATTAGGACAACCTGGAGCCTACCTAGGAAGAGACCAACTATACAATACAATTGTTACTGCTCATGCATTCCTTATAATTTTTTTCTTAGTTATACCAGTATTTATTGGTGGATTTGGTAATTGACTAATTCCTCTTATGCTAGGTGCCCCAGATATGGCATTTCCACGCATAAATAATATAAGATTCTGACTTTTACCTCCTGCTTTAATTCTTCTTGTTAGTTCTGCTGCGGTTGAAAAAGGTGTAGGAACAGGATGAACTGTCTACCCACCACTATCTGATAATATGGCCCATGCTGGGCCCTCAGTTGATTTAGCTATCTTCTCACTTCATTTAGCTGGTATCTCATCTATTTTAGGATCAATTAATTTTATTACAACTGTCATTAACATACGATGAAAAGGGCTACGTTTAGAACGAATCCCACTATTTGTTTGGGCAGCTGTTATTACTACTGTCCTCCTACTTCTATCACTCCCAGTATTAGCAGGAGCTATTACGATGCTTTTAACCGACCGAAACATTAATACTTCATTTTTTGACCCTGCAGGGGGAGGTGACCCAATTCTCTACCAACACTTATTTATTGACATCTTGAACGCATATTGCGGCCCCGGGTCACTCCCGGGGCCACGCCTGGCTCAGGGTCGTATAG-CTGAAAGATCGTCGCGT------TC--CTT-----C------GG--GG-A-----C-----GCG----GCGCCCTGGG----AC-GTCGG---AGCCC------------------C----------CC-------CGTTTCGGCGG---G---------C-GG-----------------GGCC-CCGTCTCCTCAAATGCA----ACTTT-GTCGGTTTCCGCCCCTGGCCT----CTCCCGCTCT----CGAGCGG-GC-TA--GGGCGAG--GGGGGGGACAGCCGGACGG----A-TCG----AGTTTGGCTT--------CCTCCCCGCC----TC---GC--GGCG-GT-------CTCCGTG------TGC-G-------------AAAT--TA------T-AGCCTTCGACCTGAGCTCAGACGAGAGC
1313_sp6  ???????????????CTTGGTGTATGGGGAGGCTTACTAGGAACTTCTATAAGACTTTTAATTCGAATTGAATTAGGACAACCTGGAGCCTACCTAGGAAGAGACCAACTATACAATACAATTGTTACTGCTCATGCATTCCTTATAATTTTTTTCTTAGTCATACCAGTATTTATTGGTGGATTTGGTAATTGACTAATTCCTCTTATGCTAGGTGCCCCAGATATGGCATTTCCACGCATAAATAATATAAGATTCTGACTTTTACCTCCTGCTTTAATTCTTCTTGTTAGTTCTGCTGCGGTTGAAAAAGGTGTAGGAACAGGATGAACTGTCTACCCACCACTATCTGATAATATGGCCCATGCTGGGCCCTCAGTTGATTTAGCTATCTTCTCACTTCATTTAGCTGGTATCTCATCTATTTTAGGATCAATTAATTTTATTACAACTGTCATTAACATACGATGAAAAGGGCTACGTTTAGAACGAATCCCACTATTTGTTTGGGCAGCTGTTATTACTACTGTCCTCCTACTTCTATCACTCCCAGTATTAGCAGGAGCTATTACGATGCTTTTAACCGACCGAAACATTAATACTTCATTTTTTGACCCTGCAGGGGGAGGTGACCCAATTCTCTACCAACACTTATTTATTGACATCTTGAACGCATATTGCGGCCCCGGGTCACTCCCGGGGCCACGCCTGGCTCAGGGTCGTATAG-CTGAAAGATCGTCGCGT------TC--CTC-----C------GG--GG-A-----C-----GCG----GCGCCCTGGG----AC-GTCGG---AGCCC------------------C----------CC-------CGTTTC-GCGG---G--------TC-GG-----------------GGCC-CCGTCTCCTCAAATGCA----ACTTT-GTCGGTTTCCGCCCCTGGCCTTTCTTCCCCGCTCT----CGAGCGGGGCGTG--GGGCGAG--GGGGGGGACAGCCGGACGG----A-TCG----AGTTTGGCTT--------CCTCCCCGCC----TC---GC--GGCG-GT-------CTCCGTG------TGC-G-------------AAAT--TA------T-AGCCTTCGACCTGAGCTCAGACGAGAGC
1316_sp6  ????????????ATTCTTGGTGTATGGGGGGGCTTACTAGGAACTTCTATAAGACTTTTAATTCGAATTGAATTAGGACAACCTGGAGCCTACCTAGGAAGAGACCAACTATACAATACAATTGTTACTGCTCATGCATTCCTTATAATTTTTTTCTTAGTTATACCAGTATTTATTGGTGGATTTGGTAATTGACTAATTCCTCTTATGCTAGGTGCCCCAGATATGGCATTTCCACGCATAAATAATATAAGATTCTGACTTTTACCTCCTGCTTTAATTCTTCTTGTTAGTTCTGCTGCGGTTGAAAAAGGTGTAGGAACAGGATGAACTGTCTACCCACCACTATCTGATAATATGGCCCATGCTGGGCCCTCAGTTGATTTAGCTATCTTCTCACTTCATTTAGCTGGTATCTCATCTATTTTAGGATCAATTAATTTTATTACAACTGTCATTAACATACGATGAAAAGGGCTACGTTTAGAACGAATCCCACTATTTGTTTGGGCAGCTGTTATTACTACTGTCCTCCTACTTCTATCACTCCCAGTATTAGCAGGAGCTATTACGATGCTTTTAACCGACCGAAACATTAATACTTCATTTTTTGACCCTGCAGGGGGAGGTGACCCAATTCTCTACCAACACTTATTTATTGACATCTTGAACGCATATTGCGGCCCCGGGTCACTCCCGGGGCCACGCCTGGCTCAGGGTCGTATAG-CTGAAAGATCGTCGCGT------TC--CTC-----C------GG--GG-A-----C-----GCG----GCGCCCTGGG----AC-GTCGG---AGCCC------------------CC-C-----TCCC-------CGTTTC-GCGG---G--------TC-GG-----------------GGCC-CCGTCTCCTCAAATGCA----ACTTT-GTCGGTTTCCGCCCCTGGCCTTTCTTCTCCGCTCT----CGAGCGGGGCGTG--GGGCGAG--GGGGGGGACAGCCGGACGG----A-TCG----AGTTTGGCTT--------CCTCCCCGCC----TC---GC--GGCG-GT-------CTCCGTG------TGC-G-------------AAA-----------------------------------------
1317_sp6  ????????????ATTCTTGGTGTATGGGGGGGCTTACTAGGAACTTCTATAAGACTTTTAATTCGAATTGAATTAGGACAACCTGGAGCCTACCTAGGAAGAGACCAACTATACAATACAATTGTTACTGCTCATGCATTCCTTATAATTTTTTTCTTAGTTATACCAGTATTTATTGGTGGATTTGGTAATTGACTAATTCCTCTTATGCTAGGTGCCCCAGATATGGCATTTCCACGCATAAATAATATAAGATTCTGACTTTTACCTCCTGCTTTAATTCTTCTTGTTAGTTCTGCTGCGGTTGAAAAAGGTGTAGGAACAGGATGAACTGTCTACCCACCACTATCTGATAATATGGCCCATGCTGGGCCCTCAGTTGATTTAGCTATCTTCTCACTTCATTTAGCTGGTATCTCATCTATTTTAGGATCAATTAATTTTATTACAACTGTCATTAACATACGATGAAAAGGGCTACGTTTAGAACGAATCCCACTATTTGTTTGGGCAGCTGTTATTACTACTGTCCTCCTACTTCTATCACTCCCAGTATTAGCAGGAGCTATTACGATGCTTTTAACCGACCGAAACATTAATACTTCATTTTTTGACCCTGCAGGGGGAGGTGACCCAATTCTCTACCAACACTTATTTATTGACATCTTGAACGCATATTGCGGCCCCGGGTCACTCCCGGGGCCACGCCTGGCTCAGGGTCGTATAG-CTGAAAGATCGCCGCGT------TC--CTC-----C------GG--GG-A-----C-----GCG----GCGCCCTGGG----AC-GTCGG---AGCCC------------------CC-C-----TCCC-------CGTTTC-GCGGGTTG--------TT-GG-----------------GGCC-CCGTCTCCTCAAATGCA----ACTTT-GTCGGTTTCCGCCCCTGGCCTTTCTTCCCCGCTCT----CGAGCGGGGCGTG--GGGCGAG--GGGGGGGACAGCCGGACGG----A-TCG----AGTTTGGCTT--------CCTCCCCGCC----TC---GC--GGCG-GT-------CTCCGTG------TGC-G-------------AAA-----------------------------------------
1318_sp6  ????????????ATTCTTGGTGTATGGGGGGGCTTACTAGGAACTTCTATAAGACTTTTAATTCGAATTGAATTAGGACAACCTGGAGCCTACCTAGGAAGAGACCAACTATACAATACAATTGTTACTGCTCATGCATTCCTTATAATTTTTTTCTTAGTTATACCAGTATTTATTGGTGGATTTGGTAATTGACTAATTCCTCTTATGCTAGGTGCCCCAGATATGGCATTTCCACGCATAAATAATATAAGATTCTGACTTTTACCTCCTGCTTTAATTCTTCTTGTTAGTTCTGCTGCGGTTGAAAAAGGTGTAGGAACAGGATGAACTGTCTACCCACCACTATCTGATAATATGGCCCATGCTGGGCCCTCAGTTGATTTAGCTATCTTCTCACTTCATTTAGCTGGTATCTCATCTATTTTAGGATCAATTAATTTTATTACAACTGTCATTAACATACGATGAAAAGGGCTACGTTTAGAACGAATCCCACTATTTGTTTGGGCAGCTGTTATTACTACTGTCCTCCTACTTCTATCACTCCCAGTATTAGCAGGAGCTATTACGATGCTTTTAACCGACCGAAACATTAATACTTCATTTTTTGACCCTGCAGGGGGAGGTGACCCAATTCTCTACCAACACTTATTTATTGACATCTTGAACGCATATTGCGGCCCCGGGTCACTCCCGGGGCCACGCCTGGCTCAGGGTCGTATAG-CTGAAAGATCGTCGCGT------TC--CTC-----C------GG--GG-A-----C-----GCG----GCGCCCTGGG----AC-GTCGG---AGCCC------------------CC-C-----TCCC-------CGTTTC-GCGGGTTG--------TT-GG-----------------GGCC-CCGTCTCCTCAAATGCA----ACTTT-GTCGGTTTCCGCCCCTGGCCTTTCTTCCCCGCTCT----CGAGCGGGGCGTG--GGGCGAG--GGGGGGGACAGCCGGACGG----A-TCG----AGTTTGGCTT--------CCTCCCCGCC----TC---GC--GGCG-GT-------CTCCGTG------TGC-G-------------AAAT--TA------T-AGCCTTCGACCTGAGCTCAGACGAGAGC
1319_sp6  ????????????ATTCTTGGTGTATGGGGGGGCTTACTAGGAACTTCTATAAGACTTTTAATTCGAATTGAATTAGGACAACCTGGAGCCTACCTAGGAAGAGACCAACTATACAATACAATTGTTACTGCTCATGCATTCCTTATAATTTTTTTCTTAGTTATACCAGTATTTATTGGTGGATTTGGTAATTGACTAATTCCTCTTATGCTAGGTGCCCCAGATATGGCATTTCCACGCATAAATAATATAAGATTCTGACTTTTACCTCCTGCTTTAATTCTTCTTATTAGTTCTGCTGCGGTTGAAAAAGGTGTAGGAACAGGATGAACTGTCTACCCACCACTATCTGATAATATGGCCCATGCTGGGCCCTCAGTTGATTTAGCTATCTTCTCACTTCATTTAGCTGGTATCTCATCTATTTTAGGATCAATTAATTTTATTACAACTGTCATTAACATACGATGAAAAGGGCTACGTTTAGAACGAATCCCACTATTTGTTTGGGCAGCTGTTATTACTACTGTCCTCCTACTTCTATCACTCCCAGTATTAGCAGGAGCTATTACAATGCTTTTAACCGACCGAAACATTAATACTTCTTTTTTTGACCCTGCAGGGGGAGGTGACCCAATTCTCTACCAACACTTATTTATTGACATCTTGAACGCATATTGCGGCCCCGGGTCACTCCCGGGGCCACGCCTGGCTCAGGGTCGTATAG-CTGAAAGATCGTCGCGT------TC--CTC-----C------GG--GG-A-----C-----GCG----GCGCCCTGGG----AC-GTCGG---AGCCC------------------CC-C-----TCCC-------CGTTTC-GCGG---G--------TC-GG-----------------GGCC-CCGTCTCCTCAAATGCA----ACTTT-GTCGGTTTCCGCCCCTGGCCTTTCTTCTCCGCTCT----CGAGCGGGGCGTG--GGGCGAG--GGGGGGGACAGCCGGACGG----A-TCG----AGTTTGGCTT--------CCTCCCCGCC----TC---GC--GGCG-GT-------CTCCGTG------TGC-G-------------AAA-----------------------------------------
1321_sp6  ????????????????????????????????????????????????ATAAGACTTTTAATTCGAATTGAATTAGGACAACCTGGAGCCTACCTAGGAAGAGACCAACTATACAATACAATTGTTACTGCTCATGCATTCCTTATAATTTTTTTCTTAGTTATACCAGTATTTATTGGTGGATTTGGTAATTGACTAATTCCTCTTATGCTAGGTGCCCCAGATATGGCATTTCCACGCATAAATAATATAAGATTCTGACTTTTACCTCCTGCTTTAATTCTTCTTGTTAGTTCTGCTGCGGTTGAAAAAGGTGTAGGAACAGGATGAACTGTCTACCCACCACTATCTGATAATATGGCCCATGCTGGGCCCTCAGTTGATTTAGCTATCTTCTCACTTCATTTAGCTGGTATCTCATCTATTTTAGGATCAATTAATTTTATTACAACTGTCATTAACATACGATGAAAAGGGCTACGTTTAGAACGAATCCCACTATTTGTTTGGGCAGCTGTTATTACTACTGTCCTCCTACTTCTATCACTCCCAGTATTAGCAGGAGCTATTACGATGCTTTTAACCGACCGAAACATTAATACTTCATTTTTTGACCCTGCAGGGGGAGGTGACCCAATTCTCTACCAACACTTATTTATTGACATCTTGAACGCATATTGCGGCCCCGGGTCACTCCCGGGGCCACGCCTGGCTCAGGGTCGTATAG-CTGAAAGATCGTCGCGT------TC--CTC-----C------GG--GG-A-----C-----GCG----GCGCCCTGGG----AC-GTCGG---AGCCC------------------C----------CC-------CGTTTC-GCGG---G--------TC-GG-----------------GGCC-CCGTCTCCTCAAATGCA----ACTTT-GTCGGTTTCCGCCCCTGGCCTTTCTTCCCCGCTCT----CGAGCGGGGCGTG--GGGCGAG--GGGGGGGACAGCCGGACGG----A-TCG----AGTTTGGCTT--------CCTCCCCGCC----TC---GC--GGCG-GT-------CTCCGTG------TGC-G-------------AAA-----------------------------------------
1869_sp6  ACCCTTTACTTCATTCTTGGTGTATGGGGGGGCTTACTAGGAACTTCTATAAGACTTTTAATTCGAATTGAATTAGGACAACCTGGAGCCTACCTAGGAAGAGACCAACTATACAATACAATTGTTACTGCTCATGCATTCCTTATAATTTTTTTCTTAGTTATACCAGTATTTATTGGTGGATTTGGTAATTGACTAATTCCTCTTATGCTAGGTGCCCCAGATATGGCATTTCCACGCATAAATAATATAAGATTCTGACTTTTACCTCCTGCTTTAATTCTTCTTGTTAGTTCTGCTGCGGTTGAAAAAGGTGTAGGAACAGGATGAACTGTCTACCCACCACTATCTGATAATATGGCCCATGCTGGGCCCTCAGTTGATTTAGCTATCTTCTCACTTCATTTAGCTGGTATCTCATCTATTTTAGGATCAATTAATTTTATTACAACTGTCATTAACATACGATGAAAAGGGCTACGTTTAGAACGAATCCCACTATTTGTTTGGGCAGCTGTTATTACTACTGTCCTCCTACTTCTATCACTCCCAGTATTAGCAGGAGCTATTACGATGCTTTTAACCGACCGAAACATTAATACTTCATTTTTTGACCCTGCAGGGGGAGGTGACCCAATTCTCTACCAACACTTATTTATTGACATCTTGAACGCATATTGCGGCCCCGGGTCACTCCCGGGGCCACGCCTGGCTCAGGGTCGTATAG-CTGAAAGATCGTCGCGT------TC--CTC-----C------GG--GG-A-----C-----GCG----GCGCCCTGGG----AC-GTCGG---AGCCC------------------CCTC-----CCCC-------CGTTTC-GCGGGTTG--------TT-GG-----------------GGCC-CCGTCTCCTCAAATGCA----ACTTT-GTCGGTTTCCGCCCCTGGCCCT--TTCCCCGCTCT----CGAGCGGGGCGTG--GGGCGAG--GGGGGGGACAGCCGGACGG----A-TCG----AGTTTGGCTT--------CCTCCCCGCC----TC---GC--GGCG-GT-------CTCCGTG------TGC-G-------------AAATTATA------T-AGCCTTCGACCTGAGCTCAGACGAGAGC
1870_sp6  ????????????????????????????????????????????????ATAAGACTTTTAATTCGAATTGAATTAGGACAACCTGGAGCCTACCTAGGAAGAGACCAACTATACAATACAATTGTTACTGCTCATGCATTCCTTATAATTTTTTTCTTAGTTATACCAGTATTTATTGGTGGATTTGGTAATTGACTAATTCCTCTTATGCTAGGTGCCCCAGATATGGCATTTCCACGCATAAATAATATAAGATTCTGACTTTTACCTCCTGCTTTAATTCTTCTTGTTAGTTCTGCTGCGGTTGAAAAAGGTGTAGGAACAGGATGAACTGTCTACCCACCACTATCTGATAATATGGCCCATGCTGGGCCCTCAGTTGATTTAGCTATCTTCTCACTTCATTTAGCTGGTATCTCATCTATTTTAGGATCAATTAATTTTATTACAACTGTCATTAACATACGATGAAAAGGGCTACGTTTAGAACGAATCCCACTATTTGTTTGGGCAGCTGTTATTACTACTGTCCTCCTACTTCTATCACTCCCAGTATTAGCAGGAGCTATTACAATGCTTTTAACCGACCGAAACATTAATACTTCTTTTTTTGACCCTGCAGGGGGAGGTGACCCAATTCTCTACCAACACTTATTTATTGACATCTTGAACGCATATTGCGGCCCCGGGTCACTCCCGGGGCCACGCCTGGCTCAGGGTCGTATAG-CTGAAAGATCGTCGCGT------TC--CTC-----C------GG--GG-A-----C-----GCG----GCGCCCTGGG----AC-GTCGG---AGCCC------------------CC-C-----TCCC-------CGTTTC-GCGGGTTG--------TT-GG-----------------GGCC-CCGTCTCCTCAAATGCA----ACTTT-GTCGGTTTCCGCCCCTGGCCTTTCTTCCCCGCTCT----CGAGCGGGGCGTG--GGGCGAGGGGGGGGGGACAGCCGGACGG----A-TCG----AGTTTGGCTT--------CCTCCCCGCC----TC---GC--GGCG-GT-------CTCCGTG------TGC-G-------------AAATTATA------T-AGCCTTCGACCTGAGCTCAGACGAGAGC
1871_sp6  ACCCTTTACTTCATTCTTGGTGTATGGGGGGGCTTACTAGGAACTTCTATAAGACTTTTAATTCGAATTGAATTAGGACAACCTGGAGCCTACCTAGGAAGAGACCAACTATACAATACAATTGTTACTGCTCATGCATTTCTTATAATTTTTTTCTTAGTTATACCAGTATTTATTGGTGGATTTGGTAATTGACTAATTCCTCTTATGCTAGGTGCCCCAGATATGGCATTTCCACGCATAAATAATATAAGATTCTGACTTTTACCTCCTGCTTTAATTCTTCTTGTTAGTTCTGCTGCGGTTGAAAAAGGTGTAGGAACAGGATGAACTGTCTACCCACCACTATCTGATAATATGGCCCATGCTGGGCCCTCAGTTGATTTAGCTATCTTCTCACTTCATTTAGCTGGTATCTCATCTATTTTAGGATCAATTAATTTTATTACAACTGTCATTAACATACGATGAAAAGGGCTACGTTTAGAACGAATCCCACTATTTGTTTGGGCAGCTGTTATTACTACTGTCCTCCTACTTCTATCACTCCCAGTATTAGCAGGAGCTATTACGATGCTTTTAACCGACCGAAACATTAATACTTCATTTTTTGACCCTGCAGGGGGAGGTGACCCAATTCTCTACCAACACTTATTTATTGACATCTTGAACGCATATTGCGGCCCCGGGTCACTCCCGGGGCCACGCCTGGCTCAGGGTCGTATAG-CTGAAAGATCGTCGCGT------TC--CTC-----C------GG--GG-A-----C-----GCG----GCGCCCTGGG----AC-GTCGG---AGCCC------------------CC-C-----TCCC-------CGTTTC-GCGGGTTG--------TT-GG-----------------GGCC-CCGTCTCCTCAAATGCA----ACTTT-GTCGGTTTCCGCCCCTGGCCCT--TTCCCCGCTCT----CGAGCGGGGCGTG--GGGCGAG--GGGGGGGACAGCCGGACGG----A-TCG----AGTTTGGCTT--------CCTCCCCGCC----TC---GC--GGCG-GT-------CTCCGTG------TGC-G-------------AAA-----------------------------------------
1872_sp6  ????????????????????????????????????CTAGGAACTTCTATAAGACTTTTAATTCGAATTGAATTAGGACAACCTGGAGCCTACCTAGGAAGAGACCAACTATACAATACAATTGTTACTGCTCATGCATTCCTTATAATTTTTTTTTTAGTTATACCAGTATTTATTGGTGGATTTGGTAATTGACTAATTCCTCTTATGCTAGGTGCCCCAGATATGGCATTTCCACGCATAAATAATATAAGATTCTGACTTTTACCTCCTGCTTTAATTCTTCTTGTTAGTTCTGCTGCGGTTGAAAAAGGTGTAGGAACAGGATGAACTGTCTACCCACCACTATCTGATAATATGGCCCATGCTGGGCCCTCAGTTGATTTAGCTATCTTCTCACTTCATTTAGCTGGTATCTCATCTATTTTAGGATCAATTAATTTTATTACAACTGTCATTAACATACGATGAAAAGGGCTACGTTTAGAACGAATCCCACTATTTGTTTGGGCAGCTGTTATTACTACTGTCCTCCTACTTCTATCACTCCCAGTATTAGCAGGAGCTATTACGATGCTTTTAACCGACCGAAACATTAATACTTCATTTTTTGACCCTGCAGGGGGAGGTGACCCAATTCTCTACCAACACTTATTTATTGACATCTTGAACGCATATTGCGGCCCCGGGTCACTCCCGGGGCCACGCCTGGCTCAGGGTCGTATAG-CTGAAAGATCGTCGCGT------TC--CTC-----C------GG--GG-A-----C-----GCG----GCGCCCTGGG----AC-GTCGG---AGCCC------------------C----------CC-------CGTTTC-GCGG---G--------TC-GG-----------------GGCC-CCGTCTCCTCAAATGCA----ACTTT-GTCGGTTTCCGCCCCTGGCCTTTCTTCCCCGCTCT----CGAGCGGGGCGTG--GGGCGAG--GGGGGGGACAGCCGGACGG----A-TCG----AGTTTGGCTT--------CCTCCCCGCC----TC---GC--GGCG-GT-------CTCCGTG------TGC-G-------------AAA-----------------------------------------
1873_sp6  ????????????ATTCTTGGTGTATGGGGGGGCTTACTAGGAACTTCTATAAGACTTTTAATTCGAATTGAATTAGGACAACCTGGAGCCTACCTAGGAAGAGACCAACTATACAATACAATTGTTACTGCTCATGCATTCCTTATAATTTTTTTCTTAGTTATACCAGTATTTATTGGTGGATTTGGTAATTGACTAATTCCTCTTATGCTAGGTGCCCCAGATATGGCATTTCCACGCATAAATAATATAAGATTCTGACTTTTACCTCCTGCTTTAATTCTTCTTGTTAGTTCTGCTGCAGTTGAAAAAGGTGTAGGAACAGGATGAACTGTCTACCCACCACTATCTGATAATATGGCCCATGCTGGGCCCTCAGTTGATTTAGCTATCTTCTCACTTCATTTAGCTGGTATCTCATCTATTTTAGGATCAATTAATTTTATTACAACTGTCATTAACATACGATGAAAAGGGCTACGTTTAGAACGAATCCCACTATTTGTTTGGGCAGCTGTTATTACTACTGTCCTCCTACTTCTATCACTCCCAGTATTAGCAGGAGCTATTACAATGCTTTTAACCGACCGAAACATTAATACTTCTTTTTTTGACCCTGCAGGGGGAGGTGACCCAATTCTCTACCAACACTTATTTATTGACATCTTGAACGCATATTGCGGCCCCGGGTCACTCCCGGGGCCACGCCTGGCTCAGGGTCGTATAG-CTGAAAGATCGTCGCGT------TC--CTC-----C------GG--GG-A-----C-----GCG----GCGCCCTGGG----AC-GTCGG---AGCCC------------------C----------CC-------CGTTTC-GCGG---G--------TT-GG-----------------GGCC-CCGTCTCCTCAAATGCA----ACTTT-GTCGGTTTCCGCCCCTGGCCTTTCTTCCCCGCTCT----CGAGCGGGGCGTG--GGGCGAG--GGGGGGGACAGCCGGACGG----A-TCG----AGTTTGGCTT--------CCTCCCCGCC----TC---GC--GGCG-GT-------CTCCGTG------TGC-G-------------AAATTATA------T-AGCCTTCGACCTGAGCTCAGACGAGAGC
1874_sp6  ACCCTTTACTTCATTCTTGGTGTATGGGGGGGCTTACTAGGAACTTCTATAAGACTTTTAATTCGAATTGAATTAGGACAACCTGGAGCCTACCTAGGAAGAGACCAACTATACAATACAATTGTTACTGCTCATGCATTCCTTATAATTTTTTTCTTAGTTATACCAGTATTTATTGGTGGATTTGGTAATTGACTAATTCCTCTTATGCTAGGTGCCCCAGATATGGCATTTCCACGCATAAATAATATAAGATTCTGACTTTTACCTCCTGCTTTAATTCTTCTTGTTAGTTCTGCTGCGGTTGAAAAAGGTGTAGGAACAGGATGAACTGTCTACCCACCACTATCTGATAATATGGCCCATGCTGGGCCCTCAGTTGATTTAGCTATCTTCTCACTTCATTTAGCTGGTATCTCATCTATTTTAGGATCAATTAATTTTATTACAACTGTCATTAACATACGATGAAAAGGGCTACGTTTAGAACGAATCCCACTATTTGTTTGGGCAGCTGTTATTACTACTGTCCTCCTACTTCTATCACTCCCAGTATTAGCAGGAGCTATTACGATGCTTTTAACCGACCGAAACATTAATACTTCATTTTTTGACCCTGCAGGGGGAGGTGACCCAATTCTCTACCAACACTTATTTATTGACATCTTGAACGCATATTGCGGCCCCGGGTCACTCCCGGGGCCACGCCTGGCTCAGGGTCGTATAG-CTGAAAGATCGCCGCGT------TC--CTC-----C------GG--GG-A-----C-----GCG----GCGCCCTGGG----AC-GTCGG---AGCCC------------------C----------CC-------CGTTTC-GCGGGTT------------GG-----------------GGCC-CCGTCTCCTCAAATGCA----ACTTT-GTCGGTTTCCGCCCCTGGCCCT--TTCCCCGCTCT----CGAGCGGGGCGTG--GGGCGAG--GGGGGGGACAGCCGGACGG----A-TCG----AGTTTGGCTT--------CCTCCCCGCC----TC---GC--GGCG-GT-------CTCCGTG------TGC-G--------------AAAT-TA------T-AGCCTTCGACCTGAGCTCAGACGAGAGC
1875_sp6  ACCCTTTACTTCATTCTTGGTGTATGGGGGGGCTTACTAGGAACTTCTATAAGACTTTTAATTCGAATTGAATTAGGACAACCTGGAGCCTACCTAGGAAGAGACCAACTATACAATACAATTGTTACTGCTCATGCATTCCTTATAATTTTTTTCTTAGTAATACCAGTATTTATTGGTGGATTTGGTAATTGACTAATTCCTCTTATGCTAGGTGCCCCAGATATGGCATTTCCACGCATAAATAATATAAGATTCTGACTTTTACCTCCTGCTTTAATTCTTCTTGTTAGTTCTGCTGCGGTTGAAAAAGGTGTAGGAACAGGATGAACTGTCTACCCACCACTATCTGATAATATGGCCCATGCTGGGCCCTCAGTTGATTTAGCTATCTTCTCACTTCATTTAGCTGGTATCTCATCTATTTTAGGATCAATTAATTTTATTACAACTGTCATTAACATACGATGAAAAGGGCTACGTTTAGAACGAATCCCACTATTTGTTTGGGCAGCTGTTATTACTACTGTCCTCCTACTTCTATCACTCCCAGTATTAGCAGGAGCTATTACGATGCTTTTAACCGACCGAAACATTAATACTTCATTTTTTGACCCTGCAGGGGGAGGTGACCCAATTCTCTACCAACACTTATTTATTGACATCTTGAACGCATATTGCGGCCCCGGGTCACTCCCGGGGCCACGCCTGGCTCAGGGTCGTATAG-CTGAAAGATCGTCGCGT------TC--CTC-----C------GG--GG-A-----C-----GCG----GCGCCCTGGG----AC-GTCGG---AGCCC------------------CC-C-----TCCC-------CGTTTC-GCGGGTTG--------TT-GG-----------------GGCC-CCGTCTCCTCAAATGCA----ACTTT-GTCGGTTTCCGCCCCTGGCCTTTCTTCCCCGCTCT----CGAGCGGGGCGTG--GGGCGAG--GGGGGGGACAGCCGGACGG----A-TCG----AGTTTGGCTT--------CCTCCCCGCC----TC---GC--GGCG-GT-------CTCCGTG------TGC-G-------------AAA-----------------------------------------
1942_sp6  ACCCTTTACTTCATTCTTGGTGTATGGGGGGGCTTACTAGGAACTTCTATAAGACTTTTAATTCGAATTGAATTAGGACAACCTGGAGCCTACCTAGGAAGAGACCAACTATACAATACAATTGTTACTGCTCATGCATTCCTTATAATTTTTTTCTTAGTTATACCAGTATTTATTGGTGGATTTGGTAATTGACTAATTCCTCTTATGCTAGGTGCCCCAGATATGGCATTTCCACGCATAAATAATATAAGATTCTGACTTTTACCTCCTGCTTTAATTCTTCTTGTTAGTTCTGCTGCGGTTGAAAAAGGTGTAGGAACAGGATGAACTGTCTACCCACCACTATCTGATAATATGGCCCATGCTGGGCCCTCAGTTGATTTAGCTATCTTCTCACTTCATTTAGCTGGTATCTCATCTATTTTAGGATCAATTAATTTTATTACAACTGTCATTAACATACGATGAAAAGGGCTACGTTTAGAACGAATCCCACTATTTGTTTGGGCAGCTGTTATTACTACTGTCCTCCTACTTCTATCACTCCCAGTATTAGCAGGAGCTATTACGATGCTTTTAACCGACCGAAACATTAATACTTCATTTTTTGACCCTGCAGGGGGAGGTGACCCAATTCTCTACCAACACTTATTTATTGACATCTTGAACGCATATTGCGGCCCCGGGTCACTCCCGGGGCCACGCCTGGCTCAGGGTCGTATAG-CTGAAAGATCGTCGCGT------TC--CTC-----C------GG--GG-A-----C-----GCG----GCGCCCTGGG----AC-GTCGG---AGCCC------------------CCTC-----CCCC-------CGTTTC-GCGGGTTG--------TT-GG-----------------GGCC-CCGTCTCCTCAAATGCA----ACTTT-GTCGGTTTCCGCCCCTGGCCCT--TTCCCCGCTCT----CGAGCGGGGCGTG--GGGCGAG--GGGGGGGACAGCCGGACGG----A-TCG----AGTTTGGCTT--------CCTCCCCGCC----TC---GC--GGCG-GT-------CTCCGTG------TGC-G-------------AAATTATA------T-AGCCTTCGACCTGAGCTCAGACGAGAGC
1943_sp6  ACCCTTTACTTCATTCTTGGTGTATGGGGGGGCTTACTAGGAACTTCTATAAGACTTTTAATTCGAATTGAATTAGGACAACCTGGAGCCTACCTAGGAAGAGACCAACTATACAATACAATTGTTACTGCTCATGCATTCCTTATAATTTTTTTCTTAGTTATACCAGTATTTATTGGTGGATTTGGTAATTGACTAATTCCTCTTATGCTAGGTGCCCCAGATATGGCATTTCCACGCATAAATAATATAAGATTCTGACTTTTACCTCCTGCTTTAATTCTTCTTGTTAGTTCTGCTGCGGTTGAAAAAGGTGTAGGAACAGGATGAACTGTCTACCCACCACTATCTGATAATATGGCCCATGCTGGGCCCTCAGTTGATTTAGCTATCTTCTCACTTCATTTAGCTGGTATCTCATCTATTTTAGGATCAATTAATTTTATTACAACTGTCATTAACATACGATGAAAAGGGCTACGTTTAGAACGAATCCCACTATTTGTTTGGGCAGCTGTTATTACTACTGTCCTCCTACTTCTATCACTCCCAGTATTAGCAGGAGCTATTACGATGCTTTTAACCGACCGAAACATTAATACTTCATTTTTTGACCCTGCAGGGGGAGGTGACCCAATTCTCTACCAACACTTATTTATTGACATCTTGAACGCATATTGCGGCCCCGGGTCACTCCCGGGGCCACGCCTGGCTCAGGGTCGTATAG-CTGAAAGATCGTCGCGT------TC--CTC-----C------GG--GG-A-----C-----GCG----GCGCCCTGGG----AC-GTCGG---AGCCC------------------CC-C-----TCCC-------CGTTTC-GCGG---G--------TC-GG-----------------GGCC-CCGTCTCCTCAAATGCA----ACTTT-GTCGGTTTCCGCCCCTGGCCTTTCTTCTCCGCTCT----CGAGCGGGGCGTG--GGGCGAG--GGGGGGGACAGCCGGACGG----A-TCG----AGTTTGGCTT--------CCTCCCCGCC----TC---GC--GGCG-GT-------CTCCGTG------TGC-G-------------AAAT--TA------T-AGCCTTCGACCTGAGCTCAGACGAGAGC
2173_sp6  ACCCTTTACTTCATTCTTGGTGTATGGGGGGGCTTACTAGGAACTTCTATAAGACTTTTAATTCGAATTGAATTAGGACAACCTGGAGCCTACCTAGGAAGAGACCAACTATACAATACAATTGTTACTGCTCATGCATTCCTTATAATTTTTTTCTTAGTTATACCAGTATTTATTGGTGGATTTGGTAATTGACTAATTCCTCTTATGCTAGGTGCCCCAGATATGGCATTTCCACGCATAAATAATATAAGATTCTGACTTTTACCTCCTGCTTTAATTCTTCTTGTTAGTTCTGCTGCGGTTGAAAAAGGTGTAGGAACAGGATGAACTGTCTACCCACCACTATCTGATAATATGGCCCATGCTGGGCCCTCAGTTGATTTAGCTATCTTCTCACTTCATTTAGCTGGTATCTCATCTATTTTAGGATCAATTAATTTTATTACAACTGTCATTAACATACGATGAAAAGGGCTACGTTTAGAACGAATCCCACTATTTGTTTGGGCAGCTGTTATTACTACTGTCCTCCTACTTCTATCACTCCCAGTATTAGCAGGAGCTATTACGATGCTTTTAACCGACCGAAACATTAATACTTCATTTTTTGACCCTGCAGGGGGAGGTGACCCAATTCTCTACCAACACTTATTTATTGACATCTTGAACGCATATTGCGGCCCCGGGTCACTCCCGGGGCCACGCCTGGCTCAGGGTCGTATAG-CTGAAAGATCGTCGCGT------TC--CTC-----C------GG--GG-A-----C-----GCG----GCGCCCTGGG----AC-GTCGG---AGCCC------------------C----------CC-------CGCTTC-GCGG---G--------TC-GG-----------------GGCC-CCGTCTCCTCAAATGCA----ACTTT-GTCGGTTTCCGCCCCTGGCCTTTCTTCCCCGCTCT----CGAGCGGGGCGTG--GGGCGAG--GGGGGGGACAGCCGGACGG----A-TCG----AGTTTGGCTT--------CCTCCCCGCC----TC---GC--GGCG-GT-------CTCCGTG------TGC-G-------------AAA-----------------------------------------
1309_sp7  ACCCTTTACTTCATTCTTGGGGTATGGGGAGGCTTACTAGGAACTTCTATAAGACTCTTAATTCGAATTGAATTAGGTCAACCTGGAGCTTACCTCGGAAGAGACCAACTATACAACACAATTGTTACGGCCCATGCATTTCTTATAATTTTTTTCTTAGTTATACCAGTATTTATTGGTGGTTTTGGTAATTGATTAATCCCTCTAATATTAGGTGCCCCTGATATGGCATTCCCACGAATAAATAATATAAGATTTTGACTTTTACCCCCTGCCCTTATTCTTCTTATTAGTTCTGCTGCAGTAGAAAAAGGAGTAGGAACAGGATGAACTGTTTACCCACCATTATCTGATAATATGGCCCATGCTGGACCATCAGTTGATTTAGCAATCTTTTCGCTTCATTTAGCTGGTATCTCATCTATTTTAGGGTCGATTAATTTTATTACAACTGTTATTAATATACGATGAAAAGGTCTTCGTTTAGAACGAGTACCATTATTTGTTTGGGCTGCTGTTATTACTACAGTTCTTTTACTTTTATCTCTTCCAGTATTAGCTGGAGCTATCACTATACTTTTAACAGATCGAAACATTAACACTTCATTCTTTGACCCAGCTGGTGGTGGTGATCCAATTCTCTATCAACATTTATTTATTGACATCTTGAACGCATATTGCGGCCCCGGGTCACTCCCGGGGCCACGCCTGGCTCAGGGTCGTATAG-CTGAAAGATCGTCGCCT------TC--CT--T---C------GG--GA-G-----C-----GCG-GC-GC--CCTGGG----AC-GTCGG---AGCCC------------------C--------TCCCAC----TGGC--------G--------------GG-----------------GGCC-CCGTCTCCTCAAAGGCA----ACTTT-GTCGGTGTCCGCCCCTGGCCCTCC--CGCT-CTCT-----CGAGAGC--GGGCGGGGCGAG-GGGGGGAGACAGCCGGACGG----A-TCG----AGTTTGGCTT-----C--TCCCTCG-CC----TC---GC--GGCG-GC-------CGCCGTG---TGACGC---------------AACCTATA-CA---T-AGCCTTCGACCTGAGCTCAGACGAGAGC
2442_sp7  ??????????????????????????????GGCTTACTAGGAACTTCTATAAGACTCTTAATTCGAATTGAATTAGGTCAACCTGGAGCTTACCTCGGAAGAGACCAACTATACAACACAATTGTTACGGCCCATGCATTTCTTATAATTTTTTTCTTAGTTATACCAGTATTTATTGGTGGTTTTGGTAATTGATTAATCCCTCTAATATTAGGTGCCCCTGATATGGCATTCCCACGAATAAATAATATAAGATTTTGACTTTTACCCCCTGCCCTTATTCTTCTTGTTAGTTCTGCTGCAGTAGAAAAAGGAGTAGGAACAGGATGAACTGTTTACCCACCATTATCTGATAATATGGCCCATGCTGGACCATCAGTTGATTTAGCAATCTTTTCGCTTCATTTAGCTGGTATCTCATCTATTTTAGGGTCGATTAATTTTATTACAACTGTTATTAATATACGATGAAAAGGTCTTCGTTTAGAACGAGTACCATTATTTGTTTGGGCTGCTGTTATTACTACAGTTCTTTTACTTTTATCTCTTCCAGTATTAGCTGGAGCTATCACTATACTTTTAACAGATCGAAACATTAACACTTCATTCTTTGACCCAGCTGGTGGTGGTGATCCAATTCTCTATCAACATTTATTTATTGACATCTTGAACGCATATTGCGGCCCCGGGTCACTCCCGGGGCCACGCCTGGCTCAGGGTCGTATAG-CTGAAAGATCGTCGCCT------TC--CT--T---C------GG--GA-G-----C-----GCG-GC-GC--CCTGGG----AC-GTCGG---AGCCC------------------C--------TCCCAT----TGGC--------G--------------GG-----------------GGCC-CCGCCTCCTCAAAGGCA----ATTTT-GTCGGTGTCCGCCCCTGGCCCTCC--CGCT-CTC---------GAGC--GGGGGGGGCGAG-GGGGGGAGACAGCCGGACGG----A-TCG----AGTTTGGTTT-----C--TCCCTCG-CC----TC---GC--GGCG-GC-------CGCCGTG---TGACGC---------------AACCTATA-CT---T-AGCCTTCGACCTGAGCTCAGACGAGAGC
2443_sp7  ??????????????????????????????GGCTTACTAGGAACTTCTATAAGACTCTTAATTCGAATTGAATTAGGTCAACCTGGAGCTTACCTCGGAAGAGACCAACTATACAACACAATTGTTACGGCCCATGCATTTCTTATAATTTTTTTCTTAGTTATACCAGTATTTATTGGTGGTTTTGGTAATTGATTAATCCCTCTAATATTAGGTGCCCCTGATATGGCATTCCCACGAATAAATAATATAAGATTTTGACTTTTACCCCCTGCCCTTATTCTTCTTGTTAGTTCTGCTGCAGTAGAAAAAGGAGTAGGAACAGGATGAACTGTTTACCCACCATTATCTGATAATATGGCCCATGCTGGACCATCAGTTGATTTAGCAATCTTTTCGCTTCATTTAGCTGGTATCTCATCTATTTTAGGGTCGATTAATTTTATTACAACTGTTATTAATATACGATGAAAAGGTCTTCGTTTAGAACGAGTACCATTATTTGTTTGGGCTGCTGTTATTACTACAGTTCTTTTACTTTTATCTCTTCCAGTATTAGCTGGAGCTATCACTATACTTTTAACAGATCGAAACATTAACACTTCATTCTTTGACCCAGCTGGTGGTGGTGATCCAATTCTCTATCAACATTTATTTATTGACATCTTGAACGCATATTGCGGCCCCGGGTCACTCCCGGGGCCACGCCTGGCTCAGGGTCGTATAG-CTGAAAGATCGTCGCCT------TC--CT--T---C------GG--GA-G-----C-----GCG-GC-GC--CCTGGG----AC-GTCGG---AG-CC------------------C--------TCCCAC----TGGC--------G--------------GG-----------------GGCC-CCGTCTCCTCAAAGGCA----ACTTT-GTCGGTGTCCGCCCCTGGCCCTCC--CGCT-CTC---------GAGC--GGGCGGGGCGAG-GGGGGGAGACAGCCGGACGG----A-TCG----AGTTTGGCTT-----C--TCCCTCG-CC----TC---GC--GGCGTGC-------CGCCGTG---TGACGC---------------AACCTATA-CA---T-AGCCTTCGACCTGAGCTCAGACGAGAGC
2448_sp7  ??????????????????????????????GGCTTACTAGGAACTTCTATAAGACTCTTAATTCGAATTGAATTAGGTCAACCTGGAGCTTACCTCGGAAGAGACCAACTATACAACACAATTGTTACGGCCCATGCATTTCTTATAATTTTTTTCTTAGTTATACCAGTATTTATTGGTGGTTTTGGTAATTGATTAATCCCTCTAATATTAGGTGCCCCTGATATGGCATTCCCACGAATAAATAATATAAGATTTTGACTTTTACCCCCTGCCCTTATTCTTCTTGTTAGTTCTGCTGCAGTAGAAAAAGGAGTAGGAACAGGATGAACTGTTTACCCACCATTATCTGATAATATGGCCCATGCTGGACCATCAGTTGATTTAGCAATCTTTTCGCTTCATTTAGCTGGTATCTCATCTATTTTAGGGTCGATTAATTTTATTACAACTGTTATTAATATACGATGAAAAGGTCTTCGTTTAGAACGAGTACCATTATTTGTTTGGGCTGCTGTTATTACTACAATTCTTTTACTTTTATCTCTTCCAGTATTAGCTGGAGCTATCACTATACTTTTAACAGATCGAAACATTAACACTTCATTCTTTGACCCAGCTGGTGGTGGTGATCCAATTCTCTATCAACATTTATTTATTGACATCTTGAACGCATATTGCGGCCCCGGGTCACTCCCGGGGCCACGCCTGGCTCAGGGTCGTATAG-CTGAAAGATCGTCGCCT------TC--CT--T---C------GG--GA-G-----C-----GCG-GC-GC--CCTGGG----AC-GTCGG---AG-CC------------------C--------TCCCAC----TGGC--------G--------------GG-----------------GGCC-CCGTCTCCTCAAAGGCA----ACTTT-GTCGGTGTCCGCCCCTGGCCCTCC--CGCT-CTCT-----CGAGAGC--GGGCGGGGCGAG-GGGGGGAGACAGCCGGACGG----A-TCG----AGTTTGGCTT-----C--TCCCTCG-CC----TC---GC--GGCG-GC-------CGCCGTG---TGACGC---------------AACCTATA-TA---T-AGCCTTCGACCTGAGCTCAGACGAGAGC
2449_sp7  ??????????????????????????????GGCTTACTAGGAACTTCTATAAGACTCTTAATTCGAATTGAATTAGGTCAACCTGGAGCTTACCTCGGAAGAGACCAACTATACAACACAATTGTTACGGCCCATGCATTTCTTATAATTTTTTTCTTAGTTATACCAGTATTTATTGGTGGTTTTGGTAATTGATTAATCCCTCTAATATTAGGTGCCCCTGATATGGCATTCCCACGAATAAATAATATAAGATTTTGGCTTTTACCCCCTGCCCTTATTCTTCTTGTTAGTTCTGCTGCAGTAGAAAAAGGAGTAGGAACAGGATGAACTGTTTACCCACCATTATCTGATAATATGGCCCATGCTGGACCATCAGTTGATTTAGCAATCTTTTCGCTTCATTTAGCTGGTATCTCATCTATTTTAGGGTCGATTAATTTTATTACAACTGTTATTAATATACGATGAAAAGGTCTTCGTTTAGAACGAGTACCATTATTTGTTTGGGCTGCTGTTATTACTACAGTTCTTTTACTTTTATCTCTTCCAGTATTAGCTGGAGCTATTACTATACTTTTAACAGATCGAAACATTAACACTTCATTCTTTGACCCAGCTGGTGGTGGTGATCCAATTCTCTATCAACATTTATTTATTGACATCTTGAACGCATATTGCGGCCCCGGGTCACTCCCGGGGCCACGCCTGGCTCAGGGTCGTATAG-CTGAAAGATCGTCGCCT------TC--CT--T---C------GG--GA-G-----C-----GCG-GC-GC--CCTGGG----AC-GTCGG---AG-CC------------------C--------TCCCAC----TGGC--------G--------------GG-----------------GGCT-CCGTCTCCTCAAAGGCA----ACTTT-GTCGGTGTCCGCCCCTGGCCCTCC--CGCT-CTC---------GAGC--GGGCGGGGCGAG-GGGGGGAGACAGCCGGACGG----A-TCG----AGTTTGGCTT-----C--TCCCTCG-CC----TC---GC--GGCG-GC-------CGCCGTG---TGACGC----------------ACCTATA-TA---T-AGCCTTCGACCTGAGCTCAGACGAGAGC
2859_sp7  ???????????????????????????GGAGGCTTACTAGGAACTTCTATAAGACTCTTAATTCGAATTGAATTAGGTCAACCTGGAGCTTACCTCGGAAGAGACCAACTATACAACACAATTGTTACGGCCCATGCATTTCTTATAATTTTTTTCTTAGTTATACCAGTATTTATTGGTGGTTTTGGTAATTGACTAATCCCTCTAATATTAGGTGCCCCTGATATGGCATTCCCACGAATAAATAATATAAGATTTTGACTTTTACCCCCTGCCCTTATTCTTCTTGTTAGTTCTGCTGCAGTAGAAAAAGGAGTAGGAACAGGATGAACTGTTTACCCACCATTATCTGATAATATGGCCCATGCTGGACCATCAGTTGATTTAGCAATCTTTTCGCTTCATTTAGCTGGTATCTCATCTATTTTAGGGTCGATTAATTTTATTACAACTGTTATTAATATACGATGAAAAGGTCTTCGTTTAGAACGAGTACCATTATTTGTTTGGGCTGCTGTTATTACTACAGTTCTTTTACTTTTATCTCTTCCAGTATTAGCTGGAGCTATCACTATACTTTTAACAGATCGAAACATTAACACTTCATTCTTTGACCCAGCTGGTGGTGGTGATCCAATTCTCTATCAACATTTATTTATTGACATCTTGAACGCATATTGCGGCCCCGGGTCACTCCCGGGGCCACGCCTGGCTCAGGGTCGTATAG-CTGAAAGATCGTCGCCT------TC--CT--T---C------GG--GA-G-----C-----GCG-GC-GC--CCTGGG----AC-GTCGG---AG-CC------------------C--------TCCCAC----TGGC--------G--------------GG-----------------GGCC-CCGTCTCCTCAAAGGCA----ACTTT-GTCGGTGTCCGCCCCTGGCCCTCC--CGCT-CTCT-----CGAGAGC--GGGCGGGGCGAG-GGGGGGAGACAGCCGGACGG----A-TCG----AGTTTGGCTT-----C--TCCCTCG-CC----TC---GC--GGCG-GC-------CGCCGTG---TGACGC---------------AACCTATA-CA---T-AGCCTTCGACCTGAGCTCAGACGAGAGC
1197_sp8  ???????????????????????????GGGGGTCTACTAGGAACCTCCATAAGACTTTTAATTCGAATTGAATTAGGTCAACCTGGAGCTTACTTAGGAAGAGACCAACTATACAACACAATTGTTACTGCTCATGCATTTCTTATAATTTTTTTCTTAGTTATACCAGTATTTATTGGTGGTTTTGGTAATTGACTAATCCCTCTTATACTAGGAGCACCAGATATAGCATTTCCACGTATAAACAACATAAGATTTTGACTTTTACCTCCGGCCCTAATTCTGCTTGTAAGATCGGCTGCAGTTGAAAAAGGTGTAGGTACAGGATGAACTGTCTACCCTCCACTATCAGACAACATGGCCCATGCAGGACCATCAGTTGACTTAGCGATTTTTTCACTACATTTGGCCGGTATTTCATCTATTTTAGGCTCTATTAACTTTATTACCACTGTTGTTAATATGCGATGGAAAGGACTTCGTTTAGAACGAGTCCCACTATTTGTTTGAGCTGCTGTAATTACTACAGTTCTGCTACTTTTATCTCTCCCAGTGTTAGCAGGAGCTATCACAATACTTTTAACAGATCGAAACATTAACACCTCATTTTTTGACCCGGCTGGAGGTGGAGACCCAATTCTCTATCAACATTTATTTATTGACATCTTGAACGCATATTGCGGCCCCGGGTCACTCCCGGGGCCACGCCTGGCTCAGGGTCGTATAG-CTGAAAGATCGTCGCCT------CC--CT--TTCGC------GG--GGTG-----C-----GCG-AC-GC--CCTGGG----AC-GTCGG---AG--C------------------C--------T-CCTC------GC--------G--------------GG-----------------GGCC-CCGTCTCCTCAAGCGCC----AC-TT-GTCGGT-TTCGCCCCTGGCCCGCCCCCGCT-CCCTTC-AAACGGAGCGCGGGCGGGGCGAGTAGGGGGGGACAGCCGGACGG----A-TCG----AGTTTGGCTT----CC--CCCCCCGTCC----TC---GT--GGCG-----------G-TATG---AAACGC-G-------------AACG----------------------------------------
1198_sp8  ?????????????????????????????????????????????TCCATAAGACTTTTAATTCGAATTGAATTAGGTCAACCTGGAGCTTACTTAGGAAGAGACCAACTATACAACACAATTGTTACTGCTCATGCATTTCTTATAATTTTTTTCTTAGTTATACCAGTATTTATTGGTGGTTTTGGTAATTGACTAATCCCTCTTATACTAGGAGCACCAGATATAGCATTTCCACGTATAAACAACATAAGATTTTGGCTTTTACCTCCGGCCCTAATTCTGCTTGTAAGATCGGCTGCAGTTGAAAAAGGTGTGGGTACAGGATGAACTGTTTACCCTCCACTATCAGACAACATGGCCCATGCAGGACCATCAGTTGACTTAGCGATTTTTTCACTACATTTGGCCGGTATTTCATCTATTTTAGGCTCTATTAACTTTATTACCACTGTTGTTAATATGCGATGGAAAGGACTTCGTTTAGAACGAGTCCCACTATTTGTTTGAGCTGCTGTAATTACTACAGTTCTGCTACTTTTATCTCTCCCAGTGTTAGCAGGAGCTATCACAATACTTTTAACAGATCGAAACATTAACACCTCATTTTTTGACCCGGCTGGAGGTGGGGACCCAATTCTCTATCAACATTTATTTATTGACATCTTGAACGCATATTGCGGCCCCGGGTCACTCCCGGGGCCACGCCTGGCTCAGGGTCGTATAG-CTGAAAGATCGTCGCCT------CC--CT--CTCGC------GG--GGTG-----C-----GCG-AC-GC--CCTGGG----AC-GTCGG---AG--C------------------C--------T-CCTC------GC--------G--------------GG-----------------GGCC-CCGTCTCCTCAAGCGCC----AC-TT-GTCGGT-TTCGCCCCTGGCCCGCCCCCGCT-CCCTTC-AAACGGAGCGCGGGCGGGGCGAGAAGGGGGGGACAGCCGGACGG----A-TCG----AGTTTGGCTT----CC--CCCCCCGTCC----TC---GT--GGCG-----------G-TATG---AAACGC-G-------------AACGCAAA-TA---T-AGCCTTCGACCTGAGCTCAGACGAGAGT
1199_sp8  ??????????????????GGGGTATGGGGGGGTCTACTAGGAACCTCCATAAGACTTTTAATTCGAATTGAATTAGGTCAACCTGGAGCTTACTTAGGAAGAGACCAACTATACAACACAATTGTTACTGCTCATGCATTTCTTATAATTTTTTTCTTAGTTATACCAGTATTTATTGGTGGTTTTGGTAATTGACTAATCCCTCTTATACTAGGAGCACCAGATATAGCATTTCCACGTATAAACAATATAAGATTTTGACTTTTACCTCCAGCCCTAATTCTGCTTGTAAGATCGGCTGCAGTTGAAAAAGGTGTAGGTACAGGATGAACTGTTTACCCTCCACTATCAGACAACATGGCCCATGCAGGACCATCAGTTGACTTAGCGATTTTTTCACTACATTTGGCTGGTATTTCATCTATTTTAGGCTCTATTAACTTTATTACCACTGTTGTTAATATGCGATGGAAAGGGCTCCGTTTAGAACGAGTTCCACTATTTGTTTGAGCTGCTGTAATTACTACAGTTCTACTACTTTTATCTCTCCCAGTCTTAGCAGGAGCTATCACAATACTTTTAACAGATCGAAACATTAACACCTCATTTTTTGACCCGGCGGGAGGTGGAGACCCAATTCTCTATCAACACTTATTTATTGACATCTTGAACGCATATTGCGGCCCCGGGTCACTCCCGGGGCCACGCCTGGCTCAGGGTCGTATAG-CTGAAAGATCGTCGCCT------CC--CT--YTCGC------GG--GGTG-----C-----GCG-AC-GC--CCTGGG----AC-GTCGG---AG--C------------------C--------T-CCTC------GC--------G--------------GG-----------------GGCC-CCGTCTCCTCAAGCGCC----AC-TT-GTCGGT-TTCGCCCCTGGCCCGCCCCCGCT-CCCTTC-AAACGGAGCGCGGGCGGGGCGAGAAGGGGGGGACAGCCGGACGG----A-TCG----AGTTTGGCTT----CC--CCCCCCGTCC----TC---GT--GGCG-----------G-TATG---AAACGC-G-------------AACGCAAA-TA---T-AGCCTTCGACCTGAGCTCAGACGAGAGT
1200_sp8  ??????????????????????????????????????????ACCTCCATAAGACTTTTAATTCGAATTGAATTAGGTCAACCTGGAGCTTACTTAGGAAGAGACCAACTATACAACACAATTGTTACTGCTCATGCATTTCTTATAATTTTTTTCTTAGTTATACCAGTATTTATTGGTGGTTTTGGTAATTGACTAATCCCTCTTATACTAGGAGCACCAGATATAGCATTTCCACGTATAAACAACATAAGATTTTGACTTTTACCTCCCGCCCTAATTCTGCTTGTAAGCTCGGCTGCAGTTGAAAAAGGTGTAGGTACAGGATGAACTGTTTACCCTCCACTATCAGACAACATGGCCCATGCAGGACCATCAGTTGACTTAGCGATTTTTTCACTACATTTGGCTGGTATTTCATCTATTTTAGGCTCTATTAACTTTATTACCACTGTTGTTAATATGCGATGGAAAGGGCTTCGTTTAGAACGAGTTCCACTATTTGTTTGAGCTGCTGTAATTACTACAGTTCTACTACTTTTATCTCTCCCAGTCTTAGCAGGAGCTATCACAATACTTTTAACAGATCGAAACATTAACACCTCATTTTTTGACCCGGGGGGGGGTGGAGACCCAATTCTCTATCAACACTTATTTATTGACATCTTGAACGCATATTGCGGCCCCGGGTCACTCCCGGGGCCACGCCTGGCTCAGGGTCGTATAG-CTGAAAGATCGTCGCCT------CC--CT--CTCGC------GG--GGTG-----C-----GCG-AC-GC--CCTGGG----AC-GTCGG---AG--C------------------C--------T-CCTC------GC--------G--------------GG-----------------GGCC-CCGTCTCCTCAAGCGCC----AC-TT-GTCGGT-TTCGCCCCTGGCCCGCCCCCGCT-CCCTTC-AAACGGAGCGCGGGCGGGGCGAGAAGGGGGGGACAGCCGGACGG----A-TCG----AGTTTGGCTT----CC--CCCCCCGTCC----TC---GT--GGCG-----------G-TATG---AAACGC-G-------------AACGCAAA-TA---T-AGCCTTCGACCTGAGCTCAGACGAGAGT
1202_sp8  ??????????????????GGGGTATGGGGGGGTCTACTAGGAACCTCCATAAGACTTTTAATTCGAATTGAATTAGGTCAACCTGGAGCTTACTTAGGAAGAGACCAACTATACAACACAATTGTTACTGCTCATGCATTTCTTATAATTTTTTTCTTAGTTATACCAGTATTTATTGGTGGTTTTGGTAATTGACTAATCCCTCTTATACTAGGAGCACCAGATATAGCATTTCCACGTATAAACAACATAAGATTTTGACTTTTACCCCCCGCCCTAATTCTGCTTGTAAGATCGGCTGCAGTTGAAAAAGGTGTAGGTACAGGATGAACTGTTTACCCTCCACTATCAGACAACATGGCCCATGCAGGACCATCAGTTGACTTAGCGATTTTTTCACTACATTTGGCTGGTATTTCATCTATTTTAGGCTCTATTAACTTTATTACCACTGTTGTTAATATGCGATGGAAAGGGCTTCGTTTAGAACGAGTCCCACTATTTGTTTGAGCTGCTGTAATTACTACAGTTCTACTACTTTTATCTCTCCCAGTCTTAGCAGGAGCTATTACAATACTTTTAACAGATCGAAACATTAACACCTCATTTTTTGACCCAGCGGGAGGTGGAGACCCAATTCTCTATCAACACTTATTTATTGACATCTTGAACGCATATTGCGGCCCCGGGTCACTCCCGGGGCCACGCCTGGCTCAGGGTCGTATAG-CTGAAAGATCGTCGCCT------CC--CT--TTCGC------GG--GGTG-----C-----GCG-AC-GC--CCTGGG----AC-GTCGG---AG--C------------------C--------T-CCTC------GC--------G--------------GG-----------------GGCC-CCGTCTCCTCAAGCGCC----AC-TT-GTCGGT-TTCGCCCCTGGCCCGCCCCCGCT-CCCTTC-AAACGGAGCGCGGGCGGGGCGAGTAGGGGGGGACAGCCGGACGG----A-TCG----AGTTTGGCTT----CC--CCCCCCGTCC----TC---GT--GGCG-----------G-TATG---AAACGC-G-------------AACGCAAA-TA---T-AGCCTTCGACCTGAGCTCAGACGAGAGT
1203_sp8  ???????????????????????????????????????????????????????????????????????????????????????????????????????????????????????????????????????????????????????????????????????????????????????????????????????????????????????????CCAGATATAGCATTTCCACGTATAAACAACATAAGATTTTGACTTTTACCTCCCGCCCTAATTCTGCTTGTAAGATCGGCTGCAGTTGAAAAAGGTGTAGGTACAGGATGAACTGTTTACCCTCCACTATCAGACAACATGGCCCATGCAGGACCATCAGTTGACTTAGCAATTTTTTCACTACATTTGGCTGGTATTTCATCTATTTTAGGCTCTATTAACTTTATTACCACTGTTGTTAATATGCGATGGAAAGGGCTTCGTTTAGAACGAGTTCCACTATTTGTTTGAGCTGCTGTAATTACTACAGTTCTACTACTTTTATCTCTCCCAGTCTTAGCAGGAGCTATCACAATACTTTTAACAGATCGAAACATTAACACCTCATTTTTTGACCCGGCGGGAGGTGGAGACCCAATTCTCTATCAACACTTATTTATTGACATCTTGAACGCATATTGCGGCCCCGGGTCACTCCCGGGGCCACGCCTGGCTCAGGGTCGTATAG-CTGAAAGATCGTCGCCT------CC--CT--CTCGC------GG--GGTG-----C-----GCG-AC-GC--CCTGGG----AC-GTCGG---AG--C------------------C--------T-CCTC------GC--------G--------------GG-----------------GGCC-CCGTCTCCTCAAGCGCC----AC-TT-GTCGGT-TTCGCCCCTGGCCCGCCCCCGCT-CCCTTC-AAACGGAGCGCGGGCGGGGCGAGTAGGGGGGGACAGCCGGACGG----A-TCG----AGTTTGGCTT----CC--CCCCCCGTCC----TC---GC--GGCG-----------G-TATG---AAACGC-G-------------AACGCAAA-TA---T-AGCCTTCGACCTGAGCTCAGACGAGAGT
1561_sp8  ??????????????????GGGGTATGGGGGGGTCTACTAGGAACCTCCATAAGACTTTTAATTCGAATTGAATTAGGCCAACCTGGAGCTTACTTAGGAAGAGACCAACTATACAACACAATTGTTACTGCTCATGCATTTCTTATAATTTTTTTCTTAGTTATACCAGTATTTATTGGTGGTTTTGGTAATTGACTAATCCCTCTTATACTAGGAGCACCAGATATAGCATTTCCACGTATAAACAACATAAGATTTTGACTTTTACCTCCCGCCCTAATTCTGCTTGTAAGATCGGCTGCAGTTGAAAAAGGCGTAGGTACAGGATGAACTGTCTACCCTCCACTATCAGACAACATGGCCCATGCAGGACCATCAGTTGACTTAGCGATTTTTTCACTACATTTGGCTGGTATTTCATCTATTTTAGGCTCTATTAACTTTATTACCACTGTTGTTAATATGCGATGGAAAGGGCTTCGTTTAGAACGAGTCCCACTATTTGTTTGAGCTGCTGTAATTACTACAGTTCTACTACTTTTATCTCTCCCAGTCTTAGCAGGAGCTATTACAATACTTTTAACAGATCGAAACATTAACACCTCATTTTTTGACCCGGCGGGAGGTGGAGACCCAATTCTCTACCAACACTTATTTATTGACATCTTGAACGCATATTGCGGCCCCGGGTCACTCCCGGGGCCACGCCTGGCTCAGGGTCGTATAG-CTGAAAGATCGTCGCCT------CC--CT--TTCGC------GG--GGTG-----C-----GCG-AC-GC--CCTGGG----AC-GTCGG---AG--C------------------C--------T-CCTC------GC--------G--------------GG-----------------GGCC-CCGTCTCCTCAAGCGCC----AC-TT-GTCGGT-TTCGCCCCTGGCCCGCCCCCGCT-CCCTTC-AAACGGAGCGCGGGCGGGGCGAGTAGGGGGGGACAGCCGGACGG----A-TCG----AGTTTGGCTT----CC--CCCCCCGTCC----TC---GT--GGCG-----------G-TATG---AAACGC-G-------------AACGCAAA-TA---T-A---------------------------
1946_sp8  ACCCTTTACTTCATCCTTGGGGTATGGGGGGGTCTACTAGGAACCTCCATAAGACTTTTAATTCGAATTGAATTAGGTCAACCTGGAGCTTACTTAGGAAGAGACCAACTATACAACACAATTGTTACTGCTCATGCATTTCTTATAATTTTTTTCTTAGTTATACCAGTATTTATTGGTGGTTTTGGTAATTGACTAATCCCTCTTATACTAGGAGCACCAGATATAGCATTTCCACGTATAAACAACATAAGATTTTGACTTTTACCTCCCGCCCTAATTCTGCTTGTAAGATCGGCTGCAGTTGAAAAAGGTGTAGGTACAGGATGAACTGTTTACCCTCCACTATCAGACAACATGGCCCATGCAGGACCGTCAGTTGACTTAGCGATTTTTTCACTACATTTGGCTGGTATTTCATCTATTTTAGGCTCTATTAACTTTATTACCACTGTTGTTAATATGCGATGGAAAGGGCTTCGTTTAGAACGAGTCCCACTATTTGTTTGAGCTGCTGTAATTACCACAGTTCTACTACTTTTATCTCTCCCAGTCTTAGCAGGAGCTATTACAATACTTTTAACAGATCGAAACATTAACACCTCATTTTTTGACCCGGCGGGAGGTGGAGACCCAATTCTCTATCAACACTTATTTATTGACATCTTGAACGCATATTGCGGCCCCGGGTCACTCCCGGGGCCACGCCTGGCTCAGGGTCGTATAG-CTGAAAGATCGTCGCCT------CC--CT--CTCGC------GG--GGTG-----C-----GCG-AC-GC--CCTGGG----AC-GTCGG---AG--C------------------C--------T-CCTC------GC--------G--------------GG-----------------GGCC-CCGTCTCCTCAAGCGCC----AC-TT-GTCGGT-TTCGCCCCTGGCCCGCCCCCGCT-CCCTTC-AAACGGAGCGCGGGCGGGGCGAGTAGGGGGGGACAGCCGGACGG----A-TCG----AGTTTGGCTT----CC--CCCCCCGTCC----TC---GT--GGCG-----------G-TATG---AAACGC-G-------------AACGCAAA-TA---T-AGCCTTCGACCTGAGCTCAGACGAGAGT
1957_sp8  ACCCTTTACTTCATCCTTGGGGTATGGGGGGGTCTACTAGGAACCTCCATAAGACTTTTAATTCGAATTGAATTAGGTCAACCTGGAGCTTACTTAGGAAGAGACCAACTATACAACACAATTGTTACTGCTCATGCATTTCTTATAATTTTTTTCTTAGTTATACCAGTATTTATTGGTGGTTTTGGTAATTGACTAATCCCTCTTATACTAGGAGCACCAGATATAGCATTTCCACGTATAAACAACATAAGATTTTGACTTTTACCTCCAGCCCTAGTTCTGCTTGTAAGATCGGCTGCAGTTGAAAAAGGTGTAGGTACAGGATGAACTGTTTACCCTCCACTATCAGACAACATAGCCCATGCAGGACCATCAGTTGACTTAGCGATTTTTTCACTACATTTGGCTGGTATTTCATCTATTTTAGGCTCTATTAACTTTATTACCACTGTTGTTAATATGCGATGGAAAGGGCTTCGTTTAGAACGAGTCCCACTATTTGTTTGAGCTGCTGTAATTACTACAGTTCTACTACTTTTATCTCTCCCAGTCTTAGCAGGAGCTATTACAATACTTTTAACAGATCGAAACATTAACACCTCATTTTTTGACCCGGCGGGAGGTGGAGACCCAATTCTCTATCAACACTTATTTATTGACATCTTGAACGCATATTGCGGCCCCGGGTCACTCCCGGGGCCACGCCTGGCTCAGGGTCGTATAG-CTGAAAGATCGTCGCCT------CC--CT--TTCGC------GG--GGTG-----C-----GCG-AT-GC--CCTGGG----AC-GTCGG---AG--C------------------C--------T-CCTC------GC--------G--------------GG-----------------GGCC-CCGTCTCCTCAAGCGCC----AC-TT-GTCGGT-TTCGCCCCTGGCCCGCCCCCGCT-CCCTTC-AAACGGAGCGCGGGCGGGGCGAGTAGGGGGGGACAGCCGGACGG----A-TCG----AGTTTGGCTT----CC--CCCCCCGTCC----TC---GT--GGCG-----------G-TATG---AAACGC-G-------------AACGCAAA-TA---T-AGCCTTCGACCTGAGCTCAGACGAGAGT
1958_sp8  ACCCTTTACTTCATCCTTGGGGTATGGGGGGGTCTACTAGGAACCTCCATAAGACTTTTAATTCGAATTGAATTAGGTCAACCTGGAGCTTACTTAGGAAGAGACCAACTATACAACACAATTGTTACTGCTCATGCATTTCTTATAATTTTTTTCTTAGTTATACCAGTATTTATTGGTGGTTTTGGTAACTGACTAATCCCTCTTATACTAGGAGCACCAGATATAGCATTTCCACGTATAAACAACATAAGATTTTGACTTTTACCTCCCGCCCTAATTCTGCTTGTAAGATCGGCTGCAGTTGAAAAAGGTGTAGGTACAGGATGAACTGTTTACCCTCCACTATCAGACAACATGGCCCATGCAGGACCATCAGTTGACTTAGCGATTTTTTCACTACATTTGGCTGGTATTTCATCTATTTTAGGCTCTATTAACTTTATTACCACTGTTGTTAATATGCGATGGAAAGGGCTTCGTTTAGAACGAGTTCCACTATTTGTTTGAGCTGCTGTAATTACTACAGTTCTACTACTTTTATCTCTCCCAGTCTTAGCAGGAGCTATCACAATACTTTTAACAGATCGAAACATTAACACCTCATTTTTTGACCCGGCGGGAGGTGGAGACCCAATTCTCTATCAACACTTATTTATTGACATCTTGAACGCATATTGCGGCCCCGGGTCACTCCCGGGGCCACGCCTGGCTCAGGGTCGTATAG-CTGAAAGATCGTCGCCT------CC--CT--TTCGC------GG--GGTG-----C-----GCG-AC-GC--CCTGGG----AC-GTCGG---AG--C------------------C--------T-CCTC------GC--------G--------------GG-----------------GGCC-CCGTCTCCTCAAGCGCC----AC-TT-GTCGGT-TTCGCCCCTGGCCCGCCCCCGCT-CCCTTC-AAACGGAGCGCGGGCGGGGCGAGTAGGGGGGGACAGCCGGACGG----A-TCG----AGTTTGGCTT----CC--CCCCCCGTCC----TC---GT--GGCG-----------G-TATG---AAACGC-G-------------AACGCAAA-TA---T-AGCCTTCGACCTGAGCTCAGACGAGAGT
1988_sp8  ACCCTTTACTTCATCCTTGGGGTATGGGGGGGTCTACTAGGAACCTCCATAAGACTTTTAATTCGAATTGAATTAGGTCAACCTGGAGCTTACTTAGGAAGAGACCAACTATACAACACAATTGTTACTGCTCATGCATTTCTTATAATTTTTTTCTTAGTTATACCAGTATTTATTGGTGGTTTTGGTAATTGACTAATCCCTCTTATACTAGGAGCACCAGATATAGCATTTCCACGTATAAACAACATAAGATTTTGACTTTTACCTCCCGCCCTAATTCTGCTTGTAAGATCGGCTGCAGTTGAAAAAGGTGTAGGTACAGGATGAACTGTTTACCCTCCACTATCAGACAACATGGCCCATGCAGGACCATCAGTTGACTTAGCGATTTTTTCACTACATTTGGCTGGTATTTCATCTATTTTAGGCTCTATTAACTTTATTACCACTGTTGTTAATATGCGATGGAAAGGGCTTCGTTTAGAACGAGTTCCACTATTTGTTTGAGCTGCTGTAATTACTACAGTTCTACTACTTTTATCTCTCCCAGTCTTAGCAGGAGCTATTACAATACTTTTAACAGATCGAAACATTAACACCTCATTTTTTGACCCGGCGGGAGGTGGAGACCCAATTCTCTATCAACACTTATTTATTGACATCTTGAACGCATATTGCGGCCCCGGGTCACTCCCGGGGCCACGCCTGGCTCAGGGTCGTATAG-CTGAAAGATCGTCGCCT------CC--CT--CTCGC------GG--GGTG-----C-----GCG-AC-GC--CCTGGG----AC-GTCGG---AG--C------------------C--------T-CCTC------GC--------G--------------GG-----------------GGCC-CCGTCTCCTCAAGCGCC----AC-TT-GTCGGT-TTCGCCCCTGGCCCGCCCCCGCT-CCCTTC-AAACGGAGCGCGGGCGGGGCGAGAAGGGGGGGACAGCCGGACGG----A-TCG----AGTTTGGCTT---CCC--CCCCCCGTCC----TC---GT--GGCG-----------G-TATG---AAACGC-G-------------AACGCAAA-TA---T-AGCCTTCGACCTGAGCTCAGACGAGAGT
1989_sp8  ACCCTTTACTTCATCCTTGGGGTATGGGGGGGTCTACTAGGAACCTCCATAAGACTTTTAATTCGAATTGAATTAGGTCAACCTGGAGCTTACTTAGGAAGAGACCAACTATACAACACAATTGTTACTGCTCATGCATTTCTTATAATTTTTTTCTTAGTTATACCAGTATTTATTGGTGGTTTTGGTAATTGACTAATCCCTCTTATACTAGGAGCACCAGATATAGCATTTCCACGTATAAACAACATAAGATTTTGACTTTTACCTCCCGCCCTAATTCTGCTTGTAAGATCGGCTGCAGTTGAAAAAGGTGTAGGTACAGGATGAACTGTTTACCCTCCACTATCAGACAACATGGCCCATGCAGGACCATCAGTTGACTTAGCGATTTTTTCACTACATTTGGCTGGTATTTCATCTATTTTAGGCTCTATTAACTTTATTACCACTGTTGTTAATATGCGATGGAAAGGGCTTCGTTTAGAACGAGTTCCACTATTTGTTTGAGCTGCTGTAATTACTACAGTTCTACTACTTTTATCTCTCCCAGTCTTAGCAGGAGCTATCACAATACTTTTAACAGATCGAAACATTAACACCTCATTTTTTGACCCGGCGGGAGGTGGAGACCCAATTCTCTATCAACACTTATTTATTGACATCTTGAACGCATATTGCGGCCCCGGGTCACTCCCGGGGCCACGCCTGGCTCAGGGTCGTATAG-CTGAAAGATCGTCGCCT------CC--CT--CTCGC------GG--GGTG-----C-----GCG-AC-GC--CCTGGG----AC-GTCGG---AG--C------------------C--------T-CCTC------GC--------G--------------GG-----------------GGCC-CCGTCTCCTCAAGCGCC----AC-TT-GTCGGT-TTCGCCCCTGGCCCGCCCCCGCT-CCCTTC-AAACGGAGCGCGGGCGGGGCGAGAAGGGGGGGACAGCCGGACGG----A-TCG----AGTTTGGCTT----CC--CCCCCCGTCC----TC---GT--GGCG-----------G-TATG---AAACGC-G-------------AACGCAA-------------------------------------
2013_sp8  ACCCTTTACTTCATCCTTGGGGTATGGGGGGGTCTACTAGGAACCTCCATAAGACTTTTAATTCGAATTGAATTAGGTCAACCTGGAGCTTACTTAGGAAGAGACCAACTATACAACACAATTGTTACTGCCCATGCATTTCTTATAATTTTTTTCTTAGTTATACCAGTATTTATTGGTGGTTTTGGTAATTGACTAATCCCTCTTATACTAGGAGCACCAGATATAGCATTTCCACGTATAAACAACATAAGATTTTGACTTTTACCTCCGGCCCTAATTCTGCTTGTAAGATCGGCTGCAGTTGAAAAAGGTGTAGGTACAGGATGAACTGTTTACCCTCCACTATCAGACAACATGGCCCATGCAGGACCATCAGTTGACTTAGCGATTTTTTCACTACATTTGGCCGGTATTTCATCTATTCTAGGCTCTATTAACTTTATTACCACTGTTGTTAATATGCGATGGAAAGGACTTCGTTTAGAACGAGTCCCACTATTTGTTTGAGCTGCTGTAATTACTACAGTTCTGCTACTTTTATCTCTACCAGTGTTAGCAGGAGCTATCACAATACTTTTAACAGATCGAAACATTAACACCTCATTTTTTGACCCGGCTGGAGGTGGAGACCCAATTCTCTATCAACATTTATTTATTGACATCTTGAACGCATATTGCGGCCCCGGGTCACTCCCGGGGCCACGCCTGGCTCAGGGTCGTATAG-CTGAAAGATCGTCGCCT------CC--CT--TTCGC------GG--GGTG-----C-----GCG-AC-GC--CCTGGG----AC-GTCGG---AG--C------------------C--------T-CCTC------GC--------G--------------GG-----------------GGCC-CCGTCTCCTCAAGCGCC----AC-TT-GTCGGT-TTCGCCCCTGGCCCGCCCCCGCT-CCCTTC-AAACGGAGCGCGGGCGGGGCGAGTAGGGGGGGACAGCCGGACGG----A-TCG----AGTTTGGCTT----CC--CCCCCCGTCC----TC---GT--GGCG-----------G-TATG---AAACGC-G-------------AACGCAAA-TA---T-AGCCTTCGACCTGAGCTCAGACGAGAGT
2014_sp8  ACCCTTTACTTCATCCTTGGGGTATGGGGGGGTCTACTAGGAACCTCCATAAGACTTTTAATTCGAATTGAATTAGGTCAACCTGGAGCTTACTTAGGAAGAGACCAACTATACAACACAATTGTTACTGCCCATGCATTTCTTATAATTTTTTTCTTAGTTATACCAGTATTTATTGGTGGTTTTGGTAATTGACTAATCCCTCTTATACTAGGAGCACCAGATATAGCATTTCCACGTATAAACAACATAAGATTTTGACTTTTACCTCCGGCCCTAATTCTGCTTGTAAGATCGGCTGCAGTTGAAAAAGGTGTAGGTACAGGATGAACTGTTTACCCTCCACTATCAGACAACATGGCCCATGCAGGACCATCAGTTGACTTAGCGATTTTTTCACTACATTTGGCCGGTATTTCATCTATTTTAGGCTCTATTAACTTTATTACCACTGTTGTTAATATGCGATGGAAAGGACTTCGTTTAGAACGAGTCCCACTATTTGTTTGAGCTGCTGTAATTACTACAGTTCTGCTACTTTTATCTCTACCAGTGTTAGCAGGAGCTATCACAATACTTTTAACAGATCGAAACATTAACACCTCATTTTTTGACCCGGCTGGAGGTGGAGACCCAATTCTCTATCAACATTTATTTATTGACATCTTGAACGCATATTGCGGCCCCGGGTCACTCCCGGGGCCACGCCTGGCTCAGGGTCGTATAG-CTGAAAGATCGTCGCCT------CC--CT--TTCGC------GG--GGTG-----C-----GCG-AC-GC--CCTGGG----AC-GTCGG---AG--C------------------C--------T-CCTC------GC--------G--------------GG-----------------GGCC-CCGTCTCCTCAAGCGCC----AC-TT-GTCGGT-TTCGCCCCTGGCCCGCCCCCGCT-CCCTTC-AAACGGAGCGCGGGCGGGGCGAGWAGGGGGGGACAGCCGGACGG----A-TCG----AGTTTGGCTT----CC--CCCCCCGTCC----TC---GT--GGCG-----------G-TATG---AAACGC-G-------------AACGCAAA-TA---T-AGCCTTCGACCTGAGCTCAGACGAGAGT
2015_sp8  ACCCTTTACTTCATCCTTGGGGTATGGGGGGGTCTACTAGGAACCTCCATAAGACTTTTAATTCGAATTGAATTAGGTCAACCTGGAGCTTACTTAGGAAGAGACCAACTATACAACACAATTGTTACTGCTCATGCATTTCTTATAATTTTTTTCTTAGTTATACCAGTATTTATTGGTGGTTTTGGTAATTGACTAATCCCTCTTATACTAGGAGCACCAGATATAGCATTTCCACGTATAAACAACATAAGATTTTGACTTTTACCTCCCGCCCTAATTCTGCTTGTAAGATCGGCTGCAGTTGAAAAAGGTGTAGGTACAGGATGAACTGTTTACCCTCCACTATCAGACAACATGGCCCATGCAGGACCATCAGTTGACTTAGCGATTTTTTCACTACATTTGGCTGGTATTTCATCTATTTTAGGCTCTATTAACTTTATTACCACTGTTGTTAATATGCGATGGAAAGGGCTTCGTTTAGAACGAGTTCCACTATTTGTTTGAGCTGCTGTAATTACTACAGTTCTACTACTTTTATCTCTCCCAGTCTTAGCAGGAGCTATCACAATACTTTTAACAGATCGAAACATTAACACCTCATTTTTTGACCCGGCGGGAGGTGGAGACCCAATTCTCTATCAACACTTATTTATTGACATCTTGAACGCATATTGCGGCCCCGGGTCACTCCCGGGGCCACGCCTGGCTCAGGGTCGTATAG-CTGAAAGATCGTCGCCT------CC--CT--TTCGC------GG--GGTG-----C-----GCG-AC-GC--CCTGGG----AC-GTCGG---AG--C------------------C--------T-CCTC------GC--------G--------------GG-----------------GGCC-CCGTCTCCTCAAGCGCC----AC-TT-GTCGGT-TTCGCCCCTGGCCCGCCCCCGCT-CCCTTC-AAACGGAGCGCGGGCGGGGCGAGWAGGGGGGGACAGCCGGACGG----A-TCG----AGTTTGGCTT----CC--CCCCCCGTCC----TC---GT--GGCG-----------G-TATG---AAACGC-G-------------AACGCAAA-TA---T-AGCCTTCGACCTGAGCTCAGACGAGAGT
2036_sp8  ACCCTTTACTTCATCCTTGGGGTATGGGGGGGTCTACTAGGAACCTCCATAAGACTTTTAATTCGAATTGAATTAGGTCAACCTGGAGCTTACTTAGGAAGAGACCAACTATACAACACAATTGTTACTGCTCATGCATTTCTTATAATTTTTTTCTTAGTTATACCAGTATTTATTGGTGGTTTTGGTAATTGACTAATCCCTCTTATACTAGGAGCACCAGATATAGCATTTCCACGTATAAACAACATAAGATTTTGACTTTTACCTCCCGCCCTAATTCTGCTTGTAAGATCGGCTGCAGTTGAAAAAGGTGTAGGTACAGGATGAACTGTCTACCCTCCACTATCAGACAACATGGCCCATGCAGGACCATCAGTTGACTTAGCGATTTTTTCACTACATTTGGCTGGTATTTCATCTATTTTAGGCTCTATTAACTTTATTACCACTGTTGTTAATATGCGATGAAAAGGGCTTCGTTTAGAACGAGTCCCACTATTTGTTTGAGCTGCTGTAATTACTACAGTTCTACTACTTTTATCTCTCCCAGTCTTAGCAGGAGCTATTACAATACTTTTAACAGATCGAAACATTAACACCTCATTTTTTGACCCGGCGGGAGGTGGAGACCCAATTCTCTATCAACACTTATTTATTGACATCTTGAACGCATATTGCGGCCCCGGGTCACTCCCGGGGCCACGCCTGGCTCAGGGTCGTATAG-CTGAAAGATCGTCGCCT------CC--CT--CTCGC------GG--GGTG-----C-----GCG-AC-GC--CCTGGG----AC-GTCGG---AG--C------------------C--------T-CCTC------GC--------G--------------GG-----------------GGCC-CCGTCTCCTCAAGCGCC----AC-TT-GTCGGT-TTCGCCCCTGGCCCGCCCCCGCT-CCCTTC-AAACGGAGCGCGGGCGGGGCGAGAAGGGGGGGACAGCCGGACGG----A-TCG----AGTTTGGCTT----CC--CCCCCCGTCC----TC---GT--GGCG-----------G-TATG---AAACGC-G-------------AACGCAAA-TA---T-AGCCTTCGACCTGAGCTCAGACGAGAGT
2037_sp8  ACCCTTTACTTCATCCTTGGGGTATGGGGGGGTCTACTAGGAACCTCCATAAGACTTTTAATTCGAATTGAATTAGGTCAACCTGGAGCTTACTTAGGAAGAGACCAACTATACAACACAATTGTTACTGCTCATGCATTTCTTATAATTTTTTTCTTAGTTATACCAGTATTTATTGGTGGTTTTGGTAATTGACTAATCCCTCTTATACTAGGAGCACCAGATATAGCATTTCCACGTATAAACAACATAAGATTTTGACTTTTACCTCCCGCCCTAATTCTGCTTGTAAGATCGGCTGCAGTTGAAAAAGGTGTAGGTACAGGATGAACTGTCTACCCTCCACTATCAGACAACATGGCCCATGCAGGACCATCAGTTGACTTAGCGATTTTTTCACTACATTTGGCTGGTATTTCATCTATTTTAGGCTCTATTAACTTTATTACCACTGTTGTTAATATGCGATGGAAAGGGCTTCGTTTAGAACGAGTCCCACTATTTGTTTGAGCTGCTGTAATTACTACAGTTCTACTACTTTTATCTCTCCCAGTCTTAGCAGGAGCTATTACAATACTTTTAACAGATCGAAACATTAACACCTCATTTTTTGACCCGGCGGGAGGTGGAGACCCAATTCTCTATCAACACTTATTTATTGACATCTTGAACGCATATTGCGGCCCCGGGTCACTCCCGGGGCCACGCCTGGCTCAGGGTCGTATAG-CTGAAAGATCGTCGCCT------CC--CT--CTCGC------GG--GGTG-----C-----GCG-AC-GC--CCTGGG----AC-GTCGG---AG--C------------------C--------T-CCTC------GC--------G--------------GG-----------------GGCC-CCGTCTCCTCAAGCGCC----AC-TT-GTCGGT-TTCGCCCCTGGCCCGCCCCCGCT-CCCTTC-AAACGGAGCGCGGGCGGGGCGAGAAGGGGGGGACAGCCGGACGG----A-TCG----AGTTTGGCTT----CC--CCCCCCGTCC----TC---GT--GGCG-----------G-TATG---AAACGC-G-------------AACGCAAA-TA---T-AGCCTTCGACCTGAGCTCAGACGAGAGT
2039_sp8  ACCCTTTACTTCATCCTTGGGGTATGGGGGGGTCTACTAGGAACCTCCATAAGACTTTTAATTCGAATTGAATTAGGTCAACCTGGAGCTTACTTAGGAAGAGACCAACTATACAACACAATTGTTACTGCTCATGCATTTCTTATAATTTTTTTCTTAGTTATACCAGTATTTATTGGTGGTTTTGGTAATTGACTAATCCCTCTTATACTAGGAGCACCAGATATAGCATTTCCACGTATAAACAACATAAGATTTTGACTTTTGCCTCCCGCCCTAATTCTGCTTGTAAGCTCGGCTGCAGTTGAAAAAGGTGTAGGTACAGGATGAACTGTTTACCCCCCACTATCAGACAACATGGCCCATGCAGGACCATCAGTTGACTTAGCGATTTTTTCACTACATTTGGCTGGTATTTCATCTATTTTAGGCTCTATTAACTTTATTACCACTGTTGTTAATATGCGATGGAAAGGGCTTCGTTTAGAACGAGTTCCACTATTTGTTTGAGCTGCTGTAATTACTACAGTTCTACTACTTTTATCTCTCCCAGTCTTAGCAGGAGCTATCACAATACTTTTAACAGATCGAAACATTAACACCTCATTTTTTGACCCGGCGGGAGGCGGAGACCCAATTCTCTATCAACACTTATTTATTGACATCTTGAACGCATATTGCGGCCCCGGGTCACTCCCGGGGCCACGCCTGGCTCAGGGTCGTATAG-CTGAAAGATCGTCGCCT------CC--CT--TTCGC------GG--GGTG-----C-----GCG-AC-GC--CCTGGG----AC-GTCGG---AG--C------------------C--------T-CCTC------GC--------G--------------GG-----------------GGCC-CCGTCTCCTCAAGCGCC----AC-TT-GTCGGT-TTCGCCCCTGGCCCGCCCCCGCT-CCCTTC-AAACGGAGCGCGGGCGGGGCGAGTAGGGGGGGACAGCCGGACGG----A-TCG----AGTTTGGCTT----CC--CCCCCCGTCC----TC---GT--GGCG-----------G-TATG---AAACGC-G-------------AACGCAAA-TA---T-AGCCTTCGACCTGAGCTCAGACGAGAGT
2214_sp8  ACCCTTTACTTCATCCTTGGGGTATGGGGGGGTCTACTAGGAACCTCCATAAGACTTTTAATTCGAATTGAATTAGGTCAACCTGGAGCTTACTTAGGAAGAGACCAACTATACAACACAATTGTTACTGCTCATGCATTTCTTATAATTTTTTTCTTAGTTATACCAGTATTTATTGGTGGTTTTGGTAATTGACTAATCCCTCTTATACTAGGAGCACCAGATATAGCATTTCCACGTATAAACAACATAAGATTTTGACTTTTACCCCCGGCCCTAATTCTGCTTGTAAGATCGGCTGCAGTTGAAAAAGGTGTAGGTACAGGATGAACTGTCTACCCTCCACTATCAGACAACATGGCCCATGCAGGACCATCAGTTGACTTAGCGATTTTTTCACTACATTTGGCCGGTATTTCATCTATTTTAGGCTCTATTAACTTTATTACCACTGTTGTTAATATGCGATGGAAAGGACTTCGTTTAGAACGAGTCCCACTATTTGTTTGGGCTGCTGTAATTACTACAGTTCTGCTACTTTTATCTCTCCCAGTGTTAGCAGGAGCTATTACAATACTTTTAACAGATCGAAACATTAACACCTCATTTTTTGACCCGGCTGGAGGTGGAGACCCAATTCTCTATCAACATTTATTTATTGACATCTTGAACGCATATTGCGGCCCCGGGTCACTCCCGGGGCCACGCCTGGCTCAGGGTCGTATAG-CTGAAAGATCGTCGCCT------CC--CT--CTCGC------GG--GGTG-----C-----GCG-AC-GC--CCTGGG----AC-GTCGG---AG--C------------------C--------T-CCTC------GC--------G--------------GG-----------------GGCC-CCGTCTCCTCAAGCGCC----AC-TT-GTCGGT-TTCGCCCCTGGCCCGCCCCCGCT-CCCTTC-AAACGGAGCGCGGGCGGGGCGAGAAGGGGGGGACAGCCGGACGG----A-TCG----AGTTTGGCTT----CC--CCCCCCGTCC----TC---GT--GGCG-----------G-TATG---AAACGC-G-------------AACGCAAA-TA---T-AGCCTTCGACCTGAGCTCAGACGAGAGT
2457_sp8  ??????????????????????????????GGTCTACTAGGAACCTCCATAAGACTTTTAATTCGAATTGAATTAGGTCAACCTGGAGCTTACTTAGGAAGAGACCAACTATACAACACAATTGTTACTGCTCATGCATTTCTTATAATTTTTTTCTTAGTTATACCAGTATTTATTGGTGGTTTTGGTAATTGACTAATCCCTCTTATACTGGGAGCACCAGATATAGCATTTCCACGTATAAATAACATAAGATTTTGACTTTTACCTCCCGCCCTAATTCTGCTTGTAAGATCGGCTGCAGTTGAAAAAGGTGTAGGTACAGGATGAACTGTCTACCCTCCACTATCAGATAACATGGCCCATGCAGGACCATCAGTTGACTTAGCGATTTTTTCACTACATTTGGCTGGTATTTCATCTATTTTAGGCTCTATTAACTTTATTACCACTGTTGTTAATATGCGATGGAAAGGGCTTCGTTTAGAACGAGTCCCACTATTTGTTTGAGCCGCTGTAATTACTACAGTTCTACTACTTTTATCTCTCCCAGTCTTAGCAGGAGCTATTACAATACTTTTAACAGATCGAAACATTAATACCTCATTTTTTGACCCGGCGGGAGGTGGAGACCCAATTCTCTATCAACACTTATTTATTGACATCTTGAACGCATATTGCGGCCCCGGGTCACTCCCGGGGCCACGCCTGGCTCAGGGTCGTATAG-CTGAAAGATCGTCGCCT------CC--CT--CTCGC------GG--GGTG-----C-----GCG-AC-GC--CCTGGG----AC-GTCGG---AG--C------------------C--------T-CCTC------GC--------G--------------GG-----------------GGCC-CCGTCTCCTCAAGCGCC----AC-TT-GTCGGT-TTCGCCCCTGGCCCGCCCCCGCT-CCCTTC-AAACGGAGCGCGGGCGGGGCGAGAAGGGGGGGACAGCCGGACGG----A-TCG----AGTTTGGCTT----CC--CCCCCCGTCC----TC---GT--GGCG-----------G-TATG---AAACGC-G-------------AACGCAAA-TA---T-AGCCTTCGACCTGAGCTCAGACGAGAGT
2476_sp8  ??????????????????????????????GGTCTACTAGGAACCTCCATAAGACTTTTAATTCGAATTGAATTAGGTCAACCTGGAGCTTACTTAGGAAGAGACCAACTATACAACACAATTGTTACTGCTCATGCATTTCTTATAATTTTTTTCTTAGTTATACCAGTATTTATTGGTGGTTTTGGTAATTGACTAATCCCTCTTATACTAGGAGCACCAGATATAGCATTTCCACGTATAAACAACATAAGATTTTGACTTTTACCTCCCGCCCTAATTCTGCTTGTAAGATCGGCTGCAGTTGAAAAAGGTGTGGGTACAGGATGAACTGTCTACCCTCCACTATCAGACAACATGGCCCATGCAGGACCATCAGTTGACTTAGCGATTTTTTCACTACATTTGGCTGGTATCTCATCTATTTTAGGCTCTATTAACTTTATTACCACTGTTGTTAATATGCGATGGAAAGGGCTTCGTTTAGAACGAGTCCCACTATTTGTTTGAGCTGCTGTAATTACTACAGTTCTACTACTTTTATCTCTCCCAGTCTTAGCAGGAGCTATTACAATACTTTTAACAGATCGAAACATTAACACCTCATTTTTTGACCCGGCGGGAGGTGGAGACCCAATTCTCTATCAACACTTATTTATTGACATCTTGAACGCATATTGCGGCCCCGGGTCACTCCCGGGGCCACGCCTGGCTCAGGGTCGTATAG-CTGAAAGATCGTCGCCT------CC--CT--CTCGC------GG--GGTG-----C-----GCG-AC-GC--CCTGGG----AC-GTCGG---AG--C------------------C--------T-CCTC------GC--------G--------------GG-----------------GGCC-CCGTCTCCTCAAGCGCC----AC-TT-GTCGGT-TTCGCCCCTGGCCGGCCCCCGCT-CCCTTC-AAACGGAGCGCGGGCGGGGCGAGTAGGGGGGGACAGCCGGACGG----A-TCG----AGTTTGGCTT----CC--CCCCCCGTCC----TC---GT--GGCG-----------G-TATG---AAACGC-G-------------AACGCAAA-TA---T-AGCCTTCGACCTGAGCTCAGACGAGAGT
2478_sp8  ??????????????????????????????GGTCTACTAGGAACCTCCATAAGACTTTTAATTCGAATTGAATTAGGTCAACCTGGAGCTTACTTAGGAAGAGACCAACTATACAACACAATTGTTACTGCTCATGCATTTCTTATAATTTTTTTCTTAGTTATACCAGTATTTATTGGTGGTTTTGGTAATTGACTAATCCCTCTTATACTAGGAGCACCAGATATAGCATTTCCACGTATAAACAACATAAGATTTTGACTTTTACCTCCCGCCCTAATTCTGCTTGTAAGATCGGCTGCAGTTGAAAAAGGTGTAGGGACAGGATGAACTGTCTACCCTCCACTATCAGACAACATGGCCCATGCAGGACCATCAGTTGACTTAGCGATTTTTTCACTACATTTGGCTGGTATTTCATCTATTTTAGGCTCTATTAACTTTATTACCACTGTTGTTAATATGCGATGGAAAGGGCTTCGTTTAGAACGAGTCCCACTATTTGTTTGGGCTGCTGTAATTACTACAGTTCTACTACTTTTATCTCTCCCAGTCTTGGCTGGGGCTATTACAATACTTTTAACAGATCGAAACATTAACACCTCATTTTTTGACCCGGCGGGAGGTGGAGACCCAATTCTCTATCAACACTTATTTATTGACATCTTGAACGCATATTGCGGCCCCGGGTCACTCCCGGGGCCACGCCTGGCTCAGGGTCGTATAG-CTGAAAGATCGTCGCCT------CC--CT--TTCGC------GG--GGTG-----C-----GCG-AC-GC--CCTGGG----AC-GTCGG---AG--C------------------C--------T-CCTC------GC--------G--------------GG-----------------GGCC-CCGTCTCCTCAAGCGCC----AC-TT-GTCGGT-TTCGCCCCTGGCCCGCCCCCGCT-CCCTTC-AAACGGAGCGCGGGCGGGGCGAGTAGGGGGGGACAGCCGGACGG----A-TCG----AGTTTGGCTT----CC--CCCCCCGTCC----TC---GT--GGCG-----------G-TATG---AAACGC-G-------------AACGCAAA-TA---T-AGCCTTCGACCTGAGCTCAGACGAGAGT
2775_sp8  ????????????????????????TGGGGGGGTCTACTAGGAACCTCCATAAGACTTTTAATTCGAATTGAATTAGGTCAACCTGGAGCTTACTTAGGAAGAGACCAACTATACAACACAATTGTTACTGCTCATGCATTTCTTATAATTTTTTTCTTAGTTATACCAGTATTTATTGGTGGTTTTGGTAATTGACTAATCCCTCTTATACTAGGAGCACCAGATATAGCATTTCCACGTATAAACAACATAAGATTTTGACTTTTACCTCCCGCCCTAATTCTGCTTGTAAGATCGGCTGCAGTTGAAAAAGGTGTAGGTACAGGATGAACTGTTTACCCTCCACTATCAGACAACATGGCCCATGCAGGACCATCAGTTGACTTAGCGATTTTTTCACTACATTTGGCTGGTATTTCATCTATTTTAGGCTCTATTAACTTTATTACCACTGTTGTTAATATGCGATGGAAAGGGCTTCGTTTAGAACGAGTTCCACTATTTGTTTGAGCTGCTGTAATTACTACAGTTCTACTACTTTTATCTCTCCCAGTCTTAGCAGGAGCTATCACAATACTTTTAACAGACCGAAACATTAACACCTCATTTTTTGACCCGGCGGGAGGTGGAGACCCAATTCTCTATCAACACTTATTTATTGACATCTTGAACGCATATTGCGGCCCCGGGTCACTCCCGGGGCCACGCCTGGCTCAGGGTCGTATAG-CTGAAAGATCGTCGCCT------CC--CT--CTCGC------GG--GGTG-----C-----GCG-AC-GC--CCTGGG----AC-GTCGG---AG--C------------------C--------T-CCTC------GC--------G--------------GG-----------------GGCC-CCGTCTCCTCAAGCGCC----AC-TT-GTCGGT-TTCGCCCCTGGCCCGCCCCCGCT-CCCTTC-AAACGGAGCGCGGGCGGGGCGAGAAGGGGGGGACAGCCGGACGG----A-TCG----AGTTTGGCTT----CC--CCCCCCGTCC----TC---GT--GGCG-----------G-TATG---AAACGC-G-------------AACGCAAA-TA---T-AGCCTTCGACCTGAGCTCAGACGAGAGT
2798_sp8  ????????????????????????TGGGGGGGTCTACTAGGAACCTCCATAAGACTTTTAATTCGAATTGAATTAGGTCAACCTGGAGCTTACTTAGGAAGAGACCAACTATACAACACAATTGTTACTGCTCATGCATTTCTTATAATTTTTTTCTTAGTTATACCAGTATTTATTGGTGGTTTTGGTAATTGACTAATCCCTCTTATACTAGGAGCACCAGATATAGCATTTCCACGTATAAACAACATAAGATTTTGACTTTTACCTCCCGCCCTAATTCTGCTTGTAAGATCGGCTGCAGTTGAAAAAGGTGTAGGTACAGGATGAACTGTCTACCCTCCACTATCAGACAACATGGCCCATGCAGGACCATCAATTGACTTAGCGATTTTTTCACTACATTTGGCTGGTATTTCATCTATTTTAGGCTCTATTAACTTTATTACCACTGTTGTTAATATGCGATGGAAAGGGCTTCGTTTAGAACGAGTCCCACTATTTGTTTGAGCTGCTGTAATTACTACAGTTCTACTACTTTTATCTCTCCCAGTCTTAGCAGGAGCTATTACAATACTTTTAACAGATCGAAACATTAACACCTCATTTTTTGACCCGGCGGGAGGTGGAGACCCAATTCTCTATCAACACTTATTTATTGACATCTTGAACGCATATTGCGGCCCCGGGTCACTCCCGGGGCCACGCCTGGCTCAGGGTCGTATAG-CTGAAAGATCGTCGCCT------CC--CT--TTCGC------GG--GGTG-----C-----GCG-AC-GC--CCTGGG----AC-GTCGG---AG--C------------------C--------T-CCTC------GC--------G--------------GG-----------------GGCC-CCGTCTCCTCAAGCGCC----AC-TT-GTCGGT-TTCGCCCCTGGCCCGCCCCCGCT-CCCTTC-AAACGGAGCGCGGGCGGGGCGAGTAGGGGGGGACAGCCGGACGG----A-TCG----AGTTTGGCTT----CC--CCCCCCGTCC----TC---GT--GGCG-----------G-TATG---AAACGC-G-------------AACGCAAA-TA---T-AGCCTTCGACCTGAGCTCAGACGAGAGT
2799_sp8  ??????????????????????????????????????????ACCTCCATAAGACTTTTAATTCGAATTGAATTAGGTCAACCTGGAGCTTACTTAGGAAGAGACCAACTATACAACACAATTGTTACTGCTCATGCATTTCTTATAATTTTTTTCTTAGTTATACCAGTATTTATTGGTGGTTTTGGTAATTGACTAATCCCTCTTATACTAGGAGCACCAGATATAGCATTTCCACGTATAAACAACATAAGATTTTGACTTTTACCTCCCGCCCTAATTCTGCTTGTAAGATCGGCTGCAGTTGAAAAAGGTGTAGGTACAGGATGAACTGTTTACCCTCCACTATCAGACAACATGGCCCATGCAGGACCATCAGTTGACTTAGCGATTTTTTCACTACATTTGGCTGGTATTTCATCTATTTTAGGCTCTATTAACTTTATTACCACTGTTGTTAATATGCGATGGAAAGGGCTTCGTTTAGAACGAGTTCCACTATTTGTTTGGGCTGCTGTAATTACTACAGTTCTACTACTTTTATCGCTCCCAGTCTTAGCAGGAGCTATCACAATACTTTTAACAGATCGAAACATTAACACCTCATTTTTTGACCCGGCGGGAGGTGGAGACCCAATTCTCTATCAACACTTATTTATTGACATCTTGAACGCATATTGCGGCCCCGGGTCACTCCCGGGGCCACGCCTGGCTCAGGGTCGTATAG-CTGAAAGATCGTCGCCT------CC--CT--CTCGC------GG--GGTG-----C-----GCG-AC-GC--CCTGGG----AC-GTCGG---AG--C------------------C--------T-CCTC------GC--------G--------------GG-----------------GGCC-CCGTCTCCTCAAGCGCC----AC-TT-GTCGGT-TTCGCCCCTGGCCCGCCCCCGCT-CCCTTC-AAACGGAGCGCGGGCGGGGCGAGTAGGGGGGGACAGCCGGACGG----A-TCG----AGTTTGGCTT----CC--CCCCCCGTCC----TC---GC--GGCG-----------G-TATG---AAACGC-G-------------AACGCAAA-TA---T-AGCCTTCGACCTGAGCTCAGACGAGAGT
2896_sp8  ???????????????????????????GGGGGTCTACTAGGAACCTCCATAAGACTTTTAATTCGAATTGAATTAGGTCAACCTGGAGCTTACTTAGGAAGAGACCAACTATACAACACAATTGTTACTGCTCATGCATTTCTTATAATTTTTTTCTTAGTTATACCAGTATTTATTGGTGGTTTTGGTAATTGACTAATCCCTCTTATACTAGGAGCACCAGATATAGCATTTCCACGTATAAACAACATAAGATTTTGACTTTTACCTCCCGCCCTAATTCTGCTTGTAAGATCGGCTGCAGTTGAAAAAGGTGTAGGTACAGGATGAACTGTTTACCCTCCACTATCAGACAACATGGCCCATGCAGGACCGTCAGTTGACTTAGCGATTTTTTCACTACATTTGGCTGGTATTTCATCTATTTTAGGCTCTATTAACTTTATTACCACTGTTGTTAATATGCGATGGAAAGGGCTTCGTTTAGAACGAGTCCCACTATTTGTTTGAGCTGCTGTAATTACCACAGTTCTACTACTTTTATCGCTCCCAGTCTTAGCAGGAGCTATTACAATACTTTTAACAGATCGAAACATTAACACCTCATTTTTTGACCCGGCGGGAGGTGGAGACCCAATTCTCTATCAACACTTATTTATTGACATCTTGAACGCATATTGCGGCCCCGGGTCACTCCCGGGGCCACGCCTGGCTCAGGGTCGTATAG-CTGAAAGATCGTCGCCT------CC--CT--CTCGC------GG--GGTG-----C-----GCG-AC-GC--CCTGGG----AC-GTCGG---AG--C------------------C--------T-CCTC------GC--------G--------------GG-----------------GGCC-CCGTCTCCTCAAGCGCC----AC-TT-GTCGGT-TTCGCCCCTGGCCCGCCCCCGCT-CCCTTC-AAACGGAGCGCGGGCGGGGCGAGAAGGGGGGGACAGCCGGACGG----A-TCG----AGTTTGGCTT----CC--CCCCCC----------------------------------------------------------------------------------------------------------
2920_sp8  ???????????????????????????GGGGGTCTACTAGGAACCTCCATAAGACTTTTAATTCGAATTGAATTAGGTCAACCTGGAGCTTACTTAGGAAGAGACCAACTATACAACACAATTGTTACTGCTCATGCATTTCTTATAATTTTTTTCTTAGTTATACCAGTATTTATTGGTGGTTTTGGTAATTGACTAATCCCTCTTATACTAGGAGCACCAGATATAGCATTTCCACGTATAAACAACATAAGATTTTGACTTTTACCTCCCGCCCTAATTCTGCTTGTAAGATCGGCTGCAGTTGAAAAAGGTGTAGGTACAGGATGAACTGTTTACCCTCCACTATCAGACAACATGGCCCATGCAGGACCATCAGTTGACTTAGCGATTTTTTCACTACATTTGGCTGGTATTTCATCTATTTTAGGCTCTATTAACTTTATTACCACTGTTGTTAATATGCGATGGAAAGGGCTTCGTTTAGAACGAGTTCCACTATTTGTTTGGGCTGCTGTAATTACTACAGTTCTACTACTTTTATCGCTCCCAGTCTTAGCAGGAGCTATCACAATACTTTTAACAGATCGAAACATTAACACCTCATTTTTTGACCCGGCGGGAGGTGGAGACCCAATTCTCTATCAACACTTATTTATTGACATCTTGAACGCATATTGCGGCCCCGGGTCACTCCCGGGGCCACGCCTGGCTCAGGGTCGTATAG-CTGAAAGATCGTCGCCT------CC--CT--TTCGC------GG--GGTG-----C-----GCG-AC-GC--CCTGGG----AC-GTCGG---AG--C------------------C--------T-CCTC------GC--------G--------------GG-----------------GGCC-CCGTCTCCTCAAGCGCC----AC-TT-GTCGGT-TTCGCCCCTGGCCTGCCCCCGCT-CCCTTC-AAACGGAGCGCGGGCGGGGCGAGTAGGGGGGGACAGCCGGACGG----A-TCG----AGTTTGGCTT----CC--CCCCCCGTCC----TC---GT--GGCG-----------G-TATG---AAACGC-G-------------AACGCAAA-TA---T-AGCCTTCGACCTGAGCTCAGACGAGAGT
2925_sp8  ??????????????????????????????GGTCTACTAGGAACCTCCATAAGACTTTTAATTCGAATTGAATTAGGTCAACCTGGAGCTTACTTAGGAAGAGACCAACTATACAACACAATTGTTACTGCTCATGCATTTCTTATAATTTTTTTCTTAGTTATACCAGTATTTATTGGTGGTTTTGGTAATTGACTAATCCCTCTTATACTAGGAGCACCAGATATAGCATTTCCACGTATAAACAACATAAGATTTTGACTTTTACCTCCCGCCCTAATTCTGCTTGTAAGATCGGCTGCAGTTGAAAAAGGTGTAGGTACAGGATGAACTGTTTACCCTCCACTATCAGACAACATGGCCCATGCAGGACCGTCAGTTGACTTAGCGATTTTTTCACTACATTTGGCTGGTATTTCATCTATTTTAGGCTCTATTAACTTTATTACCACTGTTGTTAATATGCGATGGAAAGGGCTTCGTTTAGAACGAGTCCCACTATTTGTTTGAGCTGCTGTAATTACCACAGTTCTACTACTTTTATCTCTCCCAGTCTTAGCAGGAGCTATTACAATACTTTTAACAGATCGAAACATTAACACCTCATTTTTTGACCCAGCGGGAGGTGGAGACCCAATTCTCTATCAACACTTATTTATTGACATCTTGAACGCATATTGCGGCCCCGGGTCACTCCCGGGGCCACGCCTGGCTCAGGGTCGTATAG-CTGAAAGATCGTCGCCT------CC--CT--CTCGC------GG--GGTG-----C-----GCG-AC-GC--CCTGGG----AC-GTCGG---AG--C------------------C--------T-CCTC------GC--------G--------------GG-----------------GGCC-CCGTCTCCTCAAGCGCC----AC-TT-GTCGGT-TTCGCCCCTGGCCCGCCCCCGCT-CCCTTC-AAACGGAGCGCGGGCGGGGCGAGTAGGGGGGGACAGCCGGACGG----A-TCG----AGTTTGGCTT----CC--CCCCCCGTCC----TC---GT--GGCG-----------G-TATG---AAACGC-G-------------AACGCAAA-TA---T-AGCCTTCGACCTGAGCTCAGACGAGAGT
862_sp9   ??????????????????????????????????????????????????????CTTTTAATTCGAATTGAATTAGGTCAACCTGGAGCCTACCTTGGAAGAGACCAACTATACAACACAATTGTTACTGCACATGCATTCCTTATAATTTTCTTTTTAGTAATACCAGTATTTATTGGTGGATTCGGAAATTGACTAATCCCTCTTATACTGGGGGCACCAGATATAGCTTTCCCACGAATAAATAATATAAGATTTTGACTTTTACCCCCTGCCCTGATTCTTCTTGTAAGATCAGCTGCAGTTGAAAAGGGGGTTGGAACAGGATGAACTGTTTACCCCCCATTATCTGATAACATGGCCCATGCTGGCCCATCAGTAGATTTAGCGATTTTTTCGTTACATTTGGCTGGTATTTCATCTATTTTAGGATCTATTAACTTCATTACAACTGTTATTAATATACGATGAAAAGGGCTTCGCTTAGAGCGAGTTCCATTATTTGTATGGGCCGCAATAATCACCACAGTTCTTCTACTTTTATCACTTCCAGTATTGGCTGGGGCTATTACTATGCTTTTAACAGATCGAAATATTAACACTTCGTTCTTTGATCCAGCTGGTGGGGGCGACCCAATTCTTTACCAACACTTATTTATTGACATCTTGAACGCATATTGCGGCCCCGGGTCACTCCCGGGGCCACGCCTGGCTCAGGGTCGTATAG-CTGAAAGATCGTCGC-T------CG--CT--C-CCC------GC--GA-------------GCG-GC-GC--CCTGGG----AC-GTCGG---AG--C------------------C--------T-CCTC----TAGC------GGG--------------GA-----------------AGCC-CCGTCTCCTCAAATGCA----AC-TT-GTCGGT-TTCGCCCCTGGCCT-CCCGCGCC-CCCTTCAAAACGGGGCGCGGGCAGGGCGA---GGGGGGGACAGCCGGACGG----A-TCG----AGTTTGGCTT--------CTCCC--T------TC---GC--GGCG-----------GTTTTT---GTGTGC-G-------------AAAAATTA-CA---T-AGCCTTCGACCTGAGCTCAGACGAGAGT
2274_sp17 ??????????????????????????????GGACTCCTCGGAACCTCAATAAGACTACTTATTCGAATTGAGCTTGGTCAACCGGGAGCCTACTTAGGCAGGGACCAATTATACAATACTATTGTTACTGCTCATGCATTCTTAATAATTTTCTTTTTAGTTATACCAGTATTTATTGGAGGATTTGGAAATTGATTAATCCCGCTCATACTGGGCGCCCCAGATATGGCATTCCCACGAATAAACAACATAAGATTTTGACTTTTACCTCCTGCTTTAATTCTTCTTGTAAGTTCAGCTGCAGTTGAAAAAGGAGTAGGAACAGGGTGAACAGTTTATCCCCCGCTATCAGACAATATGGCTCATGCAGGCCCATCAGTTGACCTAGCCATCTTTTCACTTCATTTAGCAGGCATCTCATCTATTTTAGGATCTATTAATTTTATCACCACTGTTATTAACATACGATGAAAGGGACTTCGATTGGAGCGAGTCCCTTTATTTGTCTGAGCAGCTGTTATTACAACAGTTCTTCTACTTCTATCTCTTCCAGTTTTAGCAGGAGCCATTACTATACTTCTAACAGATCGGAACATCAACACTTCCTTTTTTGATCCTGCGGGCGGAGGTGATCCAATTCTTTATCAACACTTATTTATTGACATCTTGAACGCATATTGCGGCCCCGGGTCACTCCCGGGGCCACGCCTGGCTCAGGGTCGTGTAG-CTCGTCCATCGCGG-GT----------GGCT------TTTTCGGGCC--------C--CCCGCG-------CCTCGGG----A-AGTCCG---GGTGT--------------------------TTCCCGC------CA--------------------GTCGGGGC---------------CCC-CGGTCTCCTCAGA--CGCTCGA-GA---GAGACG--GGTCGC------------TTT-CC------------CCCGG------ACGG-GGGGAGGGGACGGCCGGACGGT----GACG---CTGTTTGGCTTCCCGCT--CCCC---CC---ACGCCGGG-----CGG-----------TCTGGC-----GGCGGACAAAGGGATACGTGAACACA-------CAGCCTTCGACCTGAGCTCAGACGAGAGC
2277_sp22 ??????????????????????????????GGCCTTCTAGGAACATCAATAAGATTAATAATTCGAATTGAACTTGGGCAACCAGGTGCTTTCCTTGGAAGAGACCAACTCTACAATACTATCGTAACAGCCCACGCATTTTTAATAATTTTCTTCTTAGTTATACCAGTATTTATTGGAGGGTTCGGAAACTGATTAATCCCACTAATATTAGGAGCCCCAGACATGGCCTTTCCACGAATAAATAATATAAGATTTTGACTATTACCGCCAGCTTTAATTCTTCTTGTAAGATCGGCTGCTGTAGAAAAAGGAGTAGGAACTGGATGAACAGTATACCCCCCTCTCTCTGACAATATCGCCCATGCTGGTCCATCTGTTGACCTTGCAATCTTTTCCCTTCATTTAGCCGGAATTTCATCTATTCTAGGCTCAATCAACTTCATTACTACAGTCATTAATATACGATGAAAAGGACTACGACTAGAACGAGTGCCTCTATTCGTCTGAGCTGCCGTAATCACCACAGTCCTCCTACTTTTATCTCTACCAGTATTAGCAGGAGCTATTACTATACTTTTAACAGACCGAAATATCAACACATCATTCTTTGACCCAGCTGGTGGTGGTGACCCAATTCTCTACCAACACCTATTTATTGACATCTTGAACGCATATTGCGGCCCCGGGTCACTCCCGGGGCCACGCCTGGCTCAGGGTCGTGTAGAACGAGAGATCGCA-CG---------AAATTTGT---------------------TT--TTCG-GCG---CGCCTTGGG----AC-GTCGG---AAA----------------------------GTGCGT-----GTGGAAAGAA----GTTT-----CCCCCGCA-----------------CTCCCGTCTCCTTAAAATCA---GAC------TGG----CTCCTC----TC--------T-CTCTTTCT------------------CGA-----AGGGGACGGCCGGACGAGTGTAAA--AACACGTTTGGCTT--------CCTT---TT-------TTG--TAACCGAGAGC------G-GGGA----------------------AAAA--AATATACATATATACTTTCGACCTGAGCTCAGACGAGATT
2278_sp19 ??????????????????????????????GGACTCCTAGGAACTTCTATGAGGCTATTAATTCGAATTGAATTAGGACAACCAGGAGCTTACCTAGGAAGAGATCAACTATACAATACAATCGTAACTGCCCATGCATTTCTTATAATTTTCTTTCTAGTAATACCTGTATTTATTGGAGGGTTTGGAAACTGATTAATTCCTTTAATACTAGGAGCTCCAGATATAGCATTCCCACGAATAAACAATATAAGATTCTGACTCCTACCTCCTGCTCTTATTCTACTTGTAAGATCAGCTGCCGTAGAAAAGGGGGTAGGTACAGGATGAACTGTATACCCTCCCCTTTCAGATAATATGGCCCATGCTGGCCCATCTGTAGATTTAGCTATTTTCTCTCTACATTTGGCTGGGATCTCATCAATTCTAGGATCTATTAACTTTATTACCACTGTAATCAATATACGATGAAAAGGACTTCGATTAGAACGAGTGCCATTATTTGTTTGAGCAGCTGTAATCACCACTGTTTTACTATTACTATCATTACCAGTATTAGCAGGAGCAATCACTATACTGCTTACTGACCGTAATATTAACACATCATTCTTTGACCCGGCTGGTGGAGGAGACCCTATCCTGTACCAACACTTATTTATTGACATCTTGAACGCATATTGCGGCCCCGGGTCACTCCCGGGGCCACGCCTGGCTCAGGGTCGTATAG-CTGAACCATCGTCGC-C-------CCGC--GCTC---------G--TC-G-----C---GGGCG-AC-GC--CTTGGG----AC-GTCGG---AGCCC-G--GCCC----GGT--------------CCTC-------------------G-----A---------C-CG-C--GC-CGACGGCC-CCGTCTCCTCAAACGCAAGCGAC-TT-GTCGG--TTCGCCCCCG-CCCC------C------------GCGAG-----G--GGG-GCGA-G-GGGGGACGGCCGGACGG----A-TCG--AGAGTTTGGCTT--------CCCC---TCT-----C---GC---GCG--A--------AGCGCC---AA--AT-G----------AGAACAC-ATA-CA---T-AGCCTTCGACCTGAGCTCAGACGAGAGC
2281_sp23 ??????????????????????????????GGCCTTTTAGGAACTTCTATAAGCCTTCTTATTCGTATCGAGTTAGGACAACCAGGAGCATACCTTGGTAGAGACCAACTATACAACACTATTGTTACTGCACACGCATTCCTTATAATTTTCTTTTTAGTAATACCAGTATTTATTGGTGGCTTTGGTAATTGATTAATTCCATTAATGCTTGGTGCACCCGATATGGCATTTCCCCGCATAAATAATATAAGATTTTGACTACTCCCACCTGCCCTTGTTTTACTTGTTAGATCTGCCGCGGTAGAAAAAGGGGTAGGGACAGGTTGGACTGTTTATCCCCCACTATCTGACAACATAGCCCATGCAGGTCCTTCAGTAGACTTAGCTATCTTTTCCCTTCATCTAGCAGGTATTTCATCTATTCTAGGATCAATTAACTTTATTACCACTGTAATCAACATACGATGAAAAGGTTTACGGCTTGAGCGCGTACCTTTATTCGTCTGATCTGCTGTTATTACAACAGTTCTTCTACTTTTATCTCTCCCTGTACTAGCTGGAGCAATCACTATGCTACTCACAGACCGTAATATCAACACATCCTTCTTTGATCCAGCCGGAGGTGGAGACCCAATCTTATACCAACATCTATTTATTGACATCTTGAACGCATATTGCGGCCCCGGGTCACTCCCGGGGCCACGCCTGGCTCAGGGTCGTGTAG-CTGAACGATCGCCGC------------CTC----------------GGCG-----C----GGCG-------CCTTGGG--ACGC-GTCGG---AGCCC-------------------------------------TAG-------------------------------------------GGCC-CCGTCCCCTCAAAAGC-----ACATCAGTCGGTCTTCGCCCC-GGCCC-------CCGCCC------GAGAGGGG-GGG--GTGCGCGCGGGGGGGGACGGCCGGACGA---CACACGGT---GTTTGGCTT--------CCCCCTCTCG-----C---GT---GCG-------------CGAG---GACCGA-GAGAAA-----AGAAAAACATA--AAACT-AGCCTTCGACCTGAGCTCAGACGAGAGT
2024_sp10 ACCCTATACTTCGTACTTGGAGTATGGGGAGGCTTGCTAGGAACCTCTATGAGACTATTAATTCGAATCGAATTAGGTCAACCAGGAGCTTACCTAGGAAGAGATCAACTATACAACACAATCGTAACTGCCCACGCATTTCTTATAATTTTCTTTCTAGTGATACCCGTATTTATTGGTGGGTTTGGAAACTGATTAATCCCTTTAATACTAGGGGCCCCAGATATAGCATTTCCACGAATAAATAATATAAGATTCTGACTACTACCACCTGCACTCATTCTTCTTGTAAGGTCTGCTGCTGTAGAAAAAGGAGTTGGAACAGGGTGAACTGTGTACCCCCCGCTTTCAGATAATATAGCACACGCCGGCCCATCAGTCGACTTAGCTATCTTCTCTCTTCATTTGGCTGGAATCTCATCTATTCTAGGATCTATTAATTTTATTACTACCGTAATTAACATACGATGAAAAGGCCTACGCCTAGAGCGAGTACCTTTATTTGTTTGATCAGCAGTAATTACTACTGTTTTATTACTTCTATCATTACCAGTATTAGCAGGAGCAATCACCATACTATTAACAGACCGAAACATTAATACATCATTTTTTGATCCAGCTGGTGGAGGTGACCCAATCCTCTACCAACACTTATTTATTGACATCTTGAACGCATATTGCGGCCCCGGGTCACTCCCGGGGCCACGCCTGGCTCAGGGTCGTATAG-CTGAACGATCGCCGCCCGCCGTCCCGTCTCTCTCGCATTCGCGTGCGGGGGGG-TCGGTAGGCGGGAGGCGCCTTGGG----AC-GTCGG---AGCCC---GGCGA----GG---TC--------TTCCTC--------------------------------GC------------CGACGGCC-CCGTCTCCTCAAATGCA----AC-TT-GTCGG--TTCGC------CC------------------------------------GCGA---GGGGGGGACGGCCGGACGG----A-TC--AAAAGTTTGGC----------CCACCC-TC-----TC---GT---GCG--G-------TGTTGT--------GC-GGATAT-----ACAAAA-TACA-TA---T-AGCCTTCGACCTGAGCTCAGACGAGAGT
2026_sp10 ACCCTATACTTCGTACTTGGAGTATGGGGAGGCTTGCTAGGAACCTCTATGAGACTATTAATTCGAATCGAATTAGGTCAACCAGGAGCTTACCTAGGAAGAGATCAACTATACAACACAATCGTAACTGCCCACGCATTTCTTATAATTTTCTTTCTAGTGATACCCGTATTTATTGGTGGGTTTGGAAACTGATTAATCCCTTTAATACTAGGGGCCCCAGATATAGCATTTCCACGAATAAATAATATAAGATTCTGACTACTACCACCTGCACTCATTCTTCTTGTAAGGTCTGCTGCTGTAGAAAAAGGAGTTGGAACAGGGTGAACTGTGTACCCCCCGCTTTCAGATAATATAGCACACGCCGGCCCATCAGTCGACTTAGCTATCTTCTCTCTTCATTTGGCTGGAATCTCATCTATTCTAGGATCTATTAATTTTATTACTACCGTAATTAACATACGATGAAAAGGCCTACGCCTAGAGCGAGTACCTTTATTTGTTTGATCAGCAGTAATTACTACTGTTTTATTACTTCTATCATTACCAGTATTAGCAGGAGCAATCACCATACTATTAACAGACCGAAACATTAATACATCATTTTTTGATCCAGCTGGTGGAGGTGACCCAATCCTCTACCAACACTTATTTATTGACATCTTGAACGCATATTGCGGCCCCGGGTCACTCCCGGGGCCACGCCTGGCTCAGGGTCGTATAG-CTGAACGATCGCCGCCCGCCGTCCCGTCTCTCTCGCATTCGCGTGCGGGGGGG-TCGGTAGGCGGGAGGCGCCTTGGG----AC-GTCGG---AGCCC---GGCGA----GG---TC--------TTCCTC--------------------------------GC------------CGACGGCC-CCGTCTCCTCAAATGCA----AC-TT-GTCGG--TTCGC------CC------------------------------------GCGA---GGGGGGGACGGCCGGACGG----A-TC--AAAAGTTTGGC----------CCACCC-TC-----TC---GT---GCG--G-------TGTTGT--------GC-GGATAT-----ACGAAA-TACA-TA---T-AGCCTTCGACCTGAGCTCAGACGAGAGT
2029_sp10 ACCCTATACTTCGTACTTGGAGTATGGGGAGGCTTGCTAGGAACCTCTATGAGACTATTAATTCGAATCGAATTAGGTCAACCAGGAGCTTACCTAGGAAGAGATCAACTATACAACACAATCGTAACTGCCCACGCATTTCTTATAATTTTCTTTCTAGTGATACCCGTATTTATTGGTGGGTTTGGAAACTGATTAATCCCTTTAATACTAGGGGCCCCAGATATAGCATTTCCACGAATAAATAATATAAGATTCTGACTACTACCACCTGCACTCATTCTTCTTGTAAGGTCTGCTGCTGTAGAAAAAGGAGTTGGAACAGGGTGAACTGTGTACCCCCCGCTTTCAGATAATATAGCACACGCCGGCCCATCAGTCGACTTAGCTATCTTCTCTCTTCATTTGGCTGGAATCTCATCTATTCTAGGATCTATTAATTTTATTACTACCGTAATTAACATACGATGAAAAGGCCTACGCCTAGAGCGAGTACCTTTATTTGTTTGATCAGCAGTAATTACTACTGTTTTATTACTTCTATCATTACCAGTATTAGCAGGAGCAATCACCATACTATTAACAGACCGAAACATTAATACATCATTTTTTGATCCAGCTGGTGGAGGTGACCCAATCCTCTACCAACACTTATTTATTGACATCTTGAACGCATATTGCGGCCCCGGGTCACTCCCGGGGCCACGCCTGGCTCAGGGTCGTATAG-CTGAACGATCGCCGCCCGCCGTCCCGTCTCTCTCGCATTCGCGTGCGGGGGGG-TCGGTAGGCGGGAGGCGCCTTGGG----AC-GTCGG---AGCCC---GGCGA----GG---TC--------TTCCTC--------------------------------GC------------CGACGGCC-CCGTCTCCTCAAATGCA----AC-TT-GTCGG--TTCGC------CC------------------------------------GCGA---GGGGGGGACGGCCGGACGG----A-TC--AAAAGTTTGGC----------CCACCC-TC-----TC---GT---GCG--G-------TGTTGT--------GC-GGATAT-----ACSAAA-TACA-TA---T-AGCCTTCGACCTGAGCTCAGACGAGAGT
2031_sp10 ACCCTATACTTCGTACTTGGAGTATGGGGAGGCTTGCTAGGAACCTCTATGAGACTATTAATTCGAATCGAATTAGGTCAACCAGGAGCTTACCTAGGAAGAGATCAACTATACAACACAATCGTAACTGCCCACGCATTTCTTATAATTTTCTTTCTAGTGATACCCGTATTTATTGGTGGGTTTGGAAACTGATTAATCCCTTTAATACTAGGGGCCCCAGATATAGCATTTCCACGAATAAATAATATAAGATTCTGACTACTACCACCTGCACTCATTCTTCTTGTAAGGTCTGCTGCTGTAGAAAAAGGAGTTGGAACAGGATGAACTGTGTACCCCCCGCTTTCAGATAATATAGCACACGCCGGCCCATCAGTCGACTTAGCTATCTTCTCTCTTCATTTGGCTGGAATCTCATCTATTCTAGGATCTATTAATTTTATTACTACCGTAATTAACATACGATGAAAAGGCCTACGCCTAGAGCGAGTACCTTTATTTGTTTGATCAGCAGTAATTACTACTGTTTTATTACTTCTATCATTACCAGTATTAGCAGGAGCAATCACCATACTATTAACAGACCGAAACATTAATACATCATTTTTTGATCCAGCTGGTGGAGGTGACCCAATCCTCTACCAACACTTATTTATTGACATCTTGAACGCATATTGCGGCCCCGGGTCACTCCCGGGGCCACGCCTGGCTCAGGGTCGTATAG-CTGAACGATCGCCGCCCGCCGTCCCGTCTCTCTCGCATTCGCGTGCGGGGGGGGTCGGTAGGCGGGAGGCGCCTTGGG----AC-GTCGG---AGCCC---GGCGA----GG---TC--------TTCCTC--------------------------------GC------------CGACGGCC-CCGTCTCCTCAAATGCA----AC-TT-GTCGG--TTCGC------CC------------------------------------GCGA---GGGGGGGACGGCCGGACGG----A-TC--AAAAGTTTGGC----------CCACCC-TC-----TC---GT---GCG--G-------TGTTGT--------GC-GGATAT-----ACAAAA-TACA-TA---T-AGCCTTCGACCTGAGCTCAGACGAGAGT
2033_sp10 ACCCTATACTTCGTACTTGGAGTATGGGGAGGCTTGCTAGGAACCTCTATGAGACTATTAATTCGAATCGAATTAGGTCAACCAGGAGCTTACCTAGGAAGAGATCAACTATACAACACAATCGTAACTGCCCACGCATTTCTTATAATTTTCTTTCTAGTGATACCCGTATTTATTGGTGGGTTTGGAAACTGATTAATCCCTTTAATACTAGGGGCCCCAGATATAGCATTTCCACGAATAAATAATATAAGATTCTGACTACTACCACCTGCACTCATTCTTCTTGTAAGGTCTGCTGCTGTAGAAAAAGGAGTTGGAACAGGGTGAACTGTGTACCCCCCGCTTTCAGATAATATAGCACACGCCGGCCCATCAGTCGACTTAGCTATCTTCTCTCTTCATTTGGCTGGAATCTCATCTATTCTAGGATCTATTAATTTTATTACTACCGTAATTAACATACGATGAAAAGGCCTACGCCTAGAGCGAGTACCTTTATTTGTTTGATCAGCAGTAATTACTACTGTTTTATTACTTCTATCATTACCAGTATTAGCAGGAGCAATCACCATACTATTAACAGACCGAAACATTAATACATCATTTTTTGATCCAGCTGGTGGAGGTGACCCAATCCTCTACCAACACTTATTTATTGACATCTTGAACGCATATTGCGGCCCCGGGTCACTCCCGGGGCCACGCCTGGCTCAGGGTCGTATAG-CTGAACGATCGCCGCCCGCCGTCCCGTCTCTCTCGCATTCGCGTGCGGGGGGG-TCGGTAGGCGGGAGGCGCCTTGGG----AC-GTCGG---AGCCC---GGCGA----GG---TC--------TTCCTC--------------------------------GC------------CGACGGCC-CCGTCTCCTCAAATGCA----AC-TT-GTCGG--TTCGC------CC------------------------------------GCGA---GGGGGGGACGGCCGGACGG----A-TC--AAAAGTTTGGC----------CCACCC-TC-----TC---GT---GCG--G-------TGTTGT--------GC-GGATAT-----ACRAAA-TACA-TA---T-AGCCTTCGACCTGAGCTCAGACGAGAGT
2034_sp10 ACCCTATACTTCGTACTTGGAGTATGGGGAGGCTTGCTAGGAACCTCTATGAGACTATTAATTCGAATCGAATTAGGTCAACCAGGAGCTTACCTAGGAAGAGATCAACTATACAACACAATCGTAACTGCCCACGCATTTCTTATAATTTTCTTTCTAGTGATGCCCGTATTTATTGGTGGGTTTGGAAACTGATTAATCCCTTTAATACTAGGGGCCCCAGATATAGCATTTCCACGAATAAATAATATAAGATTCTGACTACTACCACCTGCACTCATTCTTCTTGTAAGGTCTGCTGCTGTAGAAAAAGGAGTTGGAACAGGGTGAACTGTGTACCCCCCGCTTTCAGATAATATAGCACACGCCGGCCCATCAGTCGACTTAGCTATCTTCTCTCTTCATTTGGCTGGAATCTCATCTATTCTAGGATCTATTAATTTTATTACTACCGTAATTAACATACGATGAAAAGGCCTACGCCTAGAGCGAGTACCTTTATTTGTTTGATCAGCAGTAATTACTACTGTTTTATTACTTCTATCATTACCAGTATTAGCAGGAGCAATCACCATACTATTAACAGACCGAAACATTAATACATCATTTTTTGATCCAGCTGGTGGAGGTGACCCAATCCTCTACCAACACTTATTTATTGACATCTTGAACGCATATTGCGGCCCCGGGTCACTCCCGGGGCCACGCCTGGCTCAGGGTCGTATAG-CTGAACGATCGCCGCCCGCCGTCCCGTCTCTCTCGCATTCGCGTGCGGGGGGGGTCGGTAGGCGGGAGGCGCCTTGGG----AC-GTCGG---AGCCC---GGCGA----GG---TC--------TTCCTC--------------------------------GC------------CGACGGCC-CCGTCTCCTCAAATGCA----AC-TT-GTCGG--TTCGC------CC------------------------------------GCGA---GGGGGGGACGGCCGGACGG----A-TC--AAAAGTTTGGC----------CCACCC-TC-----TC---GT---GCG--G-------TGTTGT--------GC-GGATAT-----ACAAAA-TACA-TA---T-AGCCTTCGACCTGAGCTCAGACGAGAGT
TB25_sp10 ?????????TTCGTACTTGGAGTATGGGGAGGCTTGCTAGGAACCTCTATGAGACTATTAATTCGAATCGAATTAGGTCAACCAGGAGCTTACCTAGGAAGAGATCAACTATACAACACAATCGTAACTGCCCACGCATTTCTTATAATTTTCTTTCTAGTGATACCCGTATTTATTGGTGGGTTTGGAAACTGATTAATCCCTTTAATACTAGGGGCCCCAGATATAGCATTTCCACGAATAAATAATATAAGATTCTGACTACTACCACCTGCACTCATTCTTCTTGTAAGGTCTGCTGCTGTAGAAAAAGGAGTTGGAACAGGGTGAACTGTGTACCCCCCGCTTTCAGATAATATAGCACACGCCGGCCCATCAGTCGACTTAGCTATCTTCTCTCTTCATTTGGCTGGAATCTCATCTATTCTAGGATCTATTAATTTTATTACTACCGTAATTAACATACGATGAAAAGGCCTACGCCTAGAGCGAGTACCTTTATTTGTTTGATCAGCAGTAATTACTACTGTTTTATTACTTCTATCATTACCAGTATTAGCAGGAGCAATCACCATACTATTAACAGACCGAAACATTAATACATCATTTTTTGATCCAGCTGGTGGAGGTGACCC??????????????????????ATTGACATCTTGAACGCATATTGCGGCCCCGGGTCACTCCCGGGGCCACGCCTGGCTCAGGGTCGTATAG-CTGAACGATCGCCGCCCGCCGTCCCGTCTCTCTCGCATTCGCGTGCGGGGGGG-TCGGTAGGCGGGAGGCGCCTTGGG----AC-GTCGG---AGCCC---GGCGA----GG---TC--------TTCCTC--------------------------------GC------------CGACGGCC-CCGTCTCCTCAAATGCA----AC-TY-GTCGG--TTCGC------CC------------------------------------GCGA---GGGGGGGACGGCCGGACGG----A-TC--AAAAGTTTGGC----------CCACCC-TC-----TC---GT---GCG--G-------TGTTGT--------GC-GGATAT-----ACAAAA-TACA------------------------------------
1560_sp11 ??????????????????????????????????????????ACTTCTATAAGATTACTAATTCGAATCGAGTTAGGTCAACCAGGAGCTTACCTTGGAAGAGACCAATTATACAATACAATTGTTACTGCTCATGCATTTCTTATAATTTTCTTTTTAGTTATGCCTGTATTCATTGGCGGCTTTGGAAACTGACTAATCCCTTTAATATTAGGGGCCCCAGATATAGCATTTCCACGAATAAACAATATAAGATTTTGACTACTGCCCCCAGCTCTAATTCTACTTGTTAGATCAGCTGCAGTAGAAAAAGGAGTGGGAACAGGGTGAACTGTGTATCCCCCACTTTCAGATAATATGGCCCATGCAGGCCCATCAGTTGATTTGGCCATTTTTTCCCTTCATTTAGCCGGAATCTCATCTATTCTAGGATCTATTAATTTTATTACTACAGTTATTAATATGCGATGGAAAGGACTACGATTAGAACGAATTCCATTATTTGTTTGAGCAGCAGTAATTACTACTGTTTTACTACTTCTATCTTTACCAGTATTAGCTGGAGCAATCACCATACTATTAACAGATCGAAATATTAATACATCTTTTTTCGATCCTGCTGGAGGGGGCGACCCAATTTTGTACCAACACTTATTTATTGACATCTTGAACGCATATTGCGGCCCCGGGTCACTCCCGGGGCCACGCCTGGCTCAGGGTCGTATAG-CTGAACGATCGTCGC-T-------C-GCTCGCTCGC------TT--GG-G-----C---GGGCGGGCGGCGCCTTGGG----AC-GTCGG---AGCCC-G--GCGG----GG--G-CGGGT------CGTC-----------------ACG-----A-----CCCGC-CTTTA-GC-CGATGGCC-CCGTCTCCTCAAATGCA----AC-TT-GTCGG--TTCGCCCCGGCCCCCGTTCTTCT--TCTTCGTGAGGGAGG--GCG--GGGGGCGA-G-GGGGGACGGCCAGACGG----A-TCG--CGTGTTTGGCTT--------CCCC--TTCT-----C---GT---GCG--G-------TTTCGTT---TA--AC-C----------ATTATAACC----A---T-A---------------------------
2323_sp11 ????????????????????????????????????TTAGGAACTTCTATAAGATTACTAATTCGAATCGAGTTAGGTCAACCAGGAGCTTACCTTGGAAGAGACCAATTATACAATACAATTGTTACTGCTCATGCATTTCTTATAATTTTCTTTTTAGTTATGCCTGTATTCATTGGCGGCTTTGGAAACTGACTAATCCCTTTAATATTAGGGGCCCCAGATATAGCATTTCCACGAATAAACAATATAAGATTTTGACTACTGCCCCCAGCTCTAATTCTACTTGTTAGATCAGCTGCAGTAGAAAAAGGAGTGGGAACAGGGTGAACTGTGTATCCCCCACTTTCAGATAATATGGCCCATGCAGGCCCATCAGTTGATTTGGCCATTTTTTCCCTTCATTTAGCCGGAATCTCATCTATTCTAGGATCTATTAATTTTATTACTACAGTTATTAATATGCGATGGAAAGGACTACGATTAGAACGAATTCCATTATTTGTTTGAGCAGCAGTAATTACTACTGTTTTACTACTTCTATCTTTACCAGTATTAGCTGGAGCAATCACCATACTATTAACAGATCGAAATATTAATACATCTTTTTTCGATCCTGCTGGAGGGGGCGACCCAATTTTGTACCAACACTTATTTATTGACATCTTGAACGCATATTGCGGCCCCGGGTCACTCCCGGGGCCACGCCTGGCTCAGGGTCGTATAG-CTGAACGATCGTCGC-T-------C-GCTCGCTCGC------TT--GG-G-----C---GGGCGGGCGGCGCCTTGGG----AC-GTCGG---AGCCC-G--GCGG----GG--G-CGGGT------CGTC-----------------ACG-----A-----CCCGC-CTTTA-GC-TGATGGCC-CCGTCTCCTCAAATGCA----AC-TT-GTCGG--TTCGCCCCGGCCCCCGTTCTTCT--TCTTCGTGAGGGAGG--GCG--GGGGGCGA-G-GGGGGACGGCCAGACGG----A-TCG--CGTGTTTGGCTT--------CCCC--TTCT-----C---GT---GCG--G-------TTTCGTT---TA--AC-C----------ATTATAACC----A---T-AGCCTTCGACCTGAGCTCAGACGAGAGT
2786_sp11 ???????????????????????????GGAGGCTTATTAGGAACTTCTATAAGATTACTAATTCGAATCGAGTTAGGTCAACCAGGAGCTTACCTTGGAAGAGACCAATTATACAATACAATTGTTACTGCTCATGCATTTCTTATAATTTTCTTTTTAGTTATGCCTGTATTCATTGGCGGCTTTGGAAACTGACTAATCCCTTTAATATTAGGGGCCCCAGATATAGCATTCCCACGAATAAACAATATAAGATTTTGACTACTGCCCCCAGCTCTAATTCTACTTGTTAGATCAGCTGCAGTAGAAAAAGGAGTGGGAACAGGGTGAACTGTGTATCCCCCACTTTCAGATAATATGGCCCATGCAGGCCCATCAGTTGATTTGGCCATTTTTTCCCTTCATTTAGCCGGAATCTCATCTATTCTAGGATCTATTAATTTTATTACTACAGTTATTAACATACGATGGAAAGGACTACGATTAGAACGAATTCCATTATTTGTTTGAGCAGCAGTAATTACTACTGTTTTACTACTTCTATCTTTACCAGTATTAGCTGGAGCAATCACCATACTATTAACAGATCGAAATATTAATACATCTTTTTTCGATCCTGCTGGAGGGGGCGACCCAATTTTGTACCAACACTTATTTATTGACATCTTGAACGCATATTGCGGCCCCGGGTCACTCCCGGGGCCACGCCTGGCTCAGGGTCGTATAG-CTGAACGATCGTCGC-T-------C-GCTCGCTCGC------TT--GG-G-----C---GGGCGGGCGGCGCCTTGGG----AC-GTCGG---AGCCC-G--GCGG----GG--G-CGGGT------CGTC-----------------ACG-----A-----CCCGC-CTTTA-GC-CGATGGCC-CCGTCTCCTCAAATGCA----AC-TT-GTCGG--TTCGCCCCGGCCCCCGTTCTTCT--TCTTCGTGAGGGAGG--GCG--GGGGGCGA-G-GGGGGACGGCCAGACGG----A-TCG--CGTGTTTGGCTT--------CCCC--TTCT-----C---GT---GCG--G-------TTTCGTT---TA--AC-C----------ATTATAACC----A---T-AGCCTTCGACCTGAGCTCAGACGAGAGT
1312_sp12 ??????????????????????????????GGCTTACTAGGCACTTCTATAAGATTACTAATTCGAATCGAATTAGGTCAACCAGGAGCTTACCTAGGAAGAGATCAACTATATAATACAATCGTAACTGCTCATGCATTTCTCATAATTTTCTTTTTAGTCATACCAGTATTTATTGGAGGGTTTGGAAACTGACTAATCCCTCTAATATTAGGGGCCCCAGATATGGCCTTTCCACGTATAAACAATATAAGATTTTGGCTGCTCCCGCCTGCTCTTATCCTCCTTGTAAGATCCGCTGCGGTAGAAAAAGGTGTGGGAACCGGATGAACCGTGTACCCTCCTCTTTCAGATAATATAGCCCATGCTGGCCCATCTGTTGATTTAGCTATCTTCTCCCTTCATTTAGCAGGAATTTCTTCTATTTTAGGGTCAATTAATTTTATTACTACTGTAGTAAACATACGATGAAAAGGGCTACGTTTAGAACGAGTGCCCCTATTCGTATGAGCAGCAGTAATTACAACTGTTCTTCTTCTACTATCCCTACCAGTCTTAGCTGGAGCAATCACAATACTTTTAACTGACCGAAATATTAACACCTCATTTTTTGACCCCGCAGGTGGTGGAGACCCAATCCTCTACCAACATTTATTTATTGACATCTTGAACGCATATTGCGGCCCCGGGTCACTCCCGGGGCCACGCCTGGCTCAGGGTCGTATAG-CTGAACGATCGCCGC-T-------C-GCT--CTC------------GG-G-----C---GGGCG-GC-GC--CTTGGG----AC-GTCGG---AGCCC-G--GCGA----GGT-GTC-TTTT--TT-CGTC----TCGC----GAGAGATG-----GAGGGAGGCGC-CGACA--C-CGACGGCC-CCGTCTCCTCAAATGCA----AC-TT-GTCGG--TTCGCCCTGG-CCCC-CTCTTCT-CTTTTAATCGGG-AGATTGGG--GGGCGCGT-GTGGGGGACAGCCGGACGG----A-TCG-TAAAGTTTGGCTT--------CCTC---TCG-----C---GT---GCG--G-------TTTTGT--------GC-G----------A-TATA--ATA-TA---T-AGCCTTC---------------------
2171_sp12 ACCTTATACTTCATTTTAGGAGCATGAGGTGGCTTACTAGGCACTTCTATAAGATTACTAATTCGAATCGAATTAGGTCAACCAGGAGCTTACCTAGGAAGAGATCAACTATATAATACAATCGTAACTGCTCATGCATTTCTCATAATTTTCTTTTTAGTCATACCAGTATTTATTGGAGGGTTTGGAAACTGACTAATCCCTCTAATATTAGGGGCCCCAGATATGGCCTTTCCACGTATAAACAATATAAGATTTTGGCTGCTCCCCCCTGCTCTTATCCTCCTTGTAAGATCCGCTGCGGTAGAAAAAGGTGTGGGAACCGGATGAACCGTGTACCCTCCTCTTTCAGATAATATGGCCCATGCTGGCCCATCTGTTGATTTAGCTATCTTCTCCCTTCATTTAGCAGGAATTTCTTCTATTTTAGGGTCAATTAATTTTATTACTACTGTAGTAAACATACGATGAAAAGGGCTACGTTTAGAACGAGTGCCCCTATTCGTATGAGCAGCAGTAATTACAACTGTTCTTCTTCTACTATCCCTACCAGTCTTAGCTGGAGCAATCACAATACTTTTAACTGACCGAAATATTAACACCTCATTTTTTGACCCCGCAGGTGGTGGAGACCCAATCCTCTACCAACATTTATTTATTGACATCTTGAACGCATATTGCGGCCCCGGGTCACTCCCGGGGCCACGCCTGGCTCAGGGTCGTATAG-CTGAACGATCGCCGC-T-------C-GCT--CTC------------GG-G-----C---GGGCG-GC-GC--CTTGGG----AC-GTCGG---AGCCC-G--GCGA----GGT-GCC-TTTT--TT-CGTC----TCGC----GAGAGATG-----GAGGGAGGTGC-CGACA--C-CGACGGCC-CCGTCTCCTCAAATGCA----AC-TT-GTCGG--TTCGCCCTGG-CCCC-CTCTTCT-CTTTTAATCGGG-AGATTGGG--GGGCGCGT-GTGGGGGACAGCCGGACGG----A-TCG-TAAAGTTTGGCTT--------CCTC---TCG-----C---GT---GCG--G-------TTTTGT--------GC-G----------A-TATACTATA-TA---T-AGCCTTCGACCTGAGCTCAGACGAGAGT
2194_sp12 ACCTTATACTTCATTTTAGGAGCATGAGGTGGCTTACTAGGCACTTCTATAAGATTACTAATTCGAATCGAATTAGGTCAACCAGGAGCTTACCTAGGAAGAGATCAACTATATAATACAATCGTAACTGCTCATGCATTTCTCATAATTTTCTTTTTAGTCATGCCAGTATTTATTGGAGGGTTTGGAAACTGACTAATCCCTCTAATATTGGGGGCCCCAGATATGGCCTTTCCACGTATAAACAATATAAGATTTTGGCTGCTCCCACCTGCTCTTATTCTCCTTGTAAGATCCGCTGCGGTAGAAAAAGGTGTGGGAACCGGATGAACCGTGTACCCTCCTCTTTCAGATAATATGGCCCATGCTGGCCCATCTGTTGATTTAGCTATCTTCTCCCTTCATTTAGCAGGAATTTCTTCTATTTTAGGGTCAATTAATTTTATTACTACTGTAGTAAACATACGATGAAAAGGGCTACGTTTAGAACGAGTGCCCCTATTCGTATGAGCAGCAGTAATTACAACTGTTCTTCTTCTACTATCCCTACCAGTCTTAGCTGGAGCAATCACAATACTTTTAACTGACCGAAATATTAACACCTCATTTTTTGACCCCGCAGGTGGTGGAGACCCAATCCTCTACCAACATTTATTTATTGACATCTTGAACGCATATTGCGGCCCCGGGTCACTCCCGGGGCCACGCCTGGCTCAGGGTCGTATAG-CTGAACGATCGCCGC-T-------C-GCT--CTC------------GG-G-----C---GGGCG-GC-GC--CTTGGG----AC-GTCGG---AGCCC-G--GCGA----GGT-GTC-TTTT--TT-CGTC----TCGC----GAGAGATG-----GAGGGAGGCGC-CGACA--C-CGACGGCC-CCGTCTCCTCAAATGCA----AC-TT-GTCGG--TTCGCCCTGG-CCCC-CTCTTCT-CTCTTAATCGGG-AGATTGGG--GGGCGCGT-GTGGGGGACAGCCGGACGG----A-TCGTTAAAGTTTGGCTT--------CCTC---TCG-----C---GT---GCG--G-------TTTTGT--------GC-G----------A-TATA--CTA-TA---T-AGCCTTCGACCTGAGCTCAGACGAGAGT
2196_sp12 ACCTTATACTTCATTTTAGGAGCATGAGGTGGCTTACTAGGCACTTCTATAAGATTACTAATTCGAATCGAATTGGGTCAACCAGGAGCTTACCTAGGAAGAGATCAACTATATAATACAATCGTAACTGCTCATGCATTTCTCATAATTTTCTTTTTAGTCATACCAGTATTTATTGGAGGGTTTGGAAACTGATTAATCCCTCTAATATTAGGGGCCCCAGATATGGCCTTTCCACGTATAAACAATATAAGATTTTGGCTGCTCCCACCTGCTCTTATCCTCCTTGTAAGATCCGCTGCGGTAGAAAAAGGTGTGGGAACCGGATGAACCGTGTACCCTCCTCTTTCAGATAATATAGCCCATGCTGGCCCATCTGTTGATTTAGCTATCTTCTCCCTTCATTTAGCAGGAATTTCTTCTATTTTAGGGTCAATTAATTTTATTACTACTGTAGTAAACATACGATGAAAAGGGCTACGTTTAGAACGAGTGCCCCTATTCGTATGAGCAGCAGTAATTACAACTGTTCTTCTTCTACTATCCCTACCAGTCTTAGCTGGAGCAATCACAATACTTTTAACTGACCGAAATATTAACACCTCATTTTTTGACCCCGCAGGTGGTGGAGACCCAATCCTCTACCAACATTTATTTATTGACATCTTGAACGCATATTGCGGCCCCGGGTCACTCCCGGGGCCACGCCTGGCTCAGGGTCGTATAG-CTGAACGATCGCCGC-T-------C-GCT--CTC------------GG-G-----C---GGGCG-GC-GC--CTTGGG----AC-GTCGG---AGCCC-G--GCGA----GGT-GTC-TTTT--TT-CGTC----TCGC----GAGAGATG-----GAGGGAGGCGC-CGACA--C-CGACGGCC-CCGTCTCCTCAAATGCA----AC-TT-GTCGG--TTCGCCCTGG-CCCC-CTCTTCT-CTTTTAATCGGG-AGATTGGG--GGGCGCGT-GTGGGGGACAGCCGGACGG----A-TCG-TAAAGTTTGGCTT--------CCTC---TCG-----C---GT---GCG--G-------TTTTGT--------GC-G----------A-TATA--CTA-TA---T-AGCCTTCGACCTGAGCTCAGACGAGAGT
2198_sp12 ACCTTATACTTCATTTTAGGAGCATGAGGTGGCTTACTAGGCACTTCTATAAGATTACTAATTCGAATCGAATTAGGTCAACCAGGAGCTTACCTAGGAAGAGATCAACTATATAATACAATCGTAACTGCTCATGCATTTCTCATAATTTTCTTTTTAGTCATACCAGTATTTATTGGAGGGTTTGGAAACTGACTAATCCCTCTAATATTAGGGGCCCCAGATATGGCCTTTCCACGTATAAACAATATAAGATTTTGGCTGCTCCCACCTGCTCTTATCCTCCTTGTAAGATCCGCTGCGGTAGAAAAAGGTGTGGGAACCGGATGAACCGTGTACCCTCCTCTTTCAGATAATATAGCCCATGCTGGCCCATCTGTTGATTTAGCTATCTTCTCCCTTCATTTAGCAGGAATTTCTTCTATTTTAGGGTCAATTAATTTTATTACTACTGTAGTAAACATACGATGAAAAGGGCTACGTTTAGAACGAGTGCCCCTATTCGTATGAGCAGCAGTAATTACAACTGTTCTTCTTCTACTATCCCTACCAGTCTTAGCTGGAGCAATCACAATACTTTTAACTGACCGAAATATTAACACCTCATTTTTTGACCCCGCAGGCGGTGGAGACCCAATCCTCTACCAACATTTATTTATTGACATCTTGAACGCATATTGCGGCCCCGGGTCACTCCCGGGGCCACGCCTGGCTCAGGGTCGTATAG-CTGAACGATCGCCGC-T-------C-GCT--CTC------------GG-G-----C---GGGCG-GC-GC--CTTGGG----AC-GTCGG---AGCCC-G--GCGA----GGT-GTC-TTTT--TTTCGTCTCTTTCGCGAGAGAGAGATG-----GAGGGAGGCGC-CGACA--C-CGACGGCC-CCGTCTCCTCAAATGCA----AC-TT-GTCGG--TTCGCCCTGG--CCC-CTCTTCT-CTTTTAATCGGG-AGATT-GG--GGGCGCGT-GTGGGGGACAGCCGGACGG----A-TCG-TAAAGTTTGGCTT--------CCCC---TCG-----C---GT---GCG--G-------TTTTGT--------GC-G----------A-TATA--C-A-TA---T-AGCCTTCGACCTGAGCTCAGACGAGAGT
2199_sp12 ACCTTATACTTCATTTTAGGAGCATGAGGTGGCTTACTAGGCACTTCTATAAGATTACTAATTCGAATCGAATTAGGTCAACCAGGAGCTTACCTAGGAAGAGATCAACTATATAATACAATCGTAACTGCTCATGCATTTCTCATAATTTTCTTTTTAGTCATACCAGTATTTATTGGAGGGTTTGGAAACTGACTAATCCCTCTAATATTAGGGGCCCCAGATATGGCCTTTCCACGTATAAACAATATAAGATTTTGGCTGCTCCCACCTGCTCTTATCCTCCTTGTAAGATCCGCTGCGGTAGAAAAAGGTGTGGGAACCGGATGAACCGTGTACCCTCCTCTTTCAGATAATATAGCCCATGCTGGCCCATCTGTTGATTTAGCTATCTTCTCCCTTCATTTAGCAGGAATTTCTTCTATTTTAGGGTCAATTAATTTTATTACTACTGTAGTAAACATACGATGAAAAGGGCTACGTTTAGAACGAGTGCCCCTATTCGTATGAGCAGCAGTAATTACAACTGTTCTTCTTCTACTATCCCTACCAGTCTTAGCTGGAGCAATCACAATACTTTTAACTGACCGAAATATTAACACCTCATTTTTTGACCCCGCAGGTGGTGGAGACCCAATCCTCTACCAACATTTATTTATTGACATCTTGAACGCATATTGCGGCCCCGGGTCACTCCCGGGGCCACGCCTGGCTCAGGGTCGTATAG-CTGAACGATCGCCGC-T-------C-GCT--CTC------------GG-G-----C---GGGCG-GC-GC--CTTGGG----AC-GTCGG---AGCCC-G--GCGA----GGT-GTC-TTTT--TT-CGTC----TCGC----GAGAGATG-----GAGGGAGGCGC-CGACA--C-CGACGGCC-CCGTCTCCTCAAATGCA----AC-TT-GTCGG--TTCGCCCTGG-CCCC-CTCTTCT-CTTTTAATCGGG-AGATTGGG--GGGCGCGT-GTGGGGGACAGCCGGACGG----A-TCG-TAAAGTTTGGCTT--------CCTC---TCG-----C---GT---GCG--G-------TTTTGT--------GC-G----------A-TATACTATA-TA---T-AGCCTTCGACCTGAGCTCAGACGAGAGT
2200_sp12 ACCTTATACTTCATTTTAGGAGCATGAGGTGGCTTACTAGGCACTTCTATAAGATTACTAATTCGAATCGAATTAGGTCAACCAGGAGCTTACCTAGGAAGAGATCAACTATATAATACAATCGTAACTGCTCATGCATTTCTCATAATTTTCTTTTTAGTCATACCAGTATTTATTGGAGGGTTTGGAAACTGACTAATCCCTCTAATATTAGGGGCCCCAGATATGGCCTTTCCACGTATAAACAATATAAGATTTTGGCTGCTCCCGCCTGCTCTTATCCTCCTTGTAAGATCCGCTGCGGTAGAAAAAGGTGTGGGAACCGGATGAACCGTGTACCCTCCTCTTTCAGATAATATAGCCCATGCCGGCCCATCTGTCGATTTAGCTATCTTCTCCCTTCATTTAGCAGGAATTTCTTCTATTTTAGGGTCAATTAATTTTATTACTACTGTAGTAAACATACGATGAAAAGGGCTACGTTTAGAACGAGTGCCCCTATTCGTATGAGCAGCAGTAATTACAACTGTTCTTCTTCTACTATCCCTACCAGTCTTAGCTGGAGCAATCACAATACTTTTAACTGACCGAAATATTAACACATCATTTTTTGACCCCGCAGGTGGTGGAGACCCAATCCTCTACCAACATTTATTTATTGACATCTTGAACGCATATTGCGGCCCCGGGTCACTCCCGGGGCCACGCCTGGCTCAGGGTCGTATAG-CTGAACGATCGCCGC-T-------C-GCT--CTC------------GG-G-----C---GGGCG-GC-GC--CTTGGG----AC-GTCGG---AGCCC-G--GCGA----GGT-GTC-TTTT--TT-CGTC----TCGC----GAGAGATG-----GAGGGAGGCGC-CGACA--C-CGACGGCC-CCGTCTCCTCAAATGCA----AC-TT-GTCGG--TTCGCCCTGG-CCCC-CTCTTCT-CTTTTAATCGGG-AGATTGGG--GGGCGCGT-GTGGGGGACAGCCGGACGG----A-TCG-TAAAGTTTGGCTT--------CCTC---TCG-----C---GT---GCG--G-------TTTTGT--------GC-G----------A-TATA--CTA-TA---T-AGCCTTCGACCTGAGCTCAGACGAGAGT
2201_sp12 ACCTTATACTTCATTTTAGGAGCATGAGGTGGCTTACTAGGCACTTCTATAAGATTACTAATTCGAATCGAATTAGGTCAACCAGGAGCTTACCTAGGAAGAGATCAACTATATAATACAATCGTAACTGCTCATGCATTTCTCATAATTTTCTTTTTAGTCATACCAGTATTTATTGGAGGGTTTGGAAACTGACTAATCCCTCTAATATTAGGGGCCCCAGATATGGCCTTTCCCCGTATAAACAATATAAGATTTTGGCTGCTCCCACCTGCTCTTATCCTCCTTGTAAGATCCGCTGCGGTAGAAAAAGGTGTGGGGACCGGATGAACCGTGTACCCTCCTCTTTCAGATAATATAGCCCATGCTGGCCCATCTGTTGATTTAGCTATCTTCTCCCTTCATTTAGCAGGAATTTCTTCTATTTTAGGGTCAATTAATTTTATTACTACTGTAGTAAACATACGATGAAAAGGGCTACGTTTAGAACGAGTGCCCCTATTCGTATGAGCAGCAGTAATTACAACTGTTCTTCTTCTACTATCCCTACCAGTCTTAGCTGGAGCAATCACAATACTTTTAACTGACCGAAATATTAACACCTCATTTTTTGACCCCGCAGGTGGTGGAGACCCAATCCTCTACCAACATTTATTTATTGACATCTTGAACGCATATTGCGGCCCCGGGTCACTCCCGGGGCCACGCCTGGCTCAGGGTCGTATAG-CTGAACGATCGCCGC-T-------C-GCT--CTC------------GG-G-----C---GGGCG-GC-GC--CTTGGG----AC-GTCGG---AGCCC-G--GCGA----GGT-GTC-TTTT--TTTCGTCTCTTTCGCGAGAGAGAGATG-----GAGGGAGGCGC-CGACA--C-CGACGGCC-CCGTCTCCTCAAATGCA----AC-TT-GTCGG--TTCGCCCTGG-CCCC-CTCTTCT-CTTTTAATCGGG-AGATTGGG--GGGCGCGT-GTGGGGGACAGCCGGACGG----A-TCG-TAAAGTTTGGCTT--------CCTC---TCG-----C---GT---GCG--G-------TTTTGT--------GC-G----------A-TATA--CTA-TA---T-AGCCTTCGACCTGAGCTCAGACGAG---
2202_sp12 ACCTTATACTTCATTTTAGGAGCATGAGGTGGCTTACTAGGCACTTCTATAAGATTACTAATTCGAATCGAATTAGGTCAACCAGGAGCTTACCTAGGAAGAGATCAACTATATAATACAATCGTAACTGCTCATGCATTTCTCATAATTTTCTTTTTAGTCATGCCAGTATTTATTGGAGGGTTTGGAAACTGACTAATCCCTCTAATATTAGGGGCCCCAGATATGGCCTTTCCACGTATAAACAATATAAGATTTTGGCTGCTCCCACCTGCTCTTATCCTCCTTGTAAGATCCGCTGCGGTAGAAAAAGGTGTGGGAACCGGATGAACCGTGTACCCTCCTCTTTCAGATAATATAGCCCATGCTGGCCCATCTGTTGATTTAGCTATCTTCTCCCTTCATTTAGCAGGAATTTCTTCTATTTTAGGGTCAATTAATTTTATTACTACTGTAGTAAACATACGATGAAAAGGGCTACGTTTAGAACGAGTGCCCCTATTCGTATGAGCAGCAGTAATTACAACTGTTCTTCTTCTACTATCCCTACCAGTCTTAGCTGGAGCAATCACAATACTTTTAACTGACCGAAATATTAACACCTCATTTTTTGACCCCGCAGGTGGTGGAGACCCAATCCTCTACCAACATTTATTTATTGACATCTTGAACGCATATTGCGGCCCCGGGTCACTCCCGGGGCCACGCCTGGCTCAGGGTCGTATAG-CTGAACGATCGCCGC-T-------C-GCT--CTC------------GG-G-----C---GGGCG-GC-GC--CTTGGG----AC-GTCGG---AGCCC-G--GCGA----GGT-GTC-TTTG--TT-CGTC----TCGC----GAGAGATG-----GAGGGAGGCGC-CGACA--C-CGACGGCC-CCGTCTCCTCAAATGCA----AC-TT-GTCGG--TTCGCCCTGG-CCCC-CTCTTCT-CTTTTAATCGGG-AGATTGGG--GGGCGCGT-GTGGGGGACAGCCGGACGG----A-TCG-TAAAGTTTGGCTT--------CCTC---TCG-----C---GT---GCG--G-------TTTTGT--------GC-G----------A-TATA--CTA-TA---T-AGCCTTCGACCTGAGCTCAGACGAGAGT
2222_sp12 ACCTTATACTTCATTTTAGGAGCATGAGGTGGCTTACTAGGCACTTCTATAAGATTACTAATTCGAATCGAATTAGGTCAACCAGGAGCTTACCTAGGAAGAGATCAACTATATAATACAATCGTAACTGCTCATGCATTTCTCATAATTTTCTTTTTAGTCATACCAGTATTTATTGGAGGGTTTGGAAACTGACTAATCCCTCTAATATTAGGGGCCCCAGATATGGCCTTTCCACGTATAAACAATATAAGATTTTGGCTGCTCCCACCTGCTCTTATCCTCCTTGTAAGATCCGCTGCGGTAGAAAAAGGTGTGGGAACCGGATGAACCGTGTACCCTCCTCTTTCAGATAATATAGCCCATGCTGGCCCATCTGTTGACTTAGCTATCTTCTCCCTTCATTTAGCAGGAATTTCTTCTATTTTAGGGTCAATTAATTTTATTACTACTGTAGTAAACATACGATGAAAAGGGCTACGTTTAGAACGAGTGCCCCTATTCGTATGAGCAGCAGTAATTACAACTGTTCTTCTTCTACTATCCCTACCAGTCTTAGCTGGAGCAATCACAATACTTTTAACTGACCGAAATATTAACACCTCATTTTTTGACCCCGCAGGTGGTGGAGACCCAATCCTCTACCAACATTTATTTATTGACATCTTGAACGCATATTGCGGCCCCGGGTCACTCCCGGGGCCACGCCTGGCTCAGGGTCGTATAG-CTGAACGATCGCCGC-T-------C-GCT--CTC------------GG-G-----C---GGGCG-GC-GC--CTTGGG----AC-GTCGG---AGCCC-G--GCGA----GGT-GTC-TTTT--TT-CGTC----TCGC----GAGAGATG-----GAGGGAGGCGC-CGACA--C-CGACGGCC-CCGTCTCCTCAAATGCA----AC-TT-GTCGG--TTCGCCCTGG-CCCC-CTCTTCT-CTTTTAATCGGG-AGATTGGG--GGGCGCGT-GTGGGGGACAGCCGGACGG----A-TCG-TAAAGTTTGGCTT--------CCTC---TCG-----C---GT---GCG--G-------TTTTGT--------GC-G----------A-TATA--CTA-TA---T-AGCCTTCGACCTGAGCTCAGACGAGAGT
2223_sp12 ACCTTATACTTCATTTTAGGAGCATGAGGTGGCTTACTAGGCACTTCTATAAGATTACTAATTCGAATCGAATTAGGTCAACCAGGAGCTTACCTAGGAAGAGATCAACTATATAATACAATCGTAACTGCTCATGCATTTCTCATAATTTTCTTTTTAGTCATACCAGTATTTATTGGAGGGTTTGGAAACTGACTAATCCCTCTAATATTAGGGGCCCCAGATATGGCCTTTCCACGTATAAACAATATAAGATTTTGGCTGCTCCCACCTGCTCTTATCCTCCTTGTAAGATCCGCTGCGGTAGAAAAAGGTGTGGGAACCGGATGAACCGTGTACCCTCCTCTTTCAGATAATATAGCCCATGCTGGCCCATCTGTTGATTTAGCTATCTTCTCCCTTCATTTAGCAGGAATTTCTTCTATTTTAGGGTCAATTAATTTTATTACTACTGTAGTAAACATACGATGAAAAGGGCTACGTTTAGAACGAGTGCCCCTATTCGTATGAGCAGCAGTAATTACAACTGTTCTTCTTCTACTATCCCTACCAGTCTTAGCTGGAGCAATCACAATACTTTTAACTGACCGAAATATTAACACCTCATTTTTTGACCCCGCAGGTGGTGGAGACCCAATCCTCTACCAACATTTATTTATTGACATCTTGAACGCATATTGCGGCCCCGGGTCACTCCCGGGGCCACGCCTGGCTCAGGGTCGTATAG-CTGAACGATCGCCGC-T-------C-GCT--CTC------------GG-G-----C---GGGCG-GC-GC--CTTGGG----AC-GTCGG---AGCCC-G--GCGA----GGT-GTC-TTTT--TT-CGTC----TCGC----GAGAGATG-----GAGGGAGGTGC-CGACA--C-CGACGGCC-CCGTCTCCTCAAATGCA----AC-TT-GTCGG--TTCGCCCTGG-CCCC-CTCTTCT-CTTTTAATCGGG-AGATTGGG--GGGCGCGT-GTGGGGGACAGCCGGACGG----A-TCG-TAAAGTTTGGCTT--------CCTC---TCG-----C---GT---GCG--G-------TTTTGT--------GC-G----------A-TATAC--TA-TA---T-AGCCTTCGACCTGAGCTCAGACGAGAGT
2224_sp12 ACCTTATACTTCATTTTAGGAGCATGAGGTGGCTTACTAGGCACTTCTATAAGATTACTAATTCGAATCGAATTAGGTCAACCAGGAGCTTACCTAGGAAGAGATCAACTATATAATACAATCGTAACTGCTCATGCATTTCTCATAATTTTCTTTTTAGTCATACCAGTATTTATTGGAGGGTTTGGAAACTGACTAATCCCTCTAATATTAGGGGCCCCAGATATGGCCTTTCCACGTATAAACAATATAAGATTTTGGCTGCTCCCCCCTGCTCTTATCCTCCTTGTAAGATCCGCTGCGGTAGAAAAAGGTGTGGGAACCGGATGAACCGTGTACCCTCCTCTTTCAGATAATATGGCCCATGCTGGCCCATCTGTTGATTTAGCTATCTTCTCCCTTCATTTAGCAGGAATTTCTTCTATTTTAGGGTCAATTAATTTTATTACTACTGTAGTAAACATACGATGAAAAGGGCTACGTTTAGAACGAGTGCCCCTATTCGTATGAGCAGCAGTAATTACAACTGTTCTTCTTCTACTATCCCTACCAGTCTTAGCTGGAGCAATCACAATACTTTTAACTGACCGAAATATTAACACCTCATTTTTTGACCCCGCAGGTGGTGGAGACCCAATCCTCTACCAACATTTATTTATTGACATCTTGAACGCATATTGCGGCCCCGGGTCACTCCCGGGGCCACGCCTGGCTCAGGGTCGTATAG-CTGAACGATCGCCGC-T-------C-GCT--CTC------------GG-G-----C---GGGCG-GC-GC--CTTGGG----AC-GTCGG---AGCCC-G--GCGA----GGT-GTC-TTTT--TT-CGTC----TCGC----GAGAGATG-----GAGAGAGGCGC-CGACA--C-CGACGGCC-CCGTCTCCTCAAATGCA----AC-TT-GTCGG--TTCGCCCTGG-CCCC-CTCTTCT-CTCTTAATCGGG-AGATTGGG--GGGCGCGT-GTGGGGGACAGCCGGACGG----A-TCGTTAAAGTTTGGCTT--------CCTC---TCG-----C---GT---GCG--G-------TTTTGT--------GC-G----------A-TATA--CTA-TA---T-AGCCTTCGACCTGAGCTCAGACGAGAGT
2225_sp12 ACCTTATACTTCATTTTAGGAGCATGAGGTGGCTTACTAGGCACTTCTATAAGATTACTAATTCGAATCGAATTAGGTCAACCAGGAGCTTACCTAGGAAGAGATCAACTATATAATACAATCGTAACTGCTCATGCATTTCTCATAATTTTCTTTTTAGTCATACCAGTATTTATTGGAGGGTTTGGAAACTGACTAATCCCTCTAATATTAGGGGCCCCAGATATGGCCTTTCCACGTATAAACAATATAAGATTTTGGCTGCTCCCACCTGCTCTTATCCTCCTTGTAAGATCCGCTGCGGTAGAAAAAGGTGTGGGAACCGGATGAACCGTGTACCCTCCTCTTTCAGATAATATAGCCCATGCTGGCCCATCTGTTGATTTAGCTATCTTCTCCCTTCATTTAGCAGGAATTTCTTCTATTTTAGGGTCAATTAATTTTATTACTACTGTAGTAAACATACGATGAAAAGGGCTACGTTTAGAACGAGTGCCCCTATTCGTATGAGCAGCAGTAATTACAACTGTTCTTCTTCTACTATCCCTACCAGTCTTAGCTGGAGCAATCACAATACTTTTAACTGACCGAAATATTAACACCTCATTTTTTGACCCCGCAGGTGGTGGAGACCCAATCCTCTACCAACATTTATTTATTGACATCTTGAACGCATATTGCGGCCCCGGGTCACTCCCGGGGCCACGCCTGGCTCAGGGTCGTATAG-CTGAACGATCGCCGC-T-------C-GCT--CTC------------GG-G-----C---GGGCG-GC-GC--CTTGGG----AC-GTCGG---AGCCC-G--GCGA----GGT-GTC-TTTT--TT-CGTC----TCGC----GAGAGATG-----GAGAGAGGCGC-CGACA--C-CGACGGCC-CCGTCTCCTCAAATGCA----AC-TT-GTCGG--TTCGCCCTGG-CCCC-CTCTTCT-CTTTTAATCGGG-AGATTGGG--GGGCGCGT-GTGGGGGACAGCCGGACGG----A-TCG-TAAAGTTTGGCTT--------CCTC---TCG-----C---GT---GCG--G-------TTTTGT--------GC-G----------A-TATATACTA-TA---T-AGCCTTCGACCTGAGCTCAGACGAGAGT
2806_sp12 ??????????????????????????????GGCTTACTAGGCACTTCTATAAGATTACTAATTCGAATCGAATTAGGTCAACCAGGAGCTTACCTAGGAAGAGATCAACTATATAATACAATCGTAACTGCTCATGCATTTCTCATAATTTTCTTTTTAGTCATACCAGTATTTATTGGAGGGTTTGGAAACTGACTAATCCCTCTAATATTAGGGGCCCCAGATATGGCCTTTCCACGTATAAACAATATAAGATTTTGGCTGCTCCCACCTGCTCTTATCCTCCTTGTAAGATCCGCTGCGGTAGAAAAAGGTGTGGGAACCGGATGAACCGTGTACCCTCCTCTTTCAGATAATATAGCCCATGCTGGCCCATCTGTTGATTTAGCTATCTTCTCCCTTCATTTAGCAGGAATTTCTTCTATTTTAGGGTCAATTAATTTTATTACTACTGTAGTAAACATACGATGAAAAGGGCTACGTTTAGAACGAGTGCCCCTATTCGTATGAGCAGCAGTAATTACAACTGTTCTTCTTCTACTATCCCTACCAGTCTTAGCTGGAGCAATCACAATACTTTTAACTGACCGAAATATTAACACCTCATTTTTTGACCCCGCAGGTGGTGGAGACCCAATCCTCTACCAACATTTATTTATTGACATCTTGAACGCATATTGCGGCCCCGGGTCACTCCCGGGGCCACGCCTGGCTCAGGGTCGTATAG-CTGAACGATCGCCGC-T-------C-GCT--CTC------------GG-G-----C---GGGCG-GC-GC--CTTGGG----AC-GTCGG---AGCCC-G--GCGA----GGT-GTC-TTTT--TT-CGTC----TCGC----GAGAGATG-----GAGGGAGGTGC-CGACA--C-CGACGGCC-CCGTCTCCTCAAATGCA----AC-TT-GTCGG--TTCGCCCTGG-CCCC-CTCTTCT-CTTTTAATCGGG-AGATTGGG--GGGCGCGT-GTGGGGGACAGCCGGACGG----A-TCG-TAAAGTTTGGCTT--------CCTC---TCG-----C---GT---GCG--G-------TTTTGT--------GC-G----------A-TATACTATA-TA---T-AGCCTTCGACCTGAGCTCAGACGAGAGT
2818_sp12 ???????????????????????????????????????????????????AGATTACTAATTCGAATCGAATTAGGTCAACCAGGAGCTTACCTAGGAAGAGATCAACTATATAATACAATCGTAACTGCTCATGCATTTCTCATAATTTTCTTTTTAGTCATACCAGTATTTATTGGAGGGTTTGGAAACTGACTAATCCCTCTAATATTAGGGGCCCCAGATATGGCCTTTCCACGTATAAACAATATAAGATTTTGGCTGCTCCCACCTGCTCTTATCCTCCTTGTAAGATCCGCTGCGGTAGAAAAAGGTGTTGGAACCGGATGAACCGTGTACCCTCCTCTTTCAGATAATATAGCCCATGCTGGCCCATCTGTTGATTTAGCTATCTTCTCCCTTCATTTAGCAGGAATTTCTTCTATTTTAGGGTCAATTAATTTTATTACTACTGTAGTAAACATACGATGAAAAGGGCTACGTTTAGAACGAGTACCCCTATTCGTATGAGCAGCAGTAATTACAACTGTTCTTCTTCTATTATCCCTACCAGTCTTAGCTGGAGCAATCACAATACTTTTAACTGACCGAAATATTAACACATCATTTTTTGACCCCGCAGGTGGTGGAGACCCAATCCTCTACCAACATTTATTTATTGACATCTTGAACGCATATTGCGGCCCCGGGTCACTCCCGGGGCCACGCCTGGCTCAGGGTCGTATAG-CTGAACGATCGCCGC-T-------C-GCT--CTC------------GG-G-----C---GGGCG-GC-GC--CTTGGG----AC-GTCGG---AGCCC-G--GCGA----GGT-GTC-TTTT--TT-CGTC----TCGC----GAGAGATG-----GAGGGAGGCGC-CGACA--C-CGACGGCC-CCGTCTCCTCAAATGCA----AC-TT-GTCGG--TTCGCCCTGG-CCCC-CTCTTCT-CTCTTAATCGGG-AGATTGGG--GGGCGCGT-GTGGGGGACAGCCGGACGG----A-TCGTTAAAGTTTGGCTT--------CCTC---TCG-----C---GT---GCG--G-------TTTTGT--------G------------------------------------------------------------
2826_sp12 ??????????????????????????????GGCTTACTAGGCACTTCTATAAGATTACTAATTCGAATCGAATTAGGTCAACCAGGAGCTTACCTAGGAAGAGATCAACTATATAATACAATCGTAACTGCTCATGCATTTCTCATAATTTTCTTTTTAGTCATACCAGTATTTATTGGAGGGTTTGGAAACTGACTAATCCCTCTAATATTAGGGGCCCCAGATATGGCCTTTCCACGTATAAACAATATAAGATTTTGGCTGCTCCCACCTGCTCTTATCCTCCTTGTAAGATCCGCTGCGGTAGAAAAAGGTGTGGGAACCGGATGAACCGTGTACCCCCCTCTTTCAGATAATATAGCCCATGCTGGCCCATCTGTTGATTTAGCTATCTTCTCCCTTCATTTAGCAGGAATTTCTTCTATTTTAGGGTCAATTAATTTTATTACTACTGTAGTAAACATACGATGAAAAGGGCTACGTTTAGAACGAGTGCCCCTATTCGTATGAGCAGCAGTAATTACAACTGTTCTTCTTCTACTATCCCTACCAGTCTTAGCTGGAGCAATCACAATACTTTTAACTGACCGAAATATTAACACCTCATTTTTTGACCCCGCAGGTGGTGGAGACCCAATCCTCTACCAACATTTATTTATTGACATCTTGAACGCATATTGCGGCCCCGGGTCACTCCCGGGGCCACGCCTGGCTCAGGGTCGTATAG-CTGAACGATCGCCGC-T-------C-GCT--CTC------------GG-G-----C---GGGCG-GC-GC--CTTGGG----AC-GTCGG---AGCCC-G--GCGA----GGT-GTC-TTTT--TT-CGTC----TCGC----GAGAGATG-----GAGGGAGGTGC-CGACA--C-CGACGGCC-CCGTCTCCTCAAATGCA----AC-TT-GTCGG--TTCGCCCTGG-CCCC-CTCTTCT-CTTTTAATCGGG-AGATTGGG--GGGCGCGT-GTGGGGGACAGCCGGACGG----A-TCG-TAAAGTTTGGCTT--------CCTC---TCG-----C---GT---GCG--G-------TTTTGT--------GC-G----------A-TATACTATA-TA---T-AGCCTTCGACCTGAGCTCAGACGAGAGT
2829_sp12 ??????????????????????????????GGCTTACTAGGCACTTCTATAAGATTACTAATTCGAATCGAATTAGGTCAACCAGGAGCTTACCTAGGAAGAGATCAACTATATAATACAATCGTAACTGCTCATGCATTTCTCATAATTTTCTTTTTAGTCATACCAGTATTTATTGGAGGGTTTGGAAACTGACTAATCCCTCTAATATTAGGGGCCCCAGATATGGCCTTTCCACGTATAAACAATATAAGATTTTGGCTGCTCCCACCTGCTCTTATCCTCCTTGTAAGATCCGCTGCGGTAGAAAAAGGTGTGGGAACCGGATGAACCGTGTACCCCCCTCTTTCAGATAATATAGCCCATGCTGGCCCATCTGTTGATTTAGCTATCTTCTCCCTTCATTTAGCAGGAATTTCTTCTATTTTAGGGTCAATTAATTTTATTACTACTGTAGTAAACATACGATGAAAAGGGCTACGTTTAGAACGAGTGCCCCTATTCGTATGAGCAGCAGTAATTACAACTGTTCTTCTTCTACTATCCCTACCAGTCTTAGCTGGAGCAATCACAATACTTTTAACTGACCGAAATATTAACACCTCATTTTTTGACCCCGCAGGTGGTGGAGACCCAATCCTCTACCAACATTTATTTATTGACATCTTGAACGCATATTGCGGCCCCGGGTCACTCCCGGGGCCACGCCTGGCTCAGGGTCGTATAG-CTGAACGATCGCCGC-T-------C-GCT--CTC------------GG-G-----C---GGGCG-GC-GC--CTTGGG----AC-GTCGG---AGCCC-G--GCGA----GGT-GTC-TTTT--TT-CGTC----TCGC----GAGAGATG-----GAGGGAGGCGC-CGACA--C-CGACGGCC-CCGTCTCCTCAAATGCA----AC-TT-GTCGG--TTCGCCCTGGCCCCC-CTCTTCT-CTCTTAATCGGG-AGATTGGG--GGGCGCGT-GTGGGGGACAGCCGGACGG----A-TCGTTAAAGTTTGGCTT--------CCTC---TCG-----C---GT---GCG--G-------TTTTGT--------GC-G----------A-TATA--CTA-TA---T-AGCCTTCGACCTGAGCTCAGACGAGAGT
1201_sp13 ???????????????CTAGGAGCGTGAGGTGGCTTACTAGGTACTTCTATAAGATTACTAATTCGAATCGAATTAGGTCAACCGGGAGCTTACCTAGGAAGAGATCAACTATATAACACAATCGTAACTGCACATGCATTTCTAATAATTTTCTTTTTAGTCATACCAGTATTTATTGGAGGATTTGGAAATTGACTAATCCCTCTAATGTTAGGGGCCCCAGATATGGCATTTCCTCGAATAAATAATATAAGATTTTGGCTACTCCCTCCTGCCCTTATCCTTCTTGTAAGATCTGCCGCGGTAGAAAAAGGAGTAGGTACGGGGTGAACAGTATACCCCCCTCTTTCAGACAATATGGCCCATGCTGGCCCATCTGTTGATTTAGCTATCTTCTCCCTACATTTGGCTGGAATTTCTTCTATTTTAGGGTCAATCAACTTTATTACTACCGTAATCAACATACGATGGAAAGGATTACGCCTAGAACGAGTCCCACTATTCGTATGAGCAGCAGTAATTACAACTGTTCTTCTTCTATTATCTCTGCCAGTATTAGCTGGAGCAATCACAATACTTTTAACAGACCGAAATATCAACACATCATTCTTTGACCCAGCTGGCGGAGGGGACCCAATCCTCTACCAACACTTATTTATTGACATCTTGAACGCATATTGCGGCCCCGGGTCACTCCCGGGGCCACGCCTGGCTCAGGGTCGTATAG-CTGAACGATCGTCGC-T-------C-GCT--CTCTC------GG--GG-G-----C---GGGCG-GC-GC--CTTGGG----AC-GTCGG---AGCCC-G--GCGA----GGC-GTCGTCTT--TTTTYTC----TCGC--GAGAGGGAGA-----GAGGGCGGCGC-CGACA--C-CGACGGCC-CCGTCTCCTCAAATGCA----AC-TT-GTCGG--TTCGCCCT-GGCCCC-----TCT-CTTTTAATCGGG-AGA----G--GGGCGCGT-G-GGGGGACAGCCGGACGG----A-TCG-TAAAGTTTGGCTT--------CCCC---TCG-----C---GT---GCG--G-------TTTTGT--------GC-G----------A-TATAC---A-TA---T-AGCCTTCGACCTGAGCTCAGACGAGAGT
1205_sp13 ???????????????CTAGGAGCGTGAGGTGGCTTACTAGGTACTTCTATAAGATTACTAATTCGAATCGAATTAGGTCAACCGGGAGCTTACCTAGGAAGAGATCAACTATATAACACAATCGTAACTGCACATGCATTTCTAATAATTTTCTTTTTAGTCATACCAGTATTTATTGGAGGATTTGGAAATTGACTAATCCCTCTAATGTTAGGGGCCCCAGATATGGCATTTCCTCGAATAAATAATATAAGATTTTGGCTACTCCCTCCTGCCCTTATCCTTCTTGTAAGATCTGCCGCGGTAGAAAAAGGAGTAGGTACGGGGTGAACAGTATACCCACCTCTTTCAGACAATATGGCCCATGCTGGCCCATCTGTTGATTTAGCTATCTTCTCCCTACATTTAGCTGGAATTTCTTCTATTTTAGGGTCAATCAACTTTATTACTACCGTAATCAACATACGATGGAAAGGGTTACGCCTAGAACGAGTCCCACTATTCGTATGAGCAGCAGTAATTACAACTGTTCTTCTTCTATTATCTCTGCCAGTATTAGCTGGAGCAATCACAATACTTTTAACAGACCGAAATATCAACACATCATTCTTTGACCCAGCTGGCGGAGGGGACCCAATCCTCTACCAACACTTATTTATTGACATCTTGAACGCATATTGCGGCCCCGGGTCACTCCCGGGGCCACGCCTGGCTCAGGGTCGTATAG-CTGAACGATCGTCGC-T-------C-GCT--CTCTC------GG--GG-G-----C---GGGCG-GC-GC--CTTGGG----AC-GTCGG---AGCCC-G--GCGA----GGC-GTCGTCTT--TTTTCTC----TCGC--GAGAGGGAGA-----GAGGGCGGCGC-CGACA--C-CGACGGCC-CCGTCTCCTCAAATGCA----AC-TT-GTCGG--TTCGCCCTAGGCCCC-----TCT-CTTTTAATCGGG-AGA----G--GGGCGCGT-G-GGGGGACAGCCGGACGG----A-TCG-TAAAGTTTGGCTT--------CCCC---TCG-----C---GT---GCG--G-------TTTTGT--------GC-G----------A-TATACT-TA-TA---T-AGCCTTCGACCTGAGCTCAGACGAGAGT
1923_sp13 ACCTTATACTTCATTCTAGGAGCGTGAGGTGGCTTACTAGGTACTTCTATAAGATTACTAATTCGAATCGAATTAGGTCAACCGGGAGCTTACCTAGGAAGAGATCAACTATATAACACAATCGTAACTGCACATGCATTTCTAATAATTTTCTTTTTAGTCATACCAGTATTTATTGGAGGATTTGGAAATTGACTAATCCCTCTAATGTTAGGGGCCCCAGATATGGCATTTCCTCGAATAAATAATATAAGATTTTGGCTACTCCCTCCTGCCCTTATCCTTCTTGTAAGATCTGCCGCGGTAGAAAAAGGAGTGGGTACGGGGTGAACAGTATACCCACCTCTTTCAGACAATATGGCCCATGCTGGCCCATCTGTTGATTTAGCTATCTTCTCCCTACATTTAGCTGGAATTTCTTCTATTTTAGGGTCAATCAACTTTATTACTACCGTAATCAACATACGATGGAAAGGGTTACGCCTAGAACGAGTCCCACTATTCGTATGAGCAGCAGTAATTACAACTGTTCTTCTTCTATTATCTCTGCCAGTATTAGCTGGAGCAATCACAATACTTTTAACAGACCGAAATATCAACACATCATTCTTTGACCCAGCTGGCGGAGGGGATCCAATCCTCTACCAACACTTATTTATTGACATCTTGAACGCATATTGCGGCCCCGGGTCACTCCCGGGGCCACGCCTGGCTCAGGGTCGTATAG-CTGAACGATCGTCGC-T-------C-GCT--CTCTC------GG--GG-G-----C---GGGCG-GC-GC--CTTGGG----AC-GTCGG---AGCCC-G--GCGA----GGC-GTCGTCTT--TTTTCTC----TCGC--GAGAGGGAGA-----GAGGGCGGCGC-CGACA--C-CGACGGCC-CCGTCTCCTCAAATGCA----AC-TT-GTCGG--TTCGCCCT-GGCCCC-----TCT-CTTTTAATCGGG-AGA----G--GGGCGCGT-G-GGGGGACAGCCGGACGG----A-TCG-TAAAGTTTGGCTT--------CCCC---TCG-----C---GT---GCG--G-------TTTTGT--------GC-G----------A-TATA---CA-TA---T-AGCCTTCGACCTGAGCTCAGACGAGAGT
1956_sp13 ???????????????????????????????????????GGTACTTCTATAAGATTACTAATTCGAATCGAATTAGGTCAACCGGGAGCTTACCTAGGAAGAGATCAACTATATAACACAATCGTAACTGCACATGCATTTCTAATAATTTTCTTTTTAGTCATACCAGTATTTATTGGAGGATTTGGAAATTGACTAATCCCTCTAATGTTAGGGGCCCCAGATATGGCATTTCCTCGAATAAATAATATAAGATTTTGGCTACTCCCTCCTGCCCTTATCCTTCTTGTAAGATCTGCCGCGGTAGAAAAAGGAGTAGGTACGGGGTGAACAGTATACCCACCTCTTTCAGACAATATGGCCCATGCTGGCCCATCTGTTGATTTAGCTATCTTCTCCCTACATTTAGCTGGAATTTCTTCTATTTTAGGGTCAATCAACTTTATTACTACCGTAATCAACATACGATGGAAAGGGTTACGCCTAGAACGAGTCCCACTATTCGTATGAGCAGCAGTAATTACAACTGTTCTTCTTCTATTATCTCTGCCAGTATTAGCTGGAGCAATCACAATACTTTTAACAGACCGAAATATCAACACATCATTCTTTGACCCAGCTGGCGGAGGGGACCCAATCCTCTACCAACACTTATTTATTGACATCTTGAACGCATATTGCGGCCCCGGGTCACTCCCGGGGCCACGCCTGGCTCAGGGTCGTATAG-CTGAACGATCGTCGC-T-------C-GCT--CTCTC------GG--GG-G-----C---GGGCG-GC-GC--CTTGGG----AC-GTCGG---AGCCC-G--GCGA----GGC-GTCGTCTT--TTTTCTC----TCGC--GAGAGGGAGA-----GAGGGCGGCGC-CGACA--C-CGACGGCC-CCGTCTCCTCAAATGCA----AC-TT-GTCGG--TTCGCCAT-GGCCCC-----TCT-CTTTTAATCGGG-AGA----G--GGGCGCGT-G-GGGGGACAGCCGGACGG----A-TCG-TAAAGTTTGGCTT--------CCCC---TCG-----C---GT---GCG--G-------TTTTGT--------GC-G----------A-TATACT-TA-TA---T-AGCCTTCGACCTGAGCTCAGACGAGAGT
1959_sp13 ACCTTATACTTCATTCTAGGAGCGTGAGGTGGCTTACTAGGTACTTCTATAAGATTACTAATTCGAATCGAATTAGGTCAACCGGGAGCTTACCTAGGAAGAGATCAACTATATAACACAATCGTAACTGCACATGCATTTCTAATAATTTTCTTTTTAGTCATACCAGTATTTATTGGAGGATTTGGAAATTGACTAATCCCTCTAATGTTAGGGGCCCCAGATATGGCATTTCCTCGAATAAATAATATAAGATTTTGGCTACTCCCTCCTGCCCTTATCCTTCTTGTAAGATCTGCCGCGGTAGAAAAAGGAGTAGGTACGGGGTGAACAGTATACCCCCCTCTTTCAGACAATATGGCCCATGCTGGCCCATCTGTTGATTTAGCTATCTTCTCCCTACATTTAGCTGGAATTTCTTCTATTTTAGGGTCAATCAACTTTATTACTACCGTAATCAACATACGATGGAAAGGATTACGCCTAGAACGAGTCCCACTATTCGTATGAGCAGCAGTAATTACAACTGTTCTTCTTCTATTATCTCTGCCAGTATTAGCTGGAGCAATCACAATACTTTTAACAGACCGAAATATCAACACATCATTCT???????????????????????????????????????????????ATTGACATCTTGAACGCATATTGCGGCCCCGGGTCACTCCCGGGGCCACGCCTGGCTCAGGGTCGTATAG-CTGAACGATCGTCGC-T-------C-GCT--CTCTC------GG--GG-G-----C---GGGCG-GC-GC--CTTGGG----AC-GTCGG---AGCCC-G--GCGA----GGC-GTCGTCTT--TTTTCTC----TCGC--GAGAGGGAGA-----GAGGGCGGCGC-CGACA--C-CGACGGCC-CCGTCTCCTCAAATGCA----AC-TT-GTCGG--TTCGCCCT-GGCCCC-----TCT-CTTTTAATCGGG-AGA----G--GGGCGCGT-G-GGGGGACAGCCGGACGG----A-TCG-TAAAGTTTGGCTT--------CCCC---TCG-----C---GT---GCG--G-------TTTTGT--------GC-G----------A-TATA---CA-TA---T-AGCCTTCGACCTGAGCTCAGACGAGAGT
1960_sp13 ????????????????????????????????????CTAGGTACTTCTATAAGATTACTAATTCGAATCGAATTAGGTCAACCGGGAGCTTACCTAGGAAGAGATCAACTATATAACACAATCGTAACTGCACATGCATTTCTAATAATTTTCTTTTTAGTCATACCAGTATTTATTGGAGGATTTGGAAATTGACTAATCCCTCTAATGTTAGGGGCCCCAGATATGGCATTTCCTCGAATAAATAATATAAGATTTTGGCTACTCCCTCCTGCCCTTATCCTTCTTGTAAGATCTGCCGCGGTAGAAAAAGGAGTAGGTACGGGGTGAACAGTATACCCACCTCTTTCAGACAATATGGCCCATGCTGGCCCATCTGTTGATTTAGCTATCTTCTCCCTACATTTAGCTGGAATTTCTTCTATTTTAGGGTCAATCAACTTTATTACTACCGTAATCAACATACGATGGAAAGGGTTACGCCTAGAACGAGTCCCACTATTCGTATGAGCAGCAGTAATTACAACTGTTCTTCTTCTATTATCTCTGCCAGTATTAGCTGGAGCAATCACAATACTTTTAACAGACCGAAATATCAACACATCATTCTTTGACCCAGCTGGCGGAGGGGACCCAATCCTCTACCAACACTTATTTATTGACATCTTGAACGCATATTGCGGCCCCGGGTCACTCCCGGGGCCACGCCTGGCTCAGGGTCGTATAG-CTGAACGATCGTCGC-T-------C-GCT--CTCTC------GG--GG-G-----C---GGGCG-GC-GC--CTTGGG----AC-GTCGG---AGCCC-G--GCGA----GGC-GTCGTCTT--TTTTCTC----TCGC--GAGAGGGAGA-----GAGGGCGGCGC-CGACA--C-CGACGGCC-CCGTCTCCTCAAATGCA----AC-TT-GTCGG--TTCGCCCT-GGCCCC-----TCT-CTTTTAATCGGG-AGA----G--GGGCGCGT-G-GGGGGACAGCCGGACGG----A-TCG-TAAAGTTTGGCTT--------CCCC---TCG-----C---GT---GCG--G-------TTTTGT--------GC-G----------A-TATA---CA-TA---T-AGCCTTCGACCTGAGCTCAGACGAGAGT
2183_sp13 ACCTTATACTTCATTCTAGGAGCGTGAGGTGGCTTACTAGGCACTTCTATAAGATTACTAATTCGAATCGAATTAGGTCAACCGGGAGCTTACCTAGGAAGAGATCAACTATATAACACAATCGTAACTGCACATGCATTTCTAATAATTTTCTTTTTAGTCATACCAGTATTTATTGGAGGATTTGGAAATTGACTAATCCCTCTAATGTTAGGGGCCCCAGATATGGCATTTCCTCGAATAAATAATATAAGATTTTGGCTACTTCCTCCTGCCCTTATCCTTCTTGTAAGATCTGCCGCGGTAGAAAAAGGAGTAGGTACGGGGTGAACAGTATACCCACCTCTTTCAGACAATATGGCTCATGCTGGCCCATCTGTTGATTTAGCTATCTTCTCCCTACATTTAGCTGGAATTTCTTCTATTTTAGGGTCAATCAACTTTATTACTACCGTAATCAACATACGATGGAAAGGGTTACGCCTAGAACGAGTCCCACTATTCGTATGAGCAGCAGTAATTACAACTGTTCTTCTTCTATTATCTCTGCCAGTATTAGCTGGAGCAATCACAATACTTTTAACAGACCGAAATATCAACACATCATTCTTTGACCCAGCTGGCGGAGGGGATCCAATCCTCTACCAACACTTATTTATTGACATCTTGAACGCATATTGCGGCCCCGGGTCACTCCCGGGGCCACGCCTGGCTCAGGGTCGTATAG-CTGAACGATCGTCGC-T-------C-GCT--CTCTC------GG--GG-G-----C---GGGCG-GC-GC--CTTGGG----AC-GTCGG---AGCCC-G--GCGA----GGC-GTCGTCTT--TTTTCTC----TCGC--GAGAGGGAGA-----GAGGGCGGCGC-CGACA--C-CGACGGCC-CCGTCTCCTCAAATGCA----AC-TT-GTCGG--TTCGCCCT-GGCCCC-----TCT-CTTTTAATCGGG-AGA----G--GGGCGCGT-G-GGGGGACAGCCGGACGG----A-TCG-TAAAGTTTGGCTT--------CCCC---TCG-----C---GT---GCG--G-------TTTTGT--------GC-G----------A-TATACT-TA-TA---T-AGCCTTCGACCTGAGCTCAGACGAGAGT
2184_sp13 ACCTTATACTTCATTCTAGGAGCGTGAGGTGGCTTACTAGGTACTTCTATAAGATTACTAATTCGAATCGAATTAGGTCAACCGGGAGCTTACCTAGGAAGAGATCAACTATATAACACAATCGTAACTGCACATGCATTTCTAATAATTTTCTTTTTAGTCATACCAGTATTTATTGGAGGATTTGGAAATTGACTAATCCCTCTAATGTTAGGGGCCCCAGATATGGCATTTCCTCGAATAAATAATATAAGATTTTGGCTACTCCCTCCTGCCCTTATCCTTCTTGTAAGATCTGCCGCGGTAGAAAAAGGAGTAGGTACGGGGTGAACAGTATACCCACCTCTTTCAGACAATATGGCCCATGCTGGCCCATCTGTTGATTTAGCTATCTTCTCCCTACATTTAGCTGGAATTTCTTCTATTTTAGGGTCAATCAACTTTATTACTACCGTAATCAACATACGATGGAAAGGGTTACGCCTAGAACGAGTCCCACTATTCGTATGAGCAGCAGTAATTACAACTGTTCTTCTTCTATTATCTCTGCCAGTATTAGCTGGAGCAATCACAATACTTTTAACAGACCGAAATATCAACACATCATTCTTTGACCCAGCTGGCGGAGGGGATCCAATCCTCTACCAACACTTATTTATTGACATCTTGAACGCATATTGCGGCCCCGGGTCACTCCCGGGGCCACGCCTGGCTCAGGGTCGTATAG-CTGAACGATCGTCGC-T-------C-GCT--CTCTC------GG--GG-G-----C---GGGCG-GC-GC--CTTGGG----AC-GTCGG---AGCCC-G--GCGA----GGC-GTCGTCTT--TTTTCTC----TCGC--GAGAGGGAGA-----GAGGGCGGCGC-CGACA--C-CGACGGCC-CCGTCTCCTCAAATGCA----AC-TT-GTCGG--TTCGCCCT-GGCCCC-----TCT-CTTTTAATCGGG-AGA----G--GGGCGCGT-G-GGGGGACAGCCGGACGG----A-TCG-TAAAGTTTGGCTT--------CCCC---TCG-----C---GT---GCG--G-------TTTTGT--------GC-G----------A-TATA---CA-TA---T-AGCCTTCGACCTGAGCTCAGACGAGAGT
2215_sp13 ACCTTATACTTCATTCTAGGAGCGTGAGGTGGCTTACTAGGTACTTCTATAAGATTACTAATTCGAATCGAATTAGGTCAACCGGGAGCTTACCTAGGAAGAGATCAACTATATAACACAATCGTAACTGCACATGCATTTCTAATAATTTTCTTTTTAGTCATACCAGTATTTATTGGAGGATTTGGAAATTGACTAATCCCTCTAATGTTAGGGGCCCCAGATATGGCATTTCCTCGAATAAATAATATAAGATTTTGGCTACTCCCTCCTGCCCTTATCCTTCTTGTAAGATCTGCCGCGGTAGAAAAAGGAGTAGGTACGGGGTGAACAGTATACCCACCTCTTTCAGACAATATGGCCCATGCTGGACCATCTGTTGATTTAGCTATCTTCTCCCTACATTTAGCTGGAATTTCTTCTATTTTAGGGTCAATCAACTTTATTACTACCGTAATCAACATACGATGGAAAGGGTTACGCCTAGAACGAGTCCCACTATTCGTATGAGCAGCAGTAATTACAACTGTTCTTCTTCTATTATCTCTGCCAGTATTAGCTGGAGCAATCACAATACTTTTAACAGACCGAAATATCAACACATCATTCTTTGACCCAGCTGGCGGAGGGGATCCAATCCTCTACCAACACTTATTTATTGACATCTTGAACGCATATTGCGGCCCCGGGTCACTCCCGGGGCCACGCCTGGCTCAGGGTCGTATAG-CTGAACGATCGTCGC-T-------C-GCT--CTCTC------GG--GG-G-----C---GGGCG-GC-GC--CTTGGG----AC-GTCGG---AGCCC-G--GCGA----GGC-GTCGTCTT--TTTTCTC----TCGC--GAGAGGGAGA-----GAGGGCGGCGC-CGACA--C-CGACGGCC-CCGTCTCCTCAAATGCA----AC-TT-GTCGG--TTCGCCCT-GGCCCC-----TCT-CTTTTAATCGGG-AGA----G--GGGCGCGT-G-GGGGGACAGCCGGACGG----A-TCG-TAAAGTTTGGCTT--------CCCC---TCG-----C---GT---GCG--G-------TTTTGT--------GC-G----------A-TATA-----------------------------------------
2317_sp13 ?????????????????????????????????????????????????????????CTAATTCGAATCGAATTAGGTCAACCGGGAGCTTACCTAGGAAGAGATCAACTATATAACACAATCGTAACTGCACATGCATTTCTAATAATTTTCTTTTTAGTCATACCAGTATTTATTGGAGGATTTGGAAATTGACTAATCCCTCTAATGTTAGGGGCCCCAGATATGGCATTTCCTCGAATAAATAATATAAGATTTTGGCTACTCCCTCCTGCCCTTATCCTTCTTGTAAGATCTGCCGCGGTAGAAAAAGGAGTAGGTACGGGGTGAACAGTATACCCACCTCTTTCAGACAATATGGCCCATGCTGGCCCATCTGTTGATTTAGCTATCTTCTCCCTACATTTAGCTGGAATTTCTTCTATTTTAGGGTCAATCAACTTTATTACTACCGTAATCAACATACGATGGAAAGGGTTACGCCTAGAACGAGTCCCACTATTCGTATGAGCAGCAGTAATTACAACTGTTCTTCTTCTATTATCTCTGCCAGTATTAGCTGGAGCAATCACAATACTTTTAACAGACCGAAATATCAACACATCATTCTTTGACCCAGCTGGCGGAGGGGATCCAATCCTCTACCAACACTTATTTATTGACATCTTGAACGCATATTGCGGCCCCGGGTCACTCCCGGGGCCACGCCTGGCTCAGGGTCGTATAG-CTGAACGATCGTCGC-T-------C-GCT--CTCTC------GG--GG-G-----C---GGGCG-GC-GC--CTTGGG----AC-GTCGG---AGCCC-G--GCGA----GGC-GTCGTCTT--TTTTCTC----TCGC--GAGAGGGAGA-----GAGGGCGGCGC-CGACA--C-CGACGGCC-CCGTCTCCTCAAATGCA----AC-TT-GTCGG--TTCGCCCT-GGCCCC-----TCT-CTTTTAATCGGG-AGA----G--GGGCGCGT-G-GGGGGACAGCCGGACGG----A-TCG-TAAAGTTTGGCTT--------CCCC---TCG-----C---GT---GCG--G-------TTTTGT--------GC-G----------A-TATACT-TA-TA---T-AGCCTTCGACCTGAGCTCAGACGAGAGT
2337_sp13 ??????????????????????????????GGCTTACTAGGTACTTCTATAAGATTACTAATTCGAATCGAATTAGGTCAACCGGGAGCTTACCTAGGAAGAGATCAACTATATAACACAATCGTAACTGCACATGCATTTCTAATAATTTTCTTTTTAGTCATACCAGTATTTATTGGAGGATTTGGAAATTGACTAATCCCTCTAATGTTAGGGGCCCCAGATATGGCATTTCCTCGAATAAATAATATAAGATTTTGGCTACTTCCTCCTGCCCTTATCCTTCTTGTAAGATCTGCCGCAGTAGAAAAAGGAGTAGGTACGGGGTGAACAGTATACCCACCTCTTTCAGACAATATGGCCCATGCTGGCCCATCTGTTGATTTAGCTATCTTCTCCCTACATTTAGCTGGAATTTCTTCTATTTTAGGGTCAATCAACTTTATTACTACCGTAATTAACATACGATGAAAAGGGTTACGCCTAGAACGAGTCCCACTATTCGTATGAGCAGCAGTAATTACAACTGTTCTTCTTCTATTATCTCTGCCAGTATTAGCTGGAGCAATCACAATACTTTTAACAGACCGAAATATCAACACATCATTCTTTGACCCAGCTGGCGGAGGGGATCCAATCCTCTACCAACACTTATTTATTGACATCTTGAACGCATATTGCGGCCCCGGGTCACTCCCGGGGCCACGCCTGGCTCAGGGTCGTATAG-CTGAACGATCGTCGC-T-------C-GCT--CTCTC------GG--GG-G-----C---GGGCG-GC-GC--CTTGGG----AC-GTCGG---AGCCC-G--GCGA----GGC-GTCGTCTT--TTTTCTC----TCGC--GAGAGGGAGA-----GAGGGCGGCGC-CGACA--C-CGACGGCC-CCGTCTCCTCAAATGCA----AC-TT-GTCGG--TTCGCCCT-GGCCCC-----TCT-CTTTTAATCGGG-AGA----G--GGGCGCGT-G-GGGGGACAGCCGGACGG----A-TCG-TAAAGTTTGGCTT--------CCCC---TCG-----C---GT---GCG--G-------TTTTGT--------GC-G----------A-TATACT-TA-TA---T-AGCCTTCGACCTGAGCTCAGACGAGAGT
2458_sp13 ??????????????????????????????GGCTTACTAGGTACTTCTATAAGATTACTAATTCGAATCGAATTAGGTCAACCGGGAGCTTACCTAGGAAGAGATCAACTATATAACACAATCGTAACTGCACATGCATTTCTAATAATTTTCTTTTTAGTCATACCAGTATTTATTGGAGGATTTGGAAATTGACTAATCCCTCTAATGTTAGGGGCCCCAGATATGGCATTTCCTCGAATAAATAATATAAGATTTTGGCTACTCCCTCCTGCCCTTATCCTTCTTGTAAGATCTGCTGCGGTAGAAAAAGGAGTAGGTACGGGGTGAACAGTATACCCACCTCTTTCAGACAATATGGCCCATGCTGGCCCATCTGTTGATTTAGCTATCTTCTCCCTACATTTAGCTGGAATTTCTTCTATTTTAGGGTCAATCAACTTTATTACTACCGTAATCAACATACGATGAAAAGGGTTACGCCTAGAACGAGTCCCACTATTCGTATGAGCAGCAGTAATTACAACTGTTCTTCTTCTATTATCTCTGCCAGTATTAGCTGGAGCAATCACAATACTTTTAACAGACCGAAATATCAACACATCATTCTTTGACCCAGCTGGCGGAGGGGACCCAATCCTCTACCAACACTTATTTATTGACATCTTGAACGCATATTGCGGCCCCGGGTCACTCCCGGGGCCACGCCTGGCTCAGGGTCGTATAG-CTGAACGATCGTCGC-T-------C-GCT--CTCTC------GG--GG-G-----C---GGGCG-GC-GC--CTTGGG----AC-GTCGG---AGCCC-G--GCGA----GGC-GTCGTCTT--TTTTCTC----TCGC--GAGAGGGAGA-----GAGGGCGGCGC-CGACA--C-CGACGGCC-CCGTCTCCTCAAATGCA----AC-TT-GTCGG--TTCGCCCT-GGCCCC-----TCT-CTTTTAATCGGG-AGA----G--GGGCGCGT-G-GGGGGACAGCCGGACGG----A-TCG-TAAAGTTTGGCTT--------CCCC---TCG-----C---GT---GCG--G-------TTTTGT--------GC-G----------A-TATACT-TA-TA---T-AGCCTTCGACCTGAGCTCAGACGAGAGT
2475_sp13 ACCTTATACTTCATTCTAGGAGCGTGAGGTGGCTTACTAGGTACTTCTATAAGATTACTAATTCGAATCGAATTAGGTCAACCGGGAGCTTACCTAGGAAGAGATCAACTATATAACACAATCGTAACTGCACATGCATTTCTAATAATTTTCTTTTTAGTCATACCAGTATTTATTGGAGGATTTGGAAATTGACTAATCCCTCTAATGTTAGGGGCTCCAGATATGGCATTTCCTCGAATAAATAATATAAGATTTTGGCTACTCCCTCCTGCCCTTATCCTTCTTGTAAGATCTGCCGCGGTAGAAAAAGGAGTAGGTACGGGGTGAACAGTATACCCACCTCTTTCAGACAATATGGCCCATGCTGGCCCATCTGTTGATTTAGCTATCTTCTCCCTACATTTAGCTGGAATTTCTTCTATTTTAGGGTCAATCAACTTTATTACTACCGTAATCAACATACGATGGAAAGGGTTACGCCTAGAACGAGTCCCACTATTCGTATGAGCAGCAGTAATTACAACTGTTCTTCTTCTATTATCTCTGCCAGTATTAGCTGGAGCAATCACAATACTTTTAACAGACCGAAATATCAACACATCATTCTTTGACCCAGCTGGCGGAGGGGACCCAATCCTCTACCAACACTTATTTATTGACATCTTGAACGCATATTGCGGCCCCGGGTCACTCCCGGGGCCACGCCTGGCTCAGGGTCGTATAG-CTGAACGATCGTCGC-T-------C-GCT--CTCTC------GG--GG-G-----C---GGGCG-GC-GC--CTTGGG----AC-GTCGG---AGCCC-G--GCGA----GGC-GTCGTCTT--TTTTCTC----TCGC--GAGAGGGAGA-----GAGGGCGGCGC-CGACA--C-CGACGGCC-CCGTCTCCTCAAATGCA----AC-TT-GTCGG--TTCGCCCT-GGCCCC-----TCT-CTTTTAATCGGG-AGA----G--GGGCGCGT-G-GGGGGACAGCCGGACGG----A-TCG-TAAAGTTTGGCTT--------CCCC---TCG-----C---GT---GCG--G-------TTTTGT--------GC-G----------A-TATAC--CA-TA---T-AGCCTTCGACCTGAGCTCAGACGAGAGT
2776_sp13 ???????????????????????????GGTGGCTTACTAGGTACTTCTATAAGATTACTAATTCGAATCGAATTAGGTCAACCGGGAGCTTACCTAGGAAGAGATCAACTATATAACACAATCGTAACTGCACATGCATTTCTAATAATTTTCTTTTTAGTCATACCAGTATTTATTGGAGGATTTGGAAATTGACTAATCCCTCTAATGTTAGGGGCCCCAGATATGGCATTTCCTCGAATAAATAATATAAGATTTTGGCTACTCCCTCCTGCCCTTATCCTTCTTGTAAGATCTGCCGCGGTAGAAAAAGGAGTAGGTACGGGGTGAACAGTATACCCCCCTCTTTCAGACAATATGGCCCATGCTGGCCCATCTGTTGATTTAGCTATCTTCTCCCTACATTTAGCTGGAATTTCTTCTATTTTAGGGTCAATCAACTTTATTACTACCGTAATCAACATACGATGGAAAGGATTACGCCTAGAACGAGTCCCACTATTCGTATGAGCAGCAGTAATTACAACTGTTCTTCTTCTATTATCTCTGCCAGTATTAGCTGGAGCAATCACAATACTTTTAACAGACCGAAATATCAACACATCATTCTTTGACCCAGCTGGCGGAGGGGACCCAATCCTCTACCAACACTTATTTATTGACATCTTGAACGCATATTGCGGCCCCGGGTCACTCCCGGGGCCACGCCTGGCTCAGGGTCGTATAG-CTGAACGATCGTCGC-T-------C-GCT--CTCTC------GG--GG-G-----C---GGGCG-GC-GC--CTTGGG----AC-GTCGG---AGCCC-G--GCGA----GGC-GTCGTCTT--TTTTCTC----TCGC--GAGAGGGAGA-----GAGGGCGGCGC-CGACA--C-CGACGGCC-CCGTCTCCTCAAATGCA----AC-TT-GTCGG--TTCGCCCT-GGCCCC-----TCT-CTTTTAATCGGG-AGA----G--GGGCGCGT-G-GGGGGACAGCCGGACGG----A-TCG-TAAAGTTTGGCTT--------CCCC---TCG-----C---GT---GCG--G-------TTTTGT--------GC-G----------A-TATA---CA-TA---T-AGCCTTCGACCTGAGCTCAGACGAGAGT
2813_sp13 ???????????????????????????GGTGGCTTACTAGGTACTTCTATAAGATTACTAATTCGAATCGAATTAGGTCAACCGGGAGCTTACCTAGGAAGAGATCAACTATATAACACAATCGTAACTGCACATGCATTTCTAATAATTTTCTTTTTAGTCATACCAGTATTTATTGGAGGATTTGGAAATTGACTAATCCCTCTAATGTTAGGGGCCCCAGATATGGCATTTCCTCGAATAAATAATATAAGATTTTGGCTACTCCCTCCTGCCCTTATCCTTCTTGTAAGATCTGCCGCGGTAGAAAAAGGAGTAGGTACGGGGTGAACAGTATACCCACCTCTTTCAGACAATATGGCCCATGCTGGCCCATCTGTTGATTTAGCTATCTTCTCCCTACATTTAGCTGGAATTTCTTCTATTTTAGGGTCAATCAACTTTATTACTACCGTAATCAACATACGATGGAAAGGGTTACGCCTAGAACGAGTCCCACTATTCGTATGAGCAGCAGTAATTACAACTGTTCTTCTTCTATTATCTCTGCCAGTATTAGCTGGAGCAATCACAATACTTTTAACAGACCGAAATATCAACACATCATTCTTTGACCCAGCTGGCGGAGGGGATCCAATCCTCTACCAACACTTATTTATTGACATCTTGAACGCATATTGCGGCCCCGGGTCACTCCCGGGGCCACGCCTGGCTCAGGGTCGTATAG-CTGAACGATCGTCGC-T-------C-GCT--CTCTC------GG--GG-G-----C---GGGCG-GC-GC--CTTGGG----AC-GTCGG---AGCCC-G--GCGA----GGC-GTCGTCTT--TTTTCTC----TCGC--GAGAGGGAGA-----GAGGGCGGCGC-CGACA--C-CGACGGCC-CCGTCTCCTCAAATGCA----AC-TT-GTCGG--TTCGCCCT-GGCCCC-----TCT-CTTTTAATCGGG-AGA----G--GGGCGCGT-G-GGGGGACAGCCGGACGG----A-TCG-TAAAGTTTGGCTT--------CCCC---TCG-----C---GT---GCG--G-------TTTTGT--------GC-G----------A-TATACT-TA-TA---T-AGCCTTCGACCTGAGCTCAGACGAGAGT
2921_sp13 ???????????????CTAGGAGCGTGAGGTGGCTTACTAGGTACTTCTATAAGATTACTAATTCGAATCGAATTAGGTCAACCGGGAGCTTACCTAGGAAGAGATCAACTATATAACACAATCGTAACTGCACATGCATTTCTAATAATTTTCTTTTTAGTCATACCAGTATTTATTGGAGGATTTGGAAATTGACTAATCCCTCTAATGTTAGGGGCCCCAGATATAGCATTTCCTCGAATAAATAATATAAGATTTTGGCTACTCCCTCCTGCCCTTATCCTTCTTGTAAGATCTGCCGCGGTAGAAAAAGGAGTAGGTACGGGGTGAACAGTATACCCCCCTCTTTCAGACAATATGGCCCATGCTGGCCCATCTGTTGATTTAGCTATCTTCTCCCTACATTTGGCTGGAATTTCTTCTATTTTAGGGTCAATCAACTTTATTACTACCGTAATCAACATACGATGGAAAGGGCTACGCCTAGAACGAGTCCCACTATTTGTATGAGCGGCAGTAATTACAACTGTTCTTCTTCTATTATCTCTGCCAGTGTTAGCTGGAGCAATCACAATACTTTTAACAGACCGAAATATCAACACATCATTCTTTGACCCAGCTGGCGGAGGGGACCCAATCCTCTACCAACACTTATTTATTGACATCTTGAACGCATATTGCGGCCCCGGGTCACTCCCGGGGCCACGCCTGGCTCAGGGTCGTATAG-CTGAACGATCGTCGC-T-------C-GCT--CTCTC------GG--GG-G-----C---GGGCG-GC-GC--CTTGGG----AC-GTCGG---AGCCC-G--GCGA----GGC-GTCGTCTT--TTTTCTC----TCGC--GAGAGGGAGA-----GAGGGCGGCGC-CGACA--C-CGACGGCC-CCGTCTCCTCAAATGCA----AC-TT-GTCGG--TTCGCCCT-GGCCCC-----TCT-CTTTTAATCGGG-AGA----G--GGGCGCGT-G-GGGGGACAGCCGGACGG----A-TCG-TAAAGTTTGGCTT--------CCCC---TCG-----C---GT---GCG--G-------TTTTGT--------GC-G----------A-TATACT-TA-TA---T-AGCCTTCGACCTGAGCTCAGACGAGAGT
2035_sp13 ACCTTATACTTCATTCTAGGAGCGTGAGGTGGCTTACTAGGTACTTCTATAAGATTACTAATTCGAATCGAATTAGGTCAACCGGGAGCTTACCTAGGAAGAGATCAACTATATAACACAATCGTAACTGCACATGCATTTCTAATAATTTTCTTTTTAGTCATACCAGTATTTATTGGAGGATTTGGAAATTGACTAATCCCTCTAATGTTAGGGGCCCCAGATATGGCATTTCCTCGAATAAATAATATAAGATTTTGGCTACTCCCTCCTGCCCTTATCCTTCTTGTAAGATCTGCCGCGGTAGAAAAAGGAGTAGGTACGGGGTGAACAGTATACCCACCTCTTTCAGACAATATGGCCCATGCTGGCCCATCTGTTGATTTAGCTATCTTCTCCCTACATTTAGCTGGAATTTCTTCTATTTTAGGGTCAATCAACTTTATTACTACCGTAATCAACATACGATGGAAAGGGTTACGCCTAGAACGAGTCCCACTATTCGTATGAGCAGCAGTAATTACAACTGTTCTTCTTCTATTATCTCTGCCAGTATTAGCTGGAGCAATCACAATACTTTTAACAGACCGAAATATCAACACATCATTCTTTGACCCAGCTGGCGGAGGGGATCCAATCCTCTACCAACACTTA???ATTGACATCTTGAACGCATATTGCGGCCCCGGGTCACTCCCGGGGCCACGCCTGGCTCAGGGTCGTATAG-CTGAACGATCGTCGC-T-------C-GCT--CTCTC------GG--GG-G-----C---GGGCG-GC-GC--CTTGGG----AC-GTCGG---AGCCC-G--GCGA----GGC-GTYGTCTT--TTTTCTC----TCGC--GAGAGGGAGA-----GAGGGCGGCGC-CGACA--C-CGACGGCC-CCGTCTCCTCAAATGCA----AC-TT-GTCGG--TTCGCCCT-GGCCCC-----TCT-CTTTTAATCGGG-AGA----G--GGGCGCGT-G-GGGGGACAGCCGGACGG----A-TCG-TAAAGTTTGGCTT--------CCCC---TCG-----C---GT---GCG--G-------TTTTGT--------GC-G----------A-TATACT-TA-TA---T-AGCCTTCGACCTGAGCTCAGACGAGAGT
2038_sp13 ACCTTATACTTCATTCTAGGAGCGTGAGGTGGCTTACTAGGTACTTCTATAAGATTACTAATTCGAATCGAATTAGGTCAACCGGGAGCTTACCTAGGAAGAGATCAACTATATAACACAATCGTAACTGCACATGCATTTCTAATAATTTTCTTTTTAGTCATACCAGTATTTATTGGAGGATTTGGAAATTGACTAATCCCTCTAATGTTAGGGGCCCCAGATATGGCATTTCCTCGAATAAATAATATAAGATTTTGGCTACTCCCTCCTGCCCTTATCCTTCTTGTAAGATCTGCCGCGGTAGAAAAAGGAGTAGGTACGGGGTGAACAGTGTACCCCCCTCTTTCAGACAATATGGCCCATGCTGGCCCATCTGTTGATTTAGCTATCTTCTCCCTACATTTAGCTGGAATTTCTTCTATTTTAGGGTCAATCAACTTTATTACTACCGTAATCAACATACGATGGAAAGGATTACGCCTAGAACGAGTCCCACTATTCGTATGAGCAGCAGTAATTACAACTGTTCTTCTTCTATTGTCTCTGCCAGTATTAGCTGGAGCAATCACAATACTTTTAACAGACCGAAATATCAACACATCATTCTTTGACCCAGCTGGCGGAGGGGACCCAATCCTCTACCAACACTTATTTATTGACATCTTGAACGCATATTGCGGCCCCGGGTCACTCCCGGGGCCACGCCTGGCTCAGGGTCGTATAG-CTGAACGATCGTCGC-T-------C-GCT--CTCTC------GG--GG-G-----C---GGGCG-GC-GC--CTTGGG----AC-GTCGG---AGCCC-G--GCGA----GGC-GTCGTCTT--TTTTCTC----TCGC--GAGAGGGAGA-----GAGGGCGGCGC-CGACA--C-CGACGGCC-CCGTCTCCTCAAATGCA----AC-TT-GTCGG--TTCGCCCT-GGCCCC-----TCT-CTTTTAATCGGG-AGA----G--GGGCGCGT-G-GGGGGACAGCCGGACGG----A-TCG-TAAAGTTTGGCTT--------CCCC---TCG-----C---GT---GCG--G-------TTTTGT--------GC-G----------A-TATACT-TA-TA---T-AGCCTTCGACCTGAGCTCAGACGAGAGT
1986_sp13 ACCTTATACTTCATTCTAGGAGCGTGAGGTGGCTTACTAGGTACTTCTATAAGATTACTAATTCGAATCGAATTAGGTCAACCGGGAGCTTACCTAGGAAGAGATCAACTATATAACACAATCGTAACTGCACATGCATTTCTAATAATTTTTTTTTTAGTCATACCAGTATTTATTGGAGGATTTGGAAATTGACTAATCCCTCTAATGTTAGGGGCCCCAGATATGGCATTTCCTCGAATAAATAATATAAGATTTTGGCTACTCCCTCCTGCCCTTATCCTTCTTGTAAGATCTGCCGCGGTAGAAAAAGGAGTAGGTACGGGGTGAACAGTATACCCACCTCTTTCAGACAATATGGCTCATGCTGGCCCATCTGTTGATTTAGCTATCTTCTCCCTACATTTAGCTGGAATTTCTTCTATTTTAGGGTCAATCAACTTTATTACTACCGTAATCAACATACGATGGAAAGGGTTACGCCTAGAACGAGTCCCACTATTTGTATGAGCAGCAGTAATTACAACTGTTCTTCTTCTATTATCTCTGCCAGTATTAGCTGGAGCAATCACAATACTTTTAACAGACCGAAATATCAACACATCATTCTTTGACCCAGCTGGCGGAGGGGATCCAATCCTCTACCAACACTTATTTATTGACATCTTGAACGCATATTGCGGCCCCGGGTCACTCCCGGGGCCACGCCTGGCTCAGGGTCGTATAG-CTGAACGATCGTCGC-T-------C-GCT--CTCTC------GG--GG-G-----C---GGGCG-GC-GC--CTTGGG----AC-GTCGG---AGCCC-G--GCGA----GGC-GTCGTCTT--TTTTCTC----TCGC--GAGAGGGAGA-----GAGGGCGGCGC-CGACA--C-CGACGGCC-CCGTCTCCTCAAATGCA----AC-TT-GTCGG--TTCGCCCT-GGCCCC-----TCT-CTTTTAATCGGG-AGA----G--GGGCGCGT-G-GGGGGACAGCCGGACGG----A-TCG-TAAAGTTTGGCTT--------CCCC---TCG-----C---GT---GCG--G-------TTTTGT--------GC-G----------A-TATA-----------------------------------------
1999_sp13 ACCTTATACTTCATTCTAGGAGCGTGAGGTGGCTTACTAGGTACTTCTATAAGATTACTAATTCGAATCGAATTAGGTCAACCGGGAGCTTACCTAGGAAGAGATCAACTATATAACACAATCGTAACTGCACATGCATTTCTAATAATTTTCTTTTTAGTCATACCAGTATTTATTGGAGGATTTGGAAATTGACTAATCCCTCTAATGTTAGGGGCCCCAGATATGGCATTTCCTCGAATAAATAATATAAGATTTTGGCTACTCCCTCCTGCCCTTATCCTTCTTGTAAGATCTGCCGCGGTAGAAAAAGGAGTAGGTACGGGGTGAACAGTATACCCACCTCTTTCAGACAATATGGCCCATGCTGGCCCATCTGTTGATTTAGCTATCTTCTCCCTACATTTAGCTGGAATTTCTTCTATTTTAGGGTCAATCAACTTTATTACTACCGTAATCAACATACGATGGAAAGGGTTACGCCTAGAACGAGTCCCACTATTCGTATGAGCAGCAGTAATTACAACTGTTCTTCTTCTATTATCTCTGCCAGTATTAGCTGGAGCAATCACAATACTTTTAACAGACCGAAATATCAACACATCATTCTTTGACCCAGCTGGCGGAGGGGACCCAATCCTCTACCAACACTTATTTATTGACATCTTGAACGCATATTGCGGCCCCGGGTCACTCCCGGGGCCACGCCTGGCTCAGGGTCGTATAG-CTGAACGATCGTCGC-T-------C-GCT--CTCTC------GG--GG-G-----C---GGGCG-GC-GC--CTTGGG----AC-GTCGG---AGCCC-G--GCGA----GGC-GTCGTCTT--TTTTCTC----TCGC--GAGAGGGAGA-----GAGGGCGGCGC-CGACA--C-CGACGGCC-CCGTCTCCTCAAATGCA----AC-TT-GTCGG--TTCGCCCT-GGCCCC-----TCT-CTTTTAATCGGG-AGA----G--GGGCGCGTGG-GGGGGACAGCCGGACGG----A-TCG-TAAAGTT------------------------------------------------------------------------------------------------------------------------------
2027_sp13 ACCTTATACTTCATTCTAGGAGCGTGAGGTGGCTTACTAGGTACTTCTATAAGATTACTAATTCGAATCGAATTAGGTCAACCGGGAGCTTACCTAGGAAGAGATCAACTATATAACACAATCGTAACTGCACATGCATTTCTAATAATTTTCTTTTTAGTCATACCAGTATTTATTGGAGGATTTGGAAATTGACTAATCCCTCTAATGTTAGGGGCCCCAGATATGGCATTTCCTCGAATAAATAATATAAGATTTTGGCTACTCCCTCCTGCCCTTATCCTTCTTGTAAGATCTGCCGCGGTAGAAAAAGGAGTAGGTACGGGGTGAACAGTATACCCACCTCTTTCAGACAATATGGCCCATGCTGGCCCATCTGTTGATTTAGCTATCTTCTCCCTACATTTAGCTGGAATTTCTTCTATTTTAGGGTCAATCAACTTTATTACTACCGTAATCAACATACGATGGAAAGGGTTACGCCTAGAACGAGTCCCACTATTCGTATGAGCAGCAGTAATTACAACTGTTCTTCTTCTATTATCTCTGCCAGTATTAGCTGGAGCAATCACAATACTTTTAACAGACCGAAATATCAACACATCATTCTTTGACCCAGCTGGCGGAGGGGATCCAATCCTCTACCAACACTTATTTATTGACATCTTGAACGCATATTGCGGCCCCGGGTCACTCCCGGGGCCACGCCTGGCTCAGGGTCGTATAG-CTGAACGATCGTCGC-T-------C-GCT--CTCTC------GG--GG-G-----C---GGGCG-GC-GC--CTTGGG----AC-GTCGG---AGCCC-G--GCGA----GGC-GTCGTCTT--TTTTCTC----TCGC--GAGAGGGAGA-----GAGGGCGGCGC-CGACA--C-CGACGGCC-CCGTCTCCTCAAATGCA----AC-TT-GTCGG--TTCGCCCT-GGCCCC-----TCT-CTTTTAATCGGG-AGA----G--GGGCGCGT-G-GGGGGACAGCCGGACGG----A-TCG-TAAAGTTTGGCTT--------CCCC---TCG-----C---GT---GCG--G-------TTTTGT--------GC-G----------A-TATA---CA-TA---T-AGCCTTCGACCTGAGCTCAGACGAGAGT
2028_sp13 ACCTTATACTTCATTCTAGGAGCGTGAGGTGGCTTACTAGGTACTTCTATAAGATTACTAATTCGAATCGAATTAGGTCAACCGGGAGCTTACCTAGGAAGAGATCAACTATATAACACAATCGTAACTGCACATGCATTTCTAATAATTTTCTTTTTAGTCATACCAGTATTTATTGGAGGATTTGGAAATTGACTAATCCCTCTAATGTTAGGGGCCCCAGATATGGCATTTCCTCGAATAAATAATATAAGATTTTGGCTACTCCCTCCTGCCCTTATCCTTCTTGTAAGATCTGCCGCGGTAGAAAAAGGAGTAGGTACGGGGTGAACAGTATACCCACCTCTTTCAGACAATATGGCCCATGCTGGCCCATCTGTTGATTTAGCTATCTTCTCCCTACATTTAGCTGGAATTTCTTCTATTTTAGGGTCAATCAACTTTATTACTACCGTAATCAACATACGATGGAAAGGGTTACGCCTAGAACGAGTCCCACTATTCGTATGAGCAGCAGTAATTACAACTGTTCTTCTTCTATTATCTCTGCCAGTATTAGCTGGAGCAATCACAATACTTTTAACAGACCGAAATATCAACACATCATTCTTTGACCCAGCTGGCGGAGGGGACCCAATCCTCTACCAACACTTATTTATTGACATCTTGAACGCATATTGCGGCCCCGGGTCACTCCCGGGGCCACGCCTGGCTCAGGGTCGTATAG-CTGAACGATCGTCGC-T-------C-GCT--CTCTC------GG--GG-G-----C---GGGCG-GC-GC--CTTGGG----AC-GTCGG---AGCCC-G--GCGA----GGC-GTCGTCTT--TTTTCTC----TCGC--GAGAGGGAGA-----GAGGGCGGCGC-CGACA--C-CGACGGCT-CCGTCTCCTCAAATGCA----AC-TT-GTCGG--TTCGCCCT-GGCCCC-----TCT-CTTTTAATCGGG-AGA----G--GGGCGCGT-G-GGGGGACAGCCGGACGG----A-TCG-TAAAGTTTGGCTT--------CCCC---TCG-----C---GT---GCG--G-------TTTTGT--------GC-G----------A-TATA-----------------------------------------
T01_sp13  ACCTTATACTTCATTCTAGGAGCGTGAGGTGGCTTACTAGGTACTTCTATAAGATTACTAATTCGAATCGAATTAGGTCAACCGGGAGCTTACCTAGGAAGAGATCAACTATATAACACAATCGTAACTGCACATGCATTTCTAATAATTTTCTTTTTAGTCATACCAGTATTTATTGGAGGATTTGGAAATTGACTAATCCCTCTAATGTTAGGGGCCCCAGATATGGCATTTCCTCGAATAAATAATATAAGATTTTGGCTACTCCCTCCTGCCCTTATCCTTCTTGTAAGATCTGCCGCGGTAGAAAAAGGAGTAGGTACGGGGTGAACAGTATACCCACCTCTTTCAGACAATATGGCCCATGCTGGCCCATCTGTTGATTTAGCTATCTTCTCCCTACATTTAGCTGGAATTTCTTCTATTTTAGGGTCAATCAACTTTATTACTACCGTAATCAACATACGATGGAAAGGGTTACGCCTAGAACGAGTCCCACTATTCGTATGAGCAGCAGTAATTACAACTGTTCTTCTTCTATTATCTCTGCCAGTATTAGCTGGAGCAATCACAATACTTTTAACAGACCGAAATATCAACACATCATTCTTTGACCCAGCTGGCGGAGGGGATCCAATCCTCTACCAACACTTATTTATTGACATCTTGAACGCATATTGCGGCCCCGGGTCACTCCCGGGGCCACGCCTGGCTCAGGGTCGTATAG-CTGAACGATCGTCGC-T-------C-GCT--CTCTC------GG--GG-G-----C---GGGCG-GC-GC--CTTGGG----AC-GTCGG---AGCCC-G--GCGA----GGC-GTCGTCTT--TTTTCTC----TCGC--GAGAGGGAGA-----GAGGGCGGCGC-CGACA--C-CGACGGCC-CCGTCTCCTCAAATGCA----AC-TT-GTCGG--TTCGCCCT-GGCCCC-----TCT-CTTTTAATCGGG-AGA----G--GGGCGCGT-G-GGGGGACAGCCGGACGG----A-TCG-TAAAGTTTGGCTT--------CCCC---TCG-----C---GT---GCG--G-------TTTTGT--------GC-G----------A-TATACT-TA-TA---T-AGCCTTCGACCTGAGCTCAGACGAGAGT
T03_sp13  ACCTTATACTTCATTCTAGGAGCGTGAGGTGGCTTACTAGGTACTTCTATAAGATTACTAATTCGAATCGAATTAGGTCAACCGGGAGCTTACCTAGGAAGAGATCAACTATATAACACAATCGTAACTGCACATGCATTTCTAATAATTTTCTTTTTAGTCATACCAGTATTTATTGGAGGATTTGGAAATTGACTAATCCCTCTAATGTTAGGGGCCCCAGATATGGCATTTCCTCGAATAAATAATATAAGATTTTGGCTACTCCCTCCTGCCCTTATCCTTCTTGTAAGATCTGCCGCGGTAGAAAAAGGAGTAGGTACGGGGTGAACAGTATACCCCCCTCTTTCAGACAATATGGCCCATGCTGGCCCATCTGTTGATTTAGCTATCTTCTCCCTACATTTAGCTGGAATTTCTTCTATTTTAGGGTCAATCAACTTTATTACTACCGTAATCAACATACGATGGAAAGGATTACGCCTAGAACGAGTCCCACTATTCGTATGAGCAGCAGTAATTACAACTGTTCTTCTTCTATTATCTCTGCCAGTATTAGCTGGAGCAATCACAATACTTTTAACAGACCGAAATATCAACACATCATTCTTTGACCCAGCTGGCGGAGGGGACCCAATCCTCTACCAACACTTATTTATTGACATCTTGAACGCATATTGCGGCCCCGGGTCACTCCCGGGGCCACGCCTGGCTCAGGGTCGTATAG-CTGAACGATCGTCGC-T-------C-GCT--CTCTC------GG--GG-G-----C---GGGCG-GC-GC--CTTGGG----AC-GTCGG---AGCCC-G--GCGA----GGC-GTCGTCTT--TTTTCTC----TCGC--GAGAGGGAGA-----GAGGGCGGCGC-CGACA--C-CGACGGCC-CCGTCTCCTCAAATGCA----AC-TT-GTCGG--TTCGCCCT-GGCCCC-----TCT-CTTTTAATCGGG-AGA----G--GGGCGCGT-G-GGGGGACAGCCGGACGG----A-TCG-TAAAGTTTGGCTT--------CCCC---TCG-----C---GT---GCG--G-------TTTTGT--------GC-G----------A-TATACT-TA-TA---T-AGCCTTCGACCTGAGCTCAGACGAGAGT
2313_sp18 ??????????????????????????????GGCTTGCTAGGTACTTCTATAAGACTATTAATTCGAATTGAATTAGGTCAACCAGGAGCTTACCTAGGAAGAGATCAACTATATAACACAATCGTTACTGCTCATGCATTCCTCATAATTTTCTTTCTAGTTATACCAGTATTTATTGGCGGATTCGGAAATTGACTAATCCCATTAATACTAGGGGCACCAGATATAGCATTCCCACGGATAAACAATATAAGATTCTGACTACTCCCTCCTGCTTTAATTCTACTTGTAAGATCAGCAGCTGTAGAAAAAGGAGTAGGTACAGGATGAACTGTATACCCCCCTCTATCAGATAACATAGCTCACGCTGGTCCATCTGTTGATCTGGCTATTTTCTCTCTACATCTGGCTGGTATTTCATCAATTCTTGGATCAATTAATTTTATTACTACCGTAGTTAATATACGATGAAAAGGATTACGCTTAGAACGAATTCCATTGTTTGTTTGATCAGCAGTAATTACTACCGTTCTTCTTCTACTGTCTCTGCCAGTACTGGCAGGTGCAATTACAATACTATTAACAGACCGAAATATCAATACATCATTTTTTGACCCGGCTGGTGGTGGAGATCCAATTCTCTATCAACATTTATTTATTGACATCTTGAACGCATATTGCGGCCCCGGGTCACTCCCGGGGCCACGCCTGGCTCAGGGTCGTATAG-ATGAACGATCGTCGC-G-------C-TTTCGCTCGA------GA--GG-G-----C---GGGCGCGCGGCGCCTTGGG----AC-GTCGG---AGCCCAGCCGCGG----GGCGGTCGCGTT--T-----------------------ACG-------CGACTGC-C-TTTCG-GC-GGAGGGCC-CCGTCTCCTCAAATACA----AC-TT-GTCGGT-TTCGCCCCGG-CCCCAAAGACCT-C---------GGTCGG--CGG--GGGCGCG--G--GGGGACGGCCGGACGG----A-TCG--AAAGTTTGGCTT-----A--CCCC--CACG-----C---G----GCG--G-------TTTTGT--------GC-G----------G--AAAACATA-CA---T-ATCCTTCGACCTGAGCTCAGACGAGAGT
2314_sp18 ?????????????????????????????????TTGCTAGGTACTTCTATAAGACTATTAATTCGAATTGAATTAGGTCAACCAGGAGCTTACCTAGGAAGAGATCAACTATATAACACAATCGTTACTGCTCATGCATTCCTCATAATTTTCTTTCTAGTTATACCAGTATTTATTGGCGGATTCGGAAATTGACTAATCCCATTAATACTAGGGGCACCAGATATAGCATTCCCACGAATAAACAATATAAGATTCTGACTACTCCCTCCTGCTTTAATTCTACTTGTAAGATCAGCAGCTGTAGAAAAAGGAGTAGGTACAGGATGAACTGTATACCCCCCTCTATCAGATAACATAGCTCACGCTGGTCCATCTGTTGATCTGGCTATTTTCTCTCTACATCTGGCTGGTATTTCATCAATTCTTGGATCAATTAATTTTATTACTACCGTAGTTAATATACGATGAAAAGGATTACGCTTAGAACGAATTCCATTGTTTGTTTGATCAGCAGTAATTACTACCGTTCTTCTTCTACTGTCTCTGCCAGTACTGGCAGGTGCAATTACAATACTATTAACAGACCGAAATATTAATACATCATTTTTTGACCCGGCTGGTGGTGGAGACCCAATTCTCTATCAACATTTATTTATTGACATCTTGAACGCATATTGCGGCCCCGGGTCACTCCCGGGGCCACGCCTGGCTCAGGGTCGTATAG-ATGAACGATCGTCGC-G-------C-TTTCGCTCGA------GA--GG-G-----C---GGGCGCGCGGCGCCTTGGG----AC-GTCGG---AGCCCAGCCGCGG----GGCGGTCGCGTT--T-----------------------ACG-------CGACTGC-C-TTTCG-GC-GGAGGGCC-CCGTCTCCTCAAATACA----AC-TT-GTCGGT-TTCGCCCCGG-CCCCAAAGACCT-C---------GGTCGG--CGG--GGGCGCG--G--GGGGACGGCCGGACGG----A-TCG--AAAGTTTGGCTT-----A--CCCC--CACG-----C---G----GCG--G-------TTTTGT--------GC-G----------G--AAAACATA-CA---T-ATCCTTCGACCTGAGCTCAGACGAGAGT
2302_sp20 ??????????????????????????????GGTTTACTAGGTACCTCAATAAGCCTATTAATTCGTGTTGAATTAGGGCAACCTGGAGCTTATCTTGGAAGAGACCAATTATATAACACTATCGTGACAGCACACGCGTTTCTAATAATTTTCTTTTTAGTAATGCCTGTATTTATTGGAGGGTTTGGGAATTGATTAATCCCATTAATGTTAGGGGCGCCTGATATGGCTTTCCCACGTATAAATAATATAAGATTCTGGCTGCTCCCCCCCGCTCTTATTTTACTTGTAAGATCAGCAGCAGTAGAAAAAGGAGCAGGCACAGGATGAACTGTCTACCCTCCTCTATCGGATAATATAGCCCACGCTGGGCCCTCAGTTGATCTAGCAATTTTCTCTCTACACTTAGCAGGAATCTCCTCAATTCTTGGGTCTATTAATTTTATTACAACTGTAATTAATATACGATGAAAAGGACTACGGTTAGAACGAATCCCATTATTTGTATGAGCAGCTGTTATCACTACTGTTTTATTACTTTTATCCCTTCCAGTATTAGCTGGGGCAATCACAATACTACTAACTGACCGTAATATTAATACTTCATTTTTTGACCCTGCGGGAGGAGGAGACCCTATCCTTTACCAACATTTATTTATTGACATCTTGAACGCATATTGCGGCCCCGGGTCACTCCCGGGGCCACGCCTGGCTCAGGGTCGTGTAG-CTGAACGATCGCCGCGT------ACCGCTCGCACGC------GGCCGGCG-----CCTTGGGATCGTCGGAGCCCGGG-CTGGC-GT-GGCTCGGCCCGGCGGCGGCGGCGGCGGTGGGCTTGGGTTCCTTAAGCTCGCTTGTCGTCGTCGTCGTCGGACGGGACGCGCG-CACGCTCGCCGGCC-CCGTCTCCTCAAAAACA----AC-TT-GTCGGT-TTCGCCCC-GGCCTCGCGT-------TCGCAGCGCG-GGGGCGA-------G-GG-G-GGTGGACGGCCGGACGG---TA-AC----ATGTTTGGCTT--------CCCC--CCCG----TC---GC---GCG--G-------AAA-GGA---AAAAGG-GAAAAA-----AACAGAA-AAA-AAAACT-AGCCTTCGACCTGAGCTCAGACGAGAGT
2324_sp28 ????????????????????????????????????CTAGGTACCTCAATAAGCCTGTTAATTCGTGTTGAATTAGGGCAACCTGGAGCTTATCTCGGAAGAGACCAATTATACAACACTATCGTAACAGCACACGCGTTTCTAATAATCTTCTTTTTAGTAATGCCTGTGTTTATTGGAGGGTTTGGAAATTGATTAATCCCATTAATGTTAGGGGCGCCTGATATGGCTTTCCCACGTATAAATAATATAAGATTCTGGCTGCTCCCCCCCGCTCTTATCTTACTTGTAAGATCAGCAGCAGTAGAAAAAGGAGCAGGCACAGGATGAACTGTCTACCCCCCTCTATCGGATAATATAGCCCACGCTGGGCCCTCAGTTGATCTAGCAATTTTCTCTTTACACTTAGCAGGAATCTCCTCAATTCTTGGGTCTATTAATTTTATTACAACTGTGATTAACATACGATGAAAAGGACTTCGGTTAGAACGAATCCCATTATTTGTATGAGCAGCTGTTATCACTACTGTTTTGTTACTTTTATCCCTTCCAGTATTAGCTGGGGCAATCACAATACTACTAACTGATCGTAATATTAATACTTCATTTTTTGATCCTGCGGGAGGAGGAGATCCTATCCTTTACCAACATTTATTTATTGACATCTTGAACGCATATTGCGGCCCCGGGTCACTCCCGGGGCCACGCCTGGCTCAGGGTCGTGTAG-CTGAACGATCGCCGCGT------ACCGCTCGCACGC------GGCCGGCG-----CCTTGGGATCGTCGGAGCCCGGG-CTGGC-GT-GGCTCGGCCCGGCGGCGGCGGCGGCGGTGGGCTTGGGTTCCTTAAGCTCGCTTGTCGTCGTCGTCGTCGGACGGGACGCGCG-CACGCTCGCCGGCC-CCGTCTCCTCAAAAACA----AC-TT-GTCGGT-TTCGCCCC-GGCCTCGCGT-------TCGCAGCGCG-GGGGCGA-------G-GG-G-GGTGGACGGCCGGACGG---TA-AC----ATGTTTGGCTT--------CCCC--CCCG----TC---GC---GCG--G-------AAA-GGA---AAAAGG-GAAAAA-----AACAGAA-AAA-AAAACT-AGCCTTCGACCTGAGCTCAGACGAGAGT
2329_sp28 ??????????????????????????????GGTTTACTAGGTACCTCAATAAGCCTGTTAATTCGTGTTGAATTAGGGCAACCTGGAGCTTATCTCGGAAGAGACCAATTATACAACACTATCGTAACAGCACACGCGTTTCTAATAATCTTCTTTTTAGTAATGCCTGTGTTTATTGGAGGGTTTGGAAATTGATTAATCCCATTAATGTTAGGGGCGCCTGATATGGCTTTCCCACGTATAAATAATATAAGATTCTGGCTGCTCCCCCCCGCTCTTATCTTACTTGTAAGATCAGCAGCAGTAGAAAAAGGAGCAGGCACAGGATGAACTGTCTACCCCCCTCTATCGGATAATATAGCCCACGCTGGGCCCTCAGTTGATCTAGCAATTTTCTCTTTACACTTAGCAGGAATCTCCTCAATTCTTGGGTCTATTAATTTTATTACAACTGTGATTAACATACGATGAAAAGGACTTCGGTTAGAACGAATCCCATTATTTGTATGAGCAGCTGTTATCACTACTGTTTTGTTACTTTTATCCCTTCCAGTATTAGCTGGGGCAATCACAATACTACTAACTGATCGTAATATTAATACTTCATTTTTTGATCCTGCGGGAGGAGGAGATCCTATCCTTTACCAACATTTATTTATTGACATCTTGAACGCATATTGCGGCCCCGGGTCACTCCCGGGGCCACGCCTGGCTCAGGGTCGTGTAG-CTGAACGATCGCCGCGT------ACCGCTCGCACGC------GGCCGGCG-----CCTTGGGATCGTCGGAGCCCGGG-CTGGC-GT-GGCTCGGCCCGGCGGCGGCGGCGGCGGTGGGCTTGGGTTCCTTAAGCTCGCTTGTCGTCGTCGTCGTCGGACGGGACGCGCG-CACGCTCGCCGGCC-CCGTCTCCTCAAAAACA----AC-TT-GTCGGT-TTCGCCCC-GGCCTCGCGT-------TCGCAGCGCG-GGGGCGA-------G-GG-G-GGTGGACGGCCGGACGG---TA-AC----ATGTTTGGCTT--------CCCC--CCCG----TC---GC---GCG--G-------AAA-GGA---AAAAGG-GAAAAA-----AACAGAA-AAA-AAAACT-AGCCTTCGACCTGAGCTCAGACGAGAGT
2348_sp28 ????????????????????????????????????CTAGGTACCTCAATAAGCCTGTTAATTCGTGTTGAATTAGGGCAACCTGGAGCTTATCTCGGAAGAGACCAATTATACAACACTATCGTAACAGCACACGCGTTTCTAATAATCTTCTTTTTAGTAATGCCTGTGTTTATTGGAGGGTTTGGAAATTGATTAATCCCATTAATGTTAGGGGCGCCTGATATGGCTTTCCCACGTATAAATAATATAAGATTCTGGCTGCTCCCCCCCGCTCTTATCTTACTTGTAAGATCAGCAGCAGTAGAAAAAGGAGCAGGCACAGGATGAACTGTCTACCCCCCTCTATCGGATAATATAGCCCACGCTGGGCCCTCAGTTGATCTAGCAATTTTCTCTTTACACTTAGCAGGAATCTCCTCAATTCTTGGGTCTATTAATTTTATTACAACTGTGATTAACATACGATGAAAAGGACTTCGGTTAGAACGAATCCCATTATTTGTATGAGCAGCTGTTATCACTACTGTTTTGTTACTTTTATCCCTTCCAGTATTAGCTGGGGCAATCACAATACTACTAACTGATCGTAATATTAATACTTCATTTTTTGATCCTGCGGGAGGAGGAGATCCTATCCTTTACCAACATTTATTTATTGACATCTTGAACGCATATTGCGGCCCCGGGTCACTCCCGGGGCCACGCCTGGCTCAGGGTCGTGTAG-CTGAACGATCGCCGCGT------ACCGCTCGCACGC------GGCCGGCG-----CCTTGGGATCGTCGGAGCCCGGG-CTGGC-GT-GGCTCGGCCCGGCGGCGGCGGCGGCGGTGGGCTTGGGTTCCTTAAGCTCGCTTGTCGTCGTCGTCGTCGGACGGGACGCGCG-CACGCTCGCCGGCC-CCGTCTCCTCAAAAACA----AC-TT-GTCGGT-TTCGCCCC-GGCCTCGCGT-------TCGCAGCGCG-GGGGCGA-------G-GG-G-GGTGGACGGCCGGACGG---TA-AC----ATGTTTGGCTT--------CCCC--CCCG----TC---GC---GCG--G-------AAA-GGA---AAAAGG-GAAAAA-----AACAGAA-AAA-AAAACT-AGCCTTCGACCTGAGCTCAGACGAGAGT
2349_sp20 ????????????????????????????????????CTAGGTACCTCAATAAGCCTATTAATTCGTGTTGAATTAGGCCAACCTGGAGCTTATCTTGGAAGAGACCAATTATATAACACTATCGTGACAGCACACGCGTTTCTAATAATTTTCTTTTTAGTAATGCCTGTATTTATTGGAGGATTTGGGAATTGATTAATCCCATTAATGTTAGGGGCGCCTGATATGGCTTTCCCACGTATAAATAATATAAGATTCTGGCTGCTCCCCCCCGCTCTTATTTTACTTGTAAGATCAGCAGCAGTAGAAAAAGGAGCAGGCACAGGATGAACTGTCTACCCTCCTCTATCGGATAATATAGCCCACGCTGGGCCCTCAGTTGATCTAGCAATTTTCTCTCTACACTTAGCAGGAATCTCCTCAATTCTTGGGTCTATTAATTTTATTACAACTGTAATTAATATACGATGAAAAGGACTACGATTAGAACGAATCCCATTATTTGTATGAGCAGCTGTTATCACTACTGTTTTATTACTTTTATCCCTTCCAGTATTAGCTGGAGCAATCACAATACTACTAACTGACCGTAATATTAATACTTCATTTTTTGACCCTGCGGGAGGAGGAGACCCTATCCTTTACCAACATTTATTTATTGACATCTTGAACGCATATTGCGGCCCCGGGTCACTCCCGGGGCCACGCCTGGCTCAGGGTCGTGTAG-CTGAACGATCGCCGCGT------ACCGCTCGCACGC------GGCCGGCG-----CCTTGGGATCGTCGGAGCCCGGG-CTGGC-GT-GGCTCGGCCCGGCGGCGGCGGCGGCGGTGGGCTTGGGTTCCTTAAGCTCGCTTGTCGTCGTCGTCGTCGGACGGGACGCGCG-CACGCTCGCCGGCC-CCGTCTCCTCAAAAACA----AC-TT-GTCGGT-TTCGCCCC-GGCCTCGCGT-------TCGCAGCGCG-GGGGCGA-------G-GG-G-GGTGGACGGCCGGACGG---TA-AC----ATGTTTGGCTT--------CCCC--CCCG----TC---GC---GCG--G-------AAA-GGA---AAAAGG-GAAAAA-----AACAGAA-AAA-AAAACT-AGCCTTCGACCTGAGCTCAGACGAGAGT
2875_sp28 ???????????????????????????GGTGGTTTACTAGGTACCTCAATAAGCCTGTTAATTCGTGTTGAATTAGGACAACCTGGAGCTTATCTTGGAAGAGACCAATTATACAACACTATCGTAACAGCACACGCGTTTCTAATAATCTTCTTTTTAGTAATGCCTGTGTTTATTGGAGGGTTTGGGAATTGATTAATCCCATTAATGTTAGGGGCGCCTGATATGGCTTTCCCACGTATAAATAATATAAGATTCTGGCTTCTCCCCCCCGCTCTTATCTTACTTGTAAGATCAGCAGCAGTAGAAAAAGGAGCAGGCACAGGATGAACTGTCTACCCCCCTCTATCGGATAATATAGCCCACGCTGGGCCCTCAGTTGATCTAGCAATTTTCTCTTTACACTTAGCAGGAATCTCCTCAATTCTTGGGTCTATTAATTTTATTACAACTGTGATTAACATACGATGAAAAGGACTTCGGTTAGAACGAATCCCATTATTTGTATGAGCAGCTGTTATCACTACTGTTTTATTACTTTTATCCCTTCCAGTATTAGCTGGGGCAATCACAATACTACTAACTGATCGTAATATTAATACTTCATTTTTTGATCCTGCGGGAGGAGGAGATCCTATCCTTTACCAACATTTATTTATTGACATCTTGAACGCATATTGCGGCCCCGGGTCACTCCCGGGGCCACGCCTGGCTCAGGGTCGTGTAG-CTGAACGATCGCCGCGT------ACCGCTCGCACGC------GGCCGGCG-----CCTTGGGATCGTCGGAGCCCGGG-CTGGC-GT-GGCTCGGCCCGGCGGCGGCGGCGGCGGTGGGCTTGGGTTCCTTAAGCTCGCTTGTCGTCGTCGTCGTCGGACGGGACGCGCG-CACGCTCGCCGGCC-CCGTCTCCTCAAAAACA----AC-TT-GTCGGT-TTCGCCCC-GGCCTCGCGT-------TCGCAGCGCG-GGGGCGA-------G-GG-G-GGTGGACGGCCGGACGG---TA-AC----ATGTTTGGCTT--------CCCC--CCCG----TC---GC---GCG--G-------AAA-GGA---AAAAGG-GAAAAA-----AACAGAA-AAA-AAAACT-AGCCTTCGACCTGAGCTCAGACGAGAGT
2903_sp28 ???????????????????????????GGTGGTTTACTAGGTACCTCAATAAGCCTGTTAATTCGTGTTGAATTAGGACAACCTGGAGCTTATCTTGGAAGAGACCAATTATACAACACTATCGTAACAGCACACGCGTTTCTAATAATCTTCTTTTTAGTAATGCCTGTGTTTATTGGAGGGTTTGGGAATTGATTAATCCCATTAATGTTAGGGGCGCCTGATATGGCTTTCCCACGTATAAATAATATAAGATTCTGGCTTCTCCCCCCCGCTCTTATCTTACTTGTAAGATCAGCAGCAGTAGAAAAAGGAGCAGGCACAGGATGAACTGTCTACCCCCCTCTATCGGATAATATAGCCCACGCTGGGCCCTCAGTTGATCTAGCAATTTTCTCTTTACACTTAGCAGGAATCTCCTCAATTCTTGGGTCTATTAATTTTATTACAACTGTGATTAACATACGATGAAAAGGACTTCGGTTAGAACGAATCCCATTATTTGTATGAGCAGCTGTTATCACTACTGTTTTATTACTTTTATCCCTTCCAGTATTAGCTGGGGCAATCACAATACTACTAACTGATCGTAATATTAATACTTCATTTTTTGATCCTGCGGGAGGAGGAGATCCTATCCTTTACCAACATTTATTTATTGACATCTTGAACGCATATTGCGGCCCCGGGTCACTCCCGGGGCCACGCCTGGCTCAGGGTCGTGTAG-CTGAACGATCGCCGCGT------ACCGCTCGCACGC------GGCCGGCG-----CCTTGGGATCGTCGGAGCCCGGG-CTGGC-GT-GGCTCGGCCCGGCGGCGGCGGCGGCGGTGGGCTTGGGTTCCTTAAGCTCGCTTGTCGTCGTCGTCGTCGGACGGGACGCGCG-CACGCTCGCCGGCC-CCGTCTCCTCAAAAACA----AC-TT-GTCGGT-TTCGCCCC-GGCCTCGCGT-------TCGCAGCGCG-GGGGCGA-------G-GG-G-GGTGGACGGCCGGACGG---TA-AC----ATGTTTGGCTT--------CCCC--CCCG----TC---GC---GCG--G-------AAA-GGA---AAAAGG-GAAAAA-----AACAGAA-AAA-AAAACT-AGCCTTCGACCTGAGCTCAGACGAGAGT
2342_sp21 ????????????????????????????????????CTGGGGACCTCAATAAGCTTATTAATTCGTATTGAATTAGGGCAACCTGGAGCTTACCTAGGAAGAGACCAACTATACAACACTATCGTAACAGCACACGCATTTCTTATAATTTTCTTTTTAGTCATACCTGTTTTTATTGGAGGGTTTGGAAACTGATTAATCCCATTAATACTAGGAGCACCTGATATAGCTTTCCCACGGATAAATAATATAAGATTCTGACTACTACCCCCTGCTCTTATTTTACTTGTAAGTTCCGCAGCAGTAGAAAAAGGAGCAGGTACAGGATGAACTGTATACCCCCCATTATCAGATAATATGGCCCATGCCGGGCCATCTGTTGACTTAGCAATTTTTTCTTTACATTTAGCAGGTATCTCATCGATCCTAGGATCAATTAACTTTATTACAACTGTAATTAATATACGATGAAAAGGATTACGATTAGAACGAATCCCTTTATTCGTTTGAGCCGCTGTTATCACTACTATTTTATTACTACTATCTCTTCCAGTACTAGCAGGAGCAATTACAATGCTCCTAACTGATCGTAATATTAACACCTCATTTTTTGACCCTGCAGGAGGGGGTGACCCTATCCTTTACCAACATCTATTCATTGACATCTTGAACGCATATTGCGGCCCCGGGTCACTCCCGGGGCCACGCCTGGCTCAGGGTCGTGTAG-CTGAACGATCGCCGCGT------ACCGCTCGCACGC------GGCCGGCG-----CCTTGGGA-CGTCGGAGCCCGGGCCTCGC-GT-GGCTCGGCCCGGCGGCGGCGGCGGCGGCGGGCTCGGGTT-CTTGGGCTCGCTTGTCGTCGTCG----CGGACGAGAC-C-CG-CACGCTCGCCGGCC-CCGTCTCCTCAAAAACA----AC-TT-GTCGGT-TTCGCCCC-GGCCTCGCGCGAGA-GTTCGCCGCGCG-GGGGCGAT--GGGGG-GG-GCGGTGGACGGCCGGACGG---TA-AC----ATGTTTGGCTTCCGCCG--CCCCGACCCG----TC---GC---GCG--G-------AAAGGGA---AAAAGA-GAAAAA-----AGTAAAACAAA-AAAACT-AGCCTTCGACCTGAGCTCAGAC------
2894_sp21 ?????????????????????????????????TTACTGGGGACCTCAATAAGCTTATTAATTCGTATTGAATTAGGGCAACCTGGAGCTTACCTAGGAAGAGACCAACTATACAACACTATCGTAACAGCACACGCATTTCTTATAATTTTCTTTTTAGTCATACCTGTTTTTATTGGGGGGTTTGGAAACTGATTAATTCCATTAATACTAGGAGCACCTGATATAGCTTTCCCACGGATAAATAATATAAGATTCTGACTACTACCCCCTGCTCTTATTTTACTTGTAAGTTCCGCAGCAGTAGAAAAAGGAGCAGGTACAGGATGAACTGTATACCCCCCATTATCAGATAATATGGCCCATGCCGGGCCATCTGTTGACTTAGCAATTTTTTCTTTACATTTAGCAGGTATCTCATCGATCCTAGGATCAATTAACTTTATTACAACTGTAATTAATATACGATGAAAAGGATTACGATTAGAACGAATCCCTTTATTCGTTTGAGCCGCTGTTATCACTACTATTTTATTACTACTATCTCTTCCAGTACTAGCAGGAGCAATTACAATGCTCCTAACTGATCGTAATATTAACACCTCATTTTTTGACCCTGCAGGAGGGGGTGACCCTATCCTTTACCAACATCTATTCATTGACATCTTGAACGCATATTGCGGCCCCGGGTCACTCCCGGGGCCACGCCTGGCTCAGGGTCGTGTAG-CTGAACGATCGCCGCGT------ACCGCTCGCACGC------GGCCGGCG-----CCTTGGGA-CGTCGGAGCCCGGGCCTCGC-GT-GGCTCGGCCCGGCGGCGGCGGCGGCGGCGGGCTCGGGTT-CTTGGGCTCGCTTGTCGTCGTCG----CGGACGAGAC-C-CG-CACGCTCGCCGGCC-CCGTCTCCTCAAAAACA----AC-TT-GTCGGT-TTCGCCCC-GGCCTCGCGCGAGA-GTTCGCCGCGCG-GGGGCGAT--GGGGG-GG-GCGGTGGACGGCCGGACGG---TA-AC----ATGTTTGGCTTCCGCCG--CCCCGACCCG----TC---GC---GCG--G-------AAAGGGA---AAAAGA-GAAAAA-----AGTAAAACAAA------------------------------------
2842_sp14 ?????????????????????GCGTGAGGAGGCCTATTAGGTACCTCAATAAGACTTCTAATTCGAATTGAACTTGGTCAACCAGGAGCTTACCTGGGAAGAGACCAATTGTACAACACTATCGTAACTGCCCATGCATTTTTAATAATCTTTTTCTTAGTAATACCTGTTTTCATCGGAGGATTCGGAAACTGGTTGATTCCATTAATACTTGGAGCTCCTGATATAGCATTCCCACGGATAAACAATATAAGATTCTGACTCCTGCCACCTGCACTTATTCTTCTTGTTAGATCTGCTGCAGTTGAAAAAGGTGTTGGTACCGGATGAACTGTCTACCCCCCTCTATCTGACAATATGGCCCATGCTGGACCATCAGTTGATTTAGCTATTTTCTCTCTTCACTTAGCAGGTATCTCATCGATTCTTGGCTCAATTAATTTTATTACAACTGTAGCAAATATACGATGAAAAGGCCTTCGATTAGAACGAGTTCCTTTATTTGTTTGAGCTGCCGTTATTACAACTGTCCTACTTCTTCTATCCCTGCCAGTTTTAGCTGGAGCAATCACTATACTCCTAACAGATCGAAATATTAATACTTCTTTTTTTGATCCTGCAGGAGGAGGGGACCCTATTTTATATCAACATCTATTCATTGACATCTTGAACGCATATTGCGGCCCCGGGTCACTCCCGGGGCCACGCCTGGCTCAGGGTCGTGTAG-CTTGTACATCGCGG-G--------CGTGGCT-------TCACCGGCCACG-----C--CCCGCG-------CCTTGGG----ACTGTCTG---AGAG-----------------------------AC---------GT--------------------AAAAG----T------------TTCT-CAGTCTCCTCAAAT-CACACAAAGT---CGTGCTTTCCTCTC---CCCA-----GCT-CC-GGGTGGCAG-ACCCGG--GGA-ACGTG-G--AGCGGACGGCCGGACGGTA--------CACTGTTTGGCTTCCG-TT--CTGTGAAACGTTCTTCCGGGCAAA-CGGAGTCTG-GAGTCTGGACCAAAAAGC-AGCAAAAG-GGACAAAGTAAAAACACAC--AACCTTCGACCTGAGCTCA---------
2843_sp14 ???????????????????????????GGAGGCCTATTAGGTACCTCAATAAGACTTCTAATTCGAATTGAACTTGGTCAACCAGGAGCTTACCTGGGAAGAGACCAATTGTACAACACTATCGTAACTGCCCATGCATTTTTAATAATCTTTTTCTTAGTAATACCTGTTTTCATCGGAGGATTCGGAAACTGGTTGATTCCATTAATACTTGGAGCTCCTGATATAGCATTCCCACGGATAAACAATATAAGATTCTGACTCCTGCCACCTGCACTTATTCTTCTTGTTAGATCTGCTGCAGTTGAAAAAGGTGTTGGTACCGGATGAACTGTCTACCCCCCTCTATCTGACAATATGGCCCATGCTGGACCATCAGTTGATTTAGCTATTTTCTCTCTTCACTTAGCAGGTATCTCATCGATTCTTGGCTCAATTAATTTTATTACAACTGTAGCAAATATACGATGAAAAGGCCTTCGATTAGAACGAGTTCCTTTATTTGTTTGAGCTGCCGTTATTACAACTGTCCTACTTCTTCTATCCCTGCCAGTTTTAGCTGGAGCAATCACTATACTCCTAACAGATCGAAATATTAATACTTCTTTTTTTGATCCTGCAGGAGGAGGGGACCCTATCTTATATCAACATCTATTCATTGACATCTTGAACGCATATTGCGGCCCCGGGTCACTCCCGGGGCCACGCCTGGCTCAGGGTCGTGTAG-CTTGTACATCGCGG-G--------CGTGGCT-------TCACCGGCCACG-----C--CCCGCG-------CCTTGGG----ACTGTCTG---AGAG-----------------------------AC---------GT--------------------AAAAG----T------------TTCT-CAGTCTCCTCAAAT-CACACAAAGT---CGTGCTTTCCTCTC---CCCA-----GCT-CC-GGGTGGCAG-ACCCGG--GGA-ACGTG-G--AGCGGACGGCCGGACGGTA--------CACTGTTTGGCTTCCG-TT--CTGTGAAACGTTCTTCCGGGCAAA-CGGAGAGTGAGGGTCTGGACCAAAAAGC-AGCAAAAG-GGACAAAGTAAAAACACAC--AACCTTCGACCTGAGCTCA---------
2844_sp14 ???????????????????????????GGAGGCCTATTAGGTACCTCAATAAGACTTCTAATTCGAATTGAACTTGGTCAACCAGGAGCTTACCTGGGAAGAGACCAATTGTACAACACTATCGTAACTGCCCATGCATTTTTAATAATCTTTTTCTTAGTAATACCTGTTTTCATCGGAGGATTCGGAAACTGGTTGATTCCATTAATACTTGGAGCTCCTGATATAGCATTCCCACGGATAAACAATATAAGATTCTGACTCCTGCCACCTGCACTTATTCTTCTTGTTAGATCTGCTGCAGTTGAAAAAGGTGTTGGTACCGGATGAACTGTCTACCCCCCTCTATCTGACAATATGGCCCATGCTGGACCATCAGTTGATTTAGCTATTTTCTCTCTTCACTTAGCAGGTATCTCATCGATTCTTGGCTCAATTAATTTTATTACAACTGTAGCAAATATACGATGAAAAGGCCTTCGATTAGAACGAGTTCCTTTATTTGTTTGAGCTGCCGTTATTACAACTGTCCTACTTCTTCTATCCCTGCCAGTTTTAGCTGGAGCAATCACTATACTCCTAACAGATCGAAATATTAATACTTCTTTTTTTGATCCTGCAGGAGGAGGGGACCCTATTTTATATCAACATCTATTCATTGACATCTTGAACGCATATTGCGGCCCCGGGTCACTCCCGGGGCCACGCCTGGCTCAGGGTCGTGTAG-CTTGTACATCGCGG-G--------CGTGGCT-------TCACCGGCCACG-----C--CCCGCG-------CCTTGGG----ACTGTCTG---AGAG-----------------------------AC---------GT--------------------AAAAG----T------------TTCT-CAGTCTCCTCAAAT-CACACAAAGT---CGTGCTTTCCTCTC---CCCA-----GCT-CC-GGGTGGCAG-ACCCGG--GGA-ACGTG-G--AGCGGACGGCCGGACGGTA--------CACTGTTTGGCTTCCG-TT--CTGTGAAACGTTCTTCCGGGCAAA-CGGAGAGTGAGGGTCTGGACCAAAAAGC-AGCAAAAG-GGACAAAGTAAAAACACAC--AACCTTCGACCTGAGCTCAGACGAGACT
2845_sp14 ?????????????????????????????????CTATTAGGTACCTCAATAAGACTTCTAATTCGAATTGAACTTGGTCAACCAGGAGCTTACCTGGGAAGAGACCAATTGTACAACACTATCGTAACTGCCCATGCATTTTTAATAATCTTTTTCTTAGTAATACCTGTTTTCATCGGAGGATTCGGAAACTGGTTGATTCCATTAATACTTGGAGCTCCTGATATAGCATTCCCACGGATAAACAATATAAGATTCTGACTCCTGCCACCTGCACTTATTCTTCTTGTTAGATCTGCTGCAGTTGAAAAAGGTGTTGGTACCGGATGAACTGTCTACCCCCCTCTATCTGACAATATGGCCCATGCTGGACCATCAGTTGATTTAGCTATTTTCTCTCTTCACTTAGCAGGTATCTCATCGATTCTTGGCTCAATTAATTTTATTACAACTGTAGCAAATATACGATGAAAAGGCCTTCGATTAGAACGAGTTCCTTTATTTGTTTGAGCTGCCGTTATTACAACTGTCCTACTTCTTCTATCCCTGCCAGTTTTAGCTGGAGCAATCACTATACTCCTAACAGATCGAAATATTAATACTTCTTTTTTTGATCCTGCAGGAGGAGGGGACCCTATTTTATATCAACATCTATTCATTGACATCTTGAACGCATATTGCGGCCCCGGGTCACTCCCGGGGCCACGCCTGGCTCAGGGTCGTGTAG-CTTGTACATCGCGG-G--------CGTGGCT-------TCACCGGCCACG-----C--CCCGCG-------CCTTGGG----ACTGTCTG---AGAG-----------------------------AC---------GT--------------------AAAAG----T------------TTCT-CAGTCTCCTCAAAT-CACACAAAGT---CGTGCTTTCCTCTC---CCCA-----GCT-CC-GGGTGGCAG-ACCCGG--GGA-ACGTG-G--AGCGGACGGCCGGACGGTA--------CACTGTTTGGCTTCCG-TT--CTGTGAAACGTTCTTCCGGGCAAA-CGGAGTCTG-GAGTCTGGACCAAAAAGC-AGCAAAAG-GGACAAAGTAAAAACACAC--AACCTTCGACCTGAGCTCAGACGAGACT
2846_sp14 ?????????????????????GCGTGAGGAGGCCTATTAGGTACCTCAATAAGACTTCTAATTCGAATTGAACTTGGTCAACCAGGAGCTTACCTGGGAAGAGACCAATTGTACAACACTATCGTAACTGCCCATGCATTTTTAATAATCTTTTTCTTAGTAATACCTGTTTTCATCGGAGGATTCGGAAACTGGTTGATTCCATTAATACTTGGAGCTCCTGATATAGCATTCCCACGGATAAACAATATAAGATTCTGACTCCTGCCACCTGCACTTATTCTTCTTGTTAGATCTGCTGCAGTTGAAAAAGGTGTTGGTACCGGATGAACTGTCTACCCCCCTCTATCTGACAATATGGCCCATGCTGGACCATCAGTTGATTTAGCTATTTTCTCTCTTCACTTAGCAGGTATCTCATCGATTCTTGGCTCAATTAATTTTATTACAACTGTAGCAAATATACGATGAAAAGGCCTTCGATTAGAACGAGTTCCTTTATTTGTTTGAGCTGCCGTTATTACAACTGTCCTACTTCTTCTATCCCTGCCAGTTTTAGCTGGAGCAATCACTATACTCCTAACAGATCGAAATATTAATACTTCTTTTTTTGATCCTGCAGGAGGAGGGGACCCTATTTTATATCAACATCTATTCATTGACATCTTGAACGCATATTGCGGCCCCGGGTCACTCCCGGGGCCACGCCTGGCTCAGGGTCGTGTAG-CTTGTACATCGCGG-G--------CGTGGCT-------TCACCGGCCACG-----C--CCCGCG-------CCTTGGG----ACTGTCTG---AGAG-----------------------------AC---------GT--------------------AAAAG----T------------TTCT-CAGTCTCCTCAAAT-CACACAAAGT---CGTGCTTTCCTCTC---CCCA-----GCT-CC-GGGTGGCAG-ACCCGG--GGA-ACGTG-G--AGCGGACGGCCGGACGGTA--------CACTGTTTGGCTTCCG-TT--CTGTGAAACGTTCTTCCGGGCAAA-CGGAGTCTG-GAGTCTGGACCAAAAAGC-AGCAAAAG-GGACAAAGTAAAAACACAC--A---------------------------
2847_sp14 ????????????????????????TGAGGAGGCCTATTAGGTACCTCAATAAGACTTCTAATTCGAATTGAACTTGGTCAACCAGGAGCTTACCTGGGAAGAGACCAATTGTACAACACTATCGTAACTGCCCATGCATTTTTAATAATCTTTTTCTTAGTAATACCTGTTTTCATCGGAGGATTCGGAAACTGGTTGATTCCATTAATACTTGGAGCTCCTGATATAGCATTCCCACGGATAAACAATATAAGATTCTGACTCCTGCCACCTGCACTTATTCTTCTTGTTAGATCTGCTGCAGTTGAAAAAGGTGTTGGTACCGGGTGAACTGTCTACCCCCCTCTATCTGACAATATGGCCCATGCTGGACCATCAGTTGATTTAGCTATTTTCTCTCTTCACTTAGCAGGTATCTCATCGATTCTTGGCTCAATTAATTTTATTACAACTGTAGCAAATATACGATGAAAAGGCCTTCGATTAGAACGAGTTCCTTTATTTGTTTGAGCTGCCGTTATTACAACTGTCCTACTTCTTCTATCCCTGCCAGTTTTAGCTGGAGCAATCACTATACTCCTAACAGATCGAAATATTAATACTTCTTTTTTTGATCCTGCAGGAGGAGGGGACCCTATTTTATATCAACATCTATTCATTGACATCTTGAACGCATATTGCGGCCCCGGGTCACTCCCGGGGCCACGCCTGGCTCAGGGTCGTGTAG-CTTGTACATCGCGG-G--------CGTGGCT-------TCACCGGCCACG-----C--CCCGCG-------CCTTGGG----ACTGTCTG---AGAG-----------------------------AC---------GT--------------------AAAAG----T------------TTCT-CAGTCTCCTCAAAT-CACACAAAGT---CGTGCTTTCCTCTC---CCCA-----GCT-CC-GGGTGGCAG-ACCCGG--GGA-ACGTG-G--AGCGGACGGCCGGACGGTA--------CACTGTTTGGCTTCCG-TT--CTGTGAAACGTTCTTCCGGGCAAA-CGGAGAGTGAGGGTCGGGACCAAAAAGC-AGCAAAAG-GGACAAAGTAAAAACACACA-----------------------------
2848_sp14 ?????????????????????GCGTGAGGAGGCCTATTAGGTACCTCAATAAGACTTCTAATTCGAATTGAACTTGGTCAACCAGGAGCTTACCTGGGAAGAGACCAATTGTACAACACTATCGTAACTGCCCATGCATTTTTAATAATCTTTTTCTTAGTAATACCTGTTTTCATCGGAGGATTCGGAAACTGGTTGATTCCATTAATACTTGGAGCTCCTGATATAGCATTCCCACGGATAAACAATATAAGATTCTGACTCCTGCCACCTGCACTTATTCTTCTTGTTAGATCTGCTGCAGTTGAAAAAGGTGTTGGTACCGGATGAACTGTCTACCCCCCTCTATCTGACAATATGGCCCATGCTGGACCATCAGTTGATTTAGCTATTTTCTCTCTTCACTTAGCAGGTATCTCATCGATTCTTGGCTCAATTAATTTTATTACAACTGTAGCAAATATACGATGAAAAGGCCTTCGATTAGAACGAGTTCCTTTATTTGTTTGAGCTGCCGTTATTACAACTGTCCTACTTCTTCTATCCCTGCCAGTTTTAGCTGGAGCAATCACTATACTCCTAACAGATCGAAATATTAATACTTCTTTTTTTGATCCTGCAGGAGGAGGGGACCCTATTTTATATCAACATCTATTCATTGACATCTTGAACGCATATTGCGGCCCCGGGTCACTCCCGGGGCCACGCCTGGCTCAGGGTCGTGTAG-CTTGTACATCGCGG-G--------CGTGGCT-------TCACCGGCCACG-----C--CCCGCG-------CCTTGGG----ACTGTCTG---AGAG-----------------------------AC---------GT--------------------AAAAG----T------------TTCT-CAGTCTCCTCAAAT-CACACAAAGT---CGTGCTTTCCTCTC---CCCA-----GCT-CC-GGGTGGCAG-ACCCGG--GGA-ACGTG-G--AGCGGACGGCCGGACGGTA--------CACTGTTTGGCTTCCG-TT--CTGTGAAACGTTCTTCCGGGCAAA-CGGAGATCGAGGGTCTGGACCAAAAAGC-AGCAAAAG-GGACAAAGTAAAAACACAC--AACCTTCGACCTGAGCTCAGACGAGACT
2850_sp14 ??????????????????GGTGCGTGAGGAGGCCTATTAGGTACCTCAATAAGACTTCTAATTCGAATTGAACTTGGTCAACCAGGAGCTTACCTGGGAAGAGACCAATTGTACAACACTATCGTAACTGCCCATGCATTTTTAATAATCTTTTTCTTAGTAATACCTGTTTTCATCGGAGGATTCGGAAACTGGTTGATTCCATTAATACTTGGAGCTCCTGATATAGCATTCCCACGGATAAACAATATAAGATTCTGACTCCTGCCACCTGCACTTATTCTTCTTGTTAGATCTGCTGCAGTTGAAAAAGGTGTTGGTACCGGGTGAACTGTCTACCCCCCTCTATCTGACAATATGGCCCATGCTGGACCATCAGTTGATTTAGCTATTTTCTCTCTTCACTTAGCAGGTATCTCATCGATTCTTGGCTCAATTAATTTTATTACAACTGTAGCAAATATACGATGAAAAGGCCTTCGATTAGAACGAGTTCCTTTATTTGTTTGAGCTGCCGTTATTACAACTGTCCTACTTCTTCTATCCCTGCCAGTTTTAGCTGGAGCAATCACTATACTCCTAACAGATCGAAATATTAATACTTCTTTTTTTGATCCTGCAGGAGGAGGGGACCCTATTTTATATCAACATCTATTCATTGACATCTTGAACGCATATTGCGGCCCCGGGTCACTCCCGGGGCCACGCCTGGCTCAGGGTCGTGTAG-CTTGTACATCGCGG-G--------CGTGGCT-------TCACCGGCCACG-----C--CCCGCG-------CCTTGGG----ACTGTCTG---AGAG-----------------------------AC---------GT--------------------AAAAG----T------------TTCT-CAGTCTCCTCAAAT-CACACAAAGT---CGTGCTTTCCTCTC---CCCA-----GCT-CC-GGGTGGCAG-ACCCGG--GGA-ACGTG-G--AGCGGACGGCCGGACGGTA--------CACTGTTTGGCTTCCG-TT--CTGTGAAACGTTCTTCCGGGCAAA-CGGAGAGTGAGGGTCGGGACCAAAAAGC-AGCAAAAG-GGACAAAGTAAAAACACACACAACCTTCGACCTGAGCTCAGACGAGACT
2851_sp14 ???????????????????????????GGAGGCCTATTAGGTACCTCAATAAGACTTCTAATTCGAATTGAACTTGGTCAACCAGGAGCTTACCTGGGAAGAGACCAATTGTACAACACTATCGTAACTGCCCATGCATTTTTAATAATCTTTTTCTTAGTAATACCTGTTTTCATCGGAGGATTCGGAAACTGGTTGATTCCATTAATACTTGGAGCTCCTGATATAGCATTCCCACGGATAAACAATATAAGATTCTGACTCCTGCCACCTGCACTTATTCTTCTTGTTAGATCTGCTGCAGTTGAAAAAGGTGTTGGTACCGGATGAACTGTCTACCCCCCTCTATCTGACAATATGGCCCATGCTGGACCATCAGTTGATTTAGCTATTTTCTCTCTTCACTTAGCAGGTATCTCATCGATTCTTGGCTCAATTAATTTTATTACAACTGTAGCAAATATACGATGAAAAGGCCTTCGATTAGAACGAGTTCCTTTATTTGTTTGAGCTGCCGTTATTACAACTGTCCTACTTCTTCTATCCCTGCCAGTTTTAGCTGGAGCAATCACTATACTCCTAACAGATCGAAATATTAATACTTCTTTTTTTGATCCTGCAGGAGGAGGGGACCCTATTTTATATCAACATCTATTCATTGACATCTTGAACGCATATTGCGGCCCCGGGTCACTCCCGGGGCCACGCCTGGCTCAGGGTCGTGTAG-CTTGTACATCGCGG-G--------CGTGGCT-------TCACCGGCCACG-----C--CCCGCG-------CCTTGGG----ACTGTCTG---AGAG-----------------------------AC---------GT--------------------AAAAG----T------------TTCT-CAGTCTCCTCAAAT-CACACAAAGT---CGTGCTTTCCTCTC---CCCA-----GCT-CC-GGGTGGCAG-ACCCGG--GGA-ACGTG-G--AGCGGACGGCCGGACGGTA--------CACTGTTTGGCTTCCG-TT--CTGTGAAACGTTCTTCCGGGCAAA-CGGAGAGTGAGGGTCGGGACCAAAAAGC-AGCAAAAG-GGACAAAGTAAAAACACACACAACCTTCGACCTGAGCTCAGA-------
2852_sp14 ???????????????????????????GGAGGCCTATTAGGTACCTCAATAAGACTTCTAATTCGAATTGAACTTGGTCAACCAGGAGCTTACCTGGGAAGAGACCAATTGTACAACACTATCGTAACTGCCCATGCATTTTTAATAATCTTTTTCTTAGTAATACCTGTTTTCATCGGAGGATTCGGAAACTGGTTGATTCCATTAATACTTGGAGCTCCTGATATAGCATTCCCACGGATAAACAATATAAGATTCTGACTCCTGCCACCTGCACTTATTCTTCTTGTTAGATCTGCTGCAGTTGAAAAAGGTGTTGGCACCGGATGAACTGTCTACCCCCCTCTATCTGACAATATGGCCCATGCTGGACCATCAGTTGATTTAGCTATTTTCTCTCTTCACTTAGCAGGTATCTCATCGATTCTTGGCTCAATTAATTTTATTACAACTGTAGCAAATATACGATGAAAAGGCCTTCGATTAGAACGAGTTCCTTTATTTGTTTGAGCTGCCGTTATTACAACTGTCCTACTTCTTCTATCCCTGCCAGTTTTAGCTGGAGCAATCACTATACTCCTAACAGATCGAAATATTAATACTTCTTTTTTTGATCCTGCAGGAGGAGGGGACCCTATTTTATATCAACATCTATTCATTGACATCTTGAACGCATATTGCGGCCCCGGGTCACTCCCGGGGCCACGCCTGGCTCAGGGTCGTGTAG-CTTGTACATCGCGG-G--------CGTGGCT-------TCACCGGCCACG-----C--CCCGCG-------CCTTGGG----ACTGTCTG---AGAG-----------------------------AC---------GT--------------------AAAAG----T------------TTCT-CAGTCTCCTCAAAT-CACACAAAGT---CGTGCTTTCCTCTC---CCCA-----GCT-CC-GGGTGGCAG-ACCCGG--GGA-ACGTG-G--AGCGGACGGCCGGACGGTA--------CACTGTTTGGCTTCCG-TT--CTGTGAAACGTTCTTCCGGGCAAA-CGGA-----------------------------------------------------------------------------------
2853_sp14 ????????????????????????TGAGGAGGCCTATTAGGTACCTCAATAAGACTTCTAATTCGAATTGAACTTGGTCAACCAGGAGCTTACCTGGGAAGAGACCAATTGTACAACACTATCGTAACTGCCCATGCATTTTTAATAATCTTTTTCTTAGTAATACCTGTTTTCATCGGAGGATTCGGAAACTGGTTGATTCCATTAATACTTGGAGCTCCTGATATAGCATTCCCACGGATAAACAATATAAGATTCTGACTCCTGCCACCTGCACTTATTCTTCTTGTTAGATCTGCTGCAGTTGAAAAAGGTGTTGGTACCGGATGAACTGTCTACCCCCCTCTATCTGACAATATGGCCCATGCTGGACCATCAGTTGATTTAGCTATTTTCTCTCTTCACTTAGCAGGTATCTCATCGATTCTTGGCTCAATTAATTTTATTACAACTGTAGCAAATATACGATGAAAAGGCCTTCGATTAGAACGAGTTCCTTTATTTGTTTGAGCTGCCGTTATTACAACTGTCCTACTTCTTCTATCCCTGCCAGTTTTAGCTGGAGCAATCACTATACTCCTAACAGATCGAAATATTAATACTTCTTTTTTTGATCCTGCAGGAGGAGGGGACCCTATTTTATATCAACATCTATTCATTGACATCTTGAACGCATATTGCGGCCCCGGGTCACTCCCGGGGCCACGCCTGGCTCAGGGTCGTGTAG-CTTGTACATCGCGG-G--------CGTGGCT-------TCACCGGCCACG-----C--CCCGCG-------CCTTGGG----ACTGTCTG---AGAG-----------------------------AC---------GT--------------------AAAAG----T------------TTCT-CAGTCTCCTCAAAT-CACACAAAGT---CGTGCTTTCCTCTC---CCCA-----GCT-CC-GGGTGGCAG-ACCCGG--GGA-ACGTG-G--AGCGGACGGCCGGACGGTA--------CACTGTTTGGCTTCCG-TT--CTGTGAAACGTTCTTCCGGGCAAA-CGGAGAGTGAGGGTCGGGACCCAAAAGC-AGCAAAAG-GGACAAAGTAAAAACACAC------------------------------
2854_sp14 ????????????????????????TGAGGAGGCCTATTAGGTACCTCAATAAGACTTCTAATTCGAATTGAACTTGGTCAACCAGGAGCTTACCTGGGAAGAGACCAATTGTACAACACTATCGTAACTGCCCATGCATTTTTAATAATCTTTTTCTTAGTAATACCTGTTTTCATCGGAGGATTCGGAAACTGGTTGATTCCATTAATACTTGGAGCTCCTGATATAGCATTCCCACGGATAAACAATATAAGATTCTGACTCCTGCCACCTGCACTTATTCTTCTTGTTAGATCTGCTGCAGTTGAAAAAGGTGTTGGTACCGGATGAACTGTCTACCCCCCTCTATCTGACAATATGGCCCATGCTGGACCATCAGTTGATTTAGCTATTTTCTCTCTTCACTTAGCAGGTATCTCATCGATTCTTGGCTCAATTAATTTTATTACAACTGTAGCAAATATACGATGAAAAGGCCTTCGATTAGAACGAGTTCCTTTATTTGTTTGAGCTGCCGTTATTACAACTGTCCTACTTCTTCTATCCCTGCCAGTTTTAGCTGGAGCAATCACTATACTCCTAACAGATCGAAATATTAATACTTCTTTTTTTGATCCTGCAGGAGGAGGGGACCCTATTTTATATCAACATCTATTCATTGACATCTTGAACGCATATTGCGGCCCCGGGTCACTCCCGGGGCCACGCCTGGCTCAGGGTCGTGTAG-CTTGTACATCGCGG-G--------CGTGGCT-------TCACCGGCCACG-----C--CCCGCG-------CCTTGGG----ACTGTCTG---AGAG-----------------------------AC---------GT--------------------AAAAG----T------------TTCT-CAGTCTCCTCAAAT-CACACAAAGT---CGTGCTTTCCTCTC---CCCA-----GCT-CC-GGGTGGCAG-ACCCGG--GGA-ACGTG-G--AGCGGACGGCCGGACGGTA--------CACTGTTTGGCTTCCG-TT--CTGTGAAACGTTCTTCCGGGCAAA-CGGAGAGTGAGGGTCGGGACCAAAAAGC-AGCAAAAG-GGACAAAGTAAAAACACACACAACCTTCGACCTGAGCTCAGA-------
2855_sp14 ???????????????????????????GGAGGCCTATTAGGTACCTCAATAAGACTTCTAATTCGAATTGAACTTGGTCAACCAGGAGCTTACCTGGGAAGAGACCAATTGTACAACACTATCGTAACTGCCCATGCATTTTTAATAATCTTTTTCTTAGTAATACCTGTTTTCATCGGAGGATTCGGAAACTGGTTGATTCCATTAATACTTGGAGCTCCTGATATAGCATTCCCACGGATAAACAATATAAGATTCTGACTCCTGCCACCTGCACTTATTCTTCTTGTTAGATCTGCTGCAGTTGAAAAAGGTGTTGGTACCGGATGAACTGTCTACCCCCCTCTATCTGACAATATGGCCCATGCTGGACCATCAGTTGATTTAGCTATTTTCTCTCTTCACTTAGCAGGTATCTCATCGATTCTTGGCTCAATTAATTTTATTACAACTGTAGCAAATATACGATGAAAAGGCCTTCGATTAGAACGAGTTCCTTTATTTGTTTGAGCTGCCGTTATTACAACTGTCCTACTTCTTCTATCCCTGCCAGTTTTAGCTGGAGCAATCACTATACTCCTAACAGATCGAAATATTAATACTTCTTTTTTTGATCCTGCAGGAGGAGGGGACCCTATTTTATATCAACATCTATTCATTGACATCTTGAACGCATATTGCGGCCCCGGGTCACTCCCGGGGCCACGCCTGGCTCAGGGTCGTGTAG-CTTGTACATCGCGG-G--------CGTGGCT-------TCACCGGCCACG-----C--CCCGCG-------CCTTGGG----ACTGTCTG---AGAG-----------------------------AC---------GT--------------------AAAAG----T------------TTCT-CAGTCTCCTCAAAT-CACACAAAGT---CGTGCTTTCCTCTC---CCCA-----GCT-CC-GGGTGGCAG-ACCCGG--GGA-ACGTG-G--AGCGGACGGCCGGACGGTA--------CACTGTTTGGCTTCCG-TT--CTGTGAAACGTTCTTCCGGGCAAA-CGGAGTCTG-GAGTCTGGACCAAAAAGC-AGCAAAAG-GGACAAAGTAAAAACACAC--AACC------------------------
2042_sp14 ??????????????????????????????????????????ACCTCAATAAGACTTCTAATTCGAATTGAACTTGGTCAACCAGGAGCTTACCTGGGAAGAGACCAATTGTACAACACTATCGTAACTGCCCATGCATTTTTAATAATCTTTTTCTTAGTAATACCTGTTTTCATCGGAGGATTCGGAAACTGGTTGATTCCATTAATACTTGGAGCTCCTGATATAGCATTCCCACGGATAAACAATATAAGATTCTGACTCCTGCCACCTGCACTTATTCTTCTTGTTAGATCTGCTGCAGTTGAAAAAGGTGTTGGTACCGGATGAACTGTCTACCCCCCTCTATCTGACAATATGGCCCATGCTGGACCATCAGTTGATTTAGCTATTTTCTCTCTTCACTTAGCAGGTATCTCATCGATTCTTGGCTCAATTAATTTTATTACAACTGTAGCAAATATACGATGAAAAGGCCTTCGATTAGAACGAGTTCCTTTATTTGTTTGAGCTGCCGTTATTACAACTGTCCTACTTCTTCTATCCCTGCCAGTTTTAGCTGGAGCAATCACTATACTCCTAACAGATCGAAATATTAATACTTCTTTTTTTGATCCTGCAGGAGGAGGGGACCCTATTTTATATCAACATCTATTCATTGACATCTTGAACGCATATTGCGGCCCCGGGTCACTCCCGGGGCCACGCCTGGCTCAGGGTCGTGTAG-CTTGTACATCGCGG-G--------CGTGGCT-------TCACCGGCCACG-----C--CCCGCG-------CCTTGGG----ACTGTCTG---AGAG-----------------------------AC---------GT--------------------AAAAG----T------------TTCT-CAGTCTCCTCAAAT-CACACAAAGT---CGTGCTTTCCTCTC---CCCA-----GCT-CC-GGGTGGCAG-ACCCGG--GGA-ACGTG-G--AGCGGACGGCCGGACGGTA--------CACTGTTTGGCTTCCG-TT--CTGTGAAACGTTCTTCCGGGCAAA-CGGAGAGTGAGGGTCTGGACCAAAAAGC-AGCAAAAG-GGACAAAGTAAAAACACAC--AACCTTCGACCTGAGCTCAGACGAGACT
2044_sp14 ??????????????????????????????????????????ACCTCAATAAGACTTCTAATTCGAATTGAACTTGGTCAACCAGGAGCTTACCTGGGAAGAGACCAATTGTACAACACTATCGTAACTGCCCATGCATTTTTAATAATCTTTTTCTTAGTAATACCTGTTTTCATCGGAGGATTCGGAAACTGGTTGATTCCATTAATACTTGGAGCTCCTGATATAGCATTCCCACGGATAAACAATATAAGATTCTGACTCCTGCCACCTGCACTTATTCTTCTTGTTAGATCTGCTGCAGTTGAAAAAGGTGTTGGTACCGGATGAACTGTCTACCCCCCTCTATCTGACAATATGGCCCATGCTGGACCATCAGTTGATTTAGCTATTTTCTCTCTTCACTTAGCAGGTATCTCATCGATTCTTGGCTCAATTAATTTTATTACAACTGTAGCAAATATACGATGAAAAGGCCTTCGATTAGAACGAGTTCCTTTATTTGTTTGAGCTGCCGTTATTACAACTGTCCTACTTCTTCTATCCCTGCCAGTTTTAGCTGGAGCAATCACTATACTCCTAACAGATCGAAATATTAATACTTCTTTTTTTGATCCTGCAGGAGGAGGGGACCCTATTTTATATCAACATCTATTCATTGACATCTTGAACGCATATTGCGGCCCCGGGTCACTCCCGGGGCCACGCCTGGCTCAGGGTCGTGTAG-CTTGTACATCGCGG-G--------CGTGGCT-------TCACCGGCCACG-----C--CCCGCG-------CCTTGGG----ACTGTCTG---AGAG-----------------------------AC---------GT--------------------AAAAG----T------------TTCT-CAGTCTCCTCAAAT-CACACAAAGT---CGTGCTTTCCTCTC---CCCA-----GCT-CC-GGGTGGCAG-ACCCGG--GGA-ACGTG-G--AGCGGACGGCCGGACGGTA--------CACTGTTTGGCTTCCG-TT--CTGTGAAACGTTCTTCCGGGCAAA-CGGAGTCTG-GAGTCTGGACCAAAAAGC-AGCAAAAG-GGACAAAGTAAAAACACAC--AACCTTCGACCTGAGCTCAGACGAGACT
2479_sp14 ACATTATATTTTATTTTAGGTGCGTGAGGAGGCCTATTAGGTACCTCAATAAGACTTCTAATTCGAATTGAACTTGGTCAACCAGGAGCTTACCTGGGAAGAGACCAATTGTACAACACTATCGTAACTGCCCATGCATTTTTAATAATCTTTTTCTTAGTAATACCTGTTTTCATCGGAGGATTCGGAAACTGGTTGATTCCATTAATACTTGGGGCTCCTGATATAGCATTCCCACGGATAAACAATATAAGATTCTGACTCCTGCCACCTGCACTTATTCTTCTTGTTAGATCTGCTGCAGTTGAAAAAGGTGTTGGTACCGGATGAACTGTCTACCCCCCTCTATCTGACAATATGGCCCATGCTGGACCATCAGTTGATTTAGCTATTTTCTCTCTTCACTTAGCAGGTATCTCATCGATTCTTGGCTCAATTAATTTTATTACAACTGTAGCAAATATACGATGAAAAGGCCTTCGATTAGAACGAGTTCCTTTATTTGTTTGAGCTGCCGTTATTACAACTGTCCTACTTCTTCTATCCCTGCCAGTTTTAGCTGGAGCAATCACTATACTCCTAACAGATCGAAATATTAATACTTCTTTTTTTGATCCTGCAGGAGGAGGGGACCCTATTTTATATCAACATCTATTCATTGACATCTTGAACGCATATTGCGGCCCCGGGTCACTCCCGGGGCCACGCCTGGCTCAGGGTCGTGTAG-CTTGTACATCGCGG-G--------CGTGGCT-------TCACCGGCCACG-----C--CCCGCG-------CCTTGGG----ACTGTCTG---AGAG-----------------------------AC---------GT--------------------AAAAG----T------------TTCT-CAGTCTCCTCAAAT-CACACAAAGT---CGTGCTTTCCTCTC---CCCA-----GCT-CC-GGGTGGCAG-ACCCGG--GGA-ACGTG-G--AGCGGACGGCCGGACGGTA--------CACTGTTTGGCTTCCG-TT--CTGTGAAACGTTCTTCCGGGCAAA-CGGAG----------------------------------------------------------------------------------
2477_sp14 ACATTATATTTTATTTTAGGTGCGTGAGGAGGCCTATTAGGTACCTCAATAAGACTTCTAATTCGAATTGAACTTGGTCAACCAGGAGCTTACCTGGGAAGAGACCAATTGTACAACACTATCGTAACTGCCCATGCATTTTTAATAATCTTTTTCTTAGTAATACCTGTTTTCATCGGAGGATTCGGAAACTGGTTGATTCCATTAATACTTGGAGCTCCTGATATAGCATTCCCACGGATAAACAATATAAGATTCTGACTCCTGCCACCTGCACTTATTCTTCTTGTTAGATCTGCTGCAGTTGAAAAAGGTGTTGGTACCGGATGAACTGTCTACCCCCCTCTATCTGACAATATGGCCCATGCTGGACCATCAGTTGATTTAGCTATTTTCTCTCTTCACTTAGCAGGTATCTCATCGATTCTTGGCTCAATTAATTTTATTACAACTGTAGCAAATATACGATGAAAAGGCCTTCGATTAGAACGAGTTCCTTTATTTGTTTGAGCTGCCGTTATTACAACTGTCCTACTTCTTCTATCCCTGCCAGTTTTAGCTGGAGCAATCACTATACTCCTAACAGATCGAAATATTAATACTTCTTTTTTTGATCCTGCAGGAGGAGGGGACCCTATTTTATATCAACATCTATTCATTGACATCTTGAACGCATATTGCGGCCCCGGGTCACTCCCGGGGCCACGCCTGGCTCAGGGTCGTGTAG-CTTGTACATCGCGG-G--------CGTGGCT-------TCACCGGCCACG-----C--CCCGCG-------CCTTGGG----ACTGTCTG---AGAG-----------------------------AC---------GT--------------------AAAAG----T------------TTCT-CAGTCTCCTCAAAT-CACACAAAGT---CGTGCTTTCCTCTC---CCCA-----GCT-CC-GGGTGGCAG-ACCCGG--GGA-ACGTG-G--AGCGGACGGCCGGACGGTA--------CACTGTTTGGCTTCCG-TT--CTGTGAAACGTTCTTCCGGGCAAA-CGGAG----------------------------------------------------------------------------------
2226_sp4  ACATTATATTTTATTTTAGGTGCATGAGGGGGCCTTCTAGGCACCTCTATAAGACTTCTAATCCGAATCGAGCTTGGGCAACCCGGAGCTTACCTCGGCAGAGATCAATTATACAACACTATCGTTACTGCCCATGCATTCCTAATAATTTTTTTCTTAGTTATGCCTATATTTATTGGAGGATTTGGCAACTGGCTTATCCCGCTAATACTCGGAGCCCCTGATATGGCTTTCCCGCGAATAAACAATATAAGATTTTGGCTACTACCTCCAGCCTTAATCTTATTAGTAAGCTCGGCAGCTGTTGAAAAAGGAGTGGGCACCGGTTGAACCGTCTACCCTCCCTTATCTGACAATATAGCTCATGCAGGGCCATCAGTAGACCTGGCTATTTTCTCCCTTCATTTAGCAGGAATCTCGTCTATCTTAGGGTCTATTAACTTTATCACAACTGTAATTAATATGCGCTGAAAGGGATTACGACTAGAACGAGTTCCCTTATTTGTATGAGCTGCTGTTATCACAACTGTCCTTCTTCTACTATCCCTCCCAGTATTAGCTGGGGCTATCACAATACTTTTAACAGACCGAAATATTAACACCTCTTTCTTTGACCCTGCAGGAGGCGGCGACCCAATCCTGTACCAACACTTATTCATTGACATCTTGAACGCATATTGCGGCCCCGGGTCACTCCCGGGGCCACGCCTGGCTCAGGGTCGTGTAG-CTTGTACATCGCGG-GTGTG--TGTGTG--TGTGTTTGTTCGCAAGCGC-C--CAC--CCCGCG-------CCTTGGG----ACCGTCTG---AGGCC--------------------------TTTCTCG------TC--------------------GAGAGAGCGG------------GCCT-CAGTCTCCTCAAAT-CAC-CAGAGT---C--GCGTTCTTCTC---CCTG-----CCC-CCTGGGTGGCAACGCTCGGTCG-A-ACGGGGG--AGTGGACGGCCGGACGGTACAACACG-CATTGTTTGGCTTCTG-CT--CC-TGAACCG--CCTCCGGGC--A-CGGGGGC--TGCG---GGG-------G-------AAGAAGACACGATAAAACCA-ATTTAGCCTTCGACCTGAGCTCAGACGAGACT
2227_sp4  ACATTATATTTTATTTTAGGTGCATGAGGGGGCCTTCTAGGCACCTCTATAAGACTTCTAATCCGAATCGAGCTTGGGCAACCCGGAGCTTACCTCGGCAGAGATCAATTATACAACACTATCGTTACTGCCCATGCATTCCTAATAATTTTTTTCTTAGTTATGCCTATATTTATCGGAGGATTTGGCAACTGGCTTATCCCGCTAATACTCGGAGCCCCTGATATGGCTTTCCCGCGAATAAACAATATAAGATTTTGACTACTACCTCCAGCCTTAATCTTATTAGTAAGCTCGGCAGCTGTTGAAAAAGGAGTGGGCACCGGTTGAACCGTCTACCCTCCCTTATCTGACAATATAGCTCATGCAGGGCCATCAGTAGATCTGGCTATTTTCTCCCTTCATTTAGCAGGAATCTCGTCTATCTTAGGGTCTATTAACTTTATCACAACTGTAATTAATATGCGCTGAAAGGGATTACGACTAGAGCGAGTTCCCTTATTTGTATGAGCTGCTGTTATCACAACTGTCCTTCTTCTACTATCCCTCCCAGTATTAGCTGGGGCTATCACAATACTTTTAACAGACCGAAATATTAACACCTCTTTCTTTGACCCTGCAGGAGGCGGCGACCCAATCCTGTACCAACACTTATTCATTGACATCTTGAACGCATATTGCGGCCCCGGGTCACTCCCGGGGCCACGCCTGGCTCAGGGTCGTGTAG-CTTGTACATCGCGG-GTGTG--TGTGTG--TGTGTTTGTTCGCAAGCGC-C--CAC--CCCGCG-------CCTTGGG----ACCGTCTG---AGGCC--------------------------TTTCTCG------TC--------------------GAGAGAGCGG------------GCCT-CAGTCTCCTCAAAT-CAC-CAGAGT---C--GCGTTCTTCTC---CCTG-----CCC-CCTGGGTGGCAACGCTCGGTCG-A-ACGGGGG--AGTGGACGGCCGGACGGTACAACACG-CATTGTTTGGCTTCTG-CT--CC-TGAACCG--CCTCCGGGC--A-CGGGGGC--TGCG---GGG-------G-------AAGAAGACACGATAAAACCA-ATTTAGCCTTCGACCTGAGCTCAGACGAGACT
2228_sp4  ACATTATATTTTATTTTAGGTGCATGAGGGGGCCTTCTAGGCACCTCTATAAGACTTCTAATCCGAATCGAGCTTGGGCAACCCGGAGCTTACCTCGGCAGAGATCAATTATACAACACTATCGTTACTGCCCATGCATTCCTAATAATTTTTTTCTTAGTTATGCCTATATTTATTGGAGGATTTGGCAACTGGCTTATCCCGCTAATACTCGGAGCCCCTGATATGGCTTTCCCGCGAATAAACAATATAAGATTTTGACTACTACCTCCAGCCTTAATCTTATTAGTAAGCTCGGCAGCTGTTGAAAAAGGAGTGGGCACCGGTTGAACCGTCTACCCTCCCTTATCTGACAATATAGCTCATGCAGGGCCATCAGTAGACCTGGCTATTTTCTCCCTTCATTTAGCAGGAATCTCGTCTATCTTAGGGTCTATTAACTTTATCACAACTGTAATTAATATGCGCTGAAAGGGATTACGACTAGAACGAGTTCCCTTATTTGTATGAGCTGCTGTTATCACAACTGTCCTTCTTCTACTATCCCTCCCAGTATTAGCTGGGGCTATCACAATACTTTTAACAGACCGAAATATTAACACCTCTTTCTTTGACCCTGCAGGAGGCGGCGACCCAATCCTGTACCAACACTTATTCATTGACATCTTGAACGCATATTGCGGCCCCGGGTCACTCCCGGGGCCACGCCTGGCTCAGGGTCGTGTAG-CTTGTACATCGCGG-GTGTG--TGTGTG--TGTGTTTGTTCGCAAGCGC-C--CAC--CCCGCG-------CCTTGGG----ACCGTCTG---AGGCC--------------------------TTTCTCG------TC--------------------GAGAGAGCGG------------GCCT-CAGTCTCCTCAAAT-CAC-CAGAGT---C--GCGTTCTTCTC---CCTG-----CCC-CCTGGGTGGCAACGCTCGGTCG-A-ACGGGGG--AGTGGACGGCCGGACGGTACAACACG-CATTGTTTGGCTTCTG-CT--CC-TGAACCG--CCTCCGGGC--A-CGGGGGC--TGCG---GGG-------G-------AAGAAGACACGATAAAACCA-ATTTAGCCTTCGACCTGAGCTCAGACGAGACT
2229_sp4  ?????????????????????????????????CTTCTAGGCACCTCTATAAGACTTCTAATCCGAATCGAGCTTGGGCAACCCGGAGCTTACCTCGGCAGAGATCAATTATACAACACTATCGTTACTGCCCATGCATTCCTAATAATTTTTTTCTTAGTTATGCCTATATTTATTGGAGGATTTGGCAACTGGCTTATCCCGCTAATACTCGGAGCCCCTGATATGGCTTTCCCGCGAATAAACAATATAAGATTTTGACTACTACCTCCAGCCTTAATCTTATTAGTAAGCTCGGCAGCTGTTGAAAAAGGAGTGGGCACCGGTTGAACCGTCTACCCTCCCTTATCTGACAATATAGCTCATGCAGGGCCATCAGTAGACCTGGCTATTTTCTCCCTTCATTTAGCAGGAATCTCGTCTATCTTAGGGTCTATTAACTTTATCACAACTGTAATTAATATGCGCTGAAAGGGATTACGACTAGAACGAGTTCCCTTATTTGTATGAGCTGCTGTTATTACAACTGTCCTTCTTCTACTATCCCTCCCAGTATTAGCTGGGGCTATCACAATACTTTTAACAGACCGAAATATTAACACCTCTTTCTTTGACCCTGCAGGAGGCGGCGACCCAATCCTGTACCAACACTTATTCATTGACATCTTGAACGCATATTGCGGCCCCGGGTCACTCCCGGGGCCACGCCTGGCTCAGGGTCGTGTAG-CTTGTACATCGCGG-GTGTG--TGTGTG--TGTGTTTGTTCGCAAGCGC-C--CAC--CCCGCG-------CCTTGGG----ACCGTCTG---AGGCC--------------------------TTTCTCG------TC--------------------GAGAGAGCGG------------GCCT-CAGTCTCCTCAAAT-CAC-CAGAGT---C--GCGTTCTTCTC---CCTG-----CCC-CCTGGGTGGCAACGCTCGGTCG-A-ACGGGGG--AGTGGACGGCCGGACGGTACAACACG-CATTGTTTGGCTTCTG-CT--CC-TGAACCG--CCTCCGGGC--A-CGGGGGC--TGCG---GGG-------G-------AAGAAGACACGATAAAACCA-ATTTAGCCTTCGACCTGAGCTCAGACGAGACT
2230_sp4  ACATTATATTTTATTTTAGGTGCATGAGGGGGCCTTCTAGGCACCTCTATAAGACTTCTAATCCGAATCGAGCTTGGGCAACCCGGAGCTTACCTCGGCAGAGATCAATTATACAACACTATCGTTACTGCCCATGCATTCCTAATAATTTTTTTCTTAGTTATGCCTATATTTATCGGAGGATTTGGCAACTGGCTTATCCCGCTAATACTCGGAGCCCCTGATATGGCTTTCCCGCGAATAAACAATATAAGATTTTGACTACTACCTCCAGCCTTAATCTTATTAGTAAGCTCGGCAGCTGTTGAAAAAGGAGTGGGCACCGGTTGAACCGTCTACCCTCCCTTATCTGACAATATAGCTCATGCAGGGCCATCAGTAGATCTGGCTATTTTCTCCCTTCATTTAGCAGGAATCTCGTCTATCTTAGGGTCTATTAACTTTATCACAACTGTAATTAATATGCGCTGAAAGGGATTACGACTAGAGCGAGTTCCCTTATTTGTATGAGCTGCTGTTATCACAACTGTCCTTCTTCTACTATCCCTCCCAGTATTAGCTGGGGCTATCACAATACTTTTAACAGACCGAAATATTAACACCTCTTTCTTTGACCCTGCAGGAGGCGGCGACCCAATCCTGTACCAACACTTATTCATTGACATCTTGAACGCATATTGCGGCCCCGGGTCACTCCCGGGGCCACGCCTGGCTCAGGGTCGTGTAG-CTTGTACATCGCGG-GTGTG--TGTGTG--TGTGTTTGTTCGCAAGCGC-C--CAC--CCCGCG-------CCTTGGG----ACCGTCTG---AGGCC--------------------------TTTCTCG------TC--------------------GAGAGAGCGG------------GCCT-CAGTCTCCTCAAAT-CAC-CAGAGT---C--GCGTTCTTCTC---CCTG-----CCC-CCTGGGTGGCAACGCTCGGTCG-A-ACGGGGG--AGTGGACGGCCGGACGGTACAACACG-CATTGTTTGGCTTCTG-CT--CC-TGAACCG--CCTCCGGGC--A-CGGGGGC--TGCG---GGG-------G-------AAGAAGACACGATAAAACCA-ATTTAGCCTTCGACCTGAGCTCAGACGAGACT
2231_sp4  ??????????????????????????????GGCCTTCTAGGCACCTCTATAAGACTTCTAATCCGAATCGAGCTTGGGCAACCCGGAGCTTACCTCGGCAGAGATCAATTATACAACACTATCGTTACTGCCCATGCATTCCTAATAATTTTTTTCTTAGTTATGCCTATATTTATTGGAGGATTTGGCAACTGGCTTATCCCGCTAATACTCGGAGCCCCTGATATGGCTTTCCCGCGAATAAACAATATAAGATTTTGACTACTACCTCCAGCCTTAATCTTATTAGTAAGCTCGGCAGCTGTTGAAAAAGGAGTGGGCACCGGTTGAACCGTCTACCCTCCCTTATCTGACAATATAGCTCATGCAGGGCCATCAGTAGACCTGGCTATTTTCTCCCTTCATTTAGCAGGAATCTCGTCTATCTTAGGGTCTATTAACTTTATCACAACTGTAATTAATATGCGCTGAAAGGGATTACGACTAGAACGAGTTCCCTTATTTGTATGAGCTGCTGTTATCACAACTGTCCTTCTTCTACTATCCCTCCCAGTATTAGCTGGGGCTATCACAATACTTTTAACAGACCGAAATATTAACACCTCTTTCTTTGACCCTGCAGGAGGCGGCGACCCAATCCTGTACCAACACTTATTCATTGACATCTTGAACGCATATTGCGGCCCCGGGTCACTCCCGGGGCCACGCCTGGCTCAGGGTCGTGTAG-CTTGTACATCGCGG-GTGTG--TGTGTG--TGTGTTTGTTCGCAAGCGC-C--CAC--CCCGCG-------CCTTGGG----ACCGTCTG---AGGCC--------------------------TTTCTCG------TC--------------------GAGAGAGCGG------------GCCT-CAGTCTCCTCAAAT-CAC-CAGAGT---C--GCGTTCTTCTC---CCTG-----CCC-CCTGGGTGGCAACGCTCGGTCG-A-ACGGGGG--AGTGGACGGCCGGACGGTACAACACG-CATTGTTTGGCTTCTG-CT--CC-TGAACCG--CCTCCGGGC--A-CGGGGGC--TGCG---GGG-------G-------AAGAAGACACGATAAAACCA-ATTTAGCCTTCGACCTGAGCTCAGACGAGACT
2232_sp4  ACATTATATTTTATTTTAGGTGCATGAGGGGGCCTTCTAGGCACCTCTATAAGACTTCTAATCCGAATCGAGCTTGGGCAACCCGGAGCTTACCTCGGCAGAGATCAATTATACAACACTATCGTTACTGCCCATGCATTCCTAATAATTTTTTTCTTAGTTATGCCTATATTTATCGGAGGATTTGGCAACTGGCTTATCCCGCTAATACTCGGAGCCCCTGATATGGCTTTCCCGCGAATAAACAATATAAGATTTTGACTACTACCTCCAGCCTTAATCTTATTAGTAAGCTCGGCAGCTGTTGAAAAAGGAGTGGGCACCGGTTGAACCGTCTACCCTCCCTTATCTGACAATATAGCTCATGCAGGGCCATCAGTAGATCTGGCTATTTTCTCCCTTCATTTAGCAGGAATCTCGTCTATCTTAGGGTCTATTAACTTTATCACAACTGTAATTAATATGCGCTGAAAGGGATTACGACTAGAGCGAGTTCCCTTATTTGTATGAGCTGCTGTTATCACAACTGTCCTTCTTCTACTATCCCTCCCAGTATTAGCTGGGGCTATCACAATACTTTTAACAGACCGAAATATTAACACCTCTTTCTTTGACCCTGCAGGAGGCGGCGACCCAATCCTGTACCAACACTTATTCATTGACATCTTGAACGCATATTGCGGCCCCGGGTCACTCCCGGGGCCACGCCTGGCTCAGGGTCGTGTAG-CTTGTACATCGCGG-GTGTG--TGTGTG--TGTGTTTGTTCGCAAGCGC-C--CAC--CCCGCG-------CCTTGGG----ACCGTCTG---AGGCC--------------------------TTTCTCG------TC--------------------GAGAGAGCGG------------GCCT-CAGTCTCCTCAAAT-CAC-CAGAGT---C--GCGTTCTTCTC---CCTG-----CCC-CCTGGGTGGCAACGCTCGGTCG-A-ACGGGGG--AGTGGACGGCCGGACGGTACAACACG-CATTGTTTGGCTTCTG-CT--CC-TGAACCG--CCTCCGGGC--A-CGGGGGC--TGCG---GGG-------G-------AAGAAGACACGATAAAACCA-ATTTAGCCTTCGACCTGAGCTCAGACGAGACT
2233_sp4  ACATTATATTTTATTTTAGGTGCATGAGGGGGCCTTCTAGGCACCTCTATAAGACTTCTAATCCGAATCGAGCTTGGGCAACCCGGAGCTTACCTCGGCAGAGATCAATTATACAACACTATCGTTACTGCCCATGCATTCCTAATAATTTTTTTCTTAGTTATGCCTATATTTATTGGAGGATTTGGCAACTGGCTTATCCCGCTAATACTCGGAGCCCCTGATATGGCTTTCCCGCGAATAAACAATATAAGATTTTGACTACTACCTCCAGCCTTAATCTTATTAGTAAGCTCGGCAGCTGTTGAAAAAGGAGTGGGCACCGGTTGAACCGTCTACCCTCCCTTATCTGACAATATAGCTCATGCAGGGCCATCAGTAGACCTGGCTATTTTCTCCCTTCATTTAGCAGGAATCTCGTCTATCTTAGGGTCTATTAACTTTATCACAACTGTAATTAATATGCGCTGAAAGGGATTACGACTAGAACGAGTTCCCTTATTTGTATGAGCTGCTGTTATCACAACTGTCCTTCTTCTACTATCCCTCCCAGTATTAGCTGGGGCTATCACAATACTTTTAACAGACCGAAATATTAACACCTCTTTCTTTGACCCTGCAGGAGGCGGCGACCCAATCCTGTACCAACACTTATTCATTGACATCTTGAACGCATATTGCGGCCCCGGGTCACTCCCGGGGCCACGCCTGGCTCAGGGTCGTGTAG-CTTGTACATCGCGG-GTGTG--TGTGTG--TGTGTTTGTTCGCAAGCGC-C--CAC--CCCGCG-------CCTTGGG----ACCGTCTG---AGGCC--------------------------TTTCTCG------TC--------------------GAGAGAGCGG------------GCCT-CAGTCTCCTCAAAT-CAC-CAGAGT---C--GCGTTCTTCTC---CCTG-----CCC-CCTGGGTGGCAACGCTCGGTCG-A-ACGGGGG--AGTGGACGGCCGGACGGTACAACACG-CATTGTTTGGCTTCTG-CT--CC-TGAACCG--CCTCCGGGC--A-CGGGGGC--TGCG---GGG-------G-------AAGAAGACACGATAAAACCA-ATTTAGCCTTCGACCTGAGCTCAGACGAGACT
2234_sp4  ACATTATATTTTATTTTAGGTGCATGAGGGGGCCTTCTAGGCACCTCTATAAGGCTTCTAATCCGAATCGAGCTTGGGCAACCCGGAGCTTACCTCGGCAGAGATCAATTATACAACACTATCGTTACTGCCCATGCATTCCTAATAATTTTTTTCTTAGTTATGCCTATATTTATCGGAGGATTTGGCAACTGGCTTATCCCGCTAATACTCGGAGCCCCTGATATGGCTTTCCCGCGAATAAACAATATAAGATTTTGACTACTACCTCCAGCCTTAATCTTATTAGTAAGCTCGGCAGCTGTTGAAAAAGGAGTGGGCACCGGTTGAACCGTCTACCCTCCCTTATCTGACAATATAGCTCATGCAGGGCCATCAGTAGATCTGGCTATTTTCTCCCTTCATTTAGCAGGAATCTCGTCTATCTTAGGGTCTATTAACTTTATCACAACTGTAATTAATATGCGCTGAAAGGGATTACGACTAGAGCGAGTTCCCTTATTTGTATGAGCTGCTGTTATCACAACTGTCCTTCTTCTACTATCCCTCCCAGTATTAGCTGGGGCTATCACAATACTTTTAACAGACCGAAATATTAACACCTCTTTCTTTGACCCTGCAGGAGGCGGCGACCCAATCCTGTACCAACACTTATTCATTGACATCTTGAACGCATATTGCGGCCCCGGGTCACTCCCGGGGCCACGCCTGGCTCAGGGTCGTGTAG-CTTGTACATCGCGG-GTGTG--TGTGTG--TGTGTTTGTTCGCAAGCGC-C--CAC--CCCGCG-------CCTTGGG----ACCGTCTG---AGGCC--------------------------TTTCTCG------TC--------------------GAGAGAGCGG------------GCCT-CAGTCTCCTCAAAT-CAC-CAGAGT---C--GCGTTCTTCTC---CCTG-----CCC-CCTGGGTGGCAACGCTCGGTCG-A-ACGGGGG--AGTGGACGGCCGGACGGTACAACACG-CATTGTTTGGCTTCTG-CT--CC-TGAACCG--CCTCCGGGC--A-CGGGGGC--TGCG---GGG-------G-------AAGAAGACACGATAAAACCA-ATTTAGCCTTCGACCTGAGCTCAGACGAGACT
2235_sp4  ACATTATATTTTATTTTAGGTGCATGAGGGGGCCTTCTAGGCACCTCTATAAGACTTCTAATCCGAATCGAGCTTGGGCAACCCGGAGCTTACCTCGGCAGAGATCAATTATACAACACTATCGTTACTGCCCATGCATTCCTAATAATTTTTTTCTTAGTTATGCCTATATTTATTGGAGGATTTGGCAACTGGCTTATCCCGCTAATACTCGGAGCCCCTGATATGGCTTTCCCGCGAATAAACAATATAAGATTTTGACTACTACCTCCAGCCTTAATCTTATTAGTAAGCTCGGCAGCTGTTGAAAAAGGAGTGGGCACCGGTTGAACCGTCTACCCTCCCTTATCTGACAATATAGCTCATGCAGGGCCATCAGTAGACCTGGCTATTTTCTCCCTTCATTTAGCAGGAATCTCGTCTATCTTAGGGTCTATTAACTTTATCACAACTGTAATTAATATGCGCTGAAAGGGATTACGACTAGAACGAGTTCCCTTATTTGTATGAGCTGCTGTTATCACAACTGTCCTTCTTCTACTATCCCTCCCAGTATTAGCTGGGGCTATCACAATACTTTTAACAGACCGAAATATTAACACCTCTTTCTTTGACCCTGCAGGAGGCGGCGACCCAATCCTGTACCAACACTTATTCATTGACATCTTGAACGCATATTGCGGCCCCGGGTCACTCCCGGGGCCACGCCTGGCTCAGGGTCGTGTAG-CTTGTACATCGCGG-GTGTG--TGTGTG--TGTGTTTGTTCGCAAGCGC-C--CAC--CCCGCG-------CCTTGGG----ACCGTCTG---AGGCC--------------------------TTTCTCG------TC--------------------GAGAGAGCGG------------GCCT-CAGTCTCCTCAAAT-CAC-CAGAGT---C--GCGTTCTTCTC---CCTG-----CCC-CCTGGGTGGCAACGCTCGGTCG-A-ACGGGGG--AGTGGACGGCCGGACGGTACAACACG-CATTGTTTGGCTTCTG-CT--CC-TGAACCG--CCTCCGGGC--A-CGGGGGC--TGCG---GGG-------G-------AAGAAGACACGATAAAACCA-ATTTAGCCTTCGACCTGAGCTCAGACGAGACT
2236_sp4  ACATTATATTTTATTTTAGGTGCATGAGGGGGCCTTCTAGGCACCTCTATAAGACTTCTAATCCGAATCGAGCTTGGGCAACCCGGAGCTTACCTCGGCAGAGATCAATTATACAACACTATCGTTACTGCCCATGCATTCCTAATAATTTTTTTCTTAGTTATGCCTATATTTATTGGAGGATTTGGCAACTGGCTTATCCCGCTAATACTCGGAGCCCCTGATATGGCTTTCCCGCGAATAAACAATATAAGATTTTGACTACTACCTCCAGCCTTAATCTTATTAGTAAGCTCGGCAGCTGTTGAAAAAGGAGTGGGCACCGGTTGAACCGTCTACCCTCCCTTATCTGACAATATAGCTCATGCAGGGCCATCAGTAGACCTGGCTATTTTCTCCCTTCATTTAGCAGGAATCTCGTCTATCTTAGGGTCTATTAACTTTATCACAACTGTAATTAATATGCGCTGAAAGGGATTACGACTAGAACGAGTTCCCTTATTTGTATGAGCTGCTGTTATCACAACTGTCCTTCTTCTACTATCCCTCCCAGTATTAGCTGGGGCTATCACAATACTTTTAACAGACCGAAATATTAACACCTCTTTCTTTGACCCTGCAGGAGGCGGCGACCCAATCCTGTACCAACACTTATTCATTGACATCTTGAACGCATATTGCGGCCCCGGGTCACTCCCGGGGCCACGCCTGGCTCAGGGTCGTGTAG-CTTGTACATCGCGG-GTGTG--TGTGTG--TGTGTTTGTTCGCAAGCGC-C--CAC--CCCGCG-------CCTTGGG----ACCGTCTG---AGGCC--------------------------TTTCTCG------TC--------------------GAGAGAGCGG------------GCCT-CAGTCTCCTCAAAT-CAC-CAGAGT---C--GCGTTCTTCTC---CCTG-----CCC-CCTGGGTGGCAACGCTCGGTCG-A-ACGGGGG--AGTGGACGGCCGGACGGTACAACACG-CATTGTTTGGCTTCTG-CT--CC-TGAACCG--CCTCCGGGC--A-CGGGGGC--TGCG---GGG-------G-------AAGAAGACACGATAAAACCA-ATTTAGCCTTCGACCTGAGCTCAGACGAGACT
2045_sp4  ??????????????????????????????????????????ACCTCTATAAGACTTCTAATCCGAATCGAGCTTGGGCAACCCGGAGCTTACCTCGGCAGAGATCAATTATACAACACTATCGTTACTGCCCATGCATTCCTAATAATTTTTTTCTTAGTTATGCCTATATTTATCGGAGGATTTGGCAACTGGCTTGTCCCGCTAATACTCGGAGCCCCTGATATGGCTTTCCCGCGAATAAACAATATAAGATTTTGACTACTACCTCCAGCCTTAATCTTATTAGTAAGCTCGGCAGCTGTTGAAAAAGGAGTGGGCACCGGTTGAACCGTCTACCCTCCCTTATCTGACAATATAGCTCATGCAGGGCCATCAGTAGATCTGGCTATTTTCTCCCTTCATTTAGCAGGAATCTCATCTATCTTAGGGTCTATTAACTTTATCACAACTGTAATTAATATGCGCTGAAAGGGATTACGACTAGAGCGAGTTCCCTTATTTGTATGAGCTGCTGTTATCACAACTGTCCTTCTTCTACTATCCCTCCCAGTATTAGCTGGGGCTATCACAATACTTTTAACAGACCGAAATATTAACACCTCTTTCTTTGACCCTGCAGGAGGCGGCGACCCAATCCTGTACCAACACTTATTCATTGACATCTTGAACGCATATTGCGGCCCCGGGTCACTCCCGGGGCCACGCCTGGCTCAGGGTCGTGTAG-CTTGTACATCGCGG-GTGTG--TGTGTG--TGTGTTTGTTCGCAAGCGC-C--CAC--CCCGCG-------CCTTGGG----ACCGTCTG---AGGCC--------------------------TTTCTCG------TC--------------------GAGAGAGCGG------------GCCT-CAGTCTCCTCAAAT-CAC-CAGAGT---C--GCGTTCTTCTC---CCTG-----CCC-CCTGGGTGGCAACGCTCGGTCG-A-ACGGGGG--AGTGGACGGCCGGACGGTACAACACG-CATTGTTTGGCTTCTG-CT--CC-TGAACCG--CCTCCGGGC--A-CGGGGGC--TGCG---GGG-------G-------AAGAAGACACGATAAAACCA-ATTTAGCCTTCGACCTGAGCTCAGACGAGACT
TB28_sp4  ACATTATATTTTATTTTAGGTGCATGAGGGGGCCTTCTAGGCACCTCTATAAGACTTCTAATCCGAATCGAGCTTGGGCAACCCGGAGCTTACCTCGGCAGAGATCAATTATACAACACTATCGTTACTGCCCATGCATTCCTAATAATTTTTTTCTTAGTTATGCCTATATTTATTGGAGGATTTGGCAACTGGCTTATCCCGCTAATACTCGGAGCCCCTGATATGGCTTTCCCGCGAATAAACAATATAAGATTTTGACTACTACCTCCAGCCTTAATCTTATTAGTAAGCTCGGCAGCTGTTGAAAAAGGAGTGGGCACCGGTTGAACCGTCTACCCTCCCTTATCTGACAATATAGCTCATGCAGGGCCGTCAGTAGACCTGGCTATTTTCTCCCTTCATTTAGCAGGAATCTCGTCTATCTTAGGGTCTATTAACTTTATCACAACTGTAATTAATATGCGCTGAAAGGGATTACGACTAGAACGAGTTCCCTTATTTGTATGAGCTGCTGTTATCACAACTGTCCTTCTTCTACTATCCCTCCCAGTATTAGCTGGGGCTATCACAATACTTTTAACAGACCGAAATATTAACACCTCTTTCTTTGACCCTGCAGGAGGCGGCGACCCAATCCTGTACCAACACTTATTCATTGACATCTTGAACGCATATTGCGGCCCCGGGTCACTCCCGGGGCCACGCCTGGCTCAGGGTCGTGTAG-CTTGTACATCGCGG-GTGTG--TGTGTG--TGTGTTTGTTCGCAAGCGC-C--CAC--CCCGCG-------CCTTGGG----ACCGTCTG---AGGCC--------------------------TTTCTCG------TC--------------------GAGAGAGCGG------------GCCT-CAGTCTCCTCAAAT-CAC-CAGAGT---C--GCGTTCTTCTC---CCTG-----CCC-CCTGGGTGGCAACGCTCGGTCG-A-ACGGGGG--AGTGGACGGCCGGACGGTACAACACG-CATTGTTTGGCTTCTG-CT--CC-TGAACCG--CCTCCGGGC--A-CGGGGGC--TGCG---GGG-------G-------AAGAAGACACGATAAAACCA-ATTTAGCCTTCGACCTGAGCTCAGACGAGACT
2805_sp26 ?????????????????????????????????CTTCTAGGCACTTCTATAAGACTTCTAATCCGAATCGAGCTTGGGCAACCCGGAGCTTACCTCGGCAGAGACCAACTGTACAACACTATCGTTACTGCCCATGCATTTTTAATAATCTTTTTCTTAGTTATACCTATATTTATTGGAGGCTTTGGTAACTGGCTTATCCCATTGATACTCGGGGCTCCTGATATGGCTTTCCCACGAATAAACAATATAAGGTTCTGACTCTTACCACCAGCCCTCATCTTATTAGTAAGCTCCGCAGCTGTTGAAAAAGGAGTAGGTACCGGTTGAACCGTCTACCCGCCTCTATCTGATAATATAGCTCATGCAGGCCCGTCAGTAGACCTTGCTATTTTCTCTCTTCATTTAGCAGGAATCTCATCTATTTTAGGGTCTATTAATTTTATTACTACTGTTATCAATATACGTTGAAAAGGGCTACGGTTAGAACGAGTCCCTTTATTTGTTTGAGCTGCTGTAATCACAACTGTCCTCCTTCTGCTATCCCTCCCAGTGTTGGCCGGAGCTATTACAATACTTTTAACAGACCGAAATATTAATACCTCTTTCTTTGACCCTGCAGGGGGCGGCGACCCAATCCTTTACCAGCACTTATTCATTGACATCTTGAACGCATATTGCGGCCCCGGGTCACTCCCGGGGCCACGCCTGGCTCAGGGTCGTGTAG-CTTGTACATCGCGG-GTGTG--TGTGTGTTTG------TTCGCAAGCGC-C--CAC--CCCGCG-------CCTTGGG----ACCGTCTG---AGGCC--------------------------TTTCTCG------TC--------------------AAGAGAGCGG------------GCCT-CAGTCTCCTCAAAT-CAC-CAGAGT---C--GCGTTCTTCTC---CCTG-----CCC-CCTGGGTGGCAACGCTCGGTCG-A-ACGGGGG--AGTGGACGGCCGGACGGTACAACACG-CATTGTTTGGCTTCCG-CT--CC-TGAACCG--CCTCCGGGC--A-CGGGGGC--TGTG---GGG-------G-------AAGAAGACACGATAAAACCA-ATTTAGCCTTCGACCTGAGCTCAGACGAGACT
2800_sp27 ACATTATATTTTATTTTAGGTGCATGAGGAGGCCTTTTAGGCACTTCTATAAGACTTCTAATCCGTATCGAACTTGGCCAACCCGGGGCTTACCTAGGTAGGGACCAATTATACAACACTATCGTTACTGCCCACGCATTCTTAATAATCTTTTTTTTAGTTATACCAATATTTATTGGGGGATTTGGTAATTGGCTTATCCCATTAATACTCGGAGCCCCTGATATAGCTTTCCCACGTATAAATAATATAAGATTCTGGCTTCTCCCCCCAGCCCTAATTCTACTAGTAAGCTCTGCAGCTGTCGAAAAAGGTGTGGGGACCGGTTGAACCGTTTACCCTCCTTTATCTGATAATATAGCCCATGCAGGGCCATCAGTAGACCTTGCTATTTTTTCTCTTCATCTAGCGGGTATCTCCTCTATTCTAGGCTCCATTAACTTCATCACAACTGTTATTAATATACGATGAAAGGGATTACGATTAGAACGAGTTCCGTTATTTGTTTGAGCTGCTGTCATCACAACCGTTCTTCTTCTCCTATCACTACCAGTATTAGCTGGAGCTATCACCATACTTTTAACAGACCGCAATATCAACACCTCTTTCTTTGACCCTGCAGGAGGCGGCGACCCAATCCTTTACCAACATTTATTTATTGACATCTTGAACGCATATTGCGGCCCCGGGTCACTCCCGGGGCCACGCCTGGCTCAGGGTCGTGTAG-CTTGTACATCGCGG-GTGTGTGTGCGTGTTTGTGTTTGTTCGCAAGCGCGCTTCAC--CCCGCG-------CCTTGGG----ACCGTCTG---AGGCC--------------------------TGTCTCG------TC--------------------GAGAGCGCCG------------GCCT-CAGTCTCCTCAAAT-CAC-CAGAGT---C--GCGTTCTTCTC---CCTG-----CCC-CC-GGGTGGCAACGCTCGGTCG-A-ACGGGGG--AGTGGACGGCCGGACGGTACAACACG-CATTGTTTGGCTTCCG-CT--CC-TGAACCG--CCTCCGGGC--A-CGGGGGC--TGCG---GGG-------G-------AAGAAGACACGATGAAACCA-ATTTAGCCTTCGACCTGAGCTCAGACGAGACT
840_sp5   ACATTATATTTTATCTTAGGTGCATGAGGAGGACTTCTAGGCACTTCTATAAGACTTCTTATTCGAATTGAACTAGGTCAACCCGGTGCTTACCTCGGTAGAGACCAATTATACAACACTATTGTTACTGCACATGCATTTCTTATAATTTTCTTTTTAGTTATGCCAGTCTTCATTGGAGGATTTGGTAATTGACTAATCCCATTAATACTCGGTGCCCCAGATATAGCTTTTCCACGAATAAATAACATAAGATTTTGGTTACTACCTCCAGCACTTATCTTATTAGTAAGATCTGCAGCTGTAGAAAAAGGAGTTGGGACCGGTTGAACCGTTTACCCGCCTTTATCAGACAATATAGCTCATGCGGGACCATCAGTTGATCTAGCTATTTTTTCACTTCACTTGGCTGGAATCTCATCTATCCTAGGATCAATTAACTTTATCACAACAGTAATCAACATACGCTGAAAAGGTTTACGATTAGAACGAGTCCCTTTATTTGTTTGGTCCGCGGTTATCACAACTGTTCTACTTCTTTTATCCCTTCCAGTCTTGGCTGGAGCAATCACCATGCTTCTAACAGATCGAAATATTAACACTTCCTTTTTCGACCCAGCTGGTGGGGGTGATCCAATCCTATATCAACACTTATTTATTGACATCTTGAACGCATATTGCGGCCCCGGGTCACTCCCGGGGCCACGCCTGGCTCAGGGTCGTATAG-CTCGTACATCGTGG-GTGT------GTGTCTG------TCCGCAGGCACGC----C--CCCGCG-------CCTTGGG----ACCGTCTG---AGAGC----------------------------TCT---------C----------------------GAG--C---------------TCT-CAGTCTCCTCAAAT-CAC-CAAAGT---C--GCGTTCTTCTC---CCTG-----GCC-CCCGGGTGGCAG-ACCCGGTTG-A-ACGGGGG--AGTGGACGGCCGGACGGT---ACACG-CATTGTTTGGCTTCCG-CT--CC-TGAACCG--CCTCC-GGC--A-CGGGGGCCGCGCG---GGG-------G-------AAG-AGACACCGTAATA-CA-AATCAGCCTTCGACCTGAGCTCAGACGAGACT
842_sp5   ??????????????????????????????GGACTTCTAGGCACTTCTATAAGACTTCTTATTCGAATTGAACTAGGTCAACCCGGTGCTTACCTCGGTAGAGACCAATTATACAACACTATTGTTACTGCACATGCATTTCTTATAATTTTCTTTTTAGTTATGCCAGTCTTCATTGGAGGATTTGGTAATTGACTAATCCCATTAATACTCGGTGCCCCAGATATAGCTTTTCCACGAATAAATAACATAAGATTTTGGTTATTACCTCCAGCACTTATCTTATTAGTAAGATCTGCAGCTGTAGAAAAAGGAGTTGGGACCGGTTGAACCGTTTACCCACCTTTATCAGACAATATAGCTCATGCGGGGCCATCAGTTGATCTAGCTATTTTTTCACTTCACTTGGCTGGAATCTCATCTATCCTAGGATCAATTAACTTTATCACAACTGTAATCAACATACGCTGAAAAGGTTTACGATTAGAACGAGTCCCTTTATTTGTTTGGTCCGCGGTTATCACAACTGTTCTACTTCTTTTATCCCTTCCAGTATTGGCTGGAGCAATCACCATGCTTCTAACAGATCGAAATATTAACACTTCCTTTTTCGACCCAGCTGGTGGGGGGGATCCAATCCTATATCAACACTTATTTATTGACATCTTGAACGCATATTGCGGCCCCGGGTCACTCCCGGGGCCACGCCTGGCTCAGGGTCGTATAG-CTCGTACATCGTGG-GTGG------GTGTCTG------TCCGCAGGCACGC----C--CCCGCG-------CCTTGGG----ACCGTCTG---AGAGC----------------------------TCT---------C----------------------GAG--C---------------TCT-CAGTCTCCTCAAAT-CAC-CAAAGT---C--GCGTTCTTCTC---CCTG-----GCC-CCCGGGTGGCAG-ACCCGGTTG-A-ACGGGGG--AGTGGACGGCCGGACGGT---ACACG-CATTGTTTGGCTTCCG-CT--CC-TGAACCG--CCTCC-GGC--A-CGGGGGCCGCGCG---GGG-------G-------AAG-AGACACCGTAATA-CA-AATCAGCCTTCGACCTGAGCTCAGACGAGACT
2777_sp5  ???????????????????????????GGAGGACTTCTAGGCACTTCTATAAGACTTCTTATTCGAATTGAACTAGGTCAACCCGGTGCTTACCTCGGTAGAGACCAATTATACAACACTATTGTTACTGCACATGCATTTCTTATAATTTTCTTTTTAGTTATGCCAGTCTTCATTGGAGGATTTGGTAATTGACTAATCCCATTAATACTCGGTGCCCCAGATATAGCTTTTCCACGAATAAATAACATAAGATTTTGGTTACTACCTCCAGCACTTATCTTATTAGTAAGATCTGCAGCTGTAGAAAAAGGAGTTGGGACCGGTTGAACCGTTTACCCGCCTTTATCAGACAATATAGCTCATGCGGGACCATCAGTTGATCTAGCTATTTTTTCACTTCACTTGGCTGGAATCTCATCTATCCTAGGATCAATTAACTTTATCACAACTGTAATCAACATACGCTGAAAAGGTTTACGATTAGAACGAGTCCCTTTATTTGTTTGGTCCGCGGTTATCACAACTGTTCTACTTCTTTTATCCCTTCCAGTCTTGGCTGGAGCAATCACCATGCTTCTAACAGATCGAAATATTAACACTTCCTTTTTCGACCCAGCTGGTGGGGGTGATCCAATCCTATATCAACACTTATTTATTGACATCTTGAACGCATATTGCGGCCCCGGGTCACTCCCGGGGCCACGCCTGGCTCAGGGTCGTATAG-CTCGTACATCGTGG-GTGT------GTGTCTG------TCCGCAGGCACGC----C--CCCGCG-------CCTTGGG----ACCGTCTG---AGAGC----------------------------TCT---------C----------------------GAG--C---------------TCT-CAGTCTCCTCAAAT-CAC-CAAAGT---C--GCGTTCTTCTC---CCTG-----GCC-CCCGGGTGGCAG-ACCCGGTTG-A-ACGGGGG--AGTGGACGGCCGGACGGT---ACACG-CATTGTTTGGCTTCCG-CT--CC-TGAACCG--CCTCC-GGC--A-CGGGGGCCGCGCG---GGG-------G-------AAG-AGACACCGTAATA-CA-AATCAGCCTTCGACCTGAGCTCAGACGAGACT
2778_sp5  ??????????????????????????????GGACTTCTAGGCACTTCTATAAGACTTCTTATTCGAATTGAACTAGGTCAACCCGGTGCTTACCTCGGTAGAGACCAATTATACAACACTATTGTTACTGCACATGCATTTCTTATAATTTTCTTTTTAGTTATGCCAGTCTTCATTGGAGGATTTGGTAATTGACTAATCCCATTAATACTCGGTGCCCCAGATATAGCTTTTCCACGAATAAATAACATAAGATTTTGGTTACTACCTCCAGCACTTATCTTATTAGTAAGATCTGCAGCTGTAGAAAAAGGAGTTGGGACCGGTTGAACCGTTTACCCGCCTTTATCAGACAATATAGCTCATGCGGGACCATCAGTTGATCTAGCTATTTTTTCACTTCACTTGGCTGGAATCTCATCTATCCTAGGATCAATTAACTTTATCACAACTGTAATCAACATACGCTGAAAAGGTTTACGATTAGAACGAGTCCCTTTATTTGTTTGGTCCGCGGTTATCACAACTGTTCTACTTCTTTTATCCCTTCCAGTCTTGGCTGGAGCAATCACCATGCTTCTAACAGATCGAAATATTAACACTTCCTTTTTCGACCCAGCTGGTGGGGGTGATCCAATCCTATATCAACACTTATTTATTGACATCTTGAACGCATATTGCGGCCCCGGGTCACTCCCGGGGCCACGCCTGGCTCAGGGTCGTATAG-CTCGTACATCGTGG-GTGT------GTGTCTG------TCCGCAGGCACGC----C--CCCGCG-------CCTTGGG----ACCGTCTG---AGAGC----------------------------TCT---------C----------------------GAG--C---------------TCT-CAGTCTCCTCAAAT-CAC-CAAAGT---C--GCGTTCTTCTC---CCTG-----GCC-CCCGGGTGGCAA-ACCCGGTTG-A-ACGGGGG--AGTGGACGGCCGGACGGT---ACACG-CATTGTTTGGCTTCCG-CT--CC-TGAACCG--CCTCC-GGC--A-CGGGGGCCGCGCG---GGG-------G-------AAG-AGACACCGTAATA-CA-AATCAGCCTTCGACCTGAGCTCAGACGAGACT
2779_sp5  ??????????????????????????????GGACTTCTAGGCACTTCTATAAGACTTCTTATTCGAATTGAACTAGGTCAACCCGGTGCTTACCTCGGTAGAGACCAATTATACAACACTATTGTTACTGCACATGCATTTCTTATAATTTTCTTTTTAGTTATGCCAGTCTTCATTGGAGGATTTGGTAATTGACTAATCCCATTAATACTCGGTGCCCCAGATATAGCTTTTCCACGAATAAATAACATAAGATTTTGGTTATTACCTCCAGCACTTATCTTATTAGTAAGATCTGCAGCTGTAGAAAAAGGAGTTGGGACCGGTTGAACCGTTTACCCACCTTTATCAGACAATATAGCTCATGCGGGGCCATCAGTTGATCTAGCTATTTTTTCACTTCACTTGGCTGGAATCTCATCTATCCTAGGATCAATTAACTTTATCACAACTGTAATCAACATACGCTGAAAAGGTTTACGATTAGAACGAGTCCCTTTATTTGTTTGGTCCGCGGTTATCACAACTGTTCTACTTCTTTTATCCCTTCCAGTCTTGGCTGGAGCAATCACCATGCTTCTAACAGATCGAAATATTAACACTTCCTTTTTCGACCCAGCTGGTGGGGGGGATCCAATCCTATATCAACACTTATTTATTGACATCTTGAACGCATATTGCGGCCCCGGGTCACTCCCGGGGCCACGCCTGGCTCAGGGTCGTATAG-CTCGTACATCGTGG-GTGT------GTGTCTG------TCCGCAGGCACGC----C--CCCGCG-------CCTTGGG----ACCGTCTG---AGAGC----------------------------TCT---------C----------------------GAG--C---------------TCT-CAGTCTCCTCAAAT-CAC-CAAAGT---C--GCGTTCTTCTC---CCTG-----GCC-CCCGGGTGGCAG-ACCCGGTTG-A-ACGGGGG--AGTGGACGGCCGGACGGT---ACACG-CATTGTTTGGCTTCCG-CT--CC-TGAACCG--CCTCC-GGC--A-CGGGGGCCGCGCG---GGG-------G-------AAG-AGACACCGTAATA-CA-AATCAGCCTTCGACCTGAGCTCAGACGAGACT
2780_sp5  ????????????????????????????????????????????????ATAAGACTTCTTATTCGAATTGAACTAGGTCAACCCGGTGCTTACCTCGGTAGAGACCAATTATACAACACTATTGTTACTGCACATGCATTTCTTATAATTTTCTTTTTAGTTATGCCAGTCTTCATTGGAGGATTTGGTAATTGACTAATCCCATTAATACTCGGTGCCCCAGATATAGCTTTTCCACGAATAAATAACATAAGATTTTGGTTACTACCTCCAGCACTTATCTTATTAGTAAGATCTGCAGCTGTAGAAAAAGGAGTTGGGACCGGTTGAACCGTTTACCCGCCTTTATCAGACAATATAGCTCATGCGGGACCATCAGTTGATCTAGCTATTTTTTCACTTCACTTGGCTGGAATCTCATCTATCCTAGGATCAATTAACTTTATCACAACTGTAATCAACATACGCTGAAAAGGTTTACGATTAGAACGAGTCCCTTTATTTGTTTGGTCCGCGGTTATCACAACTGTTCTACTTCTTTTATCCCTTCCAGTCTTGGCTGGAGCAATCACCATGCTTCTAACAGATCGAAATATTAACACTTCCTTTTTCGACCCAGCTGGTGGGGGTGATCCAATCCTATATCAACACTTATTTATTGACATCTTGAACGCATATTGCGGCCCCGGGTCACTCCCGGGGCCACGCCTGGCTCAGGGTCGTATAG-CTCGTACATCGTGG-GTGT------GTGTCTG------TCCGCAGGCACGC----C--CCCGCG-------CCTTGGG----ACCGTCTG---AGAGC----------------------------TCT---------C----------------------GAG--C---------------TCT-CAGTCTCCTCAAAT-CAC-CAAAGT---C--GCGTTCTTCTC---CCTG-----GCC-CCCGGGTGGCAA-ACCCGGTTG-A-ACGGGGG--AGTGGACGGCCGGACGGT---ACACG-CATTGTTTGGCTTCCG-CT--CC-TGAACCG--CCTCC-GGC--A-CGGGGGCCGCGCG---GGG-------G-------AAG-AGACACCGTAATA-CA-AATCAGCCTTCGACCTGAGCTCAGACGAGACT
2790_sp5  ???????????????????????????GGAGGACTTCTAGGCACTTCTATAAGACTTCTTATTCGAATTGAACTAGGTCAACCCGGTGCTTACCTCGGTAGAGACCAATTATACAACACTATTGTTACTGCACATGCATTTCTTATAATTTTCTTTTTAGTTATGCCAGTCTTCATTGGAGGATTTGGTAATTGACTAATCCCATTAATACTCGGTGCCCCAGATATAGCTTTTCCACGAATAAATAACATAAGATTTTGGTTACTACCTCCAGCACTTATCTTATTAGTAAGATCTGCAGCTGTAGAAAAAGGAGTTGGGACCGGTTGAACCGTTTACCCGCCTTTATCAGACAATATAGCTCATGCGGGACCATCAGTTGATCTAGCTATTTTTTCACTTCACTTGGCTGGAATCTCATCTATCCTAGGATCAATTAACTTTATCACAACTGTAATCAACATACGCTGAAAAGGTTTACGATTAGAACGAGTCCCTTTATTTGTTTGGTCCGCGGTTATCACAACTGTTCTACTTCTTTTATCCCTTCCAGTCTTGGCTGGAGCAATCACCATGCTTCTAACAGATCGAAATATTAACACTTCCTTTTTCGACCCAGCTGGTGGGGGTGATCCAATCCTATATCAACACTTATTTATTGACATCTTGAACGCATATTGCGGCCCCGGGTCACTCCCGGGGCCACGCCTGGCTCAGGGTCGTATAG-CTCGTACATCGTGG-GTGT------GTGTCTG------TCCGCAGGCACGC----C--CCCGCG-------CCTTGGG----ACCGTCTG---AGAGC----------------------------TCT---------C----------------------GAG--C---------------TCT-CAGTCTCCTCAAAT-CAC-CAAAGT---C--GCGTTCTTCTC---CCTG-----GCC-CCCGGGTGGCAG-ACCCGGTTG-A-ACGGGGG--AGTGGACGGCCGGACGGT---ACACG-CATTGTTTGGCTTCCG-CT--CC-TGAACCG--CCTCC-GGC--A-CGGGGGCCGCGCG---GGG-------G-------AAG-AGACACCGTAATA-CA-AATCAGCCTTCGACCTGAGCTCAGACGAGACT
2791_sp5  ??????????????????????????????GGACTTCTAGGCACTTCTATAAGACTTCTTATTCGAATTGAACTAGGTCAACCCGGTGCTTACCTCGGTAGAGACCAATTATACAACACTATTGTTACTGCACATGCATTTCTTATAATTTTCTTTTTAGTTATGCCAGTCTTCATTGGAGGATTTGGTAATTGACTAATCCCATTAATACTCGGTGCCCCGGATATAGCTTTTCCACGAATAAATAACATAAGATTTTGGTTATTACCTCCAGCACTTATCTTATTAGTAAGATCTGCAGCTGTAGAAAAAGGAGTTGGGACCGGTTGAACCGTTTACCCACCTTTATCAGACAATATAGCTCATGCGGGGCCATCAGTTGATCTAGCTATTTTTTCACTTCACTTGGCTGGAATCTCATCTATCCTAGGATCAATTAACTTTATCACAACTGTAATCAACATACGCTGAAAAGGTTTACGATTAGAACGAGTCCCTTTATTTGTTTGGTCCGCGGTTATCACAACTGTTCTACTTCTTTTATCCCTTCCAGTCTTGGCTGGAGCAATCACCATGCTTCTAACAGATCGAAATATTAACACTTCCTTTTTCGACCCAGCTGGTGGGGGGGATCCAATCCTATATCAACACTTATTTATTGACATCTTGAACGCATATTGCGGCCCCGGGTCACTCCCGGGGCCACGCCTGGCTCAGGGTCGTATAG-CTCGTACATCGTGG-GTGT------GTGTCTG------TCCGCAGGCACGC----C--CCCGCG-------CCTTGGG----ACCGTCTG---AGAGC----------------------------TCT---------C----------------------GAG--C---------------TCT-CAGTCTCCTCAAAT-CAC-CAAAGT---C--GCGTTCTTCTC---CCTG-----GCC-CCCGGGTGGCAA-ACCCGGTTG-A-ACGGGGG--AGTGGACGGCCGGACGGT---ACACG-CATTGTTTGGCTTCCG-CT--CC-TGAACCG--CCTCC-GGC--A-CGGGGGCCGCGCG---GGG-------G-------AAG-AGACACCGTAATA-CA-AATCAGCCTTCGACCTGAGCTCAGACGAGACT
2792_sp5  ??????????????????????????????GGACTTCTAGGCACTTCTATAAGACTTCTTATTCGAATTGAACTAGGTCAACCCGGTGCTTACCTCGGTAGAGACCAATTATACAACACTATTGTTACTGCACATGCATTTCTTATAATTTTCTTTTTAGTTATGCCAGTCTTCATTGGAGGATTTGGTAATTGACTAATCCCATTAATACTCGGTGCCCCAGATATAGCTTTTCCACGAATAAATAACATAAGATTTTGGTTACTACCTCCAGCACTTATCTTATTAGTAAGATCTGCAGCTGTAGAAAAAGGAGTTGGGACCGGTTGAACCGTTTACCCGCCTTTATCAGACAATATAGCTCATGCGGGACCATCAGTTGATCTAGCTATTTTTTCACTTCACTTGGCTGGAATCTCATCTATCCTAGGATCAATTAACTTTATCACAACTGTAATCAACATACGCTGAAAAGGTTTACGATTAGAACGAGTCCCTTTATTTGTTTGGTCCGCGGTTATCACAACTGTTCTACTTCTTTTATCCCTTCCAGTCTTGGCTGGAGCAATCACCATGCTTCTAACAGATCGAAATATTAACACTTCCTTTTTCGACCCAGCTGGTGGGGGTGATCCAATCCTATATCAACACTTATTTATTGACATCTTGAACGCATATTGCGGCCCCGGGTCACTCCCGGGGCCACGCCTGGCTCAGGGTCGTATAG-CTCGTACATCGTGG-GTGT------GTGTCTG------TCCGCAGGCACGC----C--CCCGCG-------CCTTGGG----ACCGTCTG---AGAGC----------------------------TCT---------C----------------------GAG--C---------------TCT-CAGTCTCCTCAAAT-CAC-CAAAGT---C--GCGTTCTTCTC---CCTG-----GCC-CCCGGGTGGCAG-ACCCGGTTG-A-ACGGGGG--AGTGGACGGCCGGACGGT---ACACG-CATTGTTTGGCTTCCG-CT--CC-TGAACCG--CCTCC-GGC--A-CGGGGGCCGCGCG---GGG-------G-------AAG-AGACACCGTAATA-CA-AATCAGCCTTCGACCTGAGCTCAGACGAGACT
2793_sp5  ???????????????????????????GGAGGACTTCTAGGCACTTCTATAAGACTTCTTATTCGAATTGAACTAGGTCAACCCGGTGCTTACCTCGGTAGAGACCAATTATACAACACTATTGTTACTGCACATGCATTTCTTATAATTTTCTTTTTAGTTATGCCAGTCTTCATTGGAGGATTTGGTAATTGACTAATCCCATTAATACTCGGTGCCCCAGATATAGCTTTTCCACGAATAAATAACATAAGATTTTGGTTACTACCTCCAGCACTTATCTTATTAGTAAGATCTGCAGCTGTAGAAAAAGGAGTTGGGACCGGTTGAACCGTTTACCCGCCTTTATCAGACAATATAGCTCATGCGGGACCATCAGTTGATCTAGCTATTTTTTCACTTCACTTGGCTGGAATCTCATCTATCCTAGGATCAATTAACTTTATCACAACTGTAATCAACATACGCTGAAAAGGTTTACGATTAGAACGAGTCCCTTTATTTGTTTGGTCCGCGGTTATCACAACTGTTCTACTTCTTTTATCCCTTCCAGTCTTGGCTGGAGCAATCACCATGCTTCTAACAGATCGAAATATTAACACTTCCTTTTTCGACCCAGCTGGTGGGGGTGATCCAATCCTATATCAACACTTATTTATTGACATCTTGAACGCATATTGCGGCCCCGGGTCACTCCCGGGGCCACGCCTGGCTCAGGGTCGTATAG-CTCGTACATCGTGG-GTGT------GTGTCTG------TCCGCAGGCACGC----C--CCCGCG-------CCTTGGG----ACCGTCTG---AGAGC----------------------------TCT---------C----------------------GAG--C---------------TCT-CAGTCTCCTCAAAT-CAC-CAAAGT---C--GCGTTCTTCTC---CCTG-----GCC-CCCGGGTGGCAA-ACCCGGTTG-A-ACGGGGG--AGTGGACGGCCGGACGGT---ACACG-CATTGTTTGGCTTCCG-CT--CC-TGAACCG--CCTCC-GGC--A-CGGGGGCCGCGCG---GGG-------G-------AAG-AGACACCGTAATA-CA-AATCAGCCTTCGACCTGAGCTCAGACGAGACT
2900_sp5  ???????????????????????????GGAGGACTTCTAGGCACTTCTATAAGACTTCTTATTCGAATTGAACTAGGTCAACCCGGTGCTTACCTCGGTAGAGACCAATTATACAACACTATTGTTACTGCACATGCATTTCTTATAATTTTCTTTTTAGTTATGCCAGTCTTCATTGGAGGATTTGGTAATTGACTAATCCCATTAATACTCGGTGCCCCAGATATAGCTTTTCCACGAATAAATAACATAAGATTTTGGTTATTACCTCCAGCACTTATCTTATTAGTAAGATCTGCAGCTGTAGAAAAAGGAGTTGGGACCGGTTGAACCGTTTACCCACCTTTATCAGACAATATAGCTCATGCGGGGCCATCAGTTGATCTAGCTATTTTTTCACTTCACTTGGCTGGAATCTCATCTATCCTAGGATCAATTAACTTTATCACAACTGTAATCAACATACGCTGAAAAGGTTTACGATTAGAACGAGTCCCTTTATTTGTTTGGTCCGCGGTTATCACAACTGTTCTACTTCTTTTATCCCTTCCAGTCTTGGCTGGAGCAATCACCATGCTTCTAACAGATCGAAATATTAACACTTCCTTTTTCGACCCAGCTGGTGGGGGGGATCCAATCCTATATCAACACTTATTTATTGACATCTTGAACGCATATTGCGGCCCCGGGTCACTCCCGGGGCCACGCCTGGCTCAGGGTCGTATAG-CTCGTACATCGTGG-GTGT------GTGTCTG------TCCGCAGGCACGC----C--CCCGCG-------CCTTGGG----ACCGTCTG---AGAGC----------------------------TCT---------C----------------------GAG--C---------------TCT-CAGTCTCCTCAAAT-CAC-CAAAGT---C--GCGTTCTTCTC---CCTG-----CCC-CCCGGGTGGCAA-ACCCGGTTG-A-ACGGGGG--AGTGGACGGCCGGACGGT---ACACG-CATTGTTTGGCTTCCA-CT--CC-TGAACCG--CCTCC-GGC--A-CGGGGGC--CGCG---GGG-------G-------AAG-AGTCACCGTAATA-CA-AATCAGCCTTCGACCTGAGCTCAGACGAGACT
2904_sp5  ???????????????????????????GGAGGACTTCTAGGCACTTCTATAAGACTTCTTATTCGAATTGAACTAGGTCAACCCGGTGCTTACCTCGGTAGAGACCAATTATACAACACTATTGTTACTGCACATGCATTTCTTATAATTTTCTTTTTAGTTATGCCAGTCTTCATTGGAGGATTTGGTAATTGACTAATCCCATTAATACTCGGTGCCCCAGATATAGCTTTTCCACGAATAAATAACATAAGATTTTGGTTATTACCTCCAGCACTTATCTTATTAGTAAGATCTGCAGCTGTAGAAAAAGGAGTTGGGACCGGTTGAACCGTTTACCCCCCTTTATCAGACAATATAGCTCATGCGGGGCCATCAGTTGATCTAGCTATTTTTTCACTTCACTTGGCTGGAATCTCATCTATCCTAGGATCAATTAACTTTATCACAACTGTAATCAACATACGCTGAAAAGGTTTACGATTAGAACGAGTCCCTTTATTTGTTTGGTCCGCGGTTATCACAACTGTCCTACTTCTTTTATCCCTTCCAGTCTTGGCTGGAGCAATCACCATGCTTCTAACAGATCGAAATATTAACACTTCCTTTTTCGACCCAGCTGGTGGGGGGGACCCAATCCTATATCAACACTTATTTATTGACATCTTGAACGCATATTGCGGCCCCGGGTCACTCCCGGGGCCACGCCTGGCTCAGGGTCGTATAG-CTCGTACATCGTGG-GTGT------GTGTCTG------TCCGCAGGCACGC----C--CCCGCG-------CCTTGGG----ACCGTCTG---AGAGC----------------------------TCT---------C----------------------GAG--C---------------TCT-CAGTCTCCTCAAAT-CAC-CAAAGT---C--GCGTTCTTCTC---CCTG-----GCC-CCCGGGTGGCAG-ACCCGGTTG-A-ACGGGGG--AGTGGACGGCCGGACGGT---ACACG-CATTGTTTGGCTTCCG-CT--CC-TGAACCG--CCTCC-GGC--A-CGGGGGCCGCGCG---GGG-------G-------AAG-AGACACCGTAATA-CA-AATCAGCCTTCGACCTGAGCTCAGACGAGACT
2918_sp5  ??????????????????????????????GGACTTCTAGGCACTTCTATAAGACTTCTTATTCGAATTGAACTAGGTCAACCCGGTGCTTACCTCGGTAGAGACCAATTATACAACACTATTGTTACTGCACATGCATTTCTTATAATTTTCTTTTTAGTTATGCCAGTCTTCATTGGAGGATTTGGTAATTGACTAATCCCATTAATACTCGGTGCCCCAGATATAGCTTTTCCACGAATAAATAACATAAGATTTTGGTTATTACCTCCAGCACTTATCTTATTAGTAAGATCTGCAGCTGTAGAAAAAGGAGTTGGGACCGGTTGAACCGTTTACCCACCTTTATCAGACAATATAGCTCATGCGGGGCCATCAGTTGATCTAGCTATTTTTTCACTTCACTTGGCTGGAATCTCATCTATCCTAGGATCAATTAACTTTATCACAACTGTAATCAACATACGCTGAAAAGGTTTACGATTAGAACGAGTCCCTTTATTTGTTTGGTCCGCGGTTATCACAACTGTTCTACTTCTTTTATCCCTTCCAGTCTTGGCTGGGGCAATCACCATGCTTCTAACAGATCGAAATATTAACACTTCCTTTTTCGACCCAGCTGGTGGGGGGGATCCAATCCTATATCAACACTTATTTATTGACATCTTGAACGCATATTGCGGCCCCGGGTCACTCCCGGGGCCACGCCTGGCTCAGGGTCGTATAG-CTCGTACATCGTGG-GTGT------GTGTCTG------TCCGCAGGCACGC----C--CCCGCG-------CCTTGGG----ACCGTCTG---AGAGC----------------------------TCT---------C----------------------GAG--C---------------TCT-CAGTCTCCTCAAAT-CAC-CAAAGT---C--GCGTTCTTCTC---CCTG-----GCC-CCCGGGTGGCAG-ACCCGGTTG-A-ACGGGGG--AGTGGACGGCCGGACGGT---ACACG-CATTGTTTGGCTTCCG-CT--CC-TGAACCG--CCTCC-GGC--A-CGGGGGCCGCGCG---GGG-------G-------AAG-AGACACCGTAATA-CA-AATCAGCCTTCGACCTGAGCTCAGACGAGACT
2926_sp5  ???????????????????????????GGAGGACTTCTAGGCACTTCTATAAGACTTCTTATTCGAATTGAACTAGGTCAACCCGGTGCTTACCTCGGTAGAGACCAATTATACAACACTATTGTTACTGCACATGCATTTCTTATAATTTTCTTTTTAGTTATGCCAGTCTTCATTGGAGGATTTGGTAATTGACTAATCCCATTAATACTCGGTGCCCCAGATATAGCTTTTCCACGAATAAATAACATAAGATTTTGGTTATTACCTCCAGCACTTATCTTATTAGTAAGATCTGCAGCTGTAGAAAAAGGAGTTGGGACCGGTTGAACCGTTTACCCACCTTTATCAGACAATATAGCTCATGCGGGGCCATCAGTTGATCTAGCTATTTTTTCACTTCACTTGGCTGGAATCTCATCTATCCTAGGATCAATTAACTTTATCACAACTGTAATCAACATACGCTGAAAAGGTTTACGATTAGAACGAGTCCCTTTATTTGTTTGGTCCGCGGTTATCACAACTGTTCTACTTCTTTTATCCCTTCCAGTCTTGGCTGGAGCAATCACCATGCTTCTAACAGATCGAAATATTAACACTTCCTTTTTCGACCCAGCTGGTGGGGGGGATCCAATCCTATATCAACACTTATTTATTGACATCTTGAACGCATATTGCGGCCCCGGGTCACTCCCGGGGCCACGCCTGGCTCAGGGTCGTATAG-CTCGTACATCGTGG-GTGT------GTGTCTG------TCCGCAGGCACGC----C--CCCGCG-------CCTTGGG----ACCGTCTG---AGAGC----------------------------TCT---------C----------------------GAG--C---------------TCT-CAGTCTCCTCAAAT-CAC-CAAAGT---C--GCGTTCTTCTC---CCTG-----GCC-CCCGGGTGGCAA-ACCCGGTTG-A-ACGGGGG--AGTGGACGGCCGGACGGT---ACACG-CATTGTTTGGCTTCCG-CT--CC-TGAACCG--CCTCC-GGC--A-CGGGGGCCGCGCG---GGG-------G-------AAG-AGACACCGTAATA-CA-AATCAGCCTTCGACCTGAGCTCAGACGAGACT
2927_sp5  ???????????????????????????GGAGGACTTCTAGGCACTTCTATAAGACTTCTTATTCGAATTGAACTAGGTCAACCCGGTGCTTACCTCGGTAGAGACCAATTATACAACACTATTGTTACTGCACATGCATTTCTTATAATTTTCTTTTTAGTTATGCCAGTCTTCATTGGAGGATTTGGTAATTGACTAATCCCATTAATACTCGGTGCCCCAGATATAGCTTTTCCACGAATAAATAACATAAGATTTTGGTTATTACCTCCAGCACTTATCTTATTAGTAAGATCTGCAGCTGTAGAAAAAGGAGTTGGGACCGGTTGAACCGTTTACCCACCTTTATCAGACAATATAGCTCATGCGGGGCCATCAGTTGATCTAGCTATTTTTTCACTTCACTTGGCTGGAATCTCATCTATCCTAGGATCAATTAACTTTATCACAACTGTAATCAACATACGCTGAAAAGGTTTACGATTAGAACGAGTCCCTTTATTTGTTTGGTCCGCGGTTATCACAACTGTTCTACTTCTTTTATCCCTTCCAGTCTTGGCTGGAGCAATCACCATGCTTCTAACAGATCGAAATATTAACACTTCCTTTTTCGACCCAGCTGGTGGGGGGGATCCAATCCTATATCAACACTTATTTATTGACATCTTGAACGCATATTGCGGCCCCGGGTCACTCCCGGGGCCACGCCTGGCTCAGGGTCGTATAG-CTCGTACATCGTGG-GTGT------GTGTCTG------TCCGCAGGCACGC----C--CCCGCG-------CCTTGGG----ACCGTCTG---AGAGC----------------------------TCT---------C----------------------GAG--C---------------TCT-CAGTCTCCTCAAAT-CAC-CAAAGT---C--GCGTTCTTCTC---CCTG-----GCC-CCCGGGTGGCAG-ACCCGGTTG-A-ACGGGGG--AGTGGACGGCCGGACGGT---ACACG-CATTGTTTGGCTTCCG-CT--CC-TGAACCG--CCTCC-GGC--A-CGGGGGCCGCGCG---GGG-------G-------AAG-AGACACCGTAATA-CA-AATCAGCCTTCGACCTGAGCTCAGACGAGACT
2928_sp5  ??????????????????????????????GGACTTCTAGGCACTTCTATAAGACTTCTTATTCGAATTGAACTAGGTCAACCCGGTGCTTACCTCGGTAGAGACCAATTATACAACACTATTGTTACTGCACATGCATTTCTTATAATTTTCTTTTTAGTTATGCCAGTCTTCATTGGAGGATTTGGTAATTGACTAATCCCATTAATACTCGGTGCCCCAGATATAGCTTTTCCACGAATAAATAACATAAGATTTTGGTTATTACCTCCAGCACTTATCTTATTAGTAAGATCTGCAGCTGTAGAAAAAGGAGTTGGGACCGGTTGAACCGTTTACCCACCTTTATCAGACAATATAGCTCATGCGGGGCCATCAGTTGATCTAGCTATTTTTTCACTTCACTTGGCTGGAATCTCATCTATCCTAGGATCAATTAACTTTATCACAACTGTAATCAACATACGCTGAAAAGGTTTACGATTAGAACGAGTCCCTTTATTTGTTTGGTCCGCGGTTATTACAACTGTTCTACTTCTTTTATCCCTTCCAGTATTGGCTGGAGCAATCACCATGCTTCTAACAGATCGAAATATTAACACTTCCTTTTTCGACCCAGCTGGTGGGGGGGATCCAATCCTATATCAACACTTATTTATTGACATCTTGAACGCATATTGCGGCCCCGGGTCACTCCCGGGGCCACGCCTGGCTCAGGGTCGTATAG-CTCGTACATCGTGG-GTGT------GTGTCTG------TCCGCAGGCACGC----C--CCCGCG-------CCTTGGG----ACCGTCTG---AGAGC----------------------------TCT---------C----------------------GAG--C---------------TCT-CAGTCTCCTCAAAT-CAC-CAAAGT---C--GCGTTCTTCTC---CCTG-----GCC-CCCGGGTGGCAG-ACCCGGTTG-A-ACGGGGG--AGTGGACGGCCGGACGGT---ACACG-CATTGTTTGGCTTCCG-CT--CC-TGAACCG--CCTCC-GGC--A-CGGGGGCCGCGCG---GGG-------G-------AAG-AGACACCGTAATA-CA-AATCAGCCTTCGACCTGAGCTCAGACGAGACT
T02_sp5   ACATTATATTTTATCTTAGGTGCATGAGGAGGACTTCTAGGCACTTCTATAAGACTTCTTATTCGAATTGAACTAGGTCAACCCGGTGCTTACCTCGGTAGAGACCAATTATACAACACTATTGTTACTGCACATGCATTTCTTATAATTTTCTTTTTAGTTATGCCAGTCTTCATTGGAGGATTTGGTAATTGACTAATCCCATTAATACTCGGTGCCCCAGATATAGCTTTTCCACGAATAAATAACATAAGATTTTGGTTATTACCTCCAGCACTTATCTTATTAGTAAGATCTGCAGCTGTAGAAAAAGGAGTTGGGACCGGTTGAACCGTTTACCCACCTTTATCAGACAATATAGCTCATGCGGGGCCATCAGTTGATCTAGCTATTTTTTCACTTCACTTGGCTGGAATCTCATCTATCCTAGGATCAATTAACTTTATCACAACTGTAATCAACATACGCTGAAAAGGTTTACGATTAGAACGAGTCCCTTTATTTGTTTGGTCCGCGGTTATCACAACTGTTCTACTTCTTTTATCCCTTCCAGTCTTGGCTGGAGCAATCACTATGCTTCTAACAGATCGAAATATTAACACTTCCTTTTTCGACCCAGCTGGTGGGGGGGATCCAATCCTATATCAACACTTATTTATTGACATCTTGAACGCATATTGCGGCCCCGGGTCACTCCCGGGGCCACGCCTGGCTCAGGGTCGTATAG-CTCGTACATCGTGG-GTGT------GTGTCTG------TCCGCAGGCACGC----C--CCCGCG-------CCTTGGG----ACCGTCTG---AGAGC----------------------------TCT---------C----------------------GAG--C---------------TCT-CAGTCTCCTCAAAT-CAC-CAAAGT---C--GCGTTCTTCTC---CCTG-----GCC-CCCGGGTGGCAG-ACCCGGTTG-A-ACGGGGG--AGTGGACGGCCGGACGGT---ACACG-CATTGTTTGGCTTCCG-CT--CC-TGAACCG--CCTCC-GGC--A-CGGGGGCCGCGCG---GGG-------G-------AAG-AGACACCGTAATA-CA-AATCAGCCTTCGACCTGAGCTCAGACGAGACT
T04_sp5   ACATTATATTTTATCTTAGGTGCATGAGGAGGACTTCTAGGCACTTCTATAAGACTTCTTATTCGAATTGAACTAGGTCAACCCGGTGCTTACCTCGGTAGAGACCAATTATACAACACTATTGTTACTGCACATGCATTTCTTATAATTTTCTTTTTAGTTATGCCAGTCTTCATTGGAGGATTTGGTAATTGACTAATCCCATTAATACTCGGTGCCCCAGATATAGCTTTTCCACGAATAAATAACATAAGATTTTGGTTATTACCTCCAGCACTTATCTTATTAGTAAGATCTGCAGCTGTAGAAAAAGGAGTTGGGACCGGTTGAACCGTTTACCCACCTTTATCAGACAATATAGCTCATGCGGGGCCATCAGTTGATCTAGCTATTTTTTCACTTCACTTGGCTGGAATCTCATCTATCCTAGGATCAATCAACTTTATCACAACTGTAATCAACATACGCTGAAAAGGTTTACGATTAGAACGAGTCCCTTTATTTGTTTGGTCCGCGGTTATCACAACTGTTCTACTTCTTTTATCCCTTCCAGTCTTGGCTGGAGCAATCACCATGCTTCTAACAGATCGAAATATTAACACTTCCTTTTTCGACCCAGCTGGTGGGGGGGATCCAATCCTATATCAA?????????ATTGACATCTTGAACGCATATTGCGGCCCCGGGTCACTCCCGGGGCCACGCCTGGCTCAGGGTCGTATAG-CTCGTACATCGTGG-GTGT------GTGTCTG------TCCGCAGGCACGC----C--CCCGCG-------CCTTGGG----ACCGTCTG---AGAGC----------------------------TCT---------C----------------------GAG--C---------------TCT-CAGTCTCCTCAAAT-CAC-CAAAGT---C--GCGTTCTTCTC---CCTG-----GCC-CCCGGGTGGCAA-ACCCGGTTG-A-ACGGGGG--AGTGGACGGCCGGACGGT---ACACG-CATTGTTTGGCTTCCG-CT--CC-TGAACCG--CCTCC-GGC--A-CGGGGGCCGCGCG---GGG-------G-------AAG-AGACACCGTAATA-CA-AATCAGCCTTCGACCTGAGCTCAGACGAGACT
2267_sp16 ??????????????????????????????GGACTCTTAGGCACTTCTATAAGACTTCTTATTCGTATTGAGCTAGGGCAACCTGGAGCTTACCTTGGTAGAGACCAATTATATAACACTATCGTTACTGCACATGCATTTTTAATAATCTTCTTCTTAGTTATGCCAGTTTTTATTGGTGGATTTGGTAATTGATTAATCCCATTAATACTGGGAGCTCCTGATATAGCCTTTCCACGAATAAATAATATAAGATTTTGACTACTACCACCAGCCTTAATCTTATTAGTAAGCTCTGCAGCTGTAGAAAAAGGGGCAGGCACTGGTTGAACTGTATACCCGCCATTATCTGATAATATGGCTCATGCGGGCCCATCAGTTGACCTTGCTATTTTTTCACTTCACTTGGCTGGAATCTCATCTATCTTGGGTTCAATTAATTTTATTACAACTGTAATTAATATACGCTGAAAAGGGCTACGACTAGAGCGAGTGCCTTTATTTGTTTGATCAGCTGTAATTACCACTGTTCTTCTTCTTTTATCCCTTCCAGTCTTAGCTGGTGCAATCACTATACTTTTAACAGACCGTAATATTAATACTTCTTTCTTTGATCCAGCTGGTGGTGGTGACCCAATTCTATATCAACATTTATTTATTGACATCTTGAACGCATATTGCGGCCCCGGGTCACTCCCGGGGCCACGCCTGGCTCAGGGTCGTATAG-CTCTTACATCGTGG-GTGT------GTGTCTG------TCCGCAGGCACGC----C--CCCGCG-------CCTTGGG----ACCGTCTG---AGAGC----------------------------TCTTC------GC--------------------G-GAG--C---------------TCT-CAGTCTCCTCAAAT-CAC-CAAAGT---C--GCGTTCTTCTC---CCTG-----CCC-CCCGGGTGACAA-ACCCGGTTG-A-ACGGGGG--AGTGGACGGCCGGACGGT---ACACG-CATTGTTTGGCTTCCG-CT--CC-TGAACCG--CCTCC-GGC--A-CGGGGGCAATGCG---GGG-------G-------AAG-AGACACCGT-ACA-CA-AATCAGCCTTCGACCTGAGCTCAGACGAGACT
2268_sp16 ????????????????????????????????????TTAGGCACTTCTATAAGACTTCTTATTCGTATTGAACTAGGGCAACCTGGAGCTTACCTTGGTAGAGACCAATTATATAACACTATCGTTACTGCACATGCATTTTTAATAATCTTCTTCTTAGTTATGCCAGTTTTTATTGGTGGATTTGGTAATTGATTAATCCCATTAATACTGGGAGCTCCTGATATAGCCTTTCCACGAATAAATAATATAAGATTTTGGCTACTACCGCCAGCCTTAATCTTATTAGTAAGCTCTGCAGCTGTAGAAAAAGGGGCAGGCACTGGTTGAACTGTATACCCACCATTATCTGATAATATGGCTCATGCGGGTCCATCAGTTGATCTTGCTATTTTTTCACTTCACTTGGCTGGAATCTCATCTATCTTAGGTTCAATTAATTTTATTACAACTGTAATTAATATACGTTGAAAAGGGCTACGACTAGAGCGAGTGCCTTTATTTGTTTGATCAGCTGTAATTACCACTGTTCTTCTTCTTTTATCCCTTCCAGTCTTAGCTGGTGCAATCACTATACTTTTAACAGACCGTAATATTAATACTTCTTTCTTTGATCCGGCTGGTGGTGGTGACCCAATTCTATATCAACATTTATTTATTGACATCTTGAACGCATATTGCGGCCCCGGGTCACTCCCGGGGCCACGCCTGGCTCAGGGTCGTATAG-CTCTTACATCGTGG-GTGT------GTGTCTG------TCCGCAGGCACGC----C--CCCGCG-------CCTTGGG----ACCGTCTG---AGAGC----------------------------TCTTC------GC--------------------G-GAG--C---------------TCT-CAGTCTCCTCAAAT-CAC-CAAAGT---C--GCGTTCTTCTC---CCTG------CC-CCCGGGTGACAA-ACCCGGTTG-A-ACGGGGG--AGTGGACGGCCGGACGGT---ACACG-CATTGTTTGGCTTCCG-CT--CC-TCAAGCG--CCTCC-GGC--A-CGGGGGCAATGCG---GGG-------G-------AAG-AGACACCGT-ACA-CA-AATCAGCCTTCGACCTGAGCTCAGACGAGACT
2269_sp16 ??????????????????????????????GGACTCTTAGGCACTTCTATAAGACTTCTTATTCGTATTGAACTAGGGCAACCTGGAGCTTACCTTGGTAGAGACCAATTATATAACACTATCGTTACTGCACATGCATTTTTAATAATCTTCTTCTTAGTTATGCCAGTTTTTATTGGTGGATTTGGTAATTGATTAATCCCATTAATACTGGGAGCTCCTGATATAGCCTTTCCACGAATAAATAATATAAGATTTTGGCTACTACCACCAGCCTTAATCTTATTAGTAAGCTCTGCAGCTGTAGAAAAAGGGGCAGGCACTGGTTGAACTGTATACCCGCCATTATCTGATAATATGGCTCATGCGGGTCCATCAGTTGACCTTGCTATTTTTTCACTTCATTTGGCTGGAATCTCATCTATCTTGGGTTCAATTAATTTTATTACAACTGTAATTAATATACGCTGAAAAGGGCTACGACTAGAGCGAGTGCCTTTATTTGTTTGATCAGCTGTAATTACCACTGTTCTTCTTCTTTTATCCCTTCCAGTCTTAGCTGGTGCAATCACTATACTTTTAACAGACCGTAATATTAATACTTCTTTCTTTGATCCGGCTGGTGGTGGTGACCCAATTCTATATCAACATTTATTTATTGACATCTTGAACGCATATTGCGGCCCCGGGTCACTCCCGGGGCCACGCCTGGCTCAGGGTCGTATAG-CTCTTACATCGTGG-GTGT------GTGTCTG------TCCGCAGGCACGC----C--CCCGCG-------CCTTGGG----ACCGTCTG---AGAGC----------------------------TCTTC------GC--------------------G-GAG--C---------------TCT-CAGTCTCCTCAAAT-CAC-CAAAGT---C--GCTTTCTTCTC---CCTG------CC-CCCGGGTGACAA-ACCCGGTTG-A-ACGGGGG--AGTGGACGGCCGGACGGT---ACACG-CATTGTTTGGCTTCCG-CT--CC-TCAAGCG--CCTCC-GGC--A-CGGGGGCAATGCG---GGG-------G-------AAG-AGACACCGT-ACA-CA-AATCAGCCTTCGACCTGAGCTCAGACGAGACT
2270_sp16 ??????????????????????????????GGACTCTTAGGCACTTCTATAAGACTTCTTATTCGTATTGAACTAGGGCAACCTGGAGCTTACCTTGGTAGAGACCAATTATATAACACTATCGTTACTGCACATGCATTTTTAATAATCTTCTTCTTAGTTATGCCAGTTTTTATTGGTGGATTTGGTAATTGATTAATCCCATTAATACTGGGAGCTCCTGATATAGCCTTTCCACGAATAAATAATATAAGATTTTGGCTACTACCGCCAGCCTTAATCTTATTAGTAAGCTCTGCAGCTGTAGAAAAAGGGGCAGGCACTGGTTGAACTGTATACCCACCATTATCTGATAATATGGCTCATGCGGGTCCATCAGTTGACCTTGCTATTTTTTCACTTCACTTGGCTGGAATCTCATCTATCTTGGGTTCAATTAATTTTATTACAACTGTAATTAATATACGCTGAAAAGGGCTACGACTAGAGCGAGTGCCTTTATTTGTTTGATCAGCTGTAATTACCACTGTTCTTCTTCTTTTATCCCTTCCAGTCTTAGCTGGTGCAATCACTATACTTTTAACAGACCGTAATATTAATACTTCTTTCTTTGATCCGGCTGGTGGTGGTGACCCAATTCTATATCAACATTTATTTATTGACATCTTGAACGCATATTGCGGCCCCGGGTCACTCCCGGGGCCACGCCTGGCTCAGGGTCGTATAG-CTCTTACATCGTGG-GTGT------GTGTCTG------TCCGCAGGCACGC----C--CCCGCG-------CCTTGGG----ACCGTCTG---AGAGC----------------------------TCTTC------GC--------------------G-GAG--C---------------TCT-CAGTCTCCTCAAAT-CAC-CAAAGT---C--GCGTTCTTCTC---CCTG------CC-CCCGGGTGACAA-ACCCGGTTG-A-ACGGGGG--AGTGGACGGCCGGACGGT---ACACG-CATTGTTTGGCTTCCG-CT--CC-TCAAGCG--CCTCC-GGC--A-CGGGGGCAATGCG---GGG-------G-------AAG-AGACACCGT-ACA-CA-AATCAGCCTTCGACCTGAGCTCAGACGAGACT
2289_sp16 ??????????????????????????????GGACTCTTAGGCACTTCTATAAGACTTCTTATTCGTATTGAGCTAGGGCAACCTGGAGCTTACCTTGGTAGAGACCAATTATATAACACTATCGTTACTGCACATGCATTTTTAATAATCTTCTTCTTAGTTATGCCAGTTTTTATTGGTGGATTTGGTAATTGATTAATTCCATTAATACTGGGAGCTCCTGATATAGCCTTTCCACGAATAAATAATATAAGATTTTGACTACTACCACCAGCCTTAATCTTATTAGTAAGCTCTGCAGCTGTAGAAAAAGGGGCAGGCACTGGTTGAACTGTATACCCGCCATTATCTGATAATATGGCCCATGCGGGTCCATCAGTTGACCTTGCTATTTTTTCACTTCACTTGGCTGGAATCTCATCTATCTTGGGTTCAATTAATTTTATTACAACTGTAATTAATATACGCTGAAAAGGGCTACGACTAGAGCGAGTACCTTTATTTGTTTGATCAGCTGTAATTACCACTGTTCTTCTTCTTTTATCCCTTCCAGTCTTAGCTGGTGCAATCACTATACTTTTAACAGACCGTAATATTAATACTTCTTTCTTTGATCCAGCTGGTGGTGGTGACCCAATTCTATATCAACATTTATTTATTGACATCTTGAACGCATATTGCGGCCCCGGGTCACTCCCGGGGCCACGCCTGGCTCAGGGTCGTATAG-CTCTTACATCGTGG-GTGT------GTGTCTG------TCCGCAGGCACGC----C--CCCGCG-------CCTTGGG----ACCGTCTG---AGAGC----------------------------TCTTC------GC--------------------G-GAG--C---------------TCT-CAGTCTCCTCAAAT-CAC-CAAAGT---C--GCGTTCTTCTC---CCTG-----CCC-CCCGGGTGACAA-ACCCGGTTG-A-ACGGGGG--AGTGGACGGCCGGACGGT---ACACG-CATTGTTTGGCTTCCG-CT--CC-TGAACCG--CCTCC-GGC--A-CGGGGGCAATGCG---GGG-------G-------AAG-AGACACCGT-ACA-CA-AATCAGCCTTCGACCTGAGCTCAGACGAGACT
2290_sp16 ??????????????????????????????GGACTCTTAGGCACTTCTATAAGACTTCTTATTCGTATTGAGCTAGGGCAACCTGGAGCTTACCTTGGTAGAGACCAATTATATAACACTATCGTTACTGCACATGCATTTTTAATAATCTTCTTCTTAGTTATGCCAGTTTTTATTGGTGGATTTGGTAATTGATTAATCCCATTAATACTGGGAGCTCCTGATATAGCCTTTCCACGAATAAATAATATAAGATTTTGACTACTACCACCAGCCTTAATCTTATTAGTAAGCTCTGCAGCTGTAGAAAAAGGGGCAGGCACTGGTTGAACTGTATACCCGCCATTATCTGATAATATGGCTCATGCGGGTCCATCAGTTGACCTTGCTATTTTTTCACTTCACTTGGCTGGAATCTCATCTATCTTGGGTTCAATTAATTTTATTACAACTGTAATTAATATACGCTGAAAAGGGCTACGACTAGAGCGAGTGCCTTTATTTGTTTGATCAGCTGTAATTACCACTGTTCTTCTTCTTTTATCCCTTCCAGTCTTAGCTGGTGCAATCACTATACTTTTAACAGACCGTAATATTAATACTTCTTTCTTTGATCCAGCTGGTGGTGGTGACCCAATTCTATATCAACATTTATTTATTGACATCTTGAACGCATATTGCGGCCCCGGGTCACTCCCGGGGCCACGCCTGGCTCAGGGTCGTATAG-CTCTTACATCGTGG-GTGT------GTGTCTG------TCCGCAGGCACGC----C--CCCGCG-------CCTTGGG----ACCGTCTG---AGAGC----------------------------TCTTC------GC--------------------G-GAG--C---------------TCT-CAGTCTCCTCAAAT-CAC-CAAAGT---C--GCGTTCTTCTC---CCTG-----CCC-CCCGGGTGACAA-ACCCGGTTG-A-ACGGGGG--AGTGGACGGCCGGACGGT---ACACG-CATTGTTTGGCTTCCG-CT--CC-TGAACCG--CCTCC-GGC--A-CGGGGGCAATGCG---GGG-------G-------AAG-AGACACCGT-ACA-CA-AATCAGCCTTCGACCTGAGCTCAGACGAGACT
2294_sp16 ???????????????????????????????????????????????????????????????CGTATTGAACTAGGGCAACCTGGAGCTTACCTTGGTAGAGACCAATTATATAACACTATCGTTACTGCACATGCATTTTTAATAATCTTCTTCTTAGTTATGCCAGTTTTTATTGGTGGATTTGGTAATTGATTAATCCCATTAATACTGGGAGCTCCTGATATAGCCTTTCCACGAATAAATAATATAAGATTTTGGCTACTACCACCAGCCTTAATCTTATTAGTAAGCTCTGCAGCTGTAGAAAAAGGGGCAGGCACTGGTTGAACTGTATACCCGCCATTATCTGATAATATGGCTCATGCGGGTCCATCAGTTGACCTTGCTATTTTTTCACTTCATTTGGCTGGAATCTCATCTATCTTGGGTTCAATTAATTTTATTACAACTGTAATTAATATACGTTGAAAAGGGCTACGACTAGAGCGAGTGCCTTTATTTGTTTGATCAGCTGTAATTACCACTGTTCTTCTTCTTTTATCACTTCCAGTCTTGGCTGGTGCAATCACTATACTTTTAACAGACCGTAATATTAATACTTCTTTCTTGGATCCGGCTGGTGGTGGTGACCCAATTCTATATCAACATTTATTTATTGACATCTTGAACGCATATTGCGGCCCCGGGTCACTCCCGGGGCCACGCCTGGCTCAGGGTCGTATAG-CTCTTACATCGTGG-GTGT------GTGTCTG------TCCGCAGGCACGC----C--CCCGCG-------CCTTGGG----ACCGTCTG---AGAGC----------------------------TCTTC------GC--------------------G-GAG--C---------------TCT-CAGTCTCCTCAAAT-CAC-CAAAGT---C--GCGTTCTTCTC---CCTG------CC-CCCGGGTGACAA-ACCCGGTTG-A-ACGGGGG--AGTGGACGGCCGGACGGT---ACACG-CATTGTTTGGCTTCCG-CT--CC-TCAAGCG--CCTCC-GGC--A-CGGGGGCAATGCG---GGG-------G-------AAG-AGACACCGT-ACA-CA-AATCAGCCTTCGACCTGAGCTCAGACGAGACT
2295_sp16 ??????????????????????????????GGACTCTTAGGCACTTCTATAAGACTTCTTATTCGTATTGAACTAGGGCAACCTGGAGCTTACCTTGGTAGAGACCAATTATATAACACTATCGTTACTGCACATGCATTTTTAATAATCTTCTTCTTAGTTATGCCAGTTTTTATTGGTGGATTTGGTAATTGATTAATCCCATTAATACTGGGAGCTCCTGATATAGCCTTTCCACGAATAAATAATATAAGATTTTGGCTACTACCACCAGCCTTAATCTTATTAGTAAGCTCTGCAGCTGTAGAAAAGGGGGCAGGCACTGGTTGAACTGTATACCCACCATTATCTGATAATATGGCTCATGCGGGTCCATCAGTTGACCTTGCTATTTTTTCACTTCACTTGGCTGGAATCTCATCTATCTTGGGTTCAATTAATTTTATTACAACTGTAATTAATATACGCTGAAAAGGGCTACGACTAGAGCGAGTGCCTTTATTTGTTTGATCAGCTGTAATTACCACTGTTCTTCTTCTTTTATCCCTTCCAGTCTTAGCTGGTGCAATCACTATACTTTTAACAGACCGTAATATTAATACTTCTTTCTTTGATCCGGCTGGTGGTGGTGACCCAATTCTATATCAACATTTATTTATTGACATCTTGAACGCATATTGCGGCCCCGGGTCACTCCCGGGGCCACGCCTGGCTCAGGGTCGTATAG-CTCTTACATCGTGG-GTGT------GTGTCTG------TCCGCAGGCACGC----C--CCCGCG-------CCTTGGG----ACCGTCTG---AGAGC----------------------------TCTTC------GC--------------------G-GAG--C---------------TCT-CAGTCTCCTCAAAT-CAC-CAAAGT---C--GCGTTCTTCTC---CCTG------CC-CCCGGGTGACAA-ACCCGGTTG-A-ACGGGGG--AGTGGACGGCCGGACGGT---ACACG-CATTGTTTGGCTTCCG-CT--CC-TCAAGCG--CCTCC-GGC--A-CGGGGGCAATGCG---GGG-------G-------AAG-AGACACCGT-ACA-CA-AATCAGCCTTCGACCTGAGCTCAGACGAGACT
2296_sp16 ??????????????????????????????GGACTCTTAGGCACTTCTATAAGACTTCTTATTCGTATTGAGCTAGGGCAACCTGGAGCTTACCTTGGTAGAGACCAATTATATAACACTATCGTTACTGCACATGCATTTTTAATAATCTTCTTCTTAGTTATGCCAGTTTTTATTGGTGGATTTGGTAATTGATTAATCCCATTAATACTGGGAGCTCCTGATATAGCCTTTCCACGAATAAATAATATAAGATTTTGACTACTACCACCAGCCTTAATCTTATTAGTAAGCTCTGCAGCTGTAGAAAAAGGGGCAGGCACTGGTTGAACTGTATACCCACCATTATCTGATAATATGGCTCATGCGGGTCCATCAGTTGACCTTGCTATTTTTTCACTTCACTTGGCTGGAATCTCATCTATCTTGGGTTCAATTAATTTTATTACAACTGTAATTAATATACGCTGAAAAGGGCTACGACTAGAGCGAGTGCCTTTATTTGTTTGATCAGCTGTAATTACCACTGTTCTTCTTCTTTTATCCCTTCCAGTCTTAGCTGGTGCAATCACTATACTTTTAACAGACCGTAATATTAATACTTCTTTCTTTGATCCAGCTGGTGGTGGTGACCCAATTCTATATCAACATTTATTTATTGACATCTTGAACGCATATTGCGGCCCCGGGTCACTCCCGGGGCCACGCCTGGCTCAGGGTCGTATAG-CTCTTACATCGTGG-GTGT------GTGTCTG------TCCGCAGGCACGC----C--CCCGCG-------CCTTGGG----ACCGTCTG---AGAGC----------------------------TCTTC------GC--------------------G-GAG--C---------------TCT-CAGTCTCCTCAAAT-CAC-CAAAGT---C--GCGTTCTTCTC---CCTG-----CCC-CCCGGGTGACAA-ACCCGGTTG-A-ACGGGGG--AGTGGACGGCCGGACGGT---ACACG-CATTGTTTGGCTTCCG-CT--CC-TGAACCG--CCTCC-GGC--A-CGGGGGCAATGCG---GGG-------G-------AAG-AGACACCGT-ACA-CA-AATCAGCCTTCGACCTGAGCTCAGACGAGACT
2297_sp16 ???????????????????????????GGAGGACTCTTAGGCACTTCTATAAGACTTCTTATTCGTATTGAGCTAGGGCAACCTGGAGCTTACCTTGGTAGAGACCAATTATATAACACTATCGTTACTGCACATGCATTTTTAATAATCTTCTTCTTAGTTATGCCAGTTTTTATTGGTGGATTTGGTAATTGATTAATCCCATTAATACTAGGAGCTCCTGATATAGCCTTTCCACGAATAAATAATATAAGATTTTGACTACTACCACCAGCCTTAATCTTATTAGTAAGCTCTGCAGCTGTAGAAAAAGGGGCAGGCACCGGTTGAACTGTATACCCGCCATTATCTGATAATATGGCTCATGCGGGCCCATCAGTTGACCTTGCTATTTTTTCACTTCACTTGGCTGGAATCTCATCTATCTTGGGTTCAATTAATTTTATTACAACTGTAATTAATATACGCTGAAAAGGGCTACGACTAGAGCGAGTGCCTTTATTTGTTTGATCAGCTGTAATTACCACTGTTCTTCTTCTTTTATCCCTTCCAGTCTTGGCTGGGGCAATCACTATACTTTTAACAGACCGTAATATTAATACTTCTTTCTTTGATCCAGCTGGTGGTGGTGACCCAATTCTATATCAACATTTATTTATTGACATCTTGAACGCATATTGCGGCCCCGGGTCACTCCCGGGGCCACGCCTGGCTCAGGGTCGTATAG-CTCTTACATCGTGG-GTGT------GTGTCTG------TCCGCAGGCACGC----C--CCCGCG-------CCTTGGG----ACCGTCTG---AGAGC----------------------------TCTTC------GC--------------------G-GAG--C---------------TCT-CAGTCTCCTCAAAT-CAC-CAAAGT---C--GCGTTCTTCTC---CCTG-----CCC-CCCGGGTGACAA-ACCCGGTTG-A-ACGGGGG--AGTGGACGGCCGGACGGT---ACACG-CATTGTTTGGCTTCCG-CT--CC-TGAACCG--CCTCC-GGC--A-CGGGGGCAATGCG---GGG-------G-------AAG-AGACACCGT-ACA-CA-AATCAGCCTTCGACCTGAGCTCAGACGAGACT
2298_sp16 ??????????????????????????????GGACTCTTAGGCACTTCTATAAGACTTCTTATTCGTATTGAGCTAGGGCAACCTGGAGCTTACCTTGGTAGGGACCAATTATATAACACTATCGTTACTGCACATGCATTTTTAATAATCTTCTTCTTAGTTATGCCAGTTTTTATTGGTGGATTTGGTAATTGATTAATCCCATTAATACTGGGAGCTCCTGATATAGCTTTTCCACGAATAAATAATATAAGATTTTGACTACTACCACCAGCCTTAATCTTATTAGTAAGCTCTGCAGCTGTAGAAAAAGGGGCAGGCACTGGTTGAACTGTATACCCTCCATTATCTGATAATATGGCTCATGCGGGTCCATCAGTTGACCTTGCTATTTTTTCACTTCACTTGGCTGGAATCTCATCTATCTTGGGTTCAATTAATTTTATTACAACTGTAATTAATATACGCTGAAAAGGGCTACGACTAGAGCGAGTGCCTTTATTTGTTTGATCAGCTGTAATTACCACTGTTCTTCTTCTTTTATCCCTTCCAGTCTTAGCTGGTGCAATCACTATACTTTTAACAGACCGTAATATTAATACTTCTTTCTTTGATCCAGCTGGTGGTGGTGACCCAATTCTATATCAACATTTATTTATTGACATCTTGAACGCATATTGCGGCCCCGGGTCACTCCCGGGGCCACGCCTGGCTCAGGGTCGTATAG-CTCTTACATCGTGG-GTGT------GTGTCTG------TCCGCAGGCACGC----C--CCCGCG-------CCTTGGG----ACCGTCTG---AGAGC----------------------------TCTTC------GC--------------------G-GAG--C---------------TCT-CAGTCTCCTCAAAT-CAC-CAAAGT---C--GCGTTCTTCTC---CCTG-----CCC-CCCGGGTGACAA-ACCCGGTTG-A-ACGGGGG--AGTGGACGGCCGGACGGT---ACACG-CATTGTTTGGCTTCCG-CT--CC-TGAACCG--CCTCC-GGC--A-CGGGGGCAATGCG---GGG-------G-------AAG-AGACACCGT-ACA-CA-AATCAGCCTTCGACCTGAGCTCAGACGAGACT
2299_sp16 ??????????????????????????????GGACTCTTAGGCACTTCTATAAGACTTCTTATTCGTATTGAGCTAGGGCAACCTGGAGCTTACCTTGGTAGGGACCAATTATATAACACTATCGTTACTGCACATGCATTTTTAATAATCTTCTTCTTAGTTATGCCAGTTTTTATCGGTGGATTTGGTAATTGATTAATCCCATTAATACTGGGAGCTCCTGATATAGCCTTTCCACGAATAAATAATATAAGATTTTGACTACTACCACCAGCCTTAATCTTATTAGTAAGCTCTGCAGCTGTAGAAAAAGGGGCAGGCACTGGTTGAACTGTATACCCGCCATTATCTGATAATATGGCTCATGCGGGTCCATCAGTTGACCTTGCTATTTTTTCACTTCACTTGGCTGGAATCTCATCTATCTTGGGTTCAATTAATTTTATTACAACTGTAATTAATATACGCTGAAAAGGGCTACGACTAGAGCGAGTGCCTCTATTTGTTTGATCAGCTGTAATTACCACTGTTCTTCTTCTTTTATCCCTTCCAGTCTTAGCTGGTGCAATCACTATACTTTTAACAGACCGTAATATTAATACTTCTTTCTTTGATCCAGCTGGTGGTGGTGACCCAATTCTATATCAACATTTATTTATTGACATCTTGAACGCATATTGCGGCCCCGGGTCACTCCCGGGGCCACGCCTGGCTCAGGGTCGTATAG-CTCTTACATCGTGG-GTGT------GTGTCTG------TCCGCAGGCACGC----C--CCCGCG-------CCTTGGG----ACCGTCTG---AGAGC----------------------------TCTTC------GC--------------------G-GAG--C---------------TCT-CAGTCTCCTCAAAT-CAC-CAAAGT---C--GCGTTCTTCTC---CCTG-----CCC-CCCGGGTGACAA-ACCCGGTTG-A-ACGGGGG--AGTGGACGGCCGGACGGT---ACACG-CATTGTTTGGCTTCCG-CT--CC-TGAACCG--CCTCC-GGC--A-CGGGGGCAATGCG---GGG-------G-------AAG-AGACACCGT-ACA-CA-AATCAGCCTTCGACCTGAGCTCAGACGAGACT
2300_sp16 ??????????????????????????????????????????????????????????????????????????????CAACCTGGAGCTTACCTTGGTAGAGACCAATTATATAACACTATCGTTACTGCACATGCATTTTTAATAATCTTCTTCTTGGTTATGCCAGTTTTTATTGGTGGATTTGGTAATTGATTAATCCCATTAATACTGGGAGCTCCTGATATAGCCTTTCCACGAATAAATAATATAAGATTTTGGCTACTACCGCCAGCCTTAATCTTATTAGTAAGCTCTGCAGCTGTAGAAAAAGGGGCAGGCACTGGTTGAACTGTATACCCGCCATTATCTGATAATATGGCTCATGCGGGTCCATCAGTTGACCTTGCTATTTTTTCACTTCACTTGGCTGGAATCTCATCTATCTTGGGTTCAATTAATTTTATTACAACTGTAATTAATATACGCTGAAAAGGGCTACGACTAGAGCGAGTGCCTTTATTTGTTTGATCAGCTGTAATTACCACTGTTCTTCTTCTTTTATCCCTTCCAGTCTTGGCTGGTGCAATCACTATACTTTTAACAGACCGTAATATTAATACTTCTTTCTTTGATCCGGCTGGTGGTGGTGACCCAATTCTATATCAACATTTATTTATTGACATCTTGAACGCATATTGCGGCCCCGGGTCACTCCCGGGGCCACGCCTGGCTCAGGGTCGTATAG-CTCTTACATCGTGG-GTGT------GTGTCTG------TCCGCAGGCACGC----C--CCCGCG-------CCTTGGG----ACCGTCTG---AGAGC----------------------------TCTTC------GC--------------------G-GAG--C---------------TCT-CAGTCTCCTCAAAT-CAC-CAAAGT---C--GCGTTCTTCTC---CCTG-----CCC-CCCGGGTGACAA-ACCCGGTTG-A-ACGGGGG--AGTGGACGGCCGGACGGT---ACACG-CATTGTTTGGCTTCCG-CT--CC-TGAACCG--CCTCC-GGC--A-CGGGGGCAATGCG---GGG-------G-------AAG-AGACACCGT-ACA-CA-AATCAGCCTTCGACCTGAGCTCAGACGAGACT
2303_sp16 ?????????????????????????????????CTCTTAGGCACTTCTATAAGACTTCTTATTCGTATTGAGCTAGGGCAACCTGGAGCTTACCTTGGTAGAGACCAATTATATAACACTATCGTTACTGCACATGCATTTTTAATAATCTTCTTCTTAGTTATGCCAGTTTTTATTGGTGGATTTGGTAATTGATTAATCCCATTAATACTGGGAGCTCCTGATATAGCCTTTCCACGAATAAATAATATAAGATTTTGGCTACTACCACCAGCCTTAATCTTATTAGTAAGCTCTGCAGCTGTAGAAAAGGGGGCAGGCACTGGTTGAACTGTATACCCACCATTATCTGATAATATGGCTCATGCGGGTCCATCAGTTGACCTTGCTATTTTTTCACTTCACTTGGCTGGAATCTCATCTATCTTGGGTTCAATTAATTTTATTACAACTGTAATTAATATACGCTGAAAAGGGCTACGACTAGAGCGAGTGCCTTTATTTGTTTGATCAGCTGTAATTACCACTGTTCTTCTTCTTTTATCCCTTCCAGTCTTAGCTGGTGCAATCACTATACTTTTAACAGACCGTAATATTAATACTTCTTTCTTTGATCCAGCTGGTGGTGGTGACCCAATTCTATATCAACATTTATTTATTGACATCTTGAACGCATATTGCGGCCCCGGGTCACTCCCGGGGCCACGCCTGGCTCAGGGTCGTATAG-CTCTTACATCGTGG-GTGT------GTGTCTG------TCCGCAGGCACGC----C--CCCGCG-------CCTTGGG----ACCGTCTG---AGAGC----------------------------TCTTC------GC--------------------G-GAG--C---------------TCT-CAGTCTCCTCAAAT-CAC-CAAAGT---C--GCGTTCTTCTC---CCTG------CC-CCCGGGTGACAA-ACCCGGTTGAA-ACGGGGG--AGTGGACGGCCGGACGGT---ACACG-CATTGTTTGGCTTCCG-CT--CC-TGAACCG--CCTCCAGGC--A-CGGGGGCAATGCG---GGG-------G-------AAG-AGACACCGT-ACA-CA-AATCAGCCTTCGACCTGAGCTCAGACGAGACT
2305_sp16 ??????????????????????????????GGACTCTTAGGCACTTCTATAAGACTTCTTATTCGTATTGAGCTAGGGCAACCTGGAGCTTACCTTGGTAGAGACCAATTATATAACACTATCGTTACTGCACATGCATTTTTAATAATCTTCTTCTTAGTTATGCCAGTTTTTATTGGTGGATTTGGTAATTGATTAATCCCATTAATACTGGGAGCTCCTGATATAGCCTTTCCACGAATAAATAATATAAGATTTTGACTGCTACCACCAGCCTTAATCTTATTAGTAAGCTCTGCAGCTGTAGAAAAAGGGGCAGGCACTGGTTGAACTGTATACCCGCCATTATCTGATAATATGGCTCATGCGGGCCCATCAGTTGACCTTGCTATTTTTTCACTTCACTTGGCTGGAATCTCATCTATCTTGGGTTCAATTAATTTTATTACAACTGTAATTAATATACGCTGAAAAGGGCTACGACTAGAGCGAGTGCCTTTATTTGTTTGATCAGCTGTAATTACCACTGTTCTTCTTCTTTTATCCCTTCCAGTCTTAGCTGGTGCAATCACTATACTTTTAACAGACCGTAATATTAATACTTCTTTCTTTGATCCAGCTGGTGGTGGTGACCCAATTCTATATCAACATTTATTTATTGACATCTTGAACGCATATTGCGGCCCCGGGTCACTCCCGGGGCCACGCCTGGCTCAGGGTCGTATAG-CTCTTACATCGTGG-GTGT------GTGTCTG------TCCGCAGGCACGC----C--CCCGCG-------CCTTGGG----ACCGTCTG---AGAGC----------------------------TCTTC------GC--------------------G-GAG--C---------------TCT-CAGTCTCCTCAAAT-CAC-CAAAGT---C--GCGTTCTTCTC---CCTG-----CCC-CCCGGGTGACAA-ACCCGGTTG-A-ACGGGGG--AGTGGACGGCCGGACGGT---ACACG-CATTGTTTGGCTTCCG-CT--CC-TGAACCG--CCTCC-GGC--A-CGGGGGCAATGCG---GGG-------G-------AAG-AGACACCGT-ACA-CA-AATCAGCCTTCGACCTGAGCTCAGACGAGACT
2306_sp16 ????????????????????????????????????TTAGGCACTTCTATAAGACTTCTTATTCGTATTGAGCTAGGGCAACCTGGAGCTTACCTTGGTAGAGACCAATTATATAACACTATCGTTACTGCACATGCATTTTTAATAATCTTCTTCTTAGTTATGCCAGTTTTTATTGGTGGATTTGGTAATTGATTAATCCCATTAATACTGGGAGCTCCTGATATAGCCTTTCCACGAATAAACAATATAAGATTTTGGCTACTACCACCAGCCTTAATCTTATTAGTAAGCTCTGCAGCTGTAGAAAAAGGGGCAGGCACTGGTTGAACTGTATACCCGCCATTATCTGATAATATGGCTCATGCGGGTCCATCAGTTGACCTTGCTATTTTTTCACTTCACTTGGCTGGAATCTCATCTATCTTGGGTTCAATTAATTTTATTACAACTGTAATTAATATACGCTGAAAAGGGCTACGACTAGAGCGAGTGCCTTTATTTGTTTGATCAGCTGTAATTACCACTGTTCTTCTTCTTTTATCCCTTCCAGTCTTAGCTGGTGCAATCACTATACTTTTAACAGACCGTAATATTAATACTTCTTTCTTTGATCCGGCTGGTGGTGGTGACCCAATTCTATATCAACATTTATTTATTGACATCTTGAACGCATATTGCGGCCCCGGGTCACTCCCGGGGCCACGCCTGGCTCAGGGTCGTATAG-CTCTTACATCGTGG-GTGT------GTGTCTG------TCCGCAGGCACGC----C--CCCGCG-------CCTTGGG----ACCGTCTG---AGAGC----------------------------TCTTC------GC--------------------G-GAG--C---------------TCT-CAGTCTCCTCAAAT-CAC-CAAAGT---C--GCGTTCTTCTC---CCTG-----CCC-CCCGGGTGACAA-ACCCGGTTG-A-ACGGGGG--AGTGGACGGCCGGACGGT---ACACG-CATTGTTTGGCTTCCG-CT--CC-TGAACCG--CCTCC-GGC--A-CGGGGGCAATGCG---GGG-------G-------AAG-AGACACCGT-ACA-CA-AATCAGCCTTCGACCTGAGCTCAGACGAGACT
2307_sp16 ??????????????????????????????GGACTCTTAGGCACTTCTATAAGACTTCTTATTCGTATTGAGCTAGGGCAACCTGGAGCTTACCTTGGTAGAGACCAATTATATAACACTATCGTTACTGCACATGCATTTTTAATAATCTTCTTCTTAGTTATGCCAGTTTTTATTGGTGGATTTGGTAATTGATTAATCCCATTAATACTGGGAGCTCCTGATATAGCCTTTCCACGAATAAATAATATAAGATTTTGACTACTACCACCAGCCTTAATCTTATTAGTAAGCTCTGCAGCTGTAGAAAAAGGGGCAGGCACTGGTTGAACTGTATACCCGCCATTATCTGATAATATGGCTCATGCGGGTCCATCAGTTGACCTTGCTATTTTTTCACTTCACTTAGCTGGAATCTCATCTATCTTGGGTTCAATTAATTTTATTACAACTGTAATTAATATACGCTGAAAAGGGCTACGACTAGAGCGAGTGCCTTTATTTGTTTGATCAGCTGTAATTACCACTGTTCTTCTTCTTTTATCCCTTCCAGTCTTAGCTGGTGCAATCACTATACTTTTAACAGACCGTAATATTAATACTTCTTTCTTTGATCCAGCTGGTGGTGGTGACCCAATTCTATATCAACATTTATTTATTGACATCTTGAACGCATATTGCGGCCCCGGGTCACTCCCGGGGCCACGCCTGGCTCAGGGTCGTATAG-CTCTTACATCGTGG-GTGT------GTGTCTG------TCCGCAGGCACGC----C--CCCGCG-------CCTTGGG----ACCGTCTG---AGAGC----------------------------TCTTC------GC--------------------G-GAG--C---------------TCT-CAGTCTCCTCAAAT-CAC-CAAAGT---C--GCGTTCTTCTC---CCTG-----CCC-CCCGGGTGACAA-ACCCGGTTG-A-ACGGGGG--AGTGGACGGCCGGACGGT---ACACG-CATTGTTTGGCTTCCG-CT--CC-TGAACCG--CCTCC-GGC--A-CGGGGGCAATGCG---GGG-------G-------AAG-AGACACCGT-ACA-CA-AATCAGCCTTCGACCTGAGCTCAGACGAGACT
2309_sp16 ??????????????????????????????GGACTCTTAGGCACTTCTATAAGACTTCTTATTCGTATTGAGCTAGGGCAACCTGGAGCTTACCTTGGTAGAGACCAATTATATAACACTATCGTTACTGCACATGCATTTTTAATAATCTTCTTCTTAGTTATGCCAGTTTTTATTGGTGGATTTGGTAATTGATTAATCCCATTAATACTGGGAGCTCCTGATATAGCCTTTCCACGAATAAATAATATAAGATTTTGACTACTACCACCAGCCTTAATCTTATTAGTAAGCTCTGCAGCTGTAGAAAAAGGGGCAGGCACTGGTTGAACTGTATACCCGCCATTATCTGATAATATAGCTCATGCGGGTCCATCAGTTGACCTTGCTATTTTTTCACTTCACTTGGCTGGAATCTCATCTATCTTGGGCTCAATTAATTTTATTACAACTGTAATTAATATACGCTGAAAAGGGCTACGACTAGAGCGAGTGCCTTTATTTGTTTGATCAGCTGTAATTACCACTGTTCTTCTTCTTTTATCCCTTCCAGTCTTAGCTGGTGCAATCACTATACTTTTAACAGACCGTAATATTAATACTTCTTTCTTTGATCCAGCTGGTGGTGGTGACCCAATTCTATATCAACATTTATTTATTGACATCTTGAACGCATATTGCGGCCCCGGGTCACTCCCGGGGCCACGCCTGGCTCAGGGTCGTATAG-CTCTTACATCGTGG-GTGT------GTGTCTG------TCCGCAGGCACGC----C--CCCGCG-------CCTTGGG----ACCGTCTG---AGAGC----------------------------TCTTC------GC--------------------G-GAG--C---------------TCT-CAGTCTCCTCAAAT-CAC-CAAAGT---C--GCGTTCTTCTC---CCTG-----CCC-CCCGGGTGACAA-ACCCGGTTG-A-ACGGGGG--AGTGGACGGCCGGACGGT---ACACG-CATTGTTTGGCTTCCG-CT--CC-TGAACCG--CCTCC-GGC--A-CGGGGGCAATGCG---GGG-------G-------AAG-AGACACCGT-ACA-CA-AATCAGCCTTCGACCTGAGCTCAGACGAGACT
2310_sp16 ??????????????????????????????GGACTCTTAGGCACTTCTATAAGACTTCTTATTCGTATTGAGCTAGGGCAACCTGGAGCTTACCTTGGTAGAGACCAATTATATAACACTATCGTTACTGCACATGCATTTTTAATAATCTTCTTCTTAGTTATGCCAGTTTTTATTGGTGGATTTGGTAATTGATTAATCCCATTAATACTGGGAGCTCCTGATATAGCCTTTCCACGAATAAATAATATAAGATTTTGACTACTACCACCAGCCTTAATCTTATTAGTAAGCTCTGCAGCTGTAGAAAAAGGGGCAGGCACTGGTTGAACTGTATACCCACCATTATCTGATAATATGGCTCATGCGGGTCCATCAGTTGACCTTGCTATTTTTTCACTTCACTTGGCTGGAATCTCATCTATCTTGGGTTCAATTAATTTTATTACAACTGTAATTAATATACGCTGAAAAGGGCTACGACTAGAGCGAGTGCCTTTATTTGTTTGATCAGCTGTAATTACCACTGTTCTTCTTCTTTTATCCCTTCCAGTCTTAGCTGGTGCAATCACTATACTTTTAACAGACCGTAATATTAATACTTCTTTCTTTGATCCAGCTGGTGGTGGTGACCCAATTCTATATCAACATTTATTTATTGACATCTTGAACGCATATTGCGGCCCCGGGTCACTCCCGGGGCCACGCCTGGCTCAGGGTCGTATAG-CTCTTACATCGTGG-GTGT------GTGTCTG------TCCGCAGGCACGC----C--CCCGCG-------CCTTGGG----ACCGTCTG---AGAGC----------------------------TCTTC------GC--------------------G-GAG--C---------------TCT-CAGTCTCCTCAAAT-CAC-CAAAGT---C--GCGTTCTTCTC---CCTG-----CCC-CCCGGGTGACAA-ACCCGGTTG-A-ACGGGGG--AGTGGACGGCCGGACGGT---ACACG-CATTGTTTGGCTTCCG-CT--CC-TGAACCG--CCTCC-GGC--A-CGGGGGCAATGCG---GGG-------G-------AAG-AGACACCGT-ACA-CA-AATCAGCCTTCGACCTGAGCTCAGACGAGACT
2316_sp16 ??????????????????????????????GGACTCTTAGGCACTTCTATAAGACTTCTTATTCGTATTGAGCTAGGGCAACCTGGAGCTTACCTTGGTAGAGACCAGTTATATAACACTATCGTTACTGCACATGCATTTTTAATAATCTTCTTCTTAGTTATGCCAGTTTTTATTGGTGGATTTGGTAATTGATTAATCCCATTAATACTGGGAGCTCCTGATATAGCCTTCCCACGAATAAATAATATAAGATTTTGACTACTACCGCCAGCCTTAATCTTATTAGTAAGCTCTGCAGCTGTAGAAAAAGGGGCAGGCACTGGTTGAACTGTATACCCGCCATTATCTGATAATATGGCTCATGCGGGTCCATCAGTTGACCTTGCTATTTTTTCACTTCACTTGGCTGGAATCTCATCTATCTTGGGTTCAATTAATTTTATTACAACTGTAATTAATATACGCTGAAAAGGGCTACGACTAGAGCGAGTGCCTTTATTTGTTTGATCAGCTGTAATTACCACTGTTCTTCTTCTTTTATCCCTTCCAGTCTTAGCTGGTGCAATCACTATACTTTTAACAGACCGTAATATTAATACTTCTTTCTTTGATCCAGCTGGTGGTGGTGACCCAATTCTATATCAACATTTATTTATTGACATCTTGAACGCATATTGCGGCCCCGGGTCACTCCCGGGGCCACGCCTGGCTCAGGGTCGTATAG-CTCTTACATCGTGG-GTGT------GTGTCTG------TCCGCAGGCACGC----C--CCCGCG-------CCTTGGG----ACCGTCTG---AGAGC----------------------------TCTTC------GC--------------------G-GAG--C---------------TCT-CAGTCTCCTCAAAT-CAC-CAAAGT---C--GCGTTCTTCTC---CCTG-----CCC-CCCGGGTGACAA-ACCCGGTTG-A-ACGGGGG--AGTGGACGGCCGGACGGT---ACACG-CATTGTTTGGCTTCCG-CT--CC-TGAACCG--CCTCC-GGC--A-CGGGGGCAATGCG---GGG-------G-------AAG-AGACACCGT-ACA-CA-AATCAGCCTTCGACCTGAGCTCAGACGAGACT
2325_sp16 ACATTATATTTTATCTTGGGTGCATGAGGAGGACTCTTAGGCACTTCTATAAGACTTCTTATTCGTATTGAGCTAGGGCAACCTGGAGCTTACCTTGGTAGAGACCAATTATATAACACTATCGTTACTGCACATGCATTTTTAATAATCTTCTTCTTAGTTATGCCAGTTTTTATTGGTGGATTTGGTAATTGATTAATCCCATTAATACTGGGAGCTCCTGATATAGCCTTTCCACGAATAAATAATATAAGATTTTGACTACTACCACCAGCCTTAATCTTATTAGTAAGCTCTGCAGCTGTAGAAAAGGGGGCAGGCACTGGTTGAACTGTATACCCGCCATTATCTGATAATATGGCTCATGCGGGCCCATCAGTTGACCTTGCTATTTTTTCACTTCACTTGGCTGGAATCTCATCTATCTTAGGCTCAATTAATTTTATTACAACTGTAATTAATATACGCTGAAAAGGGCTACGACTAGAGCGAGTGCCTTTATTTGTTTGATCAGCTGTAATTACCACTGTTCTTCTTCTTTTATCCCTTCCAGTCTTAGCTGGTGCAATCACTATACTTTTAACAGACCGTAATATTAATACTT?????????????????????????????????????????????????????ATTGACATCTTGAACGCATATTGCGGCCCCGGGTCACTCCCGGGGCCACGCCTGGCTCAGGGTCGTATAG-CTCTTACATCGTGG-GTGT------GTGTCTG------TCCGCAGGCACGC----C--CCCGCG-------CCTTGGG----ACCGTCTG---AGAGC----------------------------TCTTC------GC--------------------G-GAG--C---------------TCT-CAGTCTCCTCAAAT-CAC-CAAAGT---C--GCGTTCTTCTC---CCTG-----CCC-CCCGGGTGACAA-ACCCGGTTG-A-ACGGGGG--AGTGGACGGCCGGACGGT---ACACG-CATTGTTTGGCTTCCG-CT--CC-TGAACCG--CCTCC-GGC--A-CGGGGGCAATGCG---GGG-------G-------AAG-AGACACCGT-ACA-CA-AATCAGCCTTCGACCTGAGCTCAGACGAGACT
2330_sp16 ??????????????????????????????GGACTCTTAGGCACTTCTATAAGACTTCTTATTCGTATTGAGCTAGGGCAACCTGGAGCTTACCTTGGTAGAGACCAATTATATAACACTATCGTTACTGCACATGCATTTTTAATAATCTTCTTCTTAGTTATACCAGTTTTTATTGGTGGATTTGGTAATTGATTAATCCCATTAATACTGGGAGCTCCTGATATAGCCTTTCCACGAATAAATAATATAAGATTTTGACTACTACCACCAGCCTTAATCTTATTAGTAAGCTCTGCAGCTGTAGAAAAAGGGGCAGGCACTGGTTGAACTGTATACCCGCCATTATCTGATAATATGGCTCATGCGGGTCCATCAGTTGACCTTGCTATTTTTTCACTTCACTTGGCTGGAATCTCATCTATCTTGGGTTCAATTAATTTTATTACAACTGTAATTAATATACGCTGAAAAGGGCTACGACTAGAGCGAGTGCCTTTATTTGTTTGATCAGCTGTAATTACCACTGTTCTTCTTCTTTTATCCCTTCCAGTCTTAGCTGGTGCAATCACTATACTTTTAACAGACCGTAATATTAATACTTCTTTCTTTGATCCGGCTGGTGGTGGTGACCCAATTCTATATCAACATTTATTTATTGACATCTTGAACGCATATTGCGGCCCCGGGTCACTCCCGGGGCCACGCCTGGCTCAGGGTCGTATAG-CTCTTACATCGTGG-GTGT------GTGTCTG------TCCGCAGGCACGC----C--CCCGCG-------CCTTGGG----ACCGTCTG---AGAGC----------------------------TCTTC------GC--------------------G-GAG--C---------------TCT-CAGTCTCCTCAAAT-CAC-CAAAGT---C--GCGTTCTTCTC---CCTG-----CCC-CCCGGGTGACAA-ACCCGGTTG-A-ACGGGGG--AGTGGACGGCCGGACGGT---ACACG-CATTGTTTGGCTTCCG-CT--CC-TGAACCG--CCTCC-GGC--A-CGGGGGCAATGCG---GGG-------G-------AAG-AGACACCGT-ACA-CA-AATCAGCCTTCGACCTGAGCTCAGACGAGACT
2339_sp16 ??????????????????????????????GGACTCTTAGGCACTTCTATAAGACTTCTTATTCGTATTGAGCTAGGGCAACCTGGAGCTTACCTTGGTAGAGACCAATTATATAACACTATCGTTACTGCACATGCATTTTTAATAATCTTCTTCTTAGTTATGCCAGTTTTTATTGGTGGATTTGGTAATTGATTAATCCCATTAATACTGGGAGCTCCTGATATAGCCTTTCCACGAATAAATAATATAAGATTTTGACTACTACCACCAGCCTTAATCTTATTAGTAAGCTCTGCAGCTGTAGAAAAAGGGGCAGGCACTGGTTGAACTGTATACCCGCCATTATCTGATAATATGGCTCATGCGGGTCCATCAGTTGACCTTGCTATTTTTTCACTTCACTTGGCTGGAATCTCATCTATCTTGGGCTCAATTAATTTTATTACAACTGTAATTAATATACGCTGAAAAGGGCTACGACTAGAGCGAGTGCCTTTATTTGTTTGATCAGCTGTAATTACCACTGTTCTTCTTCTTTTATCCCTTCCAGTCTTAGCTGGTGCAATCACTATACTTTTAACAGACCGTAATATTAATACTTCTTTCTTTGATCCAGCTGGTGGTGGTGACCCAATTCTATATCAACATTTATTTATTGACATCTTGAACGCATATTGCGGCCCCGGGTCACTCCCGGGGCCACGCCTGGCTCAGGGTCGTATAG-CTCTTACATCGTGG-GTGT------GTGTCTG------TCCGCAGGCACGC----C--CCCGCG-------CCTTGGG----ACCGTCTG---AGAGC----------------------------TCTTC------GC--------------------G-GAG--C---------------TCT-CAGTCTCCTCAAAT-CAC-CAAAGT---C--GCGTTCTTCTC---CCTG-----CCC-CCCGGGTGACAA-ACCCGGTTG-A-ACGGGGG--AGTGGACGGCCGGACGGT---ACACG-CATTGTTTGGCTTCCG-CT--CC-TGAACCG--CCTCC-GGC--A-CGGGGGCAATGCG---GGG-------G-------AAG-AGACACCGT-ACA-CA-AATCAGCCTTCGACCTGAGCTCAGACGAGACT
2355_sp16 ??????????????????????????????GGACTCTTAGGCACTTCTATAAGACTTCTTATTCGTATTGAGCTAGGGCAACCTGGAGCTTACCTTGGTAGAGACCAATTATATAACACTATCGTTACTGCACATGCATTTTTAATAATCTTCTTCTTAGTTATGCCAGTTTTTATTGGTGGATTTGGTAATTGATTAATCCCATTAATACTGGGAGCTCCTGATATAGCCTTTCCACGAATAAATAATATAAGATTTTGACTACTACCACCAGCCTTAATCTTATTAGTAAGCTCTGCAGCTGTAGAAAAAGGGGCAGGCACTGGTTGAACTGTATACCCGCCATTATCTGATAATATGGCTCATGCGGGCCCATCAGTTGACCTTGCTATTTTTTCACTTCACTTGGCTGGAATCTCATCTATCTTGGGTTCAATTAATTTTATTACAACTGTAATTAATATACGCTGAAAAGGGCTACGACTAGAGCGAGTGCCTTTATTTGTTTGATCAGCTGTAATTACCACTGTTCTTCTTCTTTTATCCCTTCCAGTCTTAGCTGGTGCAATCACTATACTTTTAACAGACCGTAATATTAATACTTCTTTCTTTGATCCAGCTGGTGGTGGTGACCCAATTCTATATCAACATTTATTTATTGACATCTTGAACGCATATTGCGGCCCCGGGTCACTCCCGGGGCCACGCCTGGCTCAGGGTCGTATAG-CTCTTACATCGTGG-GTGT------GTGTCTG------TCCGCAGGCACGC----C--CCCGCG-------CCTTGGG----ACCGTCTG---AGAGC----------------------------TCTTC------GC--------------------G-GAG--C---------------TCT-CAGTCTCCTCAAAT-CAC-CAAAGT---C--GCGTTCTTCTC---CCTG-----CCC-CCCGGGTGACAA-ACCCGGTTG-A-ACGGGGG--AGTGGACGGCCGGACGGT---ACACG-CATTGTTTGGCTTCCG-CT--CC-TGAACCG--CCTCC-GGC--A-CGGGGGCAATGCG---GGG-------G-------AAG-AGACACCGT-ACA-CA-AATCAGCCTTCGACCTGAGCTCAGACGAGACT
2356_sp16 ??????????????????????????????GGACTCTTAGGCACTTCTATAAGACTTCTTATTCGTATTGAGCTAGGGCAACCTGGAGCTTACCTTGGTAGAGACCAATTATATAACACTATCGTTACTGCACATGCATTTTTAATAATCTTCTTCTTAGTTATGCCAGTTTTTATTGGTGGATTTGGTAATTGATTAATCCCATTAATACTGGGAGCTCCTGATATAGCCTTTCCACGAATAAATAATATAAGATTTTGACTACTACCACCAGCCTTAATCTTATTAGTAAGCTCTGCAGCTGTAGAAAAAGGGGCAGGCACTGGTTGAACTGTATACCCGCCATTATCTGATAATATGGCTCATGCGGGTCCATCAGTTGACCTTGCTATTTTTTCACTTCACTTGGCTGGAATCTCATCTATCTTGGGTTCAATTAATTTTATTACAACTGTAATTAATATACGCTGAAAAGGGCTACGACTAGAGCGAGTGCCTTTATTTGTTTGATCAGCTGTGATTACCACTGTTCTTCTTCTTTTATCCCTTCCAGTCTTAGCTGGTGCAATCACTATACTTTTAACAGACCGTAATATTAATACTTCTTTCTTTGATCCAGCTGGTGGTGGTGACCCAATTCTATATCAACATTTATTTATTGACATCTTGAACGCATATTGCGGCCCCGGGTCACTCCCGGGGCCACGCCTGGCTCAGGGTCGTATAG-CTCTTACATCGTGG-GTGT------GTGTCTG------TCCGCAGGCACGC----C--CCCGCG-------CCTTGGG----ACCGTCTG---AGAGC----------------------------TCTTC------GC--------------------G-GAG--C---------------TCT-CAGTCTCCTCAAAT-CAC-CAAAGT---C--GCGTTCTTCTC---CCTG-----CCC-CCCGGGTGACAA-ACCCGGTTG-A-ACGGGGG--AGTGGACGGCCGGACGGT---ACACG-CATTGTTTGGCTTCCG-CT--CC-TGAACCG--CCTCC-GGC--A-CGGGGGCAATGCG---GGG-------G-------AAG-AGACACCGT-ACA-CA-AATCAGCCTTCGACCTGAGCTCAGACGAGACT
2357_sp16 ??????????????????????????????GGACTCTTAGGCACTTCTATAAGACTTCTTATTCGTATTGAGCTAGGGCAACCTGGAGCTTACCTTGGTAGAGACCAATTATATAACACTATCGTTACTGCACATGCATTTTTAATAATCTTCTTCTTAGTTATGCCAGTTTTTATTGGTGGGTTTGGTAATTGATTAATCCCATTAATACTGGGAGCTCCTGATATAGCCTTTCCACGAATAAATAATATAAGATTTTGACTACTACCACCAGCCTTAATCTTATTAGTAAGCTCTGCAGCTGTAGAAAAAGGGGCAGGCACTGGTTGAACTGTGTACCCGCCATTATCTGATAATATGGCTCATGCGGGTCCATCAGTTGACCTTGCTATTTTTTCACTTCACTTGGCTGGAATCTCATCTATCTTGGGTTCAATTAATTTTATTACAACTGTAATTAATATACGCTGAAAAGGGCTACGACTAGAGCGAGTGCCTTTATTTGTTTGATCAGCTGTAATTACCACTGTTCTTCTTCTTTTATCCCTTCCAGTCTTAGCTGGTGCAATCACTATACTTTTAACAGACCGTAATATTAACACTTCTTTCTTTGATCCAGCTGGTGGTGGTGATCCAATTCTATATCAACATTTATTTATTGACATCTTGAACGCATATTGCGGCCCCGGGTCACTCCCGGGGCCACGCCTGGCTCAGGGTCGTATAG-CTCTTACATCGTGG-GTGT------GTGTCTG------TCCGCAGGCACGC----C--CCCGCG-------CCTTGGG----ACCGTCTG---AGAGC----------------------------TCTTC------GC--------------------G-GAG--C---------------TCT-CAGTCTCCTCAAAT-CAC-CAAAGT---C--GCGTTCTTCTC---CCTG-----CCC-CCCGGGTGACAA-ACCCGGTTG-A-ACGGGGG--AGTGGACGGCCGGACGGT---ACACG-CATTGTTTGGCTTCCG-CT--CC-TGAACCG--CCTCC-GGC--A-CGGGGGCAATGCG---GGG-------G-------AAG-AGACACCGT-ACA-CA-AATCAGCCTTCGACCTGAGCTCAGACGAGACT
2358_sp16 ??????????????????????????????GGACTCTTAGGCACTTCTATAAGACTTCTTATTCGTATTGAGCTAGGGCAACCTGGAGCTTACCTTGGTAGAGACCAATTATATAACACTATCGTTACTGCACATGCATTTTTAATAATCTTCTTCTTAGTTATGCCAGTTTTTATTGGTGGATTTGGTAATTGATTAATCCCATTAATACTGGGAGCTCCTGATATAGCCTTTCCACGAATAAATAATATAAGATTTTGACTACTACCACCAGCCTTAATCTTATTAGTAAGCTCTGCAGCTGTAGAAAAAGGGGCAGGCACTGGTTGAACTGTATACCCGCCATTATCTGATAATATGGCTCATGCGGGTCCATCAGTTGACCTTGCTATTTTTTCACTTCACTTGGCTGGAATCTCATCTATCTTGGGTTCAATTAATTTTATTACAACTGTAATTAATATACGCTGAAAAGGGCTACGACTAGAACGAGTGCCTTTATTTGTTTGATCAGCTGTAATTACCACTGTTCTTCTTCTTTTATCCCTTCCAGTCTTAGCTGGTGCAATCACTATACTTTTAACAGACCGTAATATTAATACTTCTTTCTTTGATCCAGCTGGTGGTGGTGACCCAATTCTATATCAACATTTATTTATTGACATCTTGAACGCATATTGCGGCCCCGGGTCACTCCCGGGGCCACGCCTGGCTCAGGGTCGTATAG-CTCTTACATCGTGG-GTGT------GTGTCTG------TCCGCAGGCACGC----C--CCCGCG-------CCTTGGG----ACCGTCTG---AGAGC----------------------------TCTTC------GC--------------------G-GAG--C---------------TCT-CAGTCTCCTCAAAT-CAC-CAAAGT---C--GCGTTCTTCTC---CCTG-----CCC-CCCGGGTGACAA-ACCCGGTTG-A-ACGGGGG--AGTGGACGGCCGGACGGT---ACACG-CATTGTTTGGCTTCCG-CT--CC-TGAACCG--CCTCC-GGC--A-CGGGGGCAATGCG---GGG-------G-------AAG-AGACACCGT-ACA-CA-AATCAGCCTTCGACCTGAGCTCAGACGAGACT
2359_sp16 ??????????????????????????????GGACTCTTAGGCACTTCTATAAGACTTCTTATTCGTATTGAGCTAGGGCAACCTGGAGCTTACCTTGGTAGAGACCAATTATATAACACTATCGTTACTGCACATGCATTTTTAATAATCTTCTTCTTAGTTATGCCAGTTTTTATTGGTGGATTTGGTAATTGATTAATCCCATTAATACTGGGAGCTCCTGATATAGCCTTTCCACGAATAAATAATATAAGATTTTGACTACTACCACCAGCCTTAATCTTATTAGTAAGCTCTGCAGCTGTAGAAAAAGGGGCAGGCACTGGTTGAACTGTATACCCACCATTATCTGATAATATGGCTCATGCGGGGCCATCAGTTGACCTTGCTATTTTTTCACTTCACTTGGCTGGAATCTCATCTATCTTGGGTTCAATTAATTTTATTACAACTGTAATTAATATACGCTGAAAAGGGCTACGACTAGAGCGAGTGCCTTTATTTGTTTGATCAGCTGTAATTACCACTGTTCTTCTTCTTTTATCCCTTCCAGTCTTGGCTGGTGCAATCACTATACTTTTAACAGACCGTAATATTAATACTTCTTTCTTTGATCCAGCTGGTGGTGGTGACCCAATTCTATATCAACATTTATTTATTGACATCTTGAACGCATATTGCGGCCCCGGGTCACTCCCGGGGCCACGCCTGGCTCAGGGTCGTATAG-CTCTTACATCGTGG-GTGT------GTGTCTG------TCCGCAGGCACGC----C--CCCGCG-------CCTTGGG----ACCGTCTG---AGAGC----------------------------TCTTC------GC--------------------G-GAG--C---------------TCT-CAGTCTCCTCAAAT-CAC-CAAAGT---C--GCGTTCTTCTC---CCTG-----CCC-CCCGGGTGACAA-ACCCGGTTG-A-ACGGGGG--AGTGGACGGCCGGACGGT---ACACG-CATTGTTTGGCTTCCG-CT--CC-TGAACCG--CCTCC-GGC--A-CGGGGGCAATGCG---GGG-------G-------AAG-AGACACCGT-ACA-CA-AATCAGCCTTCGACCTGAGCTCAGACGAGACT
2361_sp16 ???????????????????????????????????????????????????????????????CGTATTGAGCTAGGGCAACCTGGAGCTTACCTTGGTAGAGACCAATTATATAACACTATCGTTACTGCACATGCATTTTTAATAATCTTCTTCTTAGTTATGCCAGTTTTTATTGGTGGATTTGGTAATTGATTAATCCCATTAATACTGGGAGCTCCTGATATAGCCTTTCCACGAATAAATAATATAAGATTTTGACTACTACCACCAGCCTTAATCTTATTAGTAAGCTCTGCAGCTGTAGAAAAAGGGGCAGGCACTGGTTGAACTGTATACCCGCCATTATCTGATAATATGGCTCATGCGGGTCCATCAGTTGACCTTGCTATTTTTTCACTTCACTTGGCTGGAATCTCATCTATCTTAGGCTCAATTAATTTTATTACAACTGTAATTAATATACGCTGAAAAGGGCTACGACTAGAGCGAGTGCCTTTATTTGTTTGATCAGCTGTAATTACCACTGTTCTTCTTCTTTTATCCCTTCCAGTCTTAGCTGGTGCAATCACTATACTTTTAACAGACCGTAATATTAATACTTCTTTCTTTGATCCAGCTGGTGGCGGTGACCCAATTCTATATCAACATTTATTTATTGACATCTTGAACGCATATTGCGGCCCCGGGTCACTCCCGGGGCCACGCCTGGCTCAGGGTCGTATAG-CTCTTACATCGTGG-GTGT------GTGTCTG------TCCGCAGGCACGC----C--CCCGCG-------CCTTGGG----ACCGTCTG---AGAGC----------------------------TCTTC------GC--------------------G-GAG--C---------------TCT-CAGTCTCCTCAAAT-CAC-CAAAGT---C--GCGTTCTTCTC---CCTG-----CCC-CCCGGGTGACAA-ACCCGGTTG-A-ACGGGGG--AGTGGACGGCCGGACGGT---ACACG-CATTGTTTGGCTTCCG-CT--CC-TGAACCG--CCTCC-GGC--A-CGGGGGCAATGCG---GGG-------G-------AAG-AGACACCGT-ACA-CA-AATCAGCCTTCGACCTGAGCTCAGACGAGACT
2362_sp16 ??????????????????????????????GGGCTCTTAGGCACTTCTATAAGACTTCTTATTCGTATTGAGCTAGGGCAACCTGGAGCTTACCTTGGTAGAGACCAATTATATAACACTATCGTTACTGCACATGCATTTTTAATAATCTTCTTCTTAGTTATGCCAGTTTTTATTGGTGGATTTGGTAATTGATTAATCCCATTAATACTGGGAGCTCCTGATATAGCCTTTCCACGAATAAATAATATAAGATTTTGACTACTACCACCAGCCTTAATCTTATTGGTAAGCTCTGCAGCTGTAGAAAAGGGGGCAGGCACTGGTTGAACCGTATACCCGCCATTATCTGATAATATGGCTCATGCGGGTCCATCAGTTGACCTTGCTATTTTTTCACTTCACTTGGCTGGAATCTCATCTATCTTGGGTTCAATTAATTTTATTACAACTGTAATTAATATGCGCTGAAAAGGGCTACGACTAGAGCGAGTGCCTTTATTTGTTTGATCAGCTGTAATTACCACTGTTCTTCTTCTTTTATCCCTTCCAGTCTTAGCTGGTGCAATCACTATACTTTTAACAGACCGTAATATCAATACTTCTTTTTTTGATCCAGCTGGTGGTGGTGACCCAATTCTATATCAACATTTATTTATTGACATCTTGAACGCATATTGCGGCCCCGGGTCACTCCCGGGGCCACGCCTGGCTCAGGGTCGTATAG-CTCTTACATCGTGG-GTGT------GTGTCTG------TCCGCAGGCACGC----C--CCCGCG-------CCTTGGG----ACCGTCTG---AGAGC----------------------------TCTTC------GC--------------------G-GAG--C---------------TCT-CAGTCTCCTCAAAT-CAC-CAAAGT---C--GCGTTCTTCTC---CCTG-----CCC-CCCGGGTGACAA-ACCCGGTTG-A-ACGGGGG--AGTGGACGGCCGGACGGT---ACACG-CATTGTTTGGCTTCCG-CT--CC-TGAACCG--CCTCC-GGC--A-CGGGGGCAATGCG---GGG-------G-------AAG-AGACACCGT-ACA-CA-AATCAGCCTTCGACCTGAGCTCAGACGAGACT
2363_sp16 ??????????????????????????????GGACTCTTAGGCACTTCTATAAGACTTCTTATTCGTATTGAGCTAGGGCAACCTGGAGCTTACCTTGGTAGAGACCAATTATATAACACTATCGTTACTGCACATGCATTTTTAATAATCTTCTTCTTAGTTATGCCAGTTTTTATTGGTGGATTTGGTAATTGGTTAATCCCATTAATACTGGGAGCTCCTGATATAGCCTTTCCACGAATAAATAATATAAGATTTTGACTACTACCACCAGCCTTAATCTTATTAGTAAGCTCTGCAGCTGTAGAAAAAGGGGCAGGCACTGGTTGAACTGTATACCCGCCATTATCTGATAATATGGCTCATGCGGGTCCATCAGTTGACCTTGCTATTTTTTCACTTCACTTGGCTGGAATCTCATCTATCTTAGGTTCAATTAATTTTATTACAACTGTAATTAATATACGCTGAAAAGGGCTACGACTAGAGCGAGTACCTTTATTTGTTTGATCAGCTGTAATTACCACTGTTCTTCTTCTTTTATCCCTTCCAGTCTTAGCTGGTGCAATCACTATACTTTTAACAGACCGTAATATTAATACTTCTTTCTTTGATCCAGCTGGTGGCGGTGACCCAATTCTATATCAACATTTATTTATTGACATCTTGAACGCATATTGCGGCCCCGGGTCACTCCCGGGGCCACGCCTGGCTCAGGGTCGTATAG-CTCTTACATCGTGG-GTGT------GTGTCTG------TCCGCAGGCACGC----C--CCCGCG-------CCTTGGG----ACCGTCTG---AGAGC----------------------------TCTTC------GC--------------------G-GAG--C---------------TCT-CAGTCTCCTCAAAT-CAC-CAAAGT---C--GCGTTCTTCTC---CCTG-----CCC-CCCGGGTGACAA-ACCCGGTTG-A-ACGGGGG--AGTGGACGGCCGGACGGT---ACACG-CATTGTTTGGCTTCCG-CT--CC-TGAACCG--CCTCC-GGC--A-CGGGGGCAATGCG---GGG-------G-------AAG-AGACACCGT-ACA-CA-AATCAGCCTTCGACCTGAGCTCAGACGAGACT
[truncated: 14,133 more chars]
