# Supplementary material for: A mega-cryptic species complex hidden among one of the most common annelids in the North East Atlantic
Source: PLoS One. 2018 Jun 20;13(6):e0198356. doi: 10.1371/journal.pone.0198356 (PMC6010226; doi:10.1371/journal.pone.0198356)
Supplement: S8 Appendix — Concatenated alignment, in nexus-format, of COI, 16S rDNA, ITS2s, and 28S rDNA, including specimens with data from three of the four genetic markers. (NEX) [file pone.0198356.s008.nex]

#NEXUS
[written Wed Sep 09 09:02:49 CEST 2015 by Mesquite version 2.75 (build 566) at Arnes-MacBook-Pro.local/172.17.55.6]
BEGIN DATA;
	DIMENSIONS NTAX=94 NCHAR=2574;
	FORMAT DATATYPE = DNA GAP = - MISSING = ?;
	MATRIX
	Polycirrus ACGCTCTACTTCATTTTTGGTGTATGAGGCGGCCTTCTAGGAACCTCAATAAGACTTTTAATTCGAATTGAACTTGGCCAACCAGGAGCATTTCTTGGAAGAGACCAACTATATAACACTATTGTTACTGCACATGGCCTACTTATAATTTTTTTCTTAGTAATACCTATCCTTATTGGTGGATTTGGTAACTGATTAATCCCACTAATACTTGGAGCACCAGATATAGCATTCCCACGAATAAACAACATAAGATTTTGACTTCTTCCTCCAGCCCTACTCCTACTTTTAAGCTCTGCAGCGGTTGAAAAAGGAGTAGGAACTGGATGAACCTTATACCCCCCACTTGCAAGAAATATAGCCCATGGAGGCCCATCAGTAGATCTTG…
	Pista ACCTTATATTTCCTATTTGGTGTATGAGGTGGCCTCTTAGGCACTTCCATAAGATTGCTAATCCGTGTTGAACTAGGACAACCTGGCTCATTTTTAGGAAGAGACCAATTATACAACACTATTGTTACCGCTCATGCTCTACTAATAATTTTTTTCCTTGTTATACCAATCTTAATTGGTGGTTTTGGTAATTGACTAATTCCATTAATATTAGGCGCCCCCGATATAGCTTTTCCACGAATAAATAATATAAGATTTTGACTTCTTCCTCCAGCCTTACTTCTTCTACTCAGTTCAGCTGCAGTAGAAAAAGGGGTTGGGACAGGCTGAACTGTCTACCCCCCTCTTGCAAGAAATTTAGCCCATGCCGGCCCATCAGTCGATTTAGCGATT…
	Trichobranchus ----------------------------GGGGCCTTTTAGGTACCTCAATAAGCCTTCTAATCCGAATTGAACTCGGCCAACCTGGAGCATTCCTAGGAAGTGACCAACTATATAACACTATTGTTACAGCTCACGCATTCCTAATAATCTTCTTTCTAGTAATACCTGTATTTATTGGAGGATTTGGAAATTGACTACTCCCCCTTATACTCGGAGCACCAGATATAGCATTCCCTCGAATAAATAACATAAGATTCTGACTCCTCCCTCCCGCTCTACTTCTTCTAGTTAGATCAGCAGCAGTAGAAAAAGGAGTAGGAACCGGATGAACAGTCTACCCTCCTTTATCAAGAAACATTGCACACGCAGGACCTTCTGTAGAC…
	858_1 ??????????????????GGTGTATGAGGGGGCCTTCTTGGTACCTCAATAAGACTTCTAATTCGAATTGAACTAGGCCAACCCGGAGCCTATTTAGGTAGGGACCAACTATACAACACTATTGTTACTGCCCATGCATTCCTTATAATTTTCTTTTTAGTTATGCCAGTATTTATTGGAGGATTCGGAAACTGATTAATCCCATTAATGCTAGGCGCCCCAGATATGGCATTCCCACGAATAAATAATATAAGATTTTGACTTCTCCCGCCTGCCCTCATTCTTCTCGTTAGATCTGCAGCAGTCGAAAAAGGGGTTGGAACAGGATGAACCGTCTACCCTCCTTTATCAGACAATATGGCACACGCCGGCCCATCAGTAGATCTGGCTATT…
	1948_1 ACACTATATTTTGTTTTAGGTGTATGAGGGGGCCTTCTCGGTACCTCAATAAGACTCCTAATTCGAATTGAACTAGGCCAACCCGGAGCCTATTTAGGTAGGGACCAACTATACAACACTATTGTTACTGCCCATGCATTCCTTATAATTTTCTTTTTAGTTATGCCAGTATTTATTGGAGGATTCGGAAACTGATTAATCCCCTTAATGCTAGGCGCCCCAGATATGGCATTCCCACGAATAAATAATATAAGATTTTGACTTCTCCCGCCTGCCCTCATTCTTCTCGTTAGATCTGCAGCAGTCGAAAAAGGTGTTGGAACAGGATGAACCGTCTACCCTCCTTTATCAGACAATATGGCACACGCCGGCCCATCAGTAGATCTGGCTAT…
	2441_1 ??????????????????????????????GGCCTTCTTGGTACCTCAATAAGACTTCTAATTCGAATTGAACTAGGCCAACCCGGAGCCTATTTAGGTAGGGACCAACTATACAACACTATTGTTACTGCCCATGCATTCCTTATAATTTTCTTTTTAGTTATGCCAGTATTTATTGGAGGATTCGGAAACTGATTAATCCCATTAATGCTAGGCGCCCCAGATATGGCATTCCCACGAATAAATAATATAAGATTTTGACTTCTCCCGCCTGCCCTCATTCTTCTCGTTAGATCTGCAGCAGTCGAAAAAGGGGTTGGAACAGGATGAACCGTCTACCCTCCTTTATCAGACAATATGGCACACGCCGGCCCATCAGTAGATCTGGCTAT…
	2445_1 ??????????????????????????????GGCCTTCTTGGTACCTCAATAAGACTTCTAATTCGAATTGAACTAGGCCAACCCGGAGCCTATTTAGGTAGGGACCAACTATACAACACTATTGTTACTGCCCATGCATTCCTTATAATTTTCTTTTTAGTTATGCCAGTATTTATTGGAGGATTCGGAAACTGATTAATCCCATTAATGCTAGGCGCCCCAGATATGGCATTCCCACGAATAAATAATATAAGATTTTGACTTCTCCCGCCTGCCCTCATTCTTCTCGTTAGATCTGCAGCAGTCGAAAAAGGGGTTGGAACAGGATGAACCGTCTACCCTCCTTTATCAGACAATATGGCACACGCCGGCCCATCAGTAGATCTGGCTAT…
	2453_1 ???????????????????????????????????????GGTACCTCAATAAGACTTCTAATTCGAATTGAACTAGGCCAACCCGGAGCCTATTTAGGTAGGGACCAGCTATACAACACTATTGTTACTGCCCATGCATTCCTTATAATTTTCTTTTTAGTTATGCCAGTATTTATTGGAGGATTCGGAAACTGATTAATCCCATTAATGCTAGGCGCCCCAGATATGGCATTCCCACGAATAAATAATATAAGATTTTGACTTCTCCCGCCTGCCCTTATTCTTCTCGTTAGATCTGCAGCAGTCGAAAAAGGGGTTGGAACAGGATGAACCGTCTACCCTCCTTTATCAGACAATATGGCACACGCCGGCCCATCAGTAGATCTGGCTAT…
	1311_2 ??????????????????????????????GGCCTACTTGGTACTTCAATAAGACTTCTTATCCGAATTGAACTTGGACAACCTGGGGCATTCCTGGGAAGAGACCAACTTTATAACACAATTGTTACTGCTCATGCTTTTTTAATAATTTTTTTCCTAGTTATACCAGTATTTATTGGAGGCTTTGGAAATTGATTAATTCCATTAATATTAGGTGCTCCTGATATAGCTTTCCCACGAATAAATAATATAAGATTTTGACTCCTCCCTCCAGCTTTAATTCTTCTAGTTAGATCCGCAGCAGTTGAAAAGGGAGCTGGGACAGGTTGGACAGTCTACCCTCCTTTATCTGATAACATAGCCCATGCTGGCCCCTCAGTAGATTTGGCTAT…
	2271_2 ??????????????????????????????GGCCTACTTGGTACTTCAATAAGACTTCTTATCCGAATTGAACTTGGACAACCTGGGGCATTCCTGGGAAGAGACCAACTTTATAACACAATTGTTACTGCTCATGCTTTTTTAATAATTTTTTTCCTAGTTATACCAGTATTTATTGGAGGCTTTGGGAATTGATTAATTCCATTAATACTAGGTGCTCCTGATATAGCTTTCCCACGAATAAATAATATAAGATTTTGACTCCTCCCTCCAGCTTTAATTCTTCTAGTTAGATCCGCAGCAGTTGAAAAGGGAGCTGGGACAGGTTGAACAGTCTACCCTCCTTTATCTGATAACATAGCCCATGCTGGCCCCTCAGTAGATTTGGCTAT…
	2352_2 ACATTATATTTTATCCTAGGAGTTTGGGGTGGCCTACTTGGCACTTCAATAAGACTTCTTATCCGAATTGAACTTGGGCAACCTGGGGCATTCCTGGGAAGAGACCAACTTTATAACACAATTGTTACTGCTCATGCTTTTTTAATAATTTTTTTCCTAGTTATACCAGTATTTATTGGAGGCTTTGGAAATTGATTAATTCCATTAATATTAGGTGCTCCTGATATAGCTTTCCCACGAATAAATAATATAAGATTTTGACTCCTCCCTCCAGCTTTAATTCTTCTAGTTAGATCCGCAGCAGTTGAAAAAGGAGCTGGGACAGGTTGAACAGTCTACCCTCCTTTATCTGATAACATAGCCCATGCTGGCCCCTCAGTAGATTTGGCTAT…
	2353_2 ??????????????????????????????GGCCTACTTGGTACTTCAATAAGACTTCTTATCCGAATTGAACTTGGACAACCTGGGGCATTCCTGGGAAGAGACCAACTTTATAACACAATTGTTACTGCTCATGCTTTTTTAATAATTTTTTTCCTAGTTATACCAGTATTTATTGGAGGCTTTGGGAATTGATTAATTCCATTAATACTAGGTGCTCCTGATATAGCTTTCCCACGAATAAATAATATAAGATTTTGACTCCTCCCTCCAGCTTTAATTCTTCTAGTTAGATCCGCAGCAGTTGAAAAGGGAGCTGGGACAGGTTGAACAGTCTACCCTCCTTTATCTGATAACATAGCCCATGCTGGCCCCTCAGTAGATTTGGCTAT…
	1207_3 ???????????????????????????GGAGGCCTATTAGGCACTTCTATGAGGCTTCTCATTCGAATTGAACTGGGACAACCCGGAGCATTTTTGGGAAGAGATCAACTCTATAACACAATCGTTACTGCTCACGCTTTTTTAATAATTTTCTTCTTAGTAATACCAGTATTTATTGGAGGCTTTGGTAACTGGTTAATCCCATTAATACTTGGTGCTCCAGATATAGCCTTTCCACGAATAAATAACATAAGATTTTGGCTTCTACCGCCAGCTCTAATTCTTTTAGTTAGCTCTGCAGCAGTAGAAAAAGGGGTTGGGACAGGCTGAACAGTATACCCCCCTTTATCCGATAATATAGCACATGCAGGCCCTTCAGTCGATCTCGCAAT…
	1310_3 ??????????????????????????????????????????ACTTCTATGAGACTTCTCATTCGAATTGAACTGGGGCAACCCGGAGCATTTTTAGGAAGAGATCAACTCTATAACACAATCGTTACTGCTCACGCTTTTTTAATAATTTTCTTCTTAGTAATACCAGTATTTATTGGAGGCTTTGGTAACTGGTTAATCCCATTAATACTTGGTGCTCCAGATATAGCCTTTCCACGAATAAATAACATAAGATTTTGACTTCTACCACCAGCTCTAATTCTTTTAGTTAGCTCTGCAGCAGTAGAAAAAGGGGTTGGGACAGGCTGAACAGTATACCCCCCTTTATCCGATAATATAGCACATGCAGGCCCTTCAGTCGATCTCGCAAT…
	2463_3 ?????????????????????????????????CTATTAGGCACTTCTATGAGGCTTCTCATTCGAATTGAACTGGGACAACCCGGAGCATTTTTAGGAAGGGATCAACTCTATAACACAATCGTTACTGCTCACGCTTTTTTAATAATTTTCTTCTTAGTAATACCAGTATTTATTGGAGGCTTTGGTAACTGGTTAATCCCATTAATACTTGGTGCTCCAGATATAGCCTTCCCACGAATAAATAACATAAGATTTTGGCTTCTACCACCAGCTCTAATTCTTTTAGTTAGCTCTGCAGCAGTAGAAAAAGGGGTTGGGACAGGCTGAACAGTATACCCCCCTTTATCCGATAATATAGCACATGCAGGTCCTTCAGTCGATCTCGCAAT…
	2887_3 ?????????????????????????????????CTATTAGGCACTTCTATGAGGCTTCTCATTCGAATTGAACTGGGACAACCCGGAGCATTTTTAGGAAGAGACCAACTCTATAACACAATCGTTACTGCTCACGCTTTTTTAATAATTTTCTTCTTAGTAATACCAGTATTTATTGGAGGCTTTGGTAACTGGTTAATCCCATTAATACTTGGTGCCCCAGATATAGCCTTTCCACGAATAAATAACATAAGATTTTGGCTTCTACCACCAGCTTTAATTCTTTTAGTTAGCTCTGCAGCAGTAGAAAAAGGGGTTGGAACAGGCTGAACAGTATACCCCCCTTTATCCGATAATATAGCACATGCAGGCCCTTCAGTCGATCTCGCAAT…
	2480_3 ACACTATATTTTATTTTAGGGGCATGAGGAGGCCTATTAGGCACTTCTATGAGACTTCTCATTCGAATTGAACTGGGGCAACCCGGAGCATTTTTAGGAAGAGATCAACTCTATAACACAATCGTTACTGCTCACGCTTTTTTAATAATTTTCTTCTTAGTAATACCAGTATTTATTGGAGGCTTTGGTAACTGGTTGATCCCATTAATACTTGGTGCTCCAGATATAGCCTTTCCACGAATAAATAACATAAGATTTTGGCTTCTACCACCAGCTCTAATTCTTTTAGTTAGCTCTGCAGCAGTAGAAAAAGGGGTTGGGACAGGCTGAACAGTATACCCCCCTTTATCCGATAATATAGCACATGCAGGCCCTTCAGTCGATCTCGCAAT…
	2233_4 ACATTATATTTTATTTTAGGTGCATGAGGGGGCCTTCTAGGCACCTCTATAAGACTTCTAATCCGAATCGAGCTTGGGCAACCCGGAGCTTACCTCGGCAGAGATCAATTATACAACACTATCGTTACTGCCCATGCATTCCTAATAATTTTTTTCTTAGTTATGCCTATATTTATTGGAGGATTTGGCAACTGGCTTATCCCGCTAATACTCGGAGCCCCTGATATGGCTTTCCCGCGAATAAACAATATAAGATTTTGACTACTACCTCCAGCCTTAATCTTATTAGTAAGCTCGGCAGCTGTTGAAAAAGGAGTGGGCACCGGTTGAACCGTCTACCCTCCCTTATCTGACAATATAGCTCATGCAGGGCCATCAGTAGACCTGGCTAT…
	2234_4 ACATTATATTTTATTTTAGGTGCATGAGGGGGCCTTCTAGGCACCTCTATAAGGCTTCTAATCCGAATCGAGCTTGGGCAACCCGGAGCTTACCTCGGCAGAGATCAATTATACAACACTATCGTTACTGCCCATGCATTCCTAATAATTTTTTTCTTAGTTATGCCTATATTTATCGGAGGATTTGGCAACTGGCTTATCCCGCTAATACTCGGAGCCCCTGATATGGCTTTCCCGCGAATAAACAATATAAGATTTTGACTACTACCTCCAGCCTTAATCTTATTAGTAAGCTCGGCAGCTGTTGAAAAAGGAGTGGGCACCGGTTGAACCGTCTACCCTCCCTTATCTGACAATATAGCTCATGCAGGGCCATCAGTAGATCTGGCTAT…
	2235_4 ACATTATATTTTATTTTAGGTGCATGAGGGGGCCTTCTAGGCACCTCTATAAGACTTCTAATCCGAATCGAGCTTGGGCAACCCGGAGCTTACCTCGGCAGAGATCAATTATACAACACTATCGTTACTGCCCATGCATTCCTAATAATTTTTTTCTTAGTTATGCCTATATTTATTGGAGGATTTGGCAACTGGCTTATCCCGCTAATACTCGGAGCCCCTGATATGGCTTTCCCGCGAATAAACAATATAAGATTTTGACTACTACCTCCAGCCTTAATCTTATTAGTAAGCTCGGCAGCTGTTGAAAAAGGAGTGGGCACCGGTTGAACCGTCTACCCTCCCTTATCTGACAATATAGCTCATGCAGGGCCATCAGTAGACCTGGCTAT…
	2045_4 ??????????????????????????????????????????ACCTCTATAAGACTTCTAATCCGAATCGAGCTTGGGCAACCCGGAGCTTACCTCGGCAGAGATCAATTATACAACACTATCGTTACTGCCCATGCATTCCTAATAATTTTTTTCTTAGTTATGCCTATATTTATCGGAGGATTTGGCAACTGGCTTGTCCCGCTAATACTCGGAGCCCCTGATATGGCTTTCCCGCGAATAAACAATATAAGATTTTGACTACTACCTCCAGCCTTAATCTTATTAGTAAGCTCGGCAGCTGTTGAAAAAGGAGTGGGCACCGGTTGAACCGTCTACCCTCCCTTATCTGACAATATAGCTCATGCAGGGCCATCAGTAGATCTGGCTAT…
	840_5 ACATTATATTTTATCTTAGGTGCATGAGGAGGACTTCTAGGCACTTCTATAAGACTTCTTATTCGAATTGAACTAGGTCAACCCGGTGCTTACCTCGGTAGAGACCAATTATACAACACTATTGTTACTGCACATGCATTTCTTATAATTTTCTTTTTAGTTATGCCAGTCTTCATTGGAGGATTTGGTAATTGACTAATCCCATTAATACTCGGTGCCCCAGATATAGCTTTTCCACGAATAAATAACATAAGATTTTGGTTACTACCTCCAGCACTTATCTTATTAGTAAGATCTGCAGCTGTAGAAAAAGGAGTTGGGACCGGTTGAACCGTTTACCCGCCTTTATCAGACAATATAGCTCATGCGGGACCATCAGTTGATCTAGCTATT…
	842_5 ??????????????????????????????GGACTTCTAGGCACTTCTATAAGACTTCTTATTCGAATTGAACTAGGTCAACCCGGTGCTTACCTCGGTAGAGACCAATTATACAACACTATTGTTACTGCACATGCATTTCTTATAATTTTCTTTTTAGTTATGCCAGTCTTCATTGGAGGATTTGGTAATTGACTAATCCCATTAATACTCGGTGCCCCAGATATAGCTTTTCCACGAATAAATAACATAAGATTTTGGTTATTACCTCCAGCACTTATCTTATTAGTAAGATCTGCAGCTGTAGAAAAAGGAGTTGGGACCGGTTGAACCGTTTACCCACCTTTATCAGACAATATAGCTCATGCGGGGCCATCAGTTGATCTAGCTATT…
	2793_5 ???????????????????????????GGAGGACTTCTAGGCACTTCTATAAGACTTCTTATTCGAATTGAACTAGGTCAACCCGGTGCTTACCTCGGTAGAGACCAATTATACAACACTATTGTTACTGCACATGCATTTCTTATAATTTTCTTTTTAGTTATGCCAGTCTTCATTGGAGGATTTGGTAATTGACTAATCCCATTAATACTCGGTGCCCCAGATATAGCTTTTCCACGAATAAATAACATAAGATTTTGGTTACTACCTCCAGCACTTATCTTATTAGTAAGATCTGCAGCTGTAGAAAAAGGAGTTGGGACCGGTTGAACCGTTTACCCGCCTTTATCAGACAATATAGCTCATGCGGGACCATCAGTTGATCTAGCTAT…
	2904_5 ???????????????????????????GGAGGACTTCTAGGCACTTCTATAAGACTTCTTATTCGAATTGAACTAGGTCAACCCGGTGCTTACCTCGGTAGAGACCAATTATACAACACTATTGTTACTGCACATGCATTTCTTATAATTTTCTTTTTAGTTATGCCAGTCTTCATTGGAGGATTTGGTAATTGACTAATCCCATTAATACTCGGTGCCCCAGATATAGCTTTTCCACGAATAAATAACATAAGATTTTGGTTATTACCTCCAGCACTTATCTTATTAGTAAGATCTGCAGCTGTAGAAAAAGGAGTTGGGACCGGTTGAACCGTTTACCCCCCTTTATCAGACAATATAGCTCATGCGGGGCCATCAGTTGATCTAGCTAT…
	849_6 ???????????????CTTGGTGTATGGGGGGGCTTACTAGGAACTTCTATAAGACTTTTAATTCGAATTGAATTAGGACAACCTGGAGCCTACCTAGGAAGAGACCAACTATACAATACAATTGTTACTGCTCATGCATTCCTTATAATTTTTTTCTTAGTTATACCAGTATTTATTGGTGGATTTGGTAATTGACTAATTCCTCTTATGCTAGGTGCCCCAGATATGGCATTTCCACGCATAAATAATATAAGATTCTGACTTTTACCTCCTGCTTTAATTCTTCTTGTTAGTTCTGCTGCGGTTGAAAAAGGTGTAGGAACAGGATGAACTGTCTACCCACCACTATCTGATAATATGGCCCATGCTGGGCCCTCAGTTGATTTAGCTATC…
	1870_6 ????????????????????????????????????????????????ATAAGACTTTTAATTCGAATTGAATTAGGACAACCTGGAGCCTACCTAGGAAGAGACCAACTATACAATACAATTGTTACTGCTCATGCATTCCTTATAATTTTTTTCTTAGTTATACCAGTATTTATTGGTGGATTTGGTAATTGACTAATTCCTCTTATGCTAGGTGCCCCAGATATGGCATTTCCACGCATAAATAATATAAGATTCTGACTTTTACCTCCTGCTTTAATTCTTCTTGTTAGTTCTGCTGCGGTTGAAAAAGGTGTAGGAACAGGATGAACTGTCTACCCACCACTATCTGATAATATGGCCCATGCTGGGCCCTCAGTTGATTTAGCTAT…
	1943_6 ACCCTTTACTTCATTCTTGGTGTATGGGGGGGCTTACTAGGAACTTCTATAAGACTTTTAATTCGAATTGAATTAGGACAACCTGGAGCCTACCTAGGAAGAGACCAACTATACAATACAATTGTTACTGCTCATGCATTCCTTATAATTTTTTTCTTAGTTATACCAGTATTTATTGGTGGATTTGGTAATTGACTAATTCCTCTTATGCTAGGTGCCCCAGATATGGCATTTCCACGCATAAATAATATAAGATTCTGACTTTTACCTCCTGCTTTAATTCTTCTTGTTAGTTCTGCTGCGGTTGAAAAAGGTGTAGGAACAGGATGAACTGTCTACCCACCACTATCTGATAATATGGCCCATGCTGGGCCCTCAGTTGATTTAGCTAT…
	2173_6 ACCCTTTACTTCATTCTTGGTGTATGGGGGGGCTTACTAGGAACTTCTATAAGACTTTTAATTCGAATTGAATTAGGACAACCTGGAGCCTACCTAGGAAGAGACCAACTATACAATACAATTGTTACTGCTCATGCATTCCTTATAATTTTTTTCTTAGTTATACCAGTATTTATTGGTGGATTTGGTAATTGACTAATTCCTCTTATGCTAGGTGCCCCAGATATGGCATTTCCACGCATAAATAATATAAGATTCTGACTTTTACCTCCTGCTTTAATTCTTCTTGTTAGTTCTGCTGCGGTTGAAAAAGGTGTAGGAACAGGATGAACTGTCTACCCACCACTATCTGATAATATGGCCCATGCTGGGCCCTCAGTTGATTTAGCTAT…
	1309_7 ACCCTTTACTTCATTCTTGGGGTATGGGGAGGCTTACTAGGAACTTCTATAAGACTCTTAATTCGAATTGAATTAGGTCAACCTGGAGCTTACCTCGGAAGAGACCAACTATACAACACAATTGTTACGGCCCATGCATTTCTTATAATTTTTTTCTTAGTTATACCAGTATTTATTGGTGGTTTTGGTAATTGATTAATCCCTCTAATATTAGGTGCCCCTGATATGGCATTCCCACGAATAAATAATATAAGATTTTGACTTTTACCCCCTGCCCTTATTCTTCTTATTAGTTCTGCTGCAGTAGAAAAAGGAGTAGGAACAGGATGAACTGTTTACCCACCATTATCTGATAATATGGCCCATGCTGGACCATCAGTTGATTTAGCAAT…
	2442_7 ??????????????????????????????GGCTTACTAGGAACTTCTATAAGACTCTTAATTCGAATTGAATTAGGTCAACCTGGAGCTTACCTCGGAAGAGACCAACTATACAACACAATTGTTACGGCCCATGCATTTCTTATAATTTTTTTCTTAGTTATACCAGTATTTATTGGTGGTTTTGGTAATTGATTAATCCCTCTAATATTAGGTGCCCCTGATATGGCATTCCCACGAATAAATAATATAAGATTTTGACTTTTACCCCCTGCCCTTATTCTTCTTGTTAGTTCTGCTGCAGTAGAAAAAGGAGTAGGAACAGGATGAACTGTTTACCCACCATTATCTGATAATATGGCCCATGCTGGACCATCAGTTGATTTAGCAAT…
	2448_7 ??????????????????????????????GGCTTACTAGGAACTTCTATAAGACTCTTAATTCGAATTGAATTAGGTCAACCTGGAGCTTACCTCGGAAGAGACCAACTATACAACACAATTGTTACGGCCCATGCATTTCTTATAATTTTTTTCTTAGTTATACCAGTATTTATTGGTGGTTTTGGTAATTGATTAATCCCTCTAATATTAGGTGCCCCTGATATGGCATTCCCACGAATAAATAATATAAGATTTTGACTTTTACCCCCTGCCCTTATTCTTCTTGTTAGTTCTGCTGCAGTAGAAAAAGGAGTAGGAACAGGATGAACTGTTTACCCACCATTATCTGATAATATGGCCCATGCTGGACCATCAGTTGATTTAGCAAT…
	2449_7 ??????????????????????????????GGCTTACTAGGAACTTCTATAAGACTCTTAATTCGAATTGAATTAGGTCAACCTGGAGCTTACCTCGGAAGAGACCAACTATACAACACAATTGTTACGGCCCATGCATTTCTTATAATTTTTTTCTTAGTTATACCAGTATTTATTGGTGGTTTTGGTAATTGATTAATCCCTCTAATATTAGGTGCCCCTGATATGGCATTCCCACGAATAAATAATATAAGATTTTGGCTTTTACCCCCTGCCCTTATTCTTCTTGTTAGTTCTGCTGCAGTAGAAAAAGGAGTAGGAACAGGATGAACTGTTTACCCACCATTATCTGATAATATGGCCCATGCTGGACCATCAGTTGATTTAGCAAT…
	2859_7 ???????????????????????????GGAGGCTTACTAGGAACTTCTATAAGACTCTTAATTCGAATTGAATTAGGTCAACCTGGAGCTTACCTCGGAAGAGACCAACTATACAACACAATTGTTACGGCCCATGCATTTCTTATAATTTTTTTCTTAGTTATACCAGTATTTATTGGTGGTTTTGGTAATTGACTAATCCCTCTAATATTAGGTGCCCCTGATATGGCATTCCCACGAATAAATAATATAAGATTTTGACTTTTACCCCCTGCCCTTATTCTTCTTGTTAGTTCTGCTGCAGTAGAAAAAGGAGTAGGAACAGGATGAACTGTTTACCCACCATTATCTGATAATATGGCCCATGCTGGACCATCAGTTGATTTAGCAAT…
	2457_8 ??????????????????????????????GGTCTACTAGGAACCTCCATAAGACTTTTAATTCGAATTGAATTAGGTCAACCTGGAGCTTACTTAGGAAGAGACCAACTATACAACACAATTGTTACTGCTCATGCATTTCTTATAATTTTTTTCTTAGTTATACCAGTATTTATTGGTGGTTTTGGTAATTGACTAATCCCTCTTATACTGGGAGCACCAGATATAGCATTTCCACGTATAAATAACATAAGATTTTGACTTTTACCTCCCGCCCTAATTCTGCTTGTAAGATCGGCTGCAGTTGAAAAAGGTGTAGGTACAGGATGAACTGTCTACCCTCCACTATCAGATAACATGGCCCATGCAGGACCATCAGTTGACTTAGCGAT…
	2476_8 ??????????????????????????????GGTCTACTAGGAACCTCCATAAGACTTTTAATTCGAATTGAATTAGGTCAACCTGGAGCTTACTTAGGAAGAGACCAACTATACAACACAATTGTTACTGCTCATGCATTTCTTATAATTTTTTTCTTAGTTATACCAGTATTTATTGGTGGTTTTGGTAATTGACTAATCCCTCTTATACTAGGAGCACCAGATATAGCATTTCCACGTATAAACAACATAAGATTTTGACTTTTACCTCCCGCCCTAATTCTGCTTGTAAGATCGGCTGCAGTTGAAAAAGGTGTGGGTACAGGATGAACTGTCTACCCTCCACTATCAGACAACATGGCCCATGCAGGACCATCAGTTGACTTAGCGAT…
	2478_8 ??????????????????????????????GGTCTACTAGGAACCTCCATAAGACTTTTAATTCGAATTGAATTAGGTCAACCTGGAGCTTACTTAGGAAGAGACCAACTATACAACACAATTGTTACTGCTCATGCATTTCTTATAATTTTTTTCTTAGTTATACCAGTATTTATTGGTGGTTTTGGTAATTGACTAATCCCTCTTATACTAGGAGCACCAGATATAGCATTTCCACGTATAAACAACATAAGATTTTGACTTTTACCTCCCGCCCTAATTCTGCTTGTAAGATCGGCTGCAGTTGAAAAAGGTGTAGGGACAGGATGAACTGTCTACCCTCCACTATCAGACAACATGGCCCATGCAGGACCATCAGTTGACTTAGCGAT…
	862_9 ??????????????????????????????????????????????????????CTTTTAATTCGAATTGAATTAGGTCAACCTGGAGCCTACCTTGGAAGAGACCAACTATACAACACAATTGTTACTGCACATGCATTCCTTATAATTTTCTTTTTAGTAATACCAGTATTTATTGGTGGATTCGGAAATTGACTAATCCCTCTTATACTGGGGGCACCAGATATAGCTTTCCCACGAATAAATAATATAAGATTTTGACTTTTACCCCCTGCCCTGATTCTTCTTGTAAGATCAGCTGCAGTTGAAAAGGGGGTTGGAACAGGATGAACTGTTTACCCCCCATTATCTGATAACATGGCCCATGCTGGCCCATCAGTAGATTTAGCGATT…
	861_9 ---------------------------------------------------------------------------------------------------------------------------------------------------------------------------------------------------------------------------------------------------------------------------------------------------------------------------------------------------------------------------------------------------------…
	2031_10 ACCCTATACTTCGTACTTGGAGTATGGGGAGGCTTGCTAGGAACCTCTATGAGACTATTAATTCGAATCGAATTAGGTCAACCAGGAGCTTACCTAGGAAGAGATCAACTATACAACACAATCGTAACTGCCCACGCATTTCTTATAATTTTCTTTCTAGTGATACCCGTATTTATTGGTGGGTTTGGAAACTGATTAATCCCTTTAATACTAGGGGCCCCAGATATAGCATTTCCACGAATAAATAATATAAGATTCTGACTACTACCACCTGCACTCATTCTTCTTGTAAGGTCTGCTGCTGTAGAAAAAGGAGTTGGAACAGGATGAACTGTGTACCCCCCGCTTTCAGATAATATAGCACACGCCGGCCCATCAGTCGACTTAGCTA…
	2033_10 ACCCTATACTTCGTACTTGGAGTATGGGGAGGCTTGCTAGGAACCTCTATGAGACTATTAATTCGAATCGAATTAGGTCAACCAGGAGCTTACCTAGGAAGAGATCAACTATACAACACAATCGTAACTGCCCACGCATTTCTTATAATTTTCTTTCTAGTGATACCCGTATTTATTGGTGGGTTTGGAAACTGATTAATCCCTTTAATACTAGGGGCCCCAGATATAGCATTTCCACGAATAAATAATATAAGATTCTGACTACTACCACCTGCACTCATTCTTCTTGTAAGGTCTGCTGCTGTAGAAAAAGGAGTTGGAACAGGGTGAACTGTGTACCCCCCGCTTTCAGATAATATAGCACACGCCGGCCCATCAGTCGACTTAGCTA…
	2034_10 ACCCTATACTTCGTACTTGGAGTATGGGGAGGCTTGCTAGGAACCTCTATGAGACTATTAATTCGAATCGAATTAGGTCAACCAGGAGCTTACCTAGGAAGAGATCAACTATACAACACAATCGTAACTGCCCACGCATTTCTTATAATTTTCTTTCTAGTGATGCCCGTATTTATTGGTGGGTTTGGAAACTGATTAATCCCTTTAATACTAGGGGCCCCAGATATAGCATTTCCACGAATAAATAATATAAGATTCTGACTACTACCACCTGCACTCATTCTTCTTGTAAGGTCTGCTGCTGTAGAAAAAGGAGTTGGAACAGGGTGAACTGTGTACCCCCCGCTTTCAGATAATATAGCACACGCCGGCCCATCAGTCGACTTAGCTA…
	1560_11 ??????????????????????????????????????????ACTTCTATAAGATTACTAATTCGAATCGAGTTAGGTCAACCAGGAGCTTACCTTGGAAGAGACCAATTATACAATACAATTGTTACTGCTCATGCATTTCTTATAATTTTCTTTTTAGTTATGCCTGTATTCATTGGCGGCTTTGGAAACTGACTAATCCCTTTAATATTAGGGGCCCCAGATATAGCATTTCCACGAATAAACAATATAAGATTTTGACTACTGCCCCCAGCTCTAATTCTACTTGTTAGATCAGCTGCAGTAGAAAAAGGAGTGGGAACAGGGTGAACTGTGTATCCCCCACTTTCAGATAATATGGCCCATGCAGGCCCATCAGTTGATTTGGCCA…
	2323_11 ????????????????????????????????????TTAGGAACTTCTATAAGATTACTAATTCGAATCGAGTTAGGTCAACCAGGAGCTTACCTTGGAAGAGACCAATTATACAATACAATTGTTACTGCTCATGCATTTCTTATAATTTTCTTTTTAGTTATGCCTGTATTCATTGGCGGCTTTGGAAACTGACTAATCCCTTTAATATTAGGGGCCCCAGATATAGCATTTCCACGAATAAACAATATAAGATTTTGACTACTGCCCCCAGCTCTAATTCTACTTGTTAGATCAGCTGCAGTAGAAAAAGGAGTGGGAACAGGGTGAACTGTGTATCCCCCACTTTCAGATAATATGGCCCATGCAGGCCCATCAGTTGATTTGGCCA…
	2786_11 ???????????????????????????GGAGGCTTATTAGGAACTTCTATAAGATTACTAATTCGAATCGAGTTAGGTCAACCAGGAGCTTACCTTGGAAGAGACCAATTATACAATACAATTGTTACTGCTCATGCATTTCTTATAATTTTCTTTTTAGTTATGCCTGTATTCATTGGCGGCTTTGGAAACTGACTAATCCCTTTAATATTAGGGGCCCCAGATATAGCATTCCCACGAATAAACAATATAAGATTTTGACTACTGCCCCCAGCTCTAATTCTACTTGTTAGATCAGCTGCAGTAGAAAAAGGAGTGGGAACAGGGTGAACTGTGTATCCCCCACTTTCAGATAATATGGCCCATGCAGGCCCATCAGTTGATTTGGCCA…
	1312_12 ??????????????????????????????GGCTTACTAGGCACTTCTATAAGATTACTAATTCGAATCGAATTAGGTCAACCAGGAGCTTACCTAGGAAGAGATCAACTATATAATACAATCGTAACTGCTCATGCATTTCTCATAATTTTCTTTTTAGTCATACCAGTATTTATTGGAGGGTTTGGAAACTGACTAATCCCTCTAATATTAGGGGCCCCAGATATGGCCTTTCCACGTATAAACAATATAAGATTTTGGCTGCTCCCGCCTGCTCTTATCCTCCTTGTAAGATCCGCTGCGGTAGAAAAAGGTGTGGGAACCGGATGAACCGTGTACCCTCCTCTTTCAGATAATATAGCCCATGCTGGCCCATCTGTTGATTTAGCTA…
	2194_12 ACCTTATACTTCATTTTAGGAGCATGAGGTGGCTTACTAGGCACTTCTATAAGATTACTAATTCGAATCGAATTAGGTCAACCAGGAGCTTACCTAGGAAGAGATCAACTATATAATACAATCGTAACTGCTCATGCATTTCTCATAATTTTCTTTTTAGTCATGCCAGTATTTATTGGAGGGTTTGGAAACTGACTAATCCCTCTAATATTGGGGGCCCCAGATATGGCCTTTCCACGTATAAACAATATAAGATTTTGGCTGCTCCCACCTGCTCTTATTCTCCTTGTAAGATCCGCTGCGGTAGAAAAAGGTGTGGGAACCGGATGAACCGTGTACCCTCCTCTTTCAGATAATATGGCCCATGCTGGCCCATCTGTTGATTTAGCTA…
	2222_12 ACCTTATACTTCATTTTAGGAGCATGAGGTGGCTTACTAGGCACTTCTATAAGATTACTAATTCGAATCGAATTAGGTCAACCAGGAGCTTACCTAGGAAGAGATCAACTATATAATACAATCGTAACTGCTCATGCATTTCTCATAATTTTCTTTTTAGTCATACCAGTATTTATTGGAGGGTTTGGAAACTGACTAATCCCTCTAATATTAGGGGCCCCAGATATGGCCTTTCCACGTATAAACAATATAAGATTTTGGCTGCTCCCACCTGCTCTTATCCTCCTTGTAAGATCCGCTGCGGTAGAAAAAGGTGTGGGAACCGGATGAACCGTGTACCCTCCTCTTTCAGATAATATAGCCCATGCTGGCCCATCTGTTGACTTAGCTA…
	2806_12 ??????????????????????????????GGCTTACTAGGCACTTCTATAAGATTACTAATTCGAATCGAATTAGGTCAACCAGGAGCTTACCTAGGAAGAGATCAACTATATAATACAATCGTAACTGCTCATGCATTTCTCATAATTTTCTTTTTAGTCATACCAGTATTTATTGGAGGGTTTGGAAACTGACTAATCCCTCTAATATTAGGGGCCCCAGATATGGCCTTTCCACGTATAAACAATATAAGATTTTGGCTGCTCCCACCTGCTCTTATCCTCCTTGTAAGATCCGCTGCGGTAGAAAAAGGTGTGGGAACCGGATGAACCGTGTACCCTCCTCTTTCAGATAATATAGCCCATGCTGGCCCATCTGTTGATTTAGCTA…
	2826_12 ??????????????????????????????GGCTTACTAGGCACTTCTATAAGATTACTAATTCGAATCGAATTAGGTCAACCAGGAGCTTACCTAGGAAGAGATCAACTATATAATACAATCGTAACTGCTCATGCATTTCTCATAATTTTCTTTTTAGTCATACCAGTATTTATTGGAGGGTTTGGAAACTGACTAATCCCTCTAATATTAGGGGCCCCAGATATGGCCTTTCCACGTATAAACAATATAAGATTTTGGCTGCTCCCACCTGCTCTTATCCTCCTTGTAAGATCCGCTGCGGTAGAAAAAGGTGTGGGAACCGGATGAACCGTGTACCCCCCTCTTTCAGATAATATAGCCCATGCTGGCCCATCTGTTGATTTAGCTA…
	2829_12 ??????????????????????????????GGCTTACTAGGCACTTCTATAAGATTACTAATTCGAATCGAATTAGGTCAACCAGGAGCTTACCTAGGAAGAGATCAACTATATAATACAATCGTAACTGCTCATGCATTTCTCATAATTTTCTTTTTAGTCATACCAGTATTTATTGGAGGGTTTGGAAACTGACTAATCCCTCTAATATTAGGGGCCCCAGATATGGCCTTTCCACGTATAAACAATATAAGATTTTGGCTGCTCCCACCTGCTCTTATCCTCCTTGTAAGATCCGCTGCGGTAGAAAAAGGTGTGGGAACCGGATGAACCGTGTACCCCCCTCTTTCAGATAATATAGCCCATGCTGGCCCATCTGTTGATTTAGCTA…
	2458_13 ??????????????????????????????GGCTTACTAGGTACTTCTATAAGATTACTAATTCGAATCGAATTAGGTCAACCGGGAGCTTACCTAGGAAGAGATCAACTATATAACACAATCGTAACTGCACATGCATTTCTAATAATTTTCTTTTTAGTCATACCAGTATTTATTGGAGGATTTGGAAATTGACTAATCCCTCTAATGTTAGGGGCCCCAGATATGGCATTTCCTCGAATAAATAATATAAGATTTTGGCTACTCCCTCCTGCCCTTATCCTTCTTGTAAGATCTGCTGCGGTAGAAAAAGGAGTAGGTACGGGGTGAACAGTATACCCACCTCTTTCAGACAATATGGCCCATGCTGGCCCATCTGTTGATTTAGCTA…
	2337_13 ??????????????????????????????GGCTTACTAGGTACTTCTATAAGATTACTAATTCGAATCGAATTAGGTCAACCGGGAGCTTACCTAGGAAGAGATCAACTATATAACACAATCGTAACTGCACATGCATTTCTAATAATTTTCTTTTTAGTCATACCAGTATTTATTGGAGGATTTGGAAATTGACTAATCCCTCTAATGTTAGGGGCCCCAGATATGGCATTTCCTCGAATAAATAATATAAGATTTTGGCTACTTCCTCCTGCCCTTATCCTTCTTGTAAGATCTGCCGCAGTAGAAAAAGGAGTAGGTACGGGGTGAACAGTATACCCACCTCTTTCAGACAATATGGCCCATGCTGGCCCATCTGTTGATTTAGCTA…
	2475_13 ACCTTATACTTCATTCTAGGAGCGTGAGGTGGCTTACTAGGTACTTCTATAAGATTACTAATTCGAATCGAATTAGGTCAACCGGGAGCTTACCTAGGAAGAGATCAACTATATAACACAATCGTAACTGCACATGCATTTCTAATAATTTTCTTTTTAGTCATACCAGTATTTATTGGAGGATTTGGAAATTGACTAATCCCTCTAATGTTAGGGGCTCCAGATATGGCATTTCCTCGAATAAATAATATAAGATTTTGGCTACTCCCTCCTGCCCTTATCCTTCTTGTAAGATCTGCCGCGGTAGAAAAAGGAGTAGGTACGGGGTGAACAGTATACCCACCTCTTTCAGACAATATGGCCCATGCTGGCCCATCTGTTGATTTAGCTA…
	2921_13 ???????????????CTAGGAGCGTGAGGTGGCTTACTAGGTACTTCTATAAGATTACTAATTCGAATCGAATTAGGTCAACCGGGAGCTTACCTAGGAAGAGATCAACTATATAACACAATCGTAACTGCACATGCATTTCTAATAATTTTCTTTTTAGTCATACCAGTATTTATTGGAGGATTTGGAAATTGACTAATCCCTCTAATGTTAGGGGCCCCAGATATAGCATTTCCTCGAATAAATAATATAAGATTTTGGCTACTCCCTCCTGCCCTTATCCTTCTTGTAAGATCTGCCGCGGTAGAAAAAGGAGTAGGTACGGGGTGAACAGTATACCCCCCTCTTTCAGACAATATGGCCCATGCTGGCCCATCTGTTGATTTAGCTA…
	2028_13 ACCTTATACTTCATTCTAGGAGCGTGAGGTGGCTTACTAGGTACTTCTATAAGATTACTAATTCGAATCGAATTAGGTCAACCGGGAGCTTACCTAGGAAGAGATCAACTATATAACACAATCGTAACTGCACATGCATTTCTAATAATTTTCTTTTTAGTCATACCAGTATTTATTGGAGGATTTGGAAATTGACTAATCCCTCTAATGTTAGGGGCCCCAGATATGGCATTTCCTCGAATAAATAATATAAGATTTTGGCTACTCCCTCCTGCCCTTATCCTTCTTGTAAGATCTGCCGCGGTAGAAAAAGGAGTAGGTACGGGGTGAACAGTATACCCACCTCTTTCAGACAATATGGCCCATGCTGGCCCATCTGTTGATTTAGCTA…
	2854_14 ????????????????????????TGAGGAGGCCTATTAGGTACCTCAATAAGACTTCTAATTCGAATTGAACTTGGTCAACCAGGAGCTTACCTGGGAAGAGACCAATTGTACAACACTATCGTAACTGCCCATGCATTTTTAATAATCTTTTTCTTAGTAATACCTGTTTTCATCGGAGGATTCGGAAACTGGTTGATTCCATTAATACTTGGAGCTCCTGATATAGCATTCCCACGGATAAACAATATAAGATTCTGACTCCTGCCACCTGCACTTATTCTTCTTGTTAGATCTGCTGCAGTTGAAAAAGGTGTTGGTACCGGATGAACTGTCTACCCCCCTCTATCTGACAATATGGCCCATGCTGGACCATCAGTTGATTTAGCTA…
	2855_14 ???????????????????????????GGAGGCCTATTAGGTACCTCAATAAGACTTCTAATTCGAATTGAACTTGGTCAACCAGGAGCTTACCTGGGAAGAGACCAATTGTACAACACTATCGTAACTGCCCATGCATTTTTAATAATCTTTTTCTTAGTAATACCTGTTTTCATCGGAGGATTCGGAAACTGGTTGATTCCATTAATACTTGGAGCTCCTGATATAGCATTCCCACGGATAAACAATATAAGATTCTGACTCCTGCCACCTGCACTTATTCTTCTTGTTAGATCTGCTGCAGTTGAAAAAGGTGTTGGTACCGGATGAACTGTCTACCCCCCTCTATCTGACAATATGGCCCATGCTGGACCATCAGTTGATTTAGCTA…
	2042_14 ??????????????????????????????????????????ACCTCAATAAGACTTCTAATTCGAATTGAACTTGGTCAACCAGGAGCTTACCTGGGAAGAGACCAATTGTACAACACTATCGTAACTGCCCATGCATTTTTAATAATCTTTTTCTTAGTAATACCTGTTTTCATCGGAGGATTCGGAAACTGGTTGATTCCATTAATACTTGGAGCTCCTGATATAGCATTCCCACGGATAAACAATATAAGATTCTGACTCCTGCCACCTGCACTTATTCTTCTTGTTAGATCTGCTGCAGTTGAAAAAGGTGTTGGTACCGGATGAACTGTCTACCCCCCTCTATCTGACAATATGGCCCATGCTGGACCATCAGTTGATTTAGCTA…
	2044_14 ??????????????????????????????????????????ACCTCAATAAGACTTCTAATTCGAATTGAACTTGGTCAACCAGGAGCTTACCTGGGAAGAGACCAATTGTACAACACTATCGTAACTGCCCATGCATTTTTAATAATCTTTTTCTTAGTAATACCTGTTTTCATCGGAGGATTCGGAAACTGGTTGATTCCATTAATACTTGGAGCTCCTGATATAGCATTCCCACGGATAAACAATATAAGATTCTGACTCCTGCCACCTGCACTTATTCTTCTTGTTAGATCTGCTGCAGTTGAAAAAGGTGTTGGTACCGGATGAACTGTCTACCCCCCTCTATCTGACAATATGGCCCATGCTGGACCATCAGTTGATTTAGCTA…
	2009_15 ??????????????????????????????????????????ACTTCTATAAGACTTCTTATTCGAATTGAATTAGGACAACCAGGAGCATTTCTTGGTAGAGACCAACTATACAACACAATCGTTACTGCCCACGCATTCCTTATAATTTTCTTCCTAGTAATACCTGTATTTATCGGAGGCTTCGGAAATTGACTAATCCCATTAATATTAGGAGCTCCAGATATAGCATTCCCACGAATAAATAATATAAGATTCTGACTCTTACCGCCCGCTCTAATCCTTCTAGTTAGCTCAGCAGCTGTAGAAAAAGGAGTAGGGACAGGTTGAACCGTTTATCCACCCCTTTCTGATAATATGGCCCACGCCGGCCCATCCGTAGACTTAGCTA…
	2010_15 ACACTATATTTTATTTTAGGTGTATGAGGAGGCCTTTTAGGCACTTCTATAAGACTTCTTATTCGAATTGAATTAGGACAACCAGGAGCATTTCTTGGTAGAGACCAACTATACAACACAATCGTTACTGCCCACGCATTCCTTATAATTTTCTTCCTAGTAATACCTGTATTTATTGGAGGCTTCGGAAATTGACTAATCCCATTAATATTAGGAGCTCCAGATATAGCATTCCCACGAATAAATAATATAAGATTCTGACTCTTACCGCCCGCTCTAATCCTTCTAGTTAGCTCAGCAGCTGTAGAAAAAGGAGTAGGGACAGGTTGAACCGTTTATCCACCCCTTTCTGATAATATGGCCCACGCCGGCCCATCCGTAGACTTAGCTA…
	2043_15 ??????????????????????????????????????????ACTTCTATAAGACTTCTTATTCGAATTGAATTAGGACAACCAGGAGCATTTCTTGGTAGAGACCAACTATACAACACAATCGTTACTGCCCACGCATTCCTTATAATTTTCTTCCTAGTAATACCTGTATTTATTGGAGGCTTCGGAAATTGACTAATCCCATTAATATTAGGAGCTCCAGATATAGCATTCCCACGAATAAATAATATAAGATTCTGACTCTTACCGCCCGCTCTAATCCTTCTAGTTAGCTCAGCAGCTGTAGAAAAAGGAGTAGGGACAGGTTGAACCGTTTATCCACCCCTTTCTGATAATATGGCCCACGCCGGCCCATCCGTAGACTTAGCTA…
	2030_15 ????????????????????????????????????TTAGGCACTTCTATAAGACTTCTTATTCGAATTGAATTAGGACAACCAGGAGCATTTCTTGGTAGAGACCAACTATACAACACAATCGTTACTGCCCACGCATTCCTTATAATTTTCTTCCTAGTAATACCTGTATTTATTGGAGGCTTCGGAAATTGACTAGTCCCATTAATATTAGGAGCTCCAGATATAGCATTCCCACGAATAAATAATATAAGATTCTGACTCTTACCGCCCGCTCTAATCCTTCTAGTTAGCTCAGCAGCTGTAGAAAAAGGAGTAGGGACAGGTTGAACCGTTTATCCACCCCTTTCTGATAATATGGCCCACGCCGGCCCATCCGTAGACTTAGCTA…
	2267_16 ??????????????????????????????GGACTCTTAGGCACTTCTATAAGACTTCTTATTCGTATTGAGCTAGGGCAACCTGGAGCTTACCTTGGTAGAGACCAATTATATAACACTATCGTTACTGCACATGCATTTTTAATAATCTTCTTCTTAGTTATGCCAGTTTTTATTGGTGGATTTGGTAATTGATTAATCCCATTAATACTGGGAGCTCCTGATATAGCCTTTCCACGAATAAATAATATAAGATTTTGACTACTACCACCAGCCTTAATCTTATTAGTAAGCTCTGCAGCTGTAGAAAAAGGGGCAGGCACTGGTTGAACTGTATACCCGCCATTATCTGATAATATGGCTCATGCGGGCCCATCAGTTGACCTTGCTA…
	2268_16 ????????????????????????????????????TTAGGCACTTCTATAAGACTTCTTATTCGTATTGAACTAGGGCAACCTGGAGCTTACCTTGGTAGAGACCAATTATATAACACTATCGTTACTGCACATGCATTTTTAATAATCTTCTTCTTAGTTATGCCAGTTTTTATTGGTGGATTTGGTAATTGATTAATCCCATTAATACTGGGAGCTCCTGATATAGCCTTTCCACGAATAAATAATATAAGATTTTGGCTACTACCGCCAGCCTTAATCTTATTAGTAAGCTCTGCAGCTGTAGAAAAAGGGGCAGGCACTGGTTGAACTGTATACCCACCATTATCTGATAATATGGCTCATGCGGGTCCATCAGTTGATCTTGCTA…
	2269_16 ??????????????????????????????GGACTCTTAGGCACTTCTATAAGACTTCTTATTCGTATTGAACTAGGGCAACCTGGAGCTTACCTTGGTAGAGACCAATTATATAACACTATCGTTACTGCACATGCATTTTTAATAATCTTCTTCTTAGTTATGCCAGTTTTTATTGGTGGATTTGGTAATTGATTAATCCCATTAATACTGGGAGCTCCTGATATAGCCTTTCCACGAATAAATAATATAAGATTTTGGCTACTACCACCAGCCTTAATCTTATTAGTAAGCTCTGCAGCTGTAGAAAAAGGGGCAGGCACTGGTTGAACTGTATACCCGCCATTATCTGATAATATGGCTCATGCGGGTCCATCAGTTGACCTTGCTA…
	2325_16 ACATTATATTTTATCTTGGGTGCATGAGGAGGACTCTTAGGCACTTCTATAAGACTTCTTATTCGTATTGAGCTAGGGCAACCTGGAGCTTACCTTGGTAGAGACCAATTATATAACACTATCGTTACTGCACATGCATTTTTAATAATCTTCTTCTTAGTTATGCCAGTTTTTATTGGTGGATTTGGTAATTGATTAATCCCATTAATACTGGGAGCTCCTGATATAGCCTTTCCACGAATAAATAATATAAGATTTTGACTACTACCACCAGCCTTAATCTTATTAGTAAGCTCTGCAGCTGTAGAAAAGGGGGCAGGCACTGGTTGAACTGTATACCCGCCATTATCTGATAATATGGCTCATGCGGGCCCATCAGTTGACCTTGCTA…
	2363_16 ??????????????????????????????GGACTCTTAGGCACTTCTATAAGACTTCTTATTCGTATTGAGCTAGGGCAACCTGGAGCTTACCTTGGTAGAGACCAATTATATAACACTATCGTTACTGCACATGCATTTTTAATAATCTTCTTCTTAGTTATGCCAGTTTTTATTGGTGGATTTGGTAATTGGTTAATCCCATTAATACTGGGAGCTCCTGATATAGCCTTTCCACGAATAAATAATATAAGATTTTGACTACTACCACCAGCCTTAATCTTATTAGTAAGCTCTGCAGCTGTAGAAAAAGGGGCAGGCACTGGTTGAACTGTATACCCGCCATTATCTGATAATATGGCTCATGCGGGTCCATCAGTTGACCTTGCTA…
	2389_16 ??????????????????????????????GGACTCTTAGGCACTTCTATAAGACTTCTTATTCGTATTGAGCTAGGGCAACCTGGAGCTTACCTTGGTAGAGACCAATTATATAACACTATCGTTACTGCACATGCATTTTTAATAATCTTCTTCTTAGTTATGCCAGTTTTTATTGGTGGATTTGGTAATTGATTAATCCCATTAATACTGGGAGCTCCTGATATAGCCTTTCCACGAATAAATAATATAAGATTTTGACTACTACCACCAGCCTTAATCTTATTAGTAAGCTCTGCAGCTGTAGAAAAAGGGGCAGGCACTGGTTGAACTGTATACCCGCCATTATCTGATAATATGGCTCATGCGGGTCCATCAGTTGACCTTGCTA…
	2467_16 ??????????????????????????????GGACTCTTAGGCACTTCTATAAGACTTCTTATTCGTATTGAACTAGGGCAACCTGGAGCTTACCTTGGTAGAGACCAATTATATAACACTATCGTTACTGCACATGCATTTTTAATAATCTTCTTCTTAGTTATGCCAGTTTTTATTGGTGGGTTTGGTAATTGATTAATCCCATTAATACTGGGAGCTCCTGATATAGCCTTTCCACGAATAAATAATATAAGATTTTGGCTACTACCACCAGCCTTAATCTTATTAGTAAGCTCTGCAGCTGTAGAAAAAGGGGCAGGCACTGGTTGAACTGTATACCCACCATTATCTGATAATATGGCTCATGCGGGTCCATCAGTTGACCTTGCTA…
	2469_16 ????????????????????????????????????TTAGGCACTTCTATAAGACTTCTTATTCGTATTGAACTAGGGCAACCTGGAGCTTACCTTGGTAGAGACCAATTATATAACACTATCGTTACTGCACATGCATTTTTAATAATCTTCTTCTTAGTTATGCCAGTTTTTATTGGTGGGTTTGGTAATTGATTAATCCCATTAATACTGGGAGCTCCTGATATAGCCTTTCCACGAATAAATAATATAAGGTTTTGGCTACTACCACCAGCCTTAATCTTATTAGTAAGCTCTGCAGCTGTAGAAAAAGGGGCAGGCACTGGTTGAACTGTATACCCACCATTATCTGATAATATGGCTCATGCGGGTCCATCAGTTGACCTTGCTA…
	2274_17 ??????????????????????????????GGACTCCTCGGAACCTCAATAAGACTACTTATTCGAATTGAGCTTGGTCAACCGGGAGCCTACTTAGGCAGGGACCAATTATACAATACTATTGTTACTGCTCATGCATTCTTAATAATTTTCTTTTTAGTTATACCAGTATTTATTGGAGGATTTGGAAATTGATTAATCCCGCTCATACTGGGCGCCCCAGATATGGCATTCCCACGAATAAACAACATAAGATTTTGACTTTTACCTCCTGCTTTAATTCTTCTTGTAAGTTCAGCTGCAGTTGAAAAAGGAGTAGGAACAGGGTGAACAGTTTATCCCCCGCTATCAGACAATATGGCTCATGCAGGCCCATCAGTTGACCTAGCCA…
	2313_18 ??????????????????????????????GGCTTGCTAGGTACTTCTATAAGACTATTAATTCGAATTGAATTAGGTCAACCAGGAGCTTACCTAGGAAGAGATCAACTATATAACACAATCGTTACTGCTCATGCATTCCTCATAATTTTCTTTCTAGTTATACCAGTATTTATTGGCGGATTCGGAAATTGACTAATCCCATTAATACTAGGGGCACCAGATATAGCATTCCCACGGATAAACAATATAAGATTCTGACTACTCCCTCCTGCTTTAATTCTACTTGTAAGATCAGCAGCTGTAGAAAAAGGAGTAGGTACAGGATGAACTGTATACCCCCCTCTATCAGATAACATAGCTCACGCTGGTCCATCTGTTGATCTGGCTA…
	2314_18 ?????????????????????????????????TTGCTAGGTACTTCTATAAGACTATTAATTCGAATTGAATTAGGTCAACCAGGAGCTTACCTAGGAAGAGATCAACTATATAACACAATCGTTACTGCTCATGCATTCCTCATAATTTTCTTTCTAGTTATACCAGTATTTATTGGCGGATTCGGAAATTGACTAATCCCATTAATACTAGGGGCACCAGATATAGCATTCCCACGAATAAACAATATAAGATTCTGACTACTCCCTCCTGCTTTAATTCTACTTGTAAGATCAGCAGCTGTAGAAAAAGGAGTAGGTACAGGATGAACTGTATACCCCCCTCTATCAGATAACATAGCTCACGCTGGTCCATCTGTTGATCTGGCTA…
	2278_19 ??????????????????????????????GGACTCCTAGGAACTTCTATGAGGCTATTAATTCGAATTGAATTAGGACAACCAGGAGCTTACCTAGGAAGAGATCAACTATACAATACAATCGTAACTGCCCATGCATTTCTTATAATTTTCTTTCTAGTAATACCTGTATTTATTGGAGGGTTTGGAAACTGATTAATTCCTTTAATACTAGGAGCTCCAGATATAGCATTCCCACGAATAAACAATATAAGATTCTGACTCCTACCTCCTGCTCTTATTCTACTTGTAAGATCAGCTGCCGTAGAAAAGGGGGTAGGTACAGGATGAACTGTATACCCTCCCCTTTCAGATAATATGGCCCATGCTGGCCCATCTGTAGATTTAGCTA…
	2302_20 ??????????????????????????????GGTTTACTAGGTACCTCAATAAGCCTATTAATTCGTGTTGAATTAGGGCAACCTGGAGCTTATCTTGGAAGAGACCAATTATATAACACTATCGTGACAGCACACGCGTTTCTAATAATTTTCTTTTTAGTAATGCCTGTATTTATTGGAGGGTTTGGGAATTGATTAATCCCATTAATGTTAGGGGCGCCTGATATGGCTTTCCCACGTATAAATAATATAAGATTCTGGCTGCTCCCCCCCGCTCTTATTTTACTTGTAAGATCAGCAGCAGTAGAAAAAGGAGCAGGCACAGGATGAACTGTCTACCCTCCTCTATCGGATAATATAGCCCACGCTGGGCCCTCAGTTGATCTAGCAA…
	2349_20 ????????????????????????????????????CTAGGTACCTCAATAAGCCTATTAATTCGTGTTGAATTAGGCCAACCTGGAGCTTATCTTGGAAGAGACCAATTATATAACACTATCGTGACAGCACACGCGTTTCTAATAATTTTCTTTTTAGTAATGCCTGTATTTATTGGAGGATTTGGGAATTGATTAATCCCATTAATGTTAGGGGCGCCTGATATGGCTTTCCCACGTATAAATAATATAAGATTCTGGCTGCTCCCCCCCGCTCTTATTTTACTTGTAAGATCAGCAGCAGTAGAAAAAGGAGCAGGCACAGGATGAACTGTCTACCCTCCTCTATCGGATAATATAGCCCACGCTGGGCCCTCAGTTGATCTAGCAA…
	2342_21 ????????????????????????????????????CTGGGGACCTCAATAAGCTTATTAATTCGTATTGAATTAGGGCAACCTGGAGCTTACCTAGGAAGAGACCAACTATACAACACTATCGTAACAGCACACGCATTTCTTATAATTTTCTTTTTAGTCATACCTGTTTTTATTGGAGGGTTTGGAAACTGATTAATCCCATTAATACTAGGAGCACCTGATATAGCTTTCCCACGGATAAATAATATAAGATTCTGACTACTACCCCCTGCTCTTATTTTACTTGTAAGTTCCGCAGCAGTAGAAAAAGGAGCAGGTACAGGATGAACTGTATACCCCCCATTATCAGATAATATGGCCCATGCCGGGCCATCTGTTGACTTAGCAA…
	2277_22 ??????????????????????????????GGCCTTCTAGGAACATCAATAAGATTAATAATTCGAATTGAACTTGGGCAACCAGGTGCTTTCCTTGGAAGAGACCAACTCTACAATACTATCGTAACAGCCCACGCATTTTTAATAATTTTCTTCTTAGTTATACCAGTATTTATTGGAGGGTTCGGAAACTGATTAATCCCACTAATATTAGGAGCCCCAGACATGGCCTTTCCACGAATAAATAATATAAGATTTTGACTATTACCGCCAGCTTTAATTCTTCTTGTAAGATCGGCTGCTGTAGAAAAAGGAGTAGGAACTGGATGAACAGTATACCCCCCTCTCTCTGACAATATCGCCCATGCTGGTCCATCTGTTGACCTTGCAA…
	2281_23 ??????????????????????????????GGCCTTTTAGGAACTTCTATAAGCCTTCTTATTCGTATCGAGTTAGGACAACCAGGAGCATACCTTGGTAGAGACCAACTATACAACACTATTGTTACTGCACACGCATTCCTTATAATTTTCTTTTTAGTAATACCAGTATTTATTGGTGGCTTTGGTAATTGATTAATTCCATTAATGCTTGGTGCACCCGATATGGCATTTCCCCGCATAAATAATATAAGATTTTGACTACTCCCACCTGCCCTTGTTTTACTTGTTAGATCTGCCGCGGTAGAAAAAGGGGTAGGGACAGGTTGGACTGTTTATCCCCCACTATCTGACAACATAGCCCATGCAGGTCCTTCAGTAGACTTAGCTA…
	2865_24 ???????????????????????????????????????GGGACATCTATAAGACTACTAATTCGAATCGAACTTGGTCAACCTGGAGCATTCCTAGGAAGAGACCAACTATATAACACCATCGTTACAGCTCATGCATTTTTAATAATCTTCTTCTTAGTAATACCAGTATTTATCGGGGGGTTTGGAAACTGGTTAATCCCCTTAATACTTGGGGCCCCAGACATAGCTTTTCCACGGATAAATAACATAAGGTTCTGACTACTTCCGCCGGCCCTCATCCTACTAGTCAGCTCAGCTGCTGTAGAAAAAGGGGCTGGTACAGGATGAACTGTATACCCACCACTTTCAGACAACATCGCTCATGCCGGACCATCAGTAGATCTAGCAA…
	2866_24 ??????????????????????????????????????????????????????????????????ATCGAACTTGGTCAACCTGGAGCATTCCTAGGAAGAGACCAACTATATAACACCATCGTTACAGCTCATGCATTTTTAATAATCTTCTTCTTAGTAATACCAGTATTTATCGGGGGGTTTGGAAACTGGTTAATCCCCTTAATACTTGGGGCCCCAGACATAGCTTTTCCACGGATAAATAACATAAGGTTCTGACTACTTCCGCCGGCCCTCATCCTACTAGTCAGCTCAGCTGCTGTAGAAAAAGGGGCTGGTACAGGATGAACTGTATACCCACCACTTTCAGACAACATCGCTCATGCCGGACCATCAGTAGATCTAGCAA…
	2867_24 ??????????????????????????????????????????????????????????????????????????????????????????TTCCTAGGAAGAGACCAACTATATAACACCATCGTTACAGCTCATGCATTTTTAATAATCTTCTTCTTAGTAATACCAGTATTTATCGGGGGGTTTGGAAACTGGTTAATCCCCTTAATACTTGGGGCCCCAGACATAGCTTTTCCACGGATAAATAACATAAGGTTCTGACTACTTCCGCCGGCCCTCATCCTACTAGTCAGCTCAGCTGCTGTAGAAAAAGGGGCTGGTACAGGATGAACTGTATACCCACCACTTTCAGACAACATCGCTCATGCCGGACCATCAGTAGATCTAGCAA…
	2868_24 -------------------------------------------------------------------------------------------------------------------------------------------------------------------------------------------------------------------------------------------------------------------------------------------------------------------------------------------------------------------------------------------------------…
	2801_25 ?????????????????????????????????CTTCTAGGTACATCTATAAGGTTAATAATCCGAATTGAACTCGGTCAACCGGGAGCTTTCCTCGGAAGGGACCAACTCTACAATACTATTGTTACAGCCCATGCATTTTTAATAATCTTCTTTTTAGTAATACCAGTATTTATTGGAGGGTTTGGAAACTGACTCATCCCTTTAATACTCGGTGCGCCGGATATGGCTTTCCCACGTATAAATAATATAAGATTCTGACTATTACCGCCTGCTCTCATTCTCCTAGTAAGCTCTGCTGCTGTAGAAAAAGGAGTAGGAACAGGGTGAACAGTCTACCCCCCACTCTCAGATAATATCGCCCACGCTGGCCCATCAGTAGACCTAGCAA…
	2809_25 ????????????????????????????????????????????????ATAAGGTTAATAATCCGAATTGAACTCGGTCAACCGGGAGCTTTCCTCGGAAGAGACCAACTCTACAATACTATTGTTACAGCCCATGCATTTTTAATAATCTTCTTTTTAGTAATACCAGTATTTATTGGAGGGTTTGGGAACTGACTCATCCCTTTAATACTCGGTGCGCCGGATATGGCTTTCCCACGTATAAATAATATAAGATTCTGACTATTACCGCCTGCTCTCATTCTCCTAGTAAGCTCTGCTGCTGTAGAAAAAGGAGTAGGAACAGGGTGAACAGTCTACCCACCACTCTCAGATAATATCGCCCACGCTGGCCCATCAGTAGACCTAGCAA…
	2805_26 ?????????????????????????????????CTTCTAGGCACTTCTATAAGACTTCTAATCCGAATCGAGCTTGGGCAACCCGGAGCTTACCTCGGCAGAGACCAACTGTACAACACTATCGTTACTGCCCATGCATTTTTAATAATCTTTTTCTTAGTTATACCTATATTTATTGGAGGCTTTGGTAACTGGCTTATCCCATTGATACTCGGGGCTCCTGATATGGCTTTCCCACGAATAAACAATATAAGGTTCTGACTCTTACCACCAGCCCTCATCTTATTAGTAAGCTCCGCAGCTGTTGAAAAAGGAGTAGGTACCGGTTGAACCGTCTACCCGCCTCTATCTGATAATATAGCTCATGCAGGCCCGTCAGTAGACCTTGCTA…
	2807_26 -------------------------------------------------------------------------------------------------------------------------------------------------------------------------------------------------------------------------------------------------------------------------------------------------------------------------------------------------------------------------------------------------------…
	2800_27 ACATTATATTTTATTTTAGGTGCATGAGGAGGCCTTTTAGGCACTTCTATAAGACTTCTAATCCGTATCGAACTTGGCCAACCCGGGGCTTACCTAGGTAGGGACCAATTATACAACACTATCGTTACTGCCCACGCATTCTTAATAATCTTTTTTTTAGTTATACCAATATTTATTGGGGGATTTGGTAATTGGCTTATCCCATTAATACTCGGAGCCCCTGATATAGCTTTCCCACGTATAAATAATATAAGATTCTGGCTTCTCCCCCCAGCCCTAATTCTACTAGTAAGCTCTGCAGCTGTCGAAAAAGGTGTGGGGACCGGTTGAACCGTTTACCCTCCTTTATCTGATAATATAGCCCATGCAGGGCCATCAGTAGACCTTGCTA…
	2324_28 ????????????????????????????????????CTAGGTACCTCAATAAGCCTGTTAATTCGTGTTGAATTAGGGCAACCTGGAGCTTATCTCGGAAGAGACCAATTATACAACACTATCGTAACAGCACACGCGTTTCTAATAATCTTCTTTTTAGTAATGCCTGTGTTTATTGGAGGGTTTGGAAATTGATTAATCCCATTAATGTTAGGGGCGCCTGATATGGCTTTCCCACGTATAAATAATATAAGATTCTGGCTGCTCCCCCCCGCTCTTATCTTACTTGTAAGATCAGCAGCAGTAGAAAAAGGAGCAGGCACAGGATGAACTGTCTACCCCCCTCTATCGGATAATATAGCCCACGCTGGGCCCTCAGTTGATCTAGCAA…
	2348_28 ????????????????????????????????????CTAGGTACCTCAATAAGCCTGTTAATTCGTGTTGAATTAGGGCAACCTGGAGCTTATCTCGGAAGAGACCAATTATACAACACTATCGTAACAGCACACGCGTTTCTAATAATCTTCTTTTTAGTAATGCCTGTGTTTATTGGAGGGTTTGGAAATTGATTAATCCCATTAATGTTAGGGGCGCCTGATATGGCTTTCCCACGTATAAATAATATAAGATTCTGGCTGCTCCCCCCCGCTCTTATCTTACTTGTAAGATCAGCAGCAGTAGAAAAAGGAGCAGGCACAGGATGAACTGTCTACCCCCCTCTATCGGATAATATAGCCCACGCTGGGCCCTCAGTTGATCTAGCAA…
	2875_28 ???????????????????????????GGTGGTTTACTAGGTACCTCAATAAGCCTGTTAATTCGTGTTGAATTAGGACAACCTGGAGCTTATCTTGGAAGAGACCAATTATACAACACTATCGTAACAGCACACGCGTTTCTAATAATCTTCTTTTTAGTAATGCCTGTGTTTATTGGAGGGTTTGGGAATTGATTAATCCCATTAATGTTAGGGGCGCCTGATATGGCTTTCCCACGTATAAATAATATAAGATTCTGGCTTCTCCCCCCCGCTCTTATCTTACTTGTAAGATCAGCAGCAGTAGAAAAAGGAGCAGGCACAGGATGAACTGTCTACCCCCCTCTATCGGATAATATAGCCCACGCTGGGCCCTCAGTTGATCTAGCAA…
	2903_28 ???????????????????????????GGTGGTTTACTAGGTACCTCAATAAGCCTGTTAATTCGTGTTGAATTAGGACAACCTGGAGCTTATCTTGGAAGAGACCAATTATACAACACTATCGTAACAGCACACGCGTTTCTAATAATCTTCTTTTTAGTAATGCCTGTGTTTATTGGAGGGTTTGGGAATTGATTAATCCCATTAATGTTAGGGGCGCCTGATATGGCTTTCCCACGTATAAATAATATAAGATTCTGGCTTCTCCCCCCCGCTCTTATCTTACTTGTAAGATCAGCAGCAGTAGAAAAAGGAGCAGGCACAGGATGAACTGTCTACCCCCCTCTATCGGATAATATAGCCCACGCTGGGCCCTCAGTTGATCTAGCAA…
;
END;
Begin mrbayes;
CHARSET COI_1st_COI_2nd = 1-657 \ 3 2-657 \ 3;
CHARSET COI_3rd = 3-657\ 3;
CHARSET 16S = 658-1129;
CHARSET 28S_ITS= 1130-2574;
partition all = 4 : COI_1st_COI_2nd, COI_3rd, 16S, 28S_ITS;
set partition = all;
lset applyto = ( all ) nst = 6;
lset applyto = ( 1 ) rate = propinv;
lset applyto = ( 2 , 3, 4 ) rate = invgamma;
prset applyto = ( all ) ratepr = variable;
unlink statefreq = ( all );
unlink revmat = ( all );
unlink shape = ( all );
unlink pinvar = ( all );
mcmcp ngen = 10000000 printfreq = 1000 samplefreq = 1000 nchains = 4 nruns = 2
savebrlens = yes;
END
