# Supplementary material for: A mega-cryptic species complex hidden among one of the most common annelids in the North East Atlantic
Source: PLoS One. 2018 Jun 20;13(6):e0198356. doi: 10.1371/journal.pone.0198356 (PMC6010226; doi:10.1371/journal.pone.0198356)
Supplement: S10 Appendix — Resulting tree with support values, using Maximum Likelihood on mitochondrial data only. (TRE) [file pone.0198356.s010.tre]

(Polycirrus:0.97993808341880639379,(Trichobran:1.11122419531535121529,(((2009_15:0.00113535879161752841,((2030_15:0.00101782127266957846,2010_15:0.00001586261687256178)49:0.00001586261687256178,2043_15:0.00001586261687256178)89:0.00001586261687256178)100:0.36804922040780352344,((2352_2:0.00001586261687256178,(1311_2:0.00114939972597751482,(2353_2:0.00001586261687256178,2271_2:0.00001586261687256178)100:0.00558377936018938578)42:0.00566571711956775134)100:0.27794292305522938502,(2887_3:0.00001586261687256178,((2463_3:0.00462623509050747242,1207_3:0.00361951480164946372)20:0.00001586261687256178,(2480_3:0.00458658047180898840,1310_3:0.00226211264942509068)81:0.00219246909362748842)48:0.00470485550217093849)97:0.12638858146626461010)100:0.40397051637577324756)91:0.24670455905377139394,((((2809_25:0.00213806157605092757,2801_25:0.00259735792781157432)100:0.15229340747771466513,2277_22:0.26500991691071440481)97:0.12082634665858732470,(2868_24:0.00001586261687256178,(2867_24:0.00001586261687256178,(2865_24:0.00001586261687256178,2866_24:0.00001586261687256178)94:0.00001586261687256178)98:0.00001586261687256178)100:0.22840638852927402924)100:0.58733531006308992151,((2281_23:0.56006420539567480787,((((2875_28:0.00272794013740286674,(2324_28:0.00085101584683433952,2348_28:0.00001586261687256178)98:0.00221477814131453747)100:0.01319290648194775158,(2349_20:0.00381677404590672568,2302_20:0.00096254268920332293)76:0.00217887564613843425)100:0.15521833112174843183,2342_21:0.15059147511867271296)100:0.27362080260731364012,((((861_9:0.01109686702596318457,862_9:0.00001586261687256178)100:0.10610287817420911705,(2478_8:0.00001586261687256178,(2457_8:0.00567349514233691111,2476_8:0.00180098846336501878)92:0.00657680740814237108)100:0.14998231030100500627)60:0.02781640143411626825,((1870_6:0.00223001194769731478,(1943_6:0.00001586261687256178,(2173_6:0.00001586261687256178,849_6:0.00001586261687256178)90:0.00001586261687256178)82:0.00001586261687256178)100:0.15261904105913803864,((1309_7:0.00128627886758580752,(2448_7:0.00116772885513833366,(2449_7:0.00235187249732363808,2442_7:0.00001586261687256178)25:0.00001586261687256178)89:0.00001586261687256178)86:0.00351347521148067310,2859_7:0.00001586261687256178)97:0.08009551731342520742)61:0.04020485436689331948)93:0.21095605153690835665,(((2314_18:0.00001586261687256178,2313_18:0.00333470335764978441)100:0.19481574260210032801,((2921_13:0.00273158911150838063,(2475_13:0.00096497902734361601,((2458_13:0.00114428162217545702,2337_13:0.00481822130927624277)47:0.00112403124737313841,2028_13:0.00001586261687256178)56:0.00101518183558223576)69:0.00456918900785096855)95:0.05496889135545893895,(2194_12:0.00184703724878092289,((2826_12:0.00104547433182856399,(2806_12:0.00001586261687256178,2222_12:0.00093579509174145179)3:0.00001586261687256178)27:0.00001586261687256178,1312_12:0.00094113943666233857)66:0.00218850748400006324)100:0.07979653009614455506)99:0.16550445745809153064)34:0.03091156055070718237,((2786_11:0.00001586261687256178,(2323_11:0.00001586261687256178,1560_11:0.00001586261687256178)94:0.00306703293953604220)100:0.27465793503511209961,(2278_19:0.16661772849465478208,(2034_10:0.00001586261687256178,(2033_10:0.00001586261687256178,2031_10:0.00097403608116747016)63:0.00095364846001196079)100:0.11783738823820018304)50:0.01185419928677537010)73:0.07552022727744382713)47:0.07054325243122928912)67:0.11905021137416023358)49:0.05348102510784152192)90:0.11152374615481967790,((2274_17:0.38598659770004523084,(858_1:0.00001586261687256178,(2441_1:0.00001586261687256178,(2445_1:0.00100917423617145137,(1948_1:0.01189284970866807435,2453_1:0.00205485239220197036)44:0.00001586261687256178)46:0.00001586261687256178)57:0.00106953694400752867)100:0.21734315850142224558)94:0.14567998693424261125,(((((2807_26:0.00001586261687256178,2805_26:0.00001586261687256178)100:0.06978644012125795326,(2233_4:0.00001586261687256178,(2045_4:0.00190625253102160428,2234_4:0.00079647196171619213)93:0.00267651419154986024)100:0.09057643527310878240)68:0.02628951328681681729,2800_27:0.14939950639175358926)86:0.10361519489887589807,(((840_5:0.00100193576058820745,2793_5:0.00001586261687256178)99:0.00185844280055946060,(2904_5:0.00295974891817602339,842_5:0.00175574127952113812)62:0.00330696027430118708)100:0.14220327397244389434,(2267_16:0.00001586261687256178,(2325_16:0.00323901874843247634,(2363_16:0.00452509735705962108,(2389_16:0.00089393767218549859,((2268_16:0.00434011354509777035,(2469_16:0.00108307132598414626,2467_16:0.00105263166831870382)72:0.00116725407373857509)52:0.00090761235106187447,2269_16:0.00098152203333599138)60:0.00203481646571456202)53:0.00079820585027502884)24:0.00110059796731300252)36:0.00116165119458795695)100:0.15240171102445293494)97:0.13287893531254110768)97:0.20358064409608994660,(2044_14:0.00001586261687256178,(2042_14:0.00001586261687256178,(2854_14:0.00001586261687256178,2855_14:0.00001586261687256178)96:0.00001586261687256178)90:0.00001586261687256178)100:0.39917460042666752518)40:0.07208829518745586695)76:0.10170307056259741962)89:0.16057907052612416243)65:0.11601314007897518821)100:0.67648461099562040566)100:0.73300870127177886193,Pista:0.75394176756722131039);
