# Supplementary material for: A mega-cryptic species complex hidden among one of the most common annelids in the North East Atlantic
Source: PLoS One. 2018 Jun 20;13(6):e0198356. doi: 10.1371/journal.pone.0198356 (PMC6010226; doi:10.1371/journal.pone.0198356)
Supplement: S12 Appendix — Resulting tree with support values, using Maximum Likelihood on nuclear data only, with salsa-aligned ITS2-sequences. (TRE) [file pone.0198356.s012.tre]

(Polycirrus:0.46258585322103895621,((((2030_15:0.00000087853587601538,2043_15:0.00000087853587601538)21:0.00000087853587601538,2009_15:0.00000087853587601538)24:0.00000087853587601538,2010_15:0.00000087853587601538)100:0.21440085412362908102,(((2463_3:0.00000087853587601538,(2480_3:0.00000087853587601538,((2887_3:0.00000087853587601538,1207_3:0.00000087853587601538)30:0.00000087853587601538,1310_3:0.00000087853587601538)59:0.00191386187801951971)73:0.00192272410393853291)99:0.02876491423075551099,(2353_2:0.00000087853587601538,(2352_2:0.00000087853587601538,(1311_2:0.00000087853587601538,2271_2:0.00000087853587601538)72:0.00192282207715563131)58:0.00199227012869171135)91:0.02859080942608449236)96:0.12795539714874079595,(((((2445_1:0.00170688885728262677,2441_1:0.00000087853587601538)85:0.00344669431685672850,(2453_1:0.00000087853587601538,(858_1:0.00000087853587601538,1948_1:0.00000087853587601538)90:0.00000087853587601538)77:0.00000087853587601538)98:0.05905298639035988506,(((2042_14:0.00000087853587601538,2854_14:0.00151825405714734558)92:0.00458236001655680427,(2044_14:0.00000087853587601538,2855_14:0.00000087853587601538)92:0.00000087853587601538)100:0.09865161300242084041,(((2325_16:0.00000087853587601538,((2269_16:0.00276222850357102931,(2469_16:0.00160854420299891407,(2268_16:0.00000087853587601538,2467_16:0.00000087853587601538)37:0.00000087853587601538)62:0.00000087853587601538)85:0.00324655809079674781,((2389_16:0.00000087853587601538,2363_16:0.00000087853587601538)19:0.00000087853587601538,2267_16:0.00000087853587601538)77:0.00000087853587601538)83:0.00000087853587601538)99:0.01529688640066059584,(2793_5:0.00000087853587601538,(842_5:0.00166840621116371443,(840_5:0.00000087853587601538,2904_5:0.00000087853587601538)50:0.00000087853587601538)65:0.00166154662625910303)86:0.00693692723597640580)78:0.01793486033250909703,(2800_27:0.00965770701094939739,((2807_26:0.00000087853587601538,2805_26:0.00000087853587601538)99:0.00304992761145615049,(((2235_4:0.00000087853587601538,2045_4:0.00000087853587601538)19:0.00000087853587601538,2233_4:0.00000087853587601538)26:0.00000087853587601538,2234_4:0.00000087853587601538)99:0.00299372027675747767)97:0.00289557324650659056)100:0.04424873179151971730)96:0.03945718476438052347)100:0.10196253695666784855)43:0.03158324862011441247,2274_17:0.20852625418800291301)97:0.11679653818738332249,((2277_22:0.18595422542898343288,((2809_25:0.00000087853587601538,2801_25:0.00000087853587601538)100:0.09210227249163981111,((2868_24:0.00000087853587601538,(2866_24:0.00000087853587601538,2867_24:0.00000087853587601538)98:0.00000087853587601538)99:0.00000087853587601538,2865_24:0.00446628902619507478)100:0.07664811329032948650)95:0.08941674888070522131)100:0.41481134795820340244,((((2313_18:0.00000087853587601538,2314_18:0.00000087853587601538)100:0.06286158116842371912,(((2323_11:0.00156246994524235718,(2786_11:0.00000087853587601538,1560_11:0.00000087853587601538)57:0.00000087853587601538)100:0.06873772929613047866,2278_19:0.05892960703463840516)64:0.01582111209047908085,((2342_21:0.00745105865923602253,((2903_28:0.00000087853587601538,2348_28:0.00000087853587601538)84:0.00000087853587601538,(((2302_20:0.00000087853587601538,2324_28:0.00000087853587601538)24:0.00000087853587601538,2875_28:0.00000087853587601538)14:0.00000087853587601538,2349_20:0.00000087853587601538)95:0.00000087853587601538)100:0.01689959325305574744)100:0.20124148894992818781,(((2475_13:0.00153223249770584108,2028_13:0.00158636971371066632)56:0.00000087853587601538,(2458_13:0.00000087853587601538,(2921_13:0.00000087853587601538,2337_13:0.00000087853587601538)60:0.00000087853587601538)61:0.00000087853587601538)95:0.00786934864482831745,((2806_12:0.00000087853587601538,2826_12:0.00000087853587601538)65:0.00147694010144597374,(1312_12:0.00000087853587601538,(2222_12:0.00000087853587601538,(2829_12:0.00000087853587601538,2194_12:0.00000087853587601538)91:0.00162173404828627721)78:0.00162246590443488529)73:0.00000087853587601538)96:0.01716752538768078276)75:0.01958542795443615064)28:0.02147493364880148983)18:0.00650226989496699957)41:0.03016538345973423033,((((861_9:0.00000087853587601538,862_9:0.00000087853587601538)100:0.04838166725012298108,(2457_8:0.00000087853587601538,(2476_8:0.00172282904243076826,2478_8:0.00169651537475400170)42:0.00171893221882848338)100:0.02072845125095871752)55:0.01018498993160142814,((2448_7:0.00173886341385883435,(2449_7:0.00179022251504988876,(2442_7:0.01060523352300831758,(2859_7:0.00000087853587601538,1309_7:0.00000087853587601538)55:0.00000087853587601538)67:0.00174561376856015695)16:0.00000087853587601538)100:0.03245126179056739141,(2173_6:0.00000087853587601538,(849_6:0.00000087853587601538,(1943_6:0.00163278584492872951,1870_6:0.00165487674874967229)21:0.00000087853587601538)56:0.00174263631655462072)100:0.04637966336805915413)56:0.02264432781947778306)95:0.03622183990181840341,((2034_10:0.00000087853587601538,2031_10:0.00000087853587601538)82:0.00000087853587601538,2033_10:0.00000087853587601538)100:0.03702616864000077279)40:0.02426335430943543300)54:0.04880465495192438247,2281_23:0.12412355177455684785)99:0.08967638965769372805)49:0.06371850849351430590)99:0.27173001165634064202)55:0.03561011170903436579)100:1.02766183758482143595,Pista:1.53486979802076883850);
