# Supplementary material for: A mega-cryptic species complex hidden among one of the most common annelids in the North East Atlantic
Source: PLoS One. 2018 Jun 20;13(6):e0198356. doi: 10.1371/journal.pone.0198356 (PMC6010226; doi:10.1371/journal.pone.0198356)
Supplement: S14 Appendix — Resulting tree with support values, using Maximum Likelihood on nuclear data only, with xinsi-aligned ITS2-sequences. (TRE) [file pone.0198356.s014.tre]

(Polycirrus:0.68064087750061674775,(((2009_15:0.00000105475481527255,2030_15:0.00000105475481527255)19:0.00000105475481527255,(2010_15:0.00000105475481527255,2043_15:0.00000105475481527255)14:0.00000105475481527255)100:0.26872351432464108845,(((2463_3:0.00000105475481527255,(2480_3:0.00000105475481527255,((1310_3:0.00000105475481527255,1207_3:0.00000105475481527255)32:0.00000105475481527255,2887_3:0.00000105475481527255)71:0.00194758400035551491)76:0.00195325385758501110)99:0.04068842653191281911,((2353_2:0.00201602367614939519,2352_2:0.00000105475481527255)41:0.00198577052465362522,(2271_2:0.00000105475481527255,1311_2:0.00000105475481527255)65:0.00000105475481527255)86:0.02762997355121056195)97:0.26567506823698938678,((2281_23:0.14484996844325145893,((2342_21:0.03923771112701469888,((2349_20:0.00000105475481527255,(2324_28:0.00000105475481527255,(2302_20:0.00000105475481527255,2875_28:0.00000105475481527255)14:0.00000105475481527255)14:0.00000105475481527255)89:0.00000105475481527255,(2348_28:0.00000105475481527255,2903_28:0.00000105475481527255)97:0.00000105475481527255)100:0.01946725835616457123)100:0.18043986558261132513,(((((861_9:0.00000105475481527255,862_9:0.00000105475481527255)100:0.03952592230256527644,(((1870_6:0.00000105475481527255,((849_6:0.00000105475481527255,2173_6:0.00174125862400685734)28:0.00000105475481527255,1943_6:0.00163824523794694663)31:0.00163754042176839955)100:0.02576609918896599974,(2442_7:0.00748496491308637581,((2859_7:0.00000105475481527255,1309_7:0.00000105475481527255)65:0.00000105475481527255,(2448_7:0.00173109267367212594,2449_7:0.00178779680275284588)42:0.00171664032457450374)49:0.00335542801772440976)100:0.04293518271574961465)95:0.03759871814755619268,(2457_8:0.00000105475481527255,(2478_8:0.00166943416740683798,2476_8:0.00169828295609302199)56:0.00169725980203797424)100:0.04654575220285298714)77:0.02731425154966861044)99:0.09937358186424706530,(((2222_12:0.00000105475481527255,((2829_12:0.00000105475481527255,2194_12:0.00000105475481527255)89:0.00146854333922737720,1312_12:0.00147746578441419231)11:0.00000105475481527255)30:0.00000105475481527255,(2806_12:0.00000105475481527255,2826_12:0.00000105475481527255)96:0.00146293529346574612)87:0.01829021463232554517,(((2337_13:0.00000105475481527255,2921_13:0.00000105475481527255)63:0.00000105475481527255,2458_13:0.00000105475481527255)81:0.00000105475481527255,(2028_13:0.00153858080265168893,2475_13:0.00142470432617320319)38:0.00005906719927579669)99:0.01039424110224455682)79:0.04233340430131289633)30:0.02292223185814962552,((2278_19:0.08529875409566692324,((2031_10:0.00000105475481527255,2034_10:0.00000105475481527255)76:0.00000105475481527255,2033_10:0.00000105475481527255)100:0.08450085327678447111)19:0.01943972284262491385,(2314_18:0.00000105475481527255,2313_18:0.00000105475481527255)100:0.09179033647321920009)4:0.00000105475481527255)30:0.02357690800229585160,(2323_11:0.00150905379325132400,(2786_11:0.00000105475481527255,1560_11:0.00000105475481527255)68:0.00000105475481527255)100:0.08098620412806091517)73:0.07062138840276041551)81:0.06151075765994299532)90:0.11980412804930912207,((2274_17:0.23508633381816579355,((((2855_14:0.00000105475481527255,2044_14:0.00000105475481527255)94:0.00245655903076411877,(2042_14:0.00000105475481527255,2854_14:0.00160448806717402377)84:0.00237894919953042126)100:0.16378308950120906706,((2800_27:0.01219929857883717689,((2807_26:0.00000105475481527255,2805_26:0.00000105475481527255)99:0.00301080705988214081,((2235_4:0.00000105475481527255,(2233_4:0.00000105475481527255,2234_4:0.00000105475481527255)24:0.00000105475481527255)17:0.00000105475481527255,2045_4:0.00000105475481527255)98:0.00311224129472500652)88:0.00211120804429506745)99:0.04092804689734869800,((2793_5:0.00000105475481527255,(842_5:0.00167780463067047502,(2904_5:0.00000105475481527255,840_5:0.00000105475481527255)52:0.00000105475481527255)60:0.00166662827434454130)91:0.00297928280629957852,(2325_16:0.00000105475481527255,(((2363_16:0.00000105475481527255,2267_16:0.00000105475481527255)39:0.00000105475481527255,2389_16:0.00000105475481527255)80:0.00000105475481527255,(2469_16:0.00160677419267112845,((2269_16:0.00240590862543634942,2467_16:0.00000105475481527255)17:0.00000105475481527255,2268_16:0.00000105475481527255)42:0.00000105475481527255)91:0.00324471222815576107)82:0.00000105475481527255)100:0.02202832547430544699)94:0.03164272526779094569)73:0.02253490894714609352)89:0.08352409130528742898,((2453_1:0.00000105475481527255,(1948_1:0.00000105475481527255,858_1:0.00000105475481527255)91:0.00000105475481527255)86:0.00350637064207091854,(2441_1:0.00000105475481527255,2445_1:0.00174668356894175413)58:0.00000105475481527255)100:0.13885889426989547757)78:0.04511253620575600420)93:0.08230775028799945658,(2277_22:0.28897620903058868214,((2801_25:0.00000105475481527255,2809_25:0.00000105475481527255)100:0.22354100486846090190,(2865_24:0.00369844142343606162,(2868_24:0.00000105475481527255,(2866_24:0.00000105475481527255,2867_24:0.00000105475481527255)94:0.00000105475481527255)98:0.00000105475481527255)99:0.10707967846600095763)70:0.12558725079974589200)100:0.64536348814201049962)39:0.03702392335398566742)97:0.33028935624215799427)62:0.04760183557428342843)99:1.53423494095911894242,Pista:2.38691633690279703117);
