# Supplementary material for: A mega-cryptic species complex hidden among one of the most common annelids in the North East Atlantic
Source: PLoS One. 2018 Jun 20;13(6):e0198356. doi: 10.1371/journal.pone.0198356 (PMC6010226; doi:10.1371/journal.pone.0198356)
Supplement: S15 Appendix — Resulting tree with support values, using Bayesian inference on nuclear data only, with xinsi-aligned ITS2-sequences. (TRE) [file pone.0198356.s015.tre]

#NEXUS
[ID: 3727608200]
begin taxa;
	dimensions ntax=93;
	taxlabels
		Polycirrus
		Pista
		858_1
		1948_1
		2441_1
		2445_1
		2453_1
		1311_2
		2271_2
		2352_2
		2353_2
		1207_3
		1310_3
		2463_3
		2887_3
		2480_3
		2233_4
		2234_4
		2235_4
		2045_4
		840_5
		842_5
		2793_5
		2904_5
		849_6
		1870_6
		1943_6
		2173_6
		1309_7
		2442_7
		2448_7
		2449_7
		2859_7
		2457_8
		2476_8
		2478_8
		862_9
		861_9
		2031_10
		2033_10
		2034_10
		1560_11
		2323_11
		2786_11
		1312_12
		2194_12
		2222_12
		2806_12
		2826_12
		2829_12
		2458_13
		2337_13
		2475_13
		2921_13
		2028_13
		2854_14
		2855_14
		2042_14
		2044_14
		2009_15
		2010_15
		2043_15
		2030_15
		2267_16
		2268_16
		2269_16
		2325_16
		2363_16
		2389_16
		2467_16
		2469_16
		2274_17
		2313_18
		2314_18
		2278_19
		2302_20
		2349_20
		2342_21
		2277_22
		2281_23
		2865_24
		2866_24
		2867_24
		2868_24
		2801_25
		2809_25
		2805_26
		2807_26
		2800_27
		2324_28
		2348_28
		2875_28
		2903_28
		;
end;
begin trees;
	translate
		1	Polycirrus,
		2	Pista,
		3	858_1,
		4	1948_1,
		5	2441_1,
		6	2445_1,
		7	2453_1,
		8	1311_2,
		9	2271_2,
		10	2352_2,
		11	2353_2,
		12	1207_3,
		13	1310_3,
		14	2463_3,
		15	2887_3,
		16	2480_3,
		17	2233_4,
		18	2234_4,
		19	2235_4,
		20	2045_4,
		21	840_5,
		22	842_5,
		23	2793_5,
		24	2904_5,
		25	849_6,
		26	1870_6,
		27	1943_6,
		28	2173_6,
		29	1309_7,
		30	2442_7,
		31	2448_7,
		32	2449_7,
		33	2859_7,
		34	2457_8,
		35	2476_8,
		36	2478_8,
		37	862_9,
		38	861_9,
		39	2031_10,
		40	2033_10,
		41	2034_10,
		42	1560_11,
		43	2323_11,
		44	2786_11,
		45	1312_12,
		46	2194_12,
		47	2222_12,
		48	2806_12,
		49	2826_12,
		50	2829_12,
		51	2458_13,
		52	2337_13,
		53	2475_13,
		54	2921_13,
		55	2028_13,
		56	2854_14,
		57	2855_14,
		58	2042_14,
		59	2044_14,
		60	2009_15,
		61	2010_15,
		62	2043_15,
		63	2030_15,
		64	2267_16,
		65	2268_16,
		66	2269_16,
		67	2325_16,
		68	2363_16,
		69	2389_16,
		70	2467_16,
		71	2469_16,
		72	2274_17,
		73	2313_18,
		74	2314_18,
		75	2278_19,
		76	2302_20,
		77	2349_20,
		78	2342_21,
		79	2277_22,
		80	2281_23,
		81	2865_24,
		82	2866_24,
		83	2867_24,
		84	2868_24,
		85	2801_25,
		86	2809_25,
		87	2805_26,
		88	2807_26,
		89	2800_27,
		90	2324_28,
		91	2348_28,
		92	2875_28,
		93	2903_28
		;
tree con_50_majrule = [&U] (1[&prob=1.000000000000000e+00,prob_stddev=0.000000000000000e+00,prob_range={1.000000000000000e+00,1.000000000000000e+00},prob(percent)="100",prob+-sd="100+-0"]:1.158597e+00[&length_mean=1.169883552012797e+00,length_median=1.158597000000000e+00,length_95%HPD={6.610034000000000e-01,1.713854000000000e+00}],2[&prob=1.000000000000000e+00,prob_stddev=0.000000000000000e+00,pr…
end;
