# Supplementary material for: A mega-cryptic species complex hidden among one of the most common annelids in the North East Atlantic
Source: PLoS One. 2018 Jun 20;13(6):e0198356. doi: 10.1371/journal.pone.0198356 (PMC6010226; doi:10.1371/journal.pone.0198356)
Supplement: S16 Appendix — Resulting tree with support values, using Maximum Likelihood on the combined mitochondrial and nuclear data set, with salsa-aligned ITS2-sequences. (TRE) [file pone.0198356.s016.tre]

(Polycirrus:1.00315151454103257400,(((((2463_3:0.00000323058306234578,(2480_3:0.00344218881440648333,(1310_3:0.00220236478847824066,(2887_3:0.00281774206988091814,1207_3:0.00219168528033779342)33:0.00000323058306234578)28:0.00063644344191485973)53:0.00345438274313181323)100:0.08293954961596662623,(2353_2:0.00070174609838292165,(2271_2:0.00000323058306234578,(1311_2:0.00062841404245413503,2352_2:0.00379553922391724034)62:0.00306923360018855574)39:0.00052025800341934619)100:0.14588727012271127115)99:0.29608562253246556439,(((2030_15:0.00055488479094060539,2010_15:0.00000323058306234578)52:0.00000323058306234578,2043_15:0.00000323058306234578)78:0.00000323058306234578,2009_15:0.00060088430762489560)100:0.42003292851416296205)78:0.13957389736489303478,((2277_22:0.27426199797866152030,((2868_24:0.00000323058306234578,((2866_24:0.00000323058306234578,2867_24:0.00000323058306234578)82:0.00000323058306234578,2865_24:0.00059531148361714498)90:0.00000323058306234578)100:0.22873999679864887025,(2801_25:0.00260266070372745968,2809_25:0.00000323058306234578)100:0.16046758255091028711)46:0.11572170518273557083)100:0.71291845469740289243,((2281_23:0.32873258299184837661,((2342_21:0.07168768237051278969,(((2348_28:0.00000323058306234578,2324_28:0.00046148810380249229)99:0.00123195741751172126,(2875_28:0.00000323058306234578,2903_28:0.00000323058306234578)99:0.00125676706227442021)100:0.00643488854292462685,(2302_20:0.00050798116633217461,2349_20:0.00203172934599994692)83:0.00160449784291775521)100:0.07430146863358583209)100:0.33255679772177176856,((((2786_11:0.00000323058306234578,(1560_11:0.00000323058306234578,2323_11:0.00054174820589459488)99:0.00164890389114748866)100:0.20039388971831337272,(((2033_10:0.00000323058306234578,2034_10:0.00055888671506179838)50:0.00000323058306234578,2031_10:0.00056018813955730114)100:0.10527604447892804918,2278_19:0.13147619940063642874)36:0.00830699163574259020)67:0.04683423159057132495,(((2921_13:0.00138797548070122259,((2475_13:0.00107905381445749728,2028_13:0.00108364989187060765)50:0.00000323058306234578,(2458_13:0.00059486570065907197,2337_13:0.00248384974118241904)58:0.00059117106352026374)70:0.00251123929245536176)96:0.02861441104830981033,(1312_12:0.00000323058306234578,((2222_12:0.00050494006982990916,(2829_12:0.00053088024785987592,2194_12:0.00219338399923287757)67:0.00057507042314153462)63:0.00054175166414522377,(2806_12:0.00000323058306234578,2826_12:0.00054627032294474100)77:0.00053248032997317606)56:0.00049261777078788316)100:0.05593248779543432553)98:0.11562680560204253999,(2314_18:0.00000323058306234578,2313_18:0.00180207292398396166)100:0.15636003648619964390)17:0.00415486046445440876)32:0.04840366074029276572,(((2478_8:0.00000323058306234578,(2457_8:0.00365229282710919896,2476_8:0.00162926256081901148)90:0.00397350324180946717)100:0.08557692798730837103,(861_9:0.00275572818185372548,862_9:0.00000323058306234578)100:0.09724154244936036862)71:0.02419543211003758257,((2173_6:0.00000323058306234578,(849_6:0.00000323058306234578,(1870_6:0.00182007806041399340,1943_6:0.00055236895202972135)34:0.00000323058306234578)62:0.00059236136460021321)100:0.10959392220913645455,((1309_7:0.00067520452915882483,((2449_7:0.00192923740155585290,2448_7:0.00128048679785006852)63:0.00063527089520389643,2442_7:0.00396876729534853361)64:0.00000323058306234578)72:0.00189852509553760222,2859_7:0.00000323058306234578)100:0.06843544969753138918)71:0.03479488411618178456)100:0.16479301767391010825)51:0.07866857710964918204)63:0.06451941677879217962)100:0.20662448151982790168,((((2854_14:0.00055133131199917168,2042_14:0.00000323058306234578)89:0.00167586459617522551,(2044_14:0.00000323058306234578,2855_14:0.00000323058306234578)84:0.00000323058306234578)100:0.26214208267466343472,((((840_5:0.00054876425169927935,(2904_5:0.00160399699783285422,842_5:0.00156545029483959818)85:0.00253010779404697420)57:0.00054838298025765427,2793_5:0.00000323058306234578)100:0.06764070722552104065,(2267_16:0.00000323058306234578,(((2389_16:0.00045014801058375982,((2268_16:0.00234263615771569634,(2467_16:0.00055471838988280762,2469_16:0.00115456230355687108)87:0.00060238752000391137)58:0.00048035773718987842,2269_16:0.00116619489293583720)97:0.00226106203423333957)72:0.00049680989612187762,2363_16:0.00240956547035574070)32:0.00058281299505408301,2325_16:0.00186569215416908002)57:0.00061597686214512977)100:0.07770694197011222826)100:0.06732407223297669219,(2800_27:0.06825257769878154135,((2233_4:0.00000323058306234578,(2234_4:0.00043292650773924538,2045_4:0.00103238151547235465)98:0.00145819885529665269)100:0.04125819142887348495,(2805_26:0.00000323058306234578,2807_26:0.00000323058306234578)100:0.03284098899259747795)88:0.01484551706213078394)100:0.09632219966292464297)100:0.12403863364561118487)100:0.14887932689091099014,(2274_17:0.39142022639698548225,(858_1:0.00000323058306234578,((1948_1:0.00626847203187738070,2453_1:0.00112767194721828386)19:0.00000323058306234578,(2445_1:0.00111658798300799298,2441_1:0.00000323058306234578)89:0.00111828480783721399)54:0.00058069086373363737)100:0.14889004738664043948)67:0.06701336575512165106)100:0.22840295018673803518)62:0.09666729615331869085)97:0.27959371512995506714)99:0.76643686553037548848,Trichobran:0.89350655315985549887)100:0.77099013439080843479,Pista:1.55603441246003648679);
