# Supplementary material for: A mega-cryptic species complex hidden among one of the most common annelids in the North East Atlantic
Source: PLoS One. 2018 Jun 20;13(6):e0198356. doi: 10.1371/journal.pone.0198356 (PMC6010226; doi:10.1371/journal.pone.0198356)
Supplement: S18 Appendix — Resulting tree with support values, using Maximum Likelihood on the combined mitochondrial and nuclear data set, with xinsi-aligned ITS2-sequences. (TRE) [file pone.0198356.s018.tre]

(Polycirrus:1.13303195864311323504,((((2009_15:0.00058792252100328885,(2043_15:0.00000350292785026414,(2030_15:0.00054592254908583649,2010_15:0.00000350292785026414)46:0.00000350292785026414)74:0.00000350292785026414)100:0.42408360878754269851,((2887_3:0.00000350292785026414,(1207_3:0.00213886412762848230,(1310_3:0.00216150748655426998,(2480_3:0.00338120603986142047,2463_3:0.00339113153681138606)31:0.00062829157257658880)29:0.00000350292785026414)53:0.00277946129951847859)100:0.08719084483774040828,(2353_2:0.00070842747852904329,((2352_2:0.00373250064076481678,1311_2:0.00062050220173637889)63:0.00302077544330152555,2271_2:0.00000350292785026414)33:0.00048853781642188359)100:0.14492808511556268258)100:0.40608766948842089928)88:0.11486750748666074706,(((((((2267_16:0.00000350292785026414,(((2389_16:0.00043858505374156601,(2269_16:0.00113270594297670271,(2268_16:0.00227988189625943699,(2469_16:0.00111696408033762763,2467_16:0.00053703097637523237)88:0.00058153417200998306)78:0.00046890550819650065)97:0.00220041134573140899)68:0.00047990578828249086,2363_16:0.00234706009434376044)25:0.00057029271887003015,2325_16:0.00181026558754785057)57:0.00060054907353595806)100:0.08262612211984661503,(2793_5:0.00000350292785026414,(840_5:0.00053625224149322968,(2904_5:0.00156798183857153098,842_5:0.00153093656174006732)72:0.00247582332370579637)55:0.00053562426919065030)100:0.06075449837500082606)100:0.08243403868720805550,(((2805_26:0.00000350292785026414,2807_26:0.00000350292785026414)100:0.03219120778806565386,(2233_4:0.00000350292785026414,(2234_4:0.00042254437797121754,2045_4:0.00101041816460842792)95:0.00142674298477050163)100:0.03976213414593830764)82:0.01386131022001863694,2800_27:0.06781870162323691553)100:0.08298785969714643496)100:0.09886533208324436994,((2044_14:0.00000350292785026414,2855_14:0.00000350292785026414)88:0.00092404682068956024,(2854_14:0.00054195328591641334,2042_14:0.00000350292785026414)74:0.00072473781391643375)100:0.31585001709218413213)97:0.12443173193952533628,(2274_17:0.38342841681886802307,(858_1:0.00000350292785026414,((2445_1:0.00109651145050694869,2441_1:0.00000350292785026414)85:0.00109765363300427213,(1948_1:0.00616370100592878670,2453_1:0.00110695313960231293)35:0.00000350292785026414)46:0.00056399642449710596)100:0.20985459910040471510)67:0.06857426420228984743)99:0.17927025261152457203,(2281_23:0.33606086357733999659,((2342_21:0.09725233278064476794,(((2324_28:0.00045019299148824586,2348_28:0.00000350292785026414)99:0.00120159588897814909,(2903_28:0.00000350292785026414,2875_28:0.00000350292785026414)99:0.00123212355694611109)99:0.00646835383283113439,(2349_20:0.00199073478841263691,2302_20:0.00049883241895548093)86:0.00139814632064976766)100:0.07973331189812772613)100:0.28284843781272234198,(((2314_18:0.00000350292785026414,2313_18:0.00174911030294925413)100:0.15414924940924321084,(((2921_13:0.00137932934095419532,(((2337_13:0.00240025469671410578,2458_13:0.00057444940795377557)55:0.00057298269042352704,2028_13:0.00105403202425218023)37:0.00000350292785026414,2475_13:0.00105133095594287787)77:0.00241326125707606864)97:0.02776257244509314215,((2222_12:0.00049280187858694480,((2194_12:0.00212153545997585766,2829_12:0.00051075393802365427)38:0.00054856104088374239,(2806_12:0.00000350292785026414,2826_12:0.00052880898166780409)57:0.00050222884022621311)11:0.00000350292785026414)22:0.00000350292785026414,1312_12:0.00099510769925657242)100:0.05691161423222260846)100:0.13511254216611354173,((2786_11:0.00000350292785026414,(2323_11:0.00052626257163743736,1560_11:0.00000350292785026414)97:0.00160074435988408442)100:0.20538291451611409566,((2034_10:0.00054433875213458281,(2031_10:0.00055214804503171742,2033_10:0.00000350292785026414)58:0.00000350292785026414)100:0.12245050745111094037,2278_19:0.13893238226950410663)58:0.01859551558954805617)73:0.03924395896710963783)36:0.02773335039135767580)66:0.05557027955590860407,(((((1309_7:0.00065393301210852088,((2449_7:0.00188044729023911610,2448_7:0.00124708848233254211)70:0.00061784214439727079,2442_7:0.00386689964797120754)59:0.00000350292785026414)69:0.00185064228368705171,2859_7:0.00000350292785026414)100:0.07466958248790983577,(2173_6:0.00000350292785026414,(849_6:0.00000350292785026414,(1870_6:0.00178723221499286198,1943_6:0.00053937169801228705)43:0.00000350292785026414)68:0.00058996778013584020)100:0.09091770686543726443)98:0.05879085336044927862,((2476_8:0.00158669467365041761,2457_8:0.00354965405420814206)88:0.00386946131994944133,2478_8:0.00000350292785026414)100:0.10678700102560081953)69:0.02345914197539245016,(862_9:0.00000350292785026414,861_9:0.00253392137651667218)100:0.08673585919402339306)100:0.15737392111389722493)87:0.10883206058139084649)87:0.08600285737856507018)100:0.15379249217640392211)92:0.13916294590027056266,((2868_24:0.00000350292785026414,((2866_24:0.00000350292785026414,2867_24:0.00000350292785026414)83:0.00000350292785026414,2865_24:0.00058125399822626228)53:0.00000350292785026414)100:0.17854538466527433704,(2277_22:0.39019231451782387943,(2801_25:0.00253949177143021013,2809_25:0.00000350292785026414)100:0.20103217561635100541)88:0.12799052199040356070)100:0.79787660846965846595)94:0.24635188440083830019)99:0.86726685163219163766,Trichobran:0.96439716007418851973)100:0.85597700386470587652,Pista:1.74387634933857826880);
