# Supplementary material for: A mega-cryptic species complex hidden among one of the most common annelids in the North East Atlantic
Source: PLoS One. 2018 Jun 20;13(6):e0198356. doi: 10.1371/journal.pone.0198356 (PMC6010226; doi:10.1371/journal.pone.0198356)
Supplement: S25 Appendix — Support-values for nodes from the GMYC-analysis on COI-unique. (XLS) [file pone.0198356.s025.xls]

## Sheet: Sheet1
272	0
273	0
274	0
275	0.206767
276	0.793233
277	0.793233
278	1
279	0
280	0
281	1
282	0
283	1
284	0
285	0
286	0
287	1
288	0
289	0
290	1
291	0
292	0
293	0
294	0
295	0
296	0
297	0
298	0
299	0
300	0
301	0
302	0
303	0
304	1
305	0
306	0
307	0
308	0
309	0
310	0
311	0
312	0
313	0
314	0
315	0
316	0
317	0
318	0
319	0
320	0
321	1
322	0
323	0
324	1
325	0
326	0
327	0
328	0
329	0
330	0.0689032
331	0.931097
332	0
333	0
334	0
335	0
336	0
337	0
338	0
339	0
340	0
341	0
342	0
343	0
344	0
345	0
346	0
347	0
348	0
349	0
350	0
351	0
352	0
353	0
354	0
355	0
356	0
357	0
358	0.931097
359	0
360	0
361	0
362	0
363	1
364	0
365	1
366	0
367	0
368	0
369	0
370	0
371	0
372	1
373	0
374	0
375	0
376	0
377	0
378	0
379	0
380	0
381	0
382	0
383	0
384	0
385	0
386	1
387	0
388	0
389	0
390	0.131956
391	0.803548
392	0.0644961
393	0
394	0
395	0
396	0
397	0
398	0
399	0
400	0
401	0
402	0
403	0
404	0
405	0
406	0
407	0
408	0
409	0
410	0
411	0
412	0
413	0
414	0
415	0
416	0
417	0
418	0
419	0
420	0
421	0
422	0
423	0
424	0.0644961
425	0
426	0
427	0
428	0.868044
429	0
430	0
431	0
432	0
433	0.706865
434	0.293135
435	0
436	0
437	0
438	0.293135
439	0
440	0
441	0
442	0
443	0
444	0
445	0
446	0
447	0
448	0
449	0
450	0
451	0
452	0
453	0
454	0
455	0
456	0
457	1
458	0
459	0
460	0
461	0
462	0
463	0
464	1
465	0
466	0
467	0
468	0
469	0
470	0
471	1
472	0
473	0
474	0
475	0
476	0
477	0
478	0
479	0
480	0.38899
481	0.61101
482	0
483	0
484	0
485	0
486	0
487	0
488	0
489	0
490	0
491	0
492	0
493	0
494	0
495	0
496	0
497	0
498	0
499	0
500	0
501	0.61101
502	0
503	0
504	0
505	0
506	0
507	0
508	0
509	0
510	0
511	0
512	0
513	0
514	0
515	0
516	0
517	0
518	0
519	0
520	0
521	0
522	0
523	0
524	0
525	0
526	0
527	0
528	0
529	0
530	1
531	0
532	0
533	0
534	0
535	0
536	0
537	0
538	0
539	0
540	0
541	0
