# Supplementary material for: A mega-cryptic species complex hidden among one of the most common annelids in the North East Atlantic
Source: PLoS One. 2018 Jun 20;13(6):e0198356. doi: 10.1371/journal.pone.0198356 (PMC6010226; doi:10.1371/journal.pone.0198356)
Supplement: S28 Appendix — Support-values for nodes from the GMYC-analysis on COI. (XLS) [file pone.0198356.s028.xls]

## Sheet: Sheet1
137	0
138	0
139	0
140	0.982818
141	0
142	0
143	0
144	0.413519
145	0.569299
146	0
147	0.0171824
148	0.0171824
149	0.355529
150	0.230953
151	0.197079
152	0.0166914
153	0.345763
154	0.305977
155	0.323859
156	0.00721918
157	0.00721918
158	0.331078
159	0
160	0
161	0
162	0
163	0
164	0
165	0.00774993
166	0.534255
167	0.190127
168	0.124058
169	0.126628
170	0
171	0
172	0.0171824
173	0
174	0.0171824
175	0.126628
176	0
177	0.0171824
178	0.895012
179	0.0800555
180	0.00712781
181	0.0100545
182	0.0100545
183	0.0171824
184	0.0800555
185	0.0171824
186	0
187	0
188	0.982818
189	0.982818
190	0.0171824
191	0
192	0.0171824
193	0.0171824
194	0
195	0
196	0.236458
197	0.326363
198	0.111636
199	0.207551
200	0.100809
201	0
202	0
203	0
204	0.100809
205	0.0171824
206	0
207	0.0171824
208	0.30836
209	0.631258
210	0.35156
211	0
212	0.0171824
213	0
214	0
215	0.612697
216	0.370121
217	0
218	0.0171824
219	0.370121
220	0
221	0
222	0.0171824
223	0
224	0
225	0.0330987
226	0
227	0
228	0.107449
229	0.70789
230	0.184478
231	0.184478
232	0
233	0.375822
234	0.129479
235	0.23446
236	0.152607
237	0
238	0.0171824
239	0
240	0
241	0.152607
242	0.3594
243	0.0276676
244	0.0171824
245	0
246	0.0171824
247	0.0276676
248	0.0171824
249	0.458559
250	0.0579874
251	0
252	0
253	0.0171824
254	0
255	0.580095
256	0.402722
257	0
258	0.701092
259	0.281726
260	0.0171824
261	0
262	0.0171824
263	0.281726
264	0.157853
265	0.352988
266	0.471977
267	0
268	0.0171824
269	0.0171824
270	0.783751
271	0.041214
