# Supplementary material for: A mega-cryptic species complex hidden among one of the most common annelids in the North East Atlantic
Source: PLoS One. 2018 Jun 20;13(6):e0198356. doi: 10.1371/journal.pone.0198356 (PMC6010226; doi:10.1371/journal.pone.0198356)
Supplement: S31 Appendix — Support-values for nodes from the GMYC-analysis on COI. (XLS) [file pone.0198356.s031.xls]

## Sheet: Sheet1
137	0
138	0
139	0
140	1
141	0
142	0
143	0
144	1
145	0
146	0
147	0
148	0
149	0
150	0
151	0
152	0.840605
153	0.159395
154	0
155	0
156	0
157	0
158	0.159395
159	0
160	0
161	0
162	0.517888
163	0.482112
164	0
165	0
166	0
167	0
168	0
169	0
170	0
171	0.482112
172	0
173	0
174	0
175	0.777353
176	0.222647
177	0
178	0
179	0.222647
180	0
181	0
182	0
183	0
184	1
185	0
186	0.809822
187	0.190178
188	0
189	0
190	0
191	0.190178
192	0
193	0
194	0
195	0
196	0
197	0
198	1
199	0
200	0
201	0
202	0
203	0
204	0
205	0
206	0
207	0.74223
208	0
209	0
210	0.624983
211	0.375017
212	0
213	0
214	0
215	0
216	0
217	0.375017
218	0
219	0.287796
220	0.658148
221	0.0540565
222	0
223	0.0540565
224	0
225	0
226	0
227	0
228	0.867023
229	0.132977
230	0.132977
231	0
232	0
233	0
234	0
235	0.0829196
236	0.91708
237	0
238	0
239	0
240	0.810527
241	0.106553
242	0
243	0.973071
244	0.0269285
245	0
246	0.172577
247	0.226448
248	0.600975
249	0
250	0
251	0.294436
252	0.306539
253	0
254	0
255	0
256	0
257	0
258	0
259	0.227352
260	0.0791866
261	0
262	0
263	0
264	0.0791866
265	0
266	0
267	0
268	0
269	0.827423
270	0
271	0
