# Supplementary material for: A mega-cryptic species complex hidden among one of the most common annelids in the North East Atlantic
Source: PLoS One. 2018 Jun 20;13(6):e0198356. doi: 10.1371/journal.pone.0198356 (PMC6010226; doi:10.1371/journal.pone.0198356)
Supplement: S32 Appendix — Log-file from STACEY analysis on the COI_and_ITS2s data set. (TXT) [file pone.0198356.s032.txt]

count      fraction               similarity             nclusters  sp11 sp10 sp13 sp12 sp26 sp25 sp28 sp27 sp22 sp21 sp24 sp23 sp20 sp19 sp18 sp2  sp15 sp1  sp14 sp4  sp17 sp3  sp16 sp6  sp5  sp8  sp7  sp9  
26675      0.9879263730972927     26675.0                28         1    2    3    4    5    6    7    8    9    10   11   12   13   14   15   16   17   18   19   20   21   22   23   24   25   26   27   28   
326        0.012073626902707307   326.0                  27         1    2    3    4    5    6    27   7    8    9    10   11   27   12   13   14   15   16   17   18   19   20   21   22   23   24   25   26   
