# Supplementary material for: A mega-cryptic species complex hidden among one of the most common annelids in the North East Atlantic
Source: PLoS One. 2018 Jun 20;13(6):e0198356. doi: 10.1371/journal.pone.0198356 (PMC6010226; doi:10.1371/journal.pone.0198356)
Supplement: S33 Appendix — Uncorrected distances from COI-all data set. (XLSX) [file pone.0198356.s033.xlsx]

## Sheet: mcapa462_cox1_PAUP2.txt
		1	2	3	4	5	6	7	8	9	10	11	12	13	14	15	16	17	18	19	20	21	22	23	24	25	26	27	28	29	30	31	32	33	34	35	36	37	38	39	40	41	42	43	44	45	46	47	48
		1					0.15589
1	825 1	-
2	826 1	0.00166	-
3	828 1	0	0.00166	-							0.15589
4	830 1	0	0.00163	0	-
5	831 1	0	0.00163	0	0	-
6	833 1	0.00159	0.0033	0.00163	0.00167	0.00167	-
7	834 1	0	0.00165	0	0	0	0.00159	-
8	835 1	0	0.00166	0	0	0	0.00159	0	-
9	836 1	0	0.00166	0	0	0	0.00163	0	0	-
10	837 1	0	0.00165	0	0	0	0.00159	0	0	0	-
11	843 1	0	0.00164	0	0	0	0.00165	0	0	0	0	-
12	856 1	0	0.00166	0	0	0	0.00159	0	0	0	0	0	-
13	857 1	0	0.00163	0	0	0	0.00167	0	0	0	0	0	0	-
14	858 1	0.0016	0.00328	0.00159	0.00156	0.00156	0.00326	0.00162	0.00159	0.00159	0.00162	0.00157	0.0016	0.00156	-
15	1322 1	0	0.00164	0	0	0	0.00161	0	0	0	0	0	0	0	0.00164	-
16	1323 1	0	0.00163	0	0	0	0.00167	0	0	0	0	0	0	0	0.00156	0	-
17	1324 1	0.00162	0	0.00162	0.0016	0.0016	0.00322	0.00162	0.00163	0.00162	0.00162	0.00161	0.00162	0.0016	0.00323	0.00163	0.0016	-
18	1325 1	0.0147	0.01648	0.01479	0.01489	0.01489	0.01306	0.01471	0.0147	0.01479	0.01471	0.01484	0.0147	0.01489	0.01652	0.01479	0.01489	0.01628	-
19	1326 1	0	0.00164	0	0	0	0.00161	0	0	0	0	0	0	0	0.00164	0	0	0.00163	0.01479	-
20	1327 1	0.00161	0.00329	0.00159	0.00158	0.00158	0.00319	0.00162	0.0016	0.00159	0.00162	0.00159	0.00161	0.00158	0.00321	0.00163	0.00158	0.00325	0.01628	0.00163	-
21	1328 1	0	0.00166	0	0	0	0.00159	0	0	0	0	0	0	0	0.00163	0	0	0.00163	0.01465	0	0.00163	-
22	1329 1	0	0.00166	0	0	0	0.00163	0	0	0	0	0	0	0	0.00159	0	0	0.00162	0.01479	0	0.00159	0	-
23	1330 1	0	0.00165	0	0	0	0.0016	0	0	0	0	0	0	0	0.00163	0	0	0.00163	0.01471	0	0.00163	0	0	-
24	1333 1	0	0.00163	0	0	0	0.00167	0	0	0	0	0	0	0	0.00156	0	0	0.0016	0.01489	0	0.00158	0	0	0	-
25	1335 1	0	0.00166	0	0	0	0.00159	0	0	0	0	0	0	0	0.00159	0	0	0.00163	0.01472	0	0.00159	0	0	0	0	-
26	1336 1	0	0.00166	0	0	0	0.00159	0	0	0	0	0	0	0	0.00159	0	0	0.00163	0.0147	0	0.0016	0	0	0	0	0	-
27	1337 1	0	0.00165	0	0	0	0.0016	0	0	0	0	0	0	0	0.00163	0	0	0.00163	0.01471	0	0.00163	0	0	0	0	0	0	-
28	1338 1	0	0.00165	0	0	0	0.0016	0	0	0	0	0	0	0	0.00163	0	0	0.00163	0.01471	0	0.00163	0	0	0	0	0	0	0	-
29	1339 1	0	0.00165	0	0	0	0.0016	0	0	0	0	0	0	0	0.00163	0	0	0.00163	0.01471	0	0.00163	0	0	0	0	0	0	0	0	-
30	1340 1	0	0.00166	0	0	0	0.00159	0	0	0	0	0	0	0	0.00159	0	0	0.00163	0.0147	0	0.0016	0	0	0	0	0	0	0	0	0	-
31	1342 1	0.0016	0.0033	0.00159	0.00156	0.00156	0.00322	0.00162	0.00159	0.00159	0.00162	0.00157	0.0016	0.00156	0.00315	0.00164	0.00156	0.00325	0.01642	0.00164	0.00321	0.00163	0.00159	0.00163	0.00156	0.00159	0.00159	0.00163	0.00163	0.00163	0.00159	-
32	1344 1	0	0.00166	0	0	0	0.00159	0	0	0	0	0	0	0	0.00163	0	0	0.00163	0.01465	0	0.00163	0	0	0	0	0	0	0	0	0	0	0.00163	-
33	1938 1	0	0.00161	0	0	0	0.00164	0	0	0	0	0	0	0	0.00154	0	0	0.00158	0.01493	0	0.00158	0	0	0	0	0	0	0	0	0	0	0.00154	0	-
34	1939 1	0	0.00161	0	0	0	0.00164	0	0	0	0	0	0	0	0.00154	0	0	0.00158	0.01493	0	0.00158	0	0	0	0	0	0	0	0	0	0	0.00154	0	0	-
35	1940 1	0	0.00161	0	0	0	0.00164	0	0	0	0	0	0	0	0.00154	0	0	0.00158	0.01493	0	0.00158	0	0	0	0	0	0	0	0	0	0	0.00154	0	0	0	-
36	1945 1	0	0.00161	0	0	0	0.00164	0	0	0	0	0	0	0	0.00154	0	0	0.00158	0.01493	0	0.00158	0	0	0	0	0	0	0	0	0	0	0.00154	0	0	0	0	-
37	1947 1	0	0.00161	0	0	0	0.00164	0	0	0	0	0	0	0	0.00154	0	0	0.00158	0.01493	0	0.00158	0	0	0	0	0	0	0	0	0	0	0.00154	0	0	0	0	0	-
38	1948 1	0.01585	0.01632	0.01564	0.01552	0.01552	0.0141	0.01441	0.01577	0.01564	0.01441	0.01555	0.01585	0.01552	0.01706	0.01466	0.01552	0.01603	0	0.01466	0.01603	0.01445	0.01564	0.01458	0.01552	0.01568	0.01577	0.01458	0.01458	0.01458	0.01577	0.01718	0.01445	0.01522	0.01522	0.01522	0.01522	0.01522	-
39	1949 1	0	0.00165	0	0	0	0.00159	0	0	0	0	0	0	0	0.00162	0	0	0.00162	0.01471	0	0.00162	0	0	0	0	0	0	0	0	0	0	0.00162	0	0	0	0	0	0	0.01441	-
40	1950 1	0	0.00161	0	0	0	0.00164	0	0	0	0	0	0	0	0.00154	0	0	0.00157	0.01496	0	0.00157	0	0	0	0	0	0	0	0	0	0	0.00154	0	0	0	0	0	0	0.01532	0	-
41	1951 1	0	0.00161	0	0	0	0.00164	0	0	0	0	0	0	0	0.00154	0	0	0.00158	0.01493	0	0.00158	0	0	0	0	0	0	0	0	0	0	0.00154	0	0	0	0	0	0	0.01522	0	0	-
42	1952 1	0	0.00161	0	0	0	0.00164	0	0	0	0	0	0	0	0.00154	0	0	0.00158	0.01493	0	0.00158	0	0	0	0	0	0	0	0	0	0	0.00154	0	0	0	0	0	0	0.01522	0	0	0	-
43	2241 1	0	0.00165	0	0	0	0.0016	0	0	0	0	0	0	0	0.00163	0	0	0.00163	0.01471	0	0.00163	0	0	0	0	0	0	0	0	0	0	0.00163	0	0	0	0	0	0	0.01458	0	0	0	0	-
44	2439 1	0	0.00166	0	0	0	0.00159	0	0	0	0	0	0	0	0.00159	0	0	0.00163	0.01472	0	0.00159	0	0	0	0	0	0	0	0	0	0	0.00159	0	0	0	0	0	0	0.01568	0	0	0	0	0	-
45	2440 1	0.00159	0.0033	0.00163	0.00167	0.00167	0.00319	0.00159	0.00159	0.00163	0.00159	0.00165	0.00159	0.00167	0.00326	0.00161	0.00167	0.00322	0.01633	0.00161	0.00319	0.00159	0.00163	0.0016	0.00167	0.00159	0.00159	0.0016	0.0016	0.0016	0.00159	0.00322	0.00159	0.00164	0.00164	0.00164	0.00164	0.00164	0.01732	0.00159	0.00164	0.00164	0.00164	0.0016	0.00159	-
46	2441 1	0	0.00166	0	0	0	0.00159	0	0	0	0	0	0	0	0.00159	0	0	0.00163	0.01472	0	0.00159	0	0	0	0	0	0	0	0	0	0	0.00159	0	0	0	0	0	0	0.01568	0	0	0	0	0	0	0.00159	-
47	2444 1	0.01611	0.01659	0.0161	0.0162	0.0162	0.01442	0.01461	0.01603	0.0161	0.01461	0.01615	0.01611	0.0162	0.01779	0.01487	0.0162	0.01629	0	0.01487	0.01626	0.01465	0.0161	0.01478	0.0162	0.01604	0.01603	0.01478	0.01478	0.01478	0.01603	0.01769	0.01465	0.01627	0.01627	0.01627	0.01627	0.01627	0	0.01461	0.01631	0.01627	0.01627	0.01478	0.01604	0.01764	0.01604	-
48	2445 1	0.00161	0.00332	0.00159	0.00156	0.00156	0.00319	0.00163	0.00159	0.00159	0.00163	0.00157	0.00161	0.00156	0.00315	0.00164	0.00156	0.00326	0.01635	0.00164	0.00323	0.00164	0.00159	0.00164	0.00156	0.00159	0.00159	0.00164	0.00164	0.00164	0.00159	0.00317	0.00164	0.00154	0.00154	0.00154	0.00154	0.00154	0.01722	0.00163	0.00154	0.00154	0.00154	0.00164	0.00159	0.00319	0.00159	0.01763	-
49	2446 1	0	0.00166	0	0	0	0.00159	0	0	0	0	0	0	0	0.00159	0	0	0.00163	0.01472	0	0.00159	0	0	0	0	0	0	0	0	0	0	0.00159	0	0	0	0	0	0	0.01568	0	0	0	0	0	0	0.00159	0	0.01604	0.00159
50	2453 1	0.00323	0.00495	0.00321	0.00318	0.00318	0.00482	0.00324	0.00323	0.00321	0.00324	0.0032	0.00323	0.00318	0.0048	0.00328	0.00318	0.00489	0.01798	0.00328	0.00489	0.00328	0.00321	0.00328	0.00318	0.00322	0.00323	0.00328	0.00328	0.00328	0.00323	0.00483	0.00328	0.00316	0.00316	0.00316	0.00316	0.00316	0.01757	0.00324	0.00315	0.00316	0.00316	0.00328	0.00322	0.00482	0.00322	0.01785	0.00485
51	2794 1	0.0016	0.0033	0.00159	0.00156	0.00156	0.00322	0.00162	0.00159	0.00159	0.00162	0.00157	0.0016	0.00156	0	0.00164	0.00156	0.00325	0.01642	0.00164	0.00321	0.00163	0.00159	0.00163	0.00156	0.00159	0.00159	0.00163	0.00163	0.00163	0.00159	0.00317	0.00163	0.00154	0.00154	0.00154	0.00154	0.00154	0.01718	0.00162	0.00154	0.00154	0.00154	0.00163	0.00159	0.00322	0.00159	0.01769	0.00317
52	2796 1	0.0016	0.0033	0.00159	0.00156	0.00156	0.00322	0.00162	0.00159	0.00159	0.00162	0.00157	0.0016	0.00156	0.00315	0.00164	0.00156	0.00325	0.01642	0.00164	0.00321	0.00163	0.00159	0.00163	0.00156	0.00159	0.00159	0.00163	0.00163	0.00163	0.00159	0.00317	0.00163	0.00154	0.00154	0.00154	0.00154	0.00154	0.01718	0.00162	0.00154	0.00154	0.00154	0.00163	0.00159	0.00322	0.00159	0.01769	0.00317
53	2839 1	0	0.00165	0	0	0	0.00163	0	0	0	0	0	0	0	0.00164	0	0	0.00164	0.01484	0	0.00163	0	0	0	0	0	0	0	0	0	0	0.00164	0	0	0	0	0	0	0.01471	0	0	0	0	0	0	0.00163	0	0.01492	0.00165
54	2841 1	0.00166	0.0033	0.00166	0.00163	0.00163	0.00332	0.00165	0.00166	0.00166	0.00165	0.00164	0.00166	0.00163	0.00328	0.00164	0.00163	0.0033	0.01654	0.00164	0.0033	0.00166	0.00166	0.00165	0.00163	0.00166	0.00166	0.00165	0.00165	0.00165	0.00166	0	0.00166	0.00161	0.00161	0.00161	0.00161	0.00161	0.01638	0.00165	0.00161	0.00161	0.00161	0.00165	0.00166	0.00332	0.00166	0.01664	0.00332
55	2860 1	0	0.00166	0	0	0	0.00163	0	0	0	0	0	0	0	0.00159	0	0	0.00162	0.01479	0	0.00159	0	0	0	0	0	0	0	0	0	0	0.00159	0	0	0	0	0	0	0.01564	0	0	0	0	0	0	0.00163	0	0.0161	0.00159
56	2861 1	0.00161	0.00331	0.00161	0.00159	0.00159	0.00321	0.00163	0.00161	0.00161	0.00163	0.00159	0.00161	0.00159	0.00319	0.00164	0.00159	0.00326	0.01634	0.00164	0.00325	0.00163	0.00161	0.00163	0.00159	0.00162	0.00161	0.00163	0.00163	0.00163	0.00161	0	0.00163	0.00156	0.00156	0.00156	0.00156	0.00156	0.01742	0.00163	0.00156	0.00156	0.00156	0.00163	0.00162	0.00321	0.00162	0.01772	0.00323
57	2862 1	0	0.00165	0	0	0	0.00159	0	0	0	0	0	0	0	0.00162	0	0	0.00162	0.01471	0	0.00162	0	0	0	0	0	0	0	0	0	0	0.00162	0	0	0	0	0	0	0.01441	0	0	0	0	0	0	0.00159	0	0.01461	0.00163
58	2871 1	0	0.00163	0	0	0	0.00167	0	0	0	0	0	0	0	0.00156	0	0	0.0016	0.01489	0	0.00158	0	0	0	0	0	0	0	0	0	0	0.00156	0	0	0	0	0	0	0.01552	0	0	0	0	0	0	0.00167	0	0.0162	0.00156
59	2909 1	0	0.00165	0	0	0	0.00159	0	0	0	0	0	0	0	0.00162	0	0	0.00162	0.01471	0	0.00162	0	0	0	0	0	0	0	0	0	0	0.00162	0	0	0	0	0	0	0.01441	0	0	0	0	0	0	0.00159	0	0.01461	0.00163
60	2911 1	0.00162	0.0033	0.00162	0.0016	0.0016	0.00322	0.00162	0.00163	0.00162	0.00162	0.00161	0.00162	0.0016	0	0.00163	0.0016	0.00325	0.01628	0.00163	0.00325	0.00163	0.00162	0.00163	0.0016	0.00163	0.00163	0.00163	0.00163	0.00163	0.00163	0.00325	0.00163	0.00158	0.00158	0.00158	0.00158	0.00158	0.01603	0.00162	0.00157	0.00158	0.00158	0.00163	0.00163	0.00322	0.00163	0.01629	0.00326
61	T05 1	0.00315	0.00324	0.00313	0.00311	0.00311	0.00476	0.00316	0.00314	0.00313	0.00316	0.00311	0.00315	0.00311	0.00465	0.0016	0.00311	0.00317	0.01479	0.0016	0.00317	0.00158	0.00313	0.00159	0.00311	0.00313	0.00314	0.00159	0.00159	0.00159	0.00314	0.00467	0.00158	0.00304	0.00304	0.00304	0.00304	0.00304	0.01674	0.00316	0.00307	0.00304	0.00304	0.00159	0.00313	0.00476	0.00313	0.01774	0.00467
62	T06 1	0.00716	0.00907	0.0069	0.00669	0.00669	0.0088	0.00718	0.00714	0.0069	0.00718	0.00678	0.00716	0.00669	0.00836	0.00731	0.00669	0.009	0.01812	0.00731	0.00902	0.00729	0.0069	0.00729	0.00669	0.00704	0.00714	0.00729	0.00729	0.00729	0.00714	0.00515	0.00729	0.00655	0.00655	0.00655	0.00655	0.00655	0.01804	0.00718	0.00656	0.00655	0.00655	0.00729	0.00704	0.0088	0.00704	0.0195	0.00703
63	TB29 1	0.00164	0.00329	0.00162	0.0016	0.0016	0.00326	0.00165	0.00162	0.00162	0.00165	0.0016	0.00164	0.0016	0	0.00167	0.0016	0.00324	0.01659	0.00167	0.00324	0.00166	0.00162	0.00166	0.0016	0.00162	0.00162	0.00166	0.00166	0.00166	0.00162	0.00316	0.00166	0.00152	0.00152	0.00152	0.00152	0.00152	0.01674	0.00165	0.00152	0.00152	0.00152	0.00166	0.00162	0.00326	0.00162	0.01788	0.00316
64	841 2	0.1723	0.17339	0.17207	0.17164	0.17164	0.17227	0.17335	0.17233	0.17207	0.17335	0.17183	0.1723	0.17164	0.17324	0.17417	0.17164	0.17233	0.17487	0.17417	0.17396	0.17396	0.17207	0.17324	0.17164	0.1723	0.17233	0.17324	0.17324	0.17324	0.17233	0.17367	0.17396	0.17139	0.17139	0.17139	0.17139	0.17139	0.1743	0.17335	0.17128	0.17139	0.17139	0.17324	0.1723	0.17068	0.1723	0.17556	0.17391
65	844 2	0.16586	0.16679	0.16569	0.16526	0.16526	0.16586	0.16687	0.16589	0.16569	0.16687	0.16544	0.16586	0.16526	0.16687	0.16758	0.16526	0.16581	0.17321	0.16758	0.16744	0.16744	0.16569	0.16669	0.16526	0.16589	0.16589	0.16669	0.16669	0.16669	0.16589	0.16729	0.16744	0.16496	0.16496	0.16496	0.16496	0.16496	0.17264	0.16687	0.16484	0.16496	0.16496	0.16669	0.16589	0.16426	0.16589	0.17395	0.1675
66	1311 2	0.16724	0.16821	0.16725	0.16682	0.16682	0.16746	0.16826	0.16797	0.16725	0.16826	0.16701	0.16724	0.16682	0.16841	0.16902	0.16682	0.16724	0.1746	0.16902	0.16886	0.16886	0.16725	0.16812	0.16682	0.16746	0.16797	0.16812	0.16812	0.16812	0.16797	0.16883	0.16886	0.16656	0.16656	0.16656	0.16656	0.16656	0.17421	0.16826	0.16644	0.16656	0.16656	0.16812	0.16746	0.16587	0.16746	0.17593	0.16906
67	1987 2	0.16712	0.16805	0.16836	0.17121	0.17121	0.16733	0.16813	0.16784	0.16836	0.16813	0.1701	0.16712	0.17121	0.17277	0.16887	0.17121	0.1671	0.17453	0.16887	0.16874	0.16874	0.16836	0.16798	0.17121	0.16733	0.16784	0.16798	0.16798	0.16798	0.16784	0.16992	0.16874	0.17199	0.17199	0.17199	0.17199	0.17199	0.1796	0.16813	0.17275	0.17199	0.17199	0.16798	0.16733	0.16575	0.16733	0.17588	0.16889
68	2180 2	0.16711	0.16805	0.16834	0.1712	0.1712	0.16732	0.16814	0.16783	0.16834	0.16814	0.17008	0.16711	0.1712	0.17276	0.16889	0.1712	0.16711	0.17454	0.16889	0.16875	0.16875	0.16834	0.168	0.1712	0.16732	0.16783	0.168	0.168	0.168	0.16783	0.1699	0.16875	0.17199	0.17199	0.17199	0.17199	0.17199	0.1796	0.16814	0.17274	0.17199	0.17199	0.168	0.16732	0.16574	0.16732	0.17588	0.16888
69	2181 2	0.16548	0.16638	0.16679	0.1697	0.1697	0.16574	0.1665	0.16621	0.16679	0.1665	0.16856	0.16548	0.1697	0.17126	0.1672	0.1697	0.16544	0.17286	0.1672	0.16708	0.16708	0.16679	0.16632	0.1697	0.16574	0.16621	0.16632	0.16632	0.16632	0.16621	0.16835	0.16708	0.17047	0.17047	0.17047	0.17047	0.17047	0.17808	0.1665	0.17121	0.17047	0.17047	0.16632	0.16574	0.16416	0.16574	0.17425	0.1673
70	2182 2	0.16878	0.16975	0.16996	0.17274	0.17274	0.16896	0.16979	0.1695	0.16996	0.16979	0.17166	0.16878	0.17274	0.1743	0.17057	0.17274	0.16879	0.17292	0.17057	0.17043	0.17043	0.16996	0.16968	0.17274	0.16896	0.1695	0.16968	0.16968	0.16968	0.1695	0.17152	0.17043	0.17352	0.17352	0.17352	0.17352	0.17352	0.17808	0.16979	0.17427	0.17352	0.17352	0.16968	0.16896	0.16738	0.16896	0.1743	0.17052
71	2185 2	0.16706	0.168	0.16835	0.17126	0.17126	0.1673	0.16809	0.16778	0.16835	0.16809	0.17012	0.16706	0.17126	0.17282	0.16881	0.17126	0.16703	0.17286	0.16881	0.16867	0.16867	0.16835	0.16792	0.17126	0.1673	0.16778	0.16792	0.16792	0.16792	0.16778	0.16991	0.16867	0.17199	0.17199	0.17199	0.17199	0.17199	0.17808	0.16809	0.17275	0.17199	0.17199	0.16792	0.1673	0.16572	0.1673	0.17423	0.16886
72	2187 2	0.16705	0.16799	0.16833	0.17125	0.17125	0.16727	0.16807	0.16776	0.16833	0.16807	0.17011	0.16705	0.17125	0.1728	0.16881	0.17125	0.16701	0.17445	0.16881	0.16865	0.16865	0.16833	0.16791	0.17125	0.16727	0.16776	0.16791	0.16791	0.16791	0.16776	0.16988	0.16865	0.17199	0.17199	0.17199	0.17199	0.17199	0.1796	0.16807	0.17275	0.17199	0.17199	0.16791	0.16727	0.16569	0.16727	0.1758	0.16883
73	2216 2	0.16546	0.16635	0.16676	0.16968	0.16968	0.1657	0.16647	0.16618	0.16676	0.16647	0.16854	0.16546	0.16968	0.17124	0.16718	0.16968	0.16541	0.17283	0.16718	0.16705	0.16705	0.16676	0.16629	0.16968	0.1657	0.16618	0.16629	0.16629	0.16629	0.16618	0.16832	0.16705	0.17047	0.17047	0.17047	0.17047	0.17047	0.17808	0.16647	0.17122	0.17047	0.17047	0.16629	0.1657	0.16412	0.1657	0.17422	0.16726
74	2271 2	0.17047	0.17152	0.17042	0.17001	0.17001	0.17065	0.17149	0.17119	0.17042	0.17149	0.17021	0.17047	0.17001	0.1716	0.1723	0.17001	0.1705	0.17626	0.1723	0.17212	0.17212	0.17042	0.17139	0.17001	0.17065	0.17119	0.17139	0.17139	0.17139	0.17119	0.17201	0.17212	0.1698	0.1698	0.1698	0.1698	0.1698	0.17587	0.17149	0.16967	0.1698	0.1698	0.17139	0.17065	0.16906	0.17065	0.17755	0.17225
75	2272 2	0.16397	0.16487	0.16407	0.16366	0.16366	0.16427	0.16499	0.16471	0.16407	0.16499	0.16383	0.16397	0.16366	0.16524	0.16568	0.16366	0.16391	0.17126	0.16568	0.16553	0.16553	0.16407	0.16479	0.16366	0.16427	0.16471	0.16479	0.16479	0.16479	0.16471	0.16566	0.16553	0.16339	0.16339	0.16339	0.16339	0.16339	0.17104	0.16499	0.16329	0.16339	0.16339	0.16479	0.16427	0.16268	0.16427	0.17267	0.16587
76	2322 2	0.16546	0.16635	0.16676	0.16968	0.16968	0.1657	0.16647	0.16618	0.16676	0.16647	0.16854	0.16546	0.16968	0.17124	0.16718	0.16968	0.16541	0.17283	0.16718	0.16705	0.16705	0.16676	0.16629	0.16968	0.1657	0.16618	0.16629	0.16629	0.16629	0.16618	0.16832	0.16705	0.17047	0.17047	0.17047	0.17047	0.17047	0.17808	0.16647	0.17122	0.17047	0.17047	0.16629	0.1657	0.16412	0.1657	0.17422	0.16726
77	2326 2	0.16705	0.16799	0.16833	0.17125	0.17125	0.16727	0.16807	0.16776	0.16833	0.16807	0.17011	0.16705	0.17125	0.1728	0.16881	0.17125	0.16701	0.17445	0.16881	0.16865	0.16865	0.16833	0.16791	0.17125	0.16727	0.16776	0.16791	0.16791	0.16791	0.16776	0.16988	0.16865	0.17199	0.17199	0.17199	0.17199	0.17199	0.1796	0.16807	0.17275	0.17199	0.17199	0.16791	0.16727	0.16569	0.16727	0.1758	0.16883
78	2328 2	0.16564	0.16657	0.16566	0.16524	0.16524	0.16587	0.16665	0.16637	0.16566	0.16665	0.16542	0.16564	0.16524	0.16682	0.16739	0.16524	0.16563	0.17298	0.16739	0.16725	0.16725	0.16566	0.16651	0.16524	0.16587	0.16637	0.16651	0.16651	0.16651	0.16637	0.16725	0.16725	0.16497	0.16497	0.16497	0.16497	0.16497	0.17263	0.16665	0.16486	0.16497	0.16497	0.16651	0.16587	0.16427	0.16587	0.17434	0.16746
79	2331 2	0.16402	0.16491	0.16407	0.16365	0.16365	0.16427	0.16502	0.16477	0.16407	0.16502	0.16383	0.16402	0.16365	0.16524	0.16574	0.16365	0.164	0.17134	0.16574	0.16562	0.16562	0.16407	0.16486	0.16365	0.16427	0.16477	0.16486	0.16486	0.16486	0.16477	0.16566	0.16562	0.16335	0.16335	0.16335	0.16335	0.16335	0.17101	0.16502	0.16324	0.16335	0.16335	0.16486	0.16427	0.16268	0.16427	0.17273	0.16587
80	2332 2	0.16887	0.16987	0.16883	0.16845	0.16845	0.16906	0.16987	0.16959	0.16883	0.16987	0.16863	0.16887	0.16845	0.17003	0.17066	0.16845	0.16887	0.17463	0.17066	0.1705	0.1705	0.16883	0.16976	0.16845	0.16906	0.16959	0.16976	0.16976	0.16976	0.16959	0.17042	0.1705	0.16826	0.16826	0.16826	0.16826	0.16826	0.17433	0.16987	0.16813	0.16826	0.16826	0.16976	0.16906	0.16746	0.16906	0.17596	0.17065
81	2333 2	0.1656	0.16654	0.16566	0.16524	0.16524	0.16587	0.16662	0.16633	0.16566	0.16662	0.16542	0.1656	0.16524	0.16682	0.16734	0.16524	0.16557	0.17292	0.16734	0.16719	0.16719	0.16566	0.16645	0.16524	0.16587	0.16633	0.16645	0.16645	0.16645	0.16633	0.16725	0.16719	0.16497	0.16497	0.16497	0.16497	0.16497	0.17263	0.16662	0.16486	0.16497	0.16497	0.16645	0.16587	0.16427	0.16587	0.1743	0.16746
82	2338 2	0.16558	0.16651	0.1657	0.16532	0.16532	0.16587	0.16661	0.16629	0.1657	0.16661	0.16547	0.16558	0.16532	0.16691	0.1673	0.16532	0.16549	0.17287	0.1673	0.16711	0.16711	0.1657	0.16639	0.16532	0.16587	0.16629	0.16639	0.16639	0.16639	0.16629	0.16729	0.16711	0.16502	0.16502	0.16502	0.16502	0.16502	0.17268	0.16661	0.16494	0.16502	0.16502	0.16639	0.16587	0.16427	0.16587	0.17426	0.16746
83	2351 2	0.17195	0.17301	0.17315	0.17595	0.17595	0.17214	0.17299	0.17264	0.17315	0.17299	0.17485	0.17195	0.17595	0.17751	0.1738	0.17595	0.17198	0.17457	0.1738	0.17362	0.17362	0.17315	0.17288	0.17595	0.17214	0.17264	0.17288	0.17288	0.17288	0.17264	0.17471	0.17362	0.17656	0.17656	0.17656	0.17656	0.17656	0.1796	0.17299	0.17733	0.17656	0.17656	0.17288	0.17214	0.17056	0.17214	0.17592	0.1737
84	2352 2	0.16703	0.16629	0.1683	0.17123	0.17123	0.16725	0.16807	0.16774	0.1683	0.16807	0.17008	0.16703	0.17123	0.17279	0.16712	0.17123	0.16535	0.17274	0.16712	0.16698	0.16698	0.1683	0.16623	0.17123	0.16725	0.16774	0.16623	0.16623	0.16623	0.16774	0.16986	0.16698	0.17199	0.17199	0.17199	0.17199	0.17199	0.1796	0.16807	0.17275	0.17199	0.17199	0.16623	0.16725	0.16566	0.16725	0.17579	0.16881
85	2353 2	0.17047	0.17152	0.17042	0.17001	0.17001	0.17065	0.17149	0.17119	0.17042	0.17149	0.17021	0.17047	0.17001	0.1716	0.1723	0.17001	0.1705	0.17626	0.1723	0.17212	0.17212	0.17042	0.17139	0.17001	0.17065	0.17119	0.17139	0.17139	0.17139	0.17119	0.17201	0.17212	0.1698	0.1698	0.1698	0.1698	0.1698	0.17587	0.17149	0.16967	0.1698	0.1698	0.17139	0.17065	0.16906	0.17065	0.17755	0.17225
86	2354 2	0.17007	0.16832	0.16988	0.16947	0.16947	0.17007	0.17003	0.17011	0.16988	0.17003	0.16965	0.17007	0.16947	0.17112	0.16991	0.16947	0.16856	0.17332	0.16991	0.17019	0.17022	0.16988	0.16998	0.16947	0.17009	0.17011	0.16998	0.16998	0.16998	0.17011	0.17154	0.17022	0.16921	0.16921	0.16921	0.16921	0.16921	0.17237	0.17003	0.1691	0.16921	0.16921	0.16998	0.17009	0.16844	0.17009	0.17359	0.17175
87	2360 2	0.16562	0.16655	0.16566	0.16524	0.16524	0.16587	0.16663	0.16634	0.16566	0.16663	0.16542	0.16562	0.16524	0.16682	0.16736	0.16524	0.16558	0.17294	0.16736	0.1672	0.1672	0.16566	0.16646	0.16524	0.16587	0.16634	0.16646	0.16646	0.16646	0.16634	0.16725	0.1672	0.16497	0.16497	0.16497	0.16497	0.16497	0.17263	0.16663	0.16486	0.16497	0.16497	0.16646	0.16587	0.16427	0.16587	0.17431	0.16746
88	2367 2	0.16398	0.16487	0.16407	0.16366	0.16366	0.16427	0.165	0.1647	0.16407	0.165	0.16383	0.16398	0.16366	0.16524	0.16568	0.16366	0.16388	0.17125	0.16568	0.16551	0.16551	0.16407	0.16478	0.16366	0.16427	0.1647	0.16478	0.16478	0.16478	0.1647	0.16566	0.16551	0.16339	0.16339	0.16339	0.16339	0.16339	0.17104	0.165	0.16329	0.16339	0.16339	0.16478	0.16427	0.16268	0.16427	0.17266	0.16587
89	2368 2	0.16398	0.16487	0.16407	0.16366	0.16366	0.16427	0.165	0.1647	0.16407	0.165	0.16383	0.16398	0.16366	0.16524	0.16568	0.16366	0.16388	0.17125	0.16568	0.16551	0.16551	0.16407	0.16478	0.16366	0.16427	0.1647	0.16478	0.16478	0.16478	0.1647	0.16566	0.16551	0.16339	0.16339	0.16339	0.16339	0.16339	0.17104	0.165	0.16329	0.16339	0.16339	0.16478	0.16427	0.16268	0.16427	0.17266	0.16587
90	2369 2	0.17205	0.17315	0.17201	0.17158	0.17158	0.17225	0.17309	0.17275	0.17201	0.17309	0.17178	0.17205	0.17158	0.17317	0.17392	0.17158	0.17209	0.17458	0.17392	0.17371	0.17371	0.17201	0.173	0.17158	0.17225	0.17275	0.173	0.173	0.173	0.17275	0.17359	0.17371	0.17138	0.17138	0.17138	0.17138	0.17138	0.17429	0.17309	0.17127	0.17138	0.17138	0.173	0.17225	0.17065	0.17225	0.17592	0.17384
91	2370 2	0.1721	0.17319	0.17201	0.1716	0.1716	0.17225	0.17312	0.17283	0.17201	0.17312	0.17179	0.1721	0.1716	0.17318	0.17398	0.1716	0.1722	0.17467	0.17398	0.17382	0.17382	0.17201	0.17308	0.1716	0.17225	0.17283	0.17308	0.17308	0.17308	0.17283	0.17359	0.17382	0.17142	0.17142	0.17142	0.17142	0.17142	0.17433	0.17312	0.1713	0.17142	0.17142	0.17308	0.17225	0.17065	0.17225	0.17599	0.17384
92	2378 2	0.17045	0.16861	0.17034	0.16996	0.16996	0.17048	0.17041	0.1705	0.17034	0.17041	0.17011	0.17045	0.16996	0.1717	0.17027	0.16996	0.16882	0.1758	0.17027	0.17053	0.17057	0.17034	0.17034	0.16996	0.17051	0.1705	0.17034	0.17034	0.17034	0.1705	0.17208	0.17057	0.16967	0.16967	0.16967	0.16967	0.16967	0.17496	0.17041	0.16958	0.16967	0.16967	0.17034	0.17051	0.16873	0.17051	0.17611	0.17226
93	2381 2	0.1656	0.16654	0.16566	0.16522	0.16522	0.16587	0.16662	0.16634	0.16566	0.16662	0.1654	0.1656	0.16522	0.1668	0.16734	0.16522	0.16557	0.17292	0.16734	0.16719	0.16719	0.16566	0.16645	0.16522	0.16587	0.16634	0.16645	0.16645	0.16645	0.16634	0.16725	0.16719	0.1649	0.1649	0.1649	0.1649	0.1649	0.17255	0.16662	0.16478	0.1649	0.1649	0.16645	0.16587	0.16427	0.16587	0.1743	0.16746
94	2382 2	0.16733	0.16684	0.16716	0.16675	0.16675	0.16731	0.1673	0.16736	0.16716	0.1673	0.16692	0.16733	0.16675	0.16837	0.16764	0.16675	0.16585	0.17327	0.16764	0.16748	0.16748	0.16716	0.16674	0.16675	0.16736	0.16736	0.16674	0.16674	0.16674	0.16736	0.16879	0.16748	0.16644	0.16644	0.16644	0.16644	0.16644	0.17273	0.1673	0.16633	0.16644	0.16644	0.16674	0.16736	0.16571	0.16736	0.174	0.169
95	POLYNOR088 13 2	0.1688	0.16977	0.17004	0.17288	0.17288	0.16901	0.16981	0.16951	0.17004	0.16981	0.17178	0.1688	0.17288	0.17443	0.17057	0.17288	0.16878	0.17465	0.17057	0.17043	0.17043	0.17004	0.16967	0.17288	0.16901	0.16951	0.16967	0.16967	0.16967	0.16951	0.17158	0.17043	0.17199	0.17199	0.17199	0.17199	0.17199	0.17808	0.16981	0.17275	0.17199	0.17199	0.16967	0.16901	0.16743	0.16901	0.17601	0.17056
96	1207 3	0.17181	0.16442	0.17302	0.17253	0.17253	0.17195	0.16951	0.17248	0.17302	0.16951	0.17277	0.17181	0.17253	0.17097	0.16704	0.17253	0.16683	0.17264	0.16704	0.16844	0.16844	0.17302	0.16774	0.17253	0.17195	0.17248	0.16774	0.16774	0.16774	0.17248	0.1746	0.16844	0.17255	0.17255	0.17255	0.17255	0.17255	0.17711	0.16951	0.17246	0.17255	0.17255	0.16774	0.17195	0.17035	0.17195	0.1773	0.17353
97	1310 3	0.16572	0.1618	0.16542	0.165	0.165	0.16565	0.16565	0.16579	0.16542	0.16565	0.1652	0.16572	0.165	0.1634	0.16441	0.165	0.16423	0.17002	0.16441	0.16585	0.16585	0.16542	0.16513	0.165	0.1657	0.16579	0.16513	0.16513	0.16513	0.16579	0.16705	0.16585	0.16495	0.16495	0.16495	0.16495	0.16495	0.16965	0.16565	0.16487	0.16495	0.16495	0.16513	0.1657	0.16405	0.1657	0.17073	0.16734
98	2275 3	0.16886	0.16133	0.16874	0.1683	0.1683	0.16906	0.16655	0.16953	0.16874	0.16655	0.16851	0.16886	0.1683	0.16674	0.16398	0.1683	0.16379	0.16957	0.16398	0.16541	0.16541	0.16874	0.1647	0.1683	0.16906	0.16953	0.1647	0.1647	0.1647	0.16953	0.17033	0.16541	0.16833	0.16833	0.16833	0.16833	0.16833	0.17285	0.16655	0.16826	0.16833	0.16833	0.1647	0.16906	0.16746	0.16906	0.17433	0.17065
99	2285 3	0.16886	0.16133	0.16874	0.1683	0.1683	0.16906	0.16655	0.16953	0.16874	0.16655	0.16851	0.16886	0.1683	0.16674	0.16398	0.1683	0.16379	0.16957	0.16398	0.16541	0.16541	0.16874	0.1647	0.1683	0.16906	0.16953	0.1647	0.1647	0.1647	0.16953	0.17033	0.16541	0.16833	0.16833	0.16833	0.16833	0.16833	0.17285	0.16655	0.16826	0.16833	0.16833	0.1647	0.16906	0.16746	0.16906	0.17433	0.17065
100	2287 3	0.16886	0.16133	0.16874	0.1683	0.1683	0.16906	0.16655	0.16953	0.16874	0.16655	0.16851	0.16886	0.1683	0.16674	0.16398	0.1683	0.16379	0.16957	0.16398	0.16541	0.16541	0.16874	0.1647	0.1683	0.16906	0.16953	0.1647	0.1647	0.1647	0.16953	0.17033	0.16541	0.16833	0.16833	0.16833	0.16833	0.16833	0.17285	0.16655	0.16826	0.16833	0.16833	0.1647	0.16906	0.16746	0.16906	0.17433	0.17065
101	2380 3	0.17005	0.16256	0.17127	0.17261	0.17261	0.1702	0.16771	0.17074	0.17127	0.16771	0.17139	0.17005	0.17261	0.17101	0.16522	0.17261	0.16505	0.17097	0.16522	0.16668	0.16668	0.17127	0.16596	0.17261	0.1702	0.17074	0.16596	0.16596	0.16596	0.17074	0.17282	0.16668	0.16895	0.16895	0.16895	0.16895	0.16895	0.17352	0.16771	0.16985	0.16895	0.16895	0.16596	0.1702	0.1686	0.1702	0.17567	0.17175
102	2463 3	0.16757	0.16003	0.16779	0.16731	0.16731	0.16811	0.16524	0.16827	0.16779	0.16524	0.16754	0.16757	0.16731	0.16573	0.16265	0.16731	0.1625	0.16828	0.16265	0.16412	0.16412	0.16779	0.16339	0.16731	0.16814	0.16827	0.16339	0.16339	0.16339	0.16827	0.16938	0.16412	0.16733	0.16733	0.16733	0.16733	0.16733	0.17184	0.16524	0.16723	0.16733	0.16733	0.16339	0.16814	0.16973	0.16814	0.17308	0.16973
103	2464 3	0.16731	0.16345	0.16697	0.16654	0.16654	0.1672	0.16726	0.16735	0.16697	0.16726	0.16675	0.16731	0.16654	0.16494	0.16602	0.16654	0.16585	0.17164	0.16602	0.16748	0.16748	0.16697	0.16675	0.16654	0.16726	0.16735	0.16675	0.16675	0.16675	0.16735	0.1686	0.16748	0.16646	0.16646	0.16646	0.16646	0.16646	0.17116	0.16726	0.16635	0.16646	0.16646	0.16675	0.16726	0.16561	0.16726	0.1723	0.16889
104	2465 3	0.16244	0.16037	0.1621	0.16164	0.16164	0.16235	0.16237	0.16252	0.1621	0.16237	0.16186	0.16244	0.16164	0.16004	0.16113	0.16164	0.16098	0.16675	0.16113	0.1626	0.1626	0.1621	0.16187	0.16164	0.16241	0.16252	0.16187	0.16187	0.16187	0.16252	0.16373	0.1626	0.16159	0.16159	0.16159	0.16159	0.16159	0.16629	0.16237	0.1615	0.16159	0.16159	0.16187	0.16241	0.16076	0.16241	0.16746	0.16405
105	2480 3	0.17168	0.16425	0.1729	0.17424	0.17424	0.17183	0.16937	0.17236	0.1729	0.16937	0.17301	0.17168	0.17424	0.17264	0.16689	0.17424	0.16671	0.17262	0.16689	0.16833	0.16833	0.1729	0.16761	0.17424	0.17183	0.17236	0.16761	0.16761	0.16761	0.17236	0.17446	0.16833	0.17047	0.17047	0.17047	0.17047	0.17047	0.17504	0.16937	0.17137	0.17047	0.17047	0.16761	0.17183	0.17023	0.17183	0.17729	0.17338
106	2812 3	0.16687	0.15929	0.16825	0.16784	0.16784	0.1671	0.16455	0.16754	0.16825	0.16455	0.16803	0.16687	0.16784	0.16627	0.16197	0.16784	0.16178	0.16759	0.16197	0.16339	0.16339	0.16825	0.16269	0.16784	0.1671	0.16754	0.16269	0.16269	0.16269	0.16754	0.16984	0.16339	0.16785	0.16785	0.16785	0.16785	0.16785	0.17241	0.16455	0.1678	0.16785	0.16785	0.16269	0.1671	0.1655	0.1671	0.17236	0.16869
107	2814 3	0.17051	0.16306	0.17029	0.1698	0.1698	0.17065	0.16819	0.17119	0.17029	0.16819	0.17005	0.17051	0.1698	0.16823	0.16568	0.1698	0.1655	0.17127	0.16568	0.16711	0.16711	0.17029	0.1664	0.1698	0.17065	0.17119	0.1664	0.1664	0.1664	0.17119	0.17187	0.16711	0.16986	0.16986	0.16986	0.16986	0.16986	0.17438	0.16819	0.16977	0.16986	0.16986	0.1664	0.17065	0.16906	0.17065	0.17598	0.17225
108	2872 3	0.17012	0.16456	0.17143	0.17099	0.17099	0.17031	0.16782	0.17078	0.17143	0.16782	0.17119	0.17012	0.17099	0.16942	0.16529	0.17099	0.16508	0.17089	0.16529	0.16669	0.16669	0.17143	0.166	0.17099	0.17031	0.17078	0.166	0.166	0.166	0.17078	0.17302	0.16669	0.17098	0.17098	0.17098	0.17098	0.17098	0.17553	0.16782	0.17091	0.17098	0.17098	0.166	0.17031	0.16871	0.17031	0.1756	0.16872
109	2873 3	0.1684	0.16087	0.16972	0.16873	0.16873	0.1686	0.16609	0.16908	0.16972	0.16609	0.16892	0.1684	0.16873	0.16716	0.16354	0.16873	0.16335	0.16918	0.16354	0.16496	0.16496	0.16972	0.16426	0.16873	0.1686	0.16908	0.16426	0.16426	0.16426	0.16908	0.1713	0.16496	0.16874	0.16874	0.16874	0.16874	0.16874	0.1733	0.16609	0.16867	0.16874	0.16874	0.16426	0.1686	0.167	0.1686	0.17392	0.17018
110	2874 3	0.17016	0.16271	0.17143	0.17099	0.17099	0.17033	0.16786	0.17084	0.17143	0.16786	0.17119	0.17016	0.17099	0.16942	0.16536	0.17099	0.16515	0.17096	0.16536	0.16676	0.16676	0.17143	0.16606	0.17099	0.17033	0.17084	0.16606	0.16606	0.16606	0.17084	0.17302	0.16676	0.17098	0.17098	0.17098	0.17098	0.17098	0.17553	0.16786	0.17091	0.17098	0.17098	0.16606	0.17033	0.16873	0.17033	0.17566	0.17192
111	2876 3	0.17017	0.1627	0.17143	0.17101	0.17101	0.17034	0.16786	0.17084	0.17143	0.16786	0.17121	0.17017	0.17101	0.16944	0.16534	0.17101	0.16515	0.17096	0.16534	0.16676	0.16676	0.17143	0.16606	0.17101	0.17034	0.17084	0.16606	0.16606	0.16606	0.17084	0.17302	0.16676	0.17102	0.17102	0.17102	0.17102	0.17102	0.17557	0.16786	0.17094	0.17102	0.17102	0.16606	0.17034	0.16874	0.17034	0.17566	0.17192
112	2877 3	0.17531	0.16794	0.17509	0.17463	0.17463	0.17544	0.17302	0.17594	0.17509	0.17302	0.17485	0.17531	0.17463	0.17306	0.17058	0.17463	0.17029	0.17612	0.17058	0.17191	0.17191	0.17509	0.17125	0.17463	0.17544	0.17594	0.17125	0.17125	0.17125	0.17594	0.17668	0.17191	0.17474	0.17474	0.17474	0.17474	0.17474	0.17926	0.17302	0.17469	0.17474	0.17474	0.17125	0.17544	0.17384	0.17544	0.18074	0.17703
113	2878 3	0.16852	0.16099	0.16984	0.16943	0.16943	0.16872	0.16621	0.16919	0.16984	0.16621	0.16962	0.16852	0.16943	0.16786	0.16366	0.16943	0.16347	0.16927	0.16366	0.16508	0.16508	0.16984	0.16437	0.16943	0.16872	0.16919	0.16437	0.16437	0.16437	0.16919	0.17143	0.16508	0.16943	0.16943	0.16943	0.16943	0.16943	0.17399	0.16621	0.16937	0.16943	0.16943	0.16437	0.16872	0.16712	0.16872	0.17401	0.17031
114	2879 3	0.17501	0.16769	0.17619	0.17574	0.17574	0.17513	0.17273	0.17567	0.17619	0.17273	0.17596	0.17501	0.17574	0.17417	0.1703	0.17574	0.17006	0.17588	0.1703	0.17167	0.17167	0.17619	0.17099	0.17574	0.17513	0.17567	0.17099	0.17099	0.17099	0.17567	0.17778	0.17167	0.17573	0.17573	0.17573	0.17573	0.17573	0.18028	0.17273	0.17563	0.17573	0.17573	0.17099	0.17513	0.17353	0.17513	0.18049	0.17672
115	2880 3	0.16862	0.16113	0.16984	0.16944	0.16944	0.16877	0.16629	0.16931	0.16984	0.16629	0.16964	0.16862	0.16944	0.16788	0.16376	0.16944	0.16361	0.1694	0.16376	0.16522	0.16522	0.16984	0.1645	0.16944	0.16877	0.16931	0.1645	0.1645	0.1645	0.16931	0.17143	0.16522	0.16947	0.16947	0.16947	0.16947	0.16947	0.17403	0.16629	0.1694	0.16947	0.16947	0.1645	0.16877	0.16718	0.16877	0.17413	0.17036
116	2881 3	0.17021	0.16278	0.17143	0.17095	0.17095	0.17035	0.16789	0.17089	0.17143	0.16789	0.17118	0.17021	0.17095	0.16938	0.16542	0.17095	0.16522	0.17102	0.16542	0.16683	0.16683	0.17143	0.16612	0.17095	0.17035	0.17089	0.16612	0.16612	0.16612	0.17089	0.17302	0.16683	0.17097	0.17097	0.17097	0.17097	0.17097	0.17552	0.16789	0.17088	0.17097	0.17097	0.16612	0.17035	0.16875	0.17035	0.17571	0.17194
117	2882 3	0.17338	0.16599	0.1746	0.17419	0.17419	0.17351	0.17108	0.17404	0.1746	0.17108	0.17438	0.17338	0.17419	0.17262	0.16863	0.17419	0.16839	0.17422	0.16863	0.17	0.17	0.1746	0.16932	0.17419	0.17351	0.17404	0.16932	0.16932	0.16932	0.17404	0.17619	0.17	0.17426	0.17426	0.17426	0.17426	0.17426	0.17882	0.17108	0.1742	0.17426	0.17426	0.16932	0.17351	0.17192	0.17351	0.17886	0.1751
118	2883 3	0.16861	0.16112	0.16984	0.16942	0.16942	0.16877	0.16629	0.1693	0.16984	0.16629	0.16962	0.16861	0.16942	0.16785	0.16376	0.16942	0.1636	0.16939	0.16376	0.16521	0.16521	0.16984	0.16449	0.16942	0.16877	0.1693	0.16449	0.16449	0.16449	0.1693	0.17143	0.16521	0.1694	0.1694	0.1694	0.1694	0.1694	0.17395	0.16629	0.16931	0.1694	0.1694	0.16449	0.16877	0.16718	0.16877	0.17412	0.17036
119	2884 3	0.16885	0.16322	0.16874	0.16831	0.16831	0.16906	0.16654	0.16951	0.16874	0.16654	0.16851	0.16885	0.16831	0.16674	0.16397	0.16831	0.16376	0.16955	0.16397	0.16538	0.16538	0.16874	0.16468	0.16831	0.16906	0.16951	0.16468	0.16468	0.16468	0.16951	0.17033	0.16538	0.16837	0.16837	0.16837	0.16837	0.16837	0.17289	0.16654	0.16832	0.16837	0.16837	0.16468	0.16906	0.16746	0.16906	0.17431	0.17065
120	2885 3	0.1721	0.16467	0.17192	0.17148	0.17148	0.17225	0.16979	0.17276	0.17192	0.16979	0.17169	0.1721	0.17148	0.16991	0.16729	0.17148	0.16708	0.17287	0.16729	0.1687	0.1687	0.17192	0.168	0.17148	0.17225	0.17276	0.168	0.168	0.168	0.17276	0.17351	0.1687	0.17154	0.17154	0.17154	0.17154	0.17154	0.17606	0.16979	0.17146	0.17154	0.17154	0.168	0.17225	0.17065	0.17225	0.17756	0.17384
121	2886 3	0.16888	0.16138	0.16874	0.1683	0.1683	0.16906	0.16656	0.16956	0.16874	0.16656	0.16851	0.16888	0.1683	0.16674	0.16402	0.1683	0.16384	0.16961	0.16402	0.16546	0.16546	0.16874	0.16474	0.1683	0.16906	0.16956	0.16474	0.16474	0.16474	0.16956	0.17033	0.16546	0.16833	0.16833	0.16833	0.16833	0.16833	0.17285	0.16656	0.16826	0.16833	0.16833	0.16474	0.16906	0.16746	0.16906	0.17436	0.17065
122	2887 3	0.16758	0.16	0.16785	0.16744	0.16744	0.16813	0.16524	0.16827	0.16785	0.16524	0.16763	0.16758	0.16744	0.16586	0.16264	0.16744	0.16248	0.16827	0.16264	0.1641	0.1641	0.16785	0.16338	0.16744	0.16816	0.16827	0.16338	0.16338	0.16338	0.16827	0.16944	0.1641	0.16748	0.16748	0.16748	0.16748	0.16748	0.172	0.16524	0.16741	0.16748	0.16748	0.16338	0.16816	0.16653	0.16816	0.17308	0.16975
123	2888 3	0.17346	0.16611	0.1746	0.17418	0.17418	0.17356	0.17116	0.17413	0.1746	0.17116	0.17439	0.17346	0.17418	0.17261	0.16872	0.17418	0.16851	0.17432	0.16872	0.17012	0.17012	0.1746	0.16942	0.17418	0.17356	0.17413	0.16942	0.16942	0.16942	0.17413	0.17619	0.17012	0.17422	0.17422	0.17422	0.17422	0.17422	0.17878	0.17116	0.17414	0.17422	0.17422	0.16942	0.17356	0.17197	0.17356	0.17895	0.17515
124	2889 3	0.16859	0.16112	0.16984	0.16942	0.16942	0.16877	0.16629	0.16929	0.16984	0.16629	0.16962	0.16859	0.16942	0.16785	0.16375	0.16942	0.16359	0.16937	0.16375	0.1652	0.1652	0.16984	0.16448	0.16942	0.16877	0.16929	0.16448	0.16448	0.16448	0.16929	0.17143	0.1652	0.1694	0.1694	0.1694	0.1694	0.1694	0.17395	0.16629	0.16931	0.1694	0.1694	0.16448	0.16877	0.16718	0.16877	0.17411	0.17036
125	2890 3	0.17049	0.16301	0.17033	0.16989	0.16989	0.17065	0.16818	0.17116	0.17033	0.16818	0.1701	0.17049	0.16989	0.16832	0.16564	0.16989	0.16545	0.17123	0.16564	0.16707	0.16707	0.17033	0.16636	0.16989	0.17065	0.17116	0.16636	0.16636	0.16636	0.17116	0.17192	0.16707	0.16992	0.16992	0.16992	0.16992	0.16992	0.17443	0.16818	0.16984	0.16992	0.16992	0.16636	0.17065	0.16906	0.17065	0.17595	0.17225
126	2891 3	0.16845	0.16095	0.16973	0.16873	0.16873	0.16863	0.16613	0.16914	0.16973	0.16613	0.16892	0.16845	0.16873	0.16716	0.16361	0.16873	0.16343	0.16925	0.16361	0.16504	0.16504	0.16973	0.16433	0.16873	0.16863	0.16914	0.16433	0.16433	0.16433	0.16914	0.17131	0.16504	0.16874	0.16874	0.16874	0.16874	0.16874	0.1733	0.16613	0.16867	0.16874	0.16874	0.16433	0.16863	0.16703	0.16863	0.17398	0.17021
127	2901 3	0.16858	0.16114	0.16984	0.16941	0.16941	0.16875	0.16628	0.16927	0.16984	0.16628	0.1696	0.16858	0.16941	0.16784	0.16377	0.16941	0.16358	0.16936	0.16377	0.16519	0.16519	0.16984	0.16447	0.16941	0.16875	0.16927	0.16447	0.16447	0.16447	0.16927	0.17143	0.16519	0.16939	0.16939	0.16939	0.16939	0.16939	0.17395	0.16628	0.16934	0.16939	0.16939	0.16447	0.16875	0.16716	0.16875	0.17409	0.17034
128	2906 3	0.17373	0.16635	0.17351	0.17306	0.17306	0.17384	0.17142	0.17439	0.17351	0.17142	0.17328	0.17373	0.17306	0.17149	0.16895	0.17306	0.16874	0.17453	0.16895	0.17036	0.17036	0.17351	0.16966	0.17306	0.17384	0.17439	0.16966	0.16966	0.16966	0.17439	0.17509	0.17036	0.17312	0.17312	0.17312	0.17312	0.17312	0.17764	0.17142	0.17304	0.17312	0.17312	0.16966	0.17384	0.17225	0.17384	0.17918	0.17544
129	2907 3	0.17535	0.16804	0.17509	0.17464	0.17464	0.17544	0.17305	0.17601	0.17509	0.17305	0.17487	0.17535	0.17464	0.17307	0.17063	0.17464	0.1704	0.1762	0.17063	0.17202	0.17202	0.17509	0.17132	0.17464	0.17544	0.17601	0.17132	0.17132	0.17132	0.17601	0.17668	0.17202	0.1747	0.1747	0.1747	0.1747	0.1747	0.17922	0.17305	0.17461	0.1747	0.1747	0.17132	0.17544	0.17384	0.17544	0.18081	0.17703
130	2908 3	0.16852	0.16101	0.16984	0.16939	0.16939	0.16871	0.16621	0.16919	0.16984	0.16621	0.1696	0.16852	0.16939	0.16782	0.16368	0.16939	0.16347	0.16928	0.16368	0.16508	0.16508	0.16984	0.16438	0.16939	0.16871	0.16919	0.16438	0.16438	0.16438	0.16919	0.17143	0.16508	0.16946	0.16946	0.16946	0.16946	0.16946	0.17402	0.16621	0.1694	0.16946	0.16946	0.16438	0.16871	0.16711	0.16871	0.17401	0.1703
131	2910 3	0.16887	0.16136	0.16874	0.1683	0.1683	0.16906	0.16656	0.16956	0.16874	0.16656	0.16851	0.16887	0.1683	0.16673	0.16399	0.1683	0.16382	0.17286	0.16399	0.16544	0.16544	0.16874	0.16472	0.1683	0.16906	0.16956	0.16472	0.16472	0.16472	0.16956	0.17033	0.16544	0.1683	0.1683	0.1683	0.1683	0.1683	0.17598	0.16656	0.16821	0.1683	0.1683	0.16472	0.16906	0.16746	0.16906	0.17755	0.17065
132	2912 3	0.17021	0.16278	0.17143	0.17098	0.17098	0.17035	0.16789	0.17089	0.17143	0.16789	0.17119	0.17021	0.17098	0.16941	0.16542	0.17098	0.16522	0.17103	0.16542	0.16683	0.16683	0.17143	0.16613	0.17098	0.17035	0.17089	0.16613	0.16613	0.16613	0.17089	0.17302	0.16683	0.17105	0.17105	0.17105	0.17105	0.17105	0.1756	0.16789	0.17097	0.17105	0.17105	0.16613	0.17035	0.16875	0.17035	0.17571	0.17194
133	2913 3	0.17186	0.16447	0.17302	0.17259	0.17259	0.17198	0.16955	0.17254	0.17302	0.16955	0.1728	0.17186	0.17259	0.17102	0.16708	0.17259	0.1669	0.1727	0.16708	0.16851	0.16851	0.17302	0.1678	0.17259	0.17198	0.17254	0.1678	0.1678	0.1678	0.17254	0.1746	0.16851	0.1726	0.1726	0.1726	0.1726	0.1726	0.17716	0.16955	0.17252	0.1726	0.1726	0.1678	0.17198	0.17038	0.17198	0.17736	0.17356
134	2915 3	0.17177	0.16434	0.17302	0.17259	0.17259	0.17193	0.16947	0.17243	0.17302	0.16947	0.1728	0.17177	0.17259	0.17102	0.16697	0.17259	0.16676	0.17258	0.16697	0.16837	0.16837	0.17302	0.16768	0.17259	0.17193	0.17243	0.16768	0.16768	0.16768	0.17243	0.1746	0.16837	0.1726	0.1726	0.1726	0.1726	0.1726	0.17716	0.16947	0.17252	0.1726	0.1726	0.16768	0.17193	0.17033	0.17193	0.17725	0.17351
135	2916 3	0.17051	0.16306	0.17033	0.16988	0.16988	0.17065	0.16819	0.17119	0.17033	0.16819	0.1701	0.17051	0.16988	0.16831	0.16567	0.16988	0.1655	0.17127	0.16567	0.16711	0.16711	0.17033	0.1664	0.16988	0.17065	0.17119	0.1664	0.1664	0.1664	0.17119	0.17192	0.16711	0.16988	0.16988	0.16988	0.16988	0.16988	0.1744	0.16819	0.16978	0.16988	0.16988	0.1664	0.17065	0.16906	0.17065	0.17598	0.17225
136	2917 3	0.17186	0.16447	0.17302	0.17259	0.17259	0.17198	0.16955	0.17254	0.17302	0.16955	0.1728	0.17186	0.17259	0.17102	0.16708	0.17259	0.1669	0.1727	0.16708	0.16851	0.16851	0.17302	0.1678	0.17259	0.17198	0.17254	0.1678	0.1678	0.1678	0.17254	0.1746	0.16851	0.1726	0.1726	0.1726	0.1726	0.1726	0.17716	0.16955	0.17252	0.1726	0.1726	0.1678	0.17198	0.17038	0.17198	0.17736	0.17356
137	2922 3	0.1737	0.16629	0.17351	0.17305	0.17305	0.17384	0.1714	0.17434	0.17351	0.1714	0.17326	0.1737	0.17305	0.17148	0.16893	0.17305	0.16867	0.17448	0.16893	0.17029	0.17029	0.17351	0.16961	0.17305	0.17384	0.17434	0.16961	0.16961	0.16961	0.17434	0.17509	0.17029	0.17312	0.17312	0.17312	0.17312	0.17312	0.17764	0.1714	0.17306	0.17312	0.17312	0.16961	0.17384	0.17225	0.17384	0.17913	0.17544
138	2923 3	0.17017	0.1627	0.17143	0.17101	0.17101	0.17034	0.16786	0.17084	0.17143	0.16786	0.17121	0.17017	0.17101	0.16944	0.16534	0.17101	0.16515	0.17096	0.16534	0.16676	0.16676	0.17143	0.16606	0.17101	0.17034	0.17084	0.16606	0.16606	0.16606	0.17084	0.17302	0.16676	0.17102	0.17102	0.17102	0.17102	0.17102	0.17557	0.16786	0.17094	0.17102	0.17102	0.16606	0.17034	0.16874	0.17034	0.17566	0.17192
139	2929 3	0.17017	0.1627	0.17143	0.17101	0.17101	0.17034	0.16786	0.17084	0.17143	0.16786	0.17121	0.17017	0.17101	0.16944	0.16534	0.17101	0.16515	0.17096	0.16534	0.16676	0.16676	0.17143	0.16606	0.17101	0.17034	0.17084	0.16606	0.16606	0.16606	0.17084	0.17302	0.16676	0.17102	0.17102	0.17102	0.17102	0.17102	0.17557	0.16786	0.17094	0.17102	0.17102	0.16606	0.17034	0.16874	0.17034	0.17566	0.17192
140	2930 3	0.16856	0.16107	0.16984	0.16943	0.16943	0.16874	0.16625	0.16925	0.16984	0.16625	0.16962	0.16856	0.16943	0.16786	0.16372	0.16943	0.16354	0.16934	0.16372	0.16515	0.16515	0.16984	0.16444	0.16943	0.16874	0.16925	0.16444	0.16444	0.16444	0.16925	0.17143	0.16515	0.16943	0.16943	0.16943	0.16943	0.16943	0.17399	0.16625	0.16937	0.16943	0.16943	0.16444	0.16874	0.16714	0.16874	0.17407	0.17033
141	2931 3	0.17052	0.16313	0.17033	0.16987	0.16987	0.17065	0.16821	0.17121	0.17033	0.16821	0.17008	0.17052	0.16987	0.1683	0.16573	0.16987	0.16554	0.1713	0.16573	0.16716	0.16716	0.17033	0.16643	0.16987	0.17065	0.17121	0.16643	0.16643	0.16643	0.17121	0.17192	0.16716	0.16988	0.16988	0.16988	0.16988	0.16988	0.17439	0.16821	0.1698	0.16988	0.16988	0.16643	0.17065	0.16906	0.17065	0.176	0.17225
142	2932 3	0.17373	0.16637	0.17346	0.17296	0.17296	0.17384	0.17143	0.17439	0.17346	0.17143	0.17321	0.17373	0.17296	0.17139	0.16898	0.17296	0.16874	0.17454	0.16898	0.17036	0.17036	0.17346	0.16967	0.17296	0.17384	0.17439	0.16967	0.16967	0.16967	0.17439	0.17505	0.17036	0.17303	0.17303	0.17303	0.17303	0.17303	0.17754	0.17143	0.17293	0.17303	0.17303	0.16967	0.17384	0.17225	0.17384	0.17918	0.17544
143	2933 3	0.17017	0.1627	0.17143	0.17101	0.17101	0.17034	0.16786	0.17084	0.17143	0.16786	0.17121	0.17017	0.17101	0.16944	0.16534	0.17101	0.16515	0.17096	0.16534	0.16676	0.16676	0.17143	0.16606	0.17101	0.17034	0.17084	0.16606	0.16606	0.16606	0.17084	0.17302	0.16676	0.17102	0.17102	0.17102	0.17102	0.17102	0.17557	0.16786	0.17094	0.17102	0.17102	0.16606	0.17034	0.16874	0.17034	0.17566	0.17192
144	2934 3	0.16888	0.16138	0.16874	0.1683	0.1683	0.16906	0.16656	0.16956	0.16874	0.16656	0.16851	0.16888	0.1683	0.16674	0.16402	0.1683	0.16384	0.16961	0.16402	0.16546	0.16546	0.16874	0.16474	0.1683	0.16906	0.16956	0.16474	0.16474	0.16474	0.16956	0.17033	0.16546	0.16833	0.16833	0.16833	0.16833	0.16833	0.17285	0.16656	0.16826	0.16833	0.16833	0.16474	0.16906	0.16746	0.16906	0.17436	0.17065
145	2935 3	0.17337	0.16599	0.1746	0.17416	0.17416	0.17351	0.17108	0.17403	0.1746	0.17108	0.17437	0.17337	0.17416	0.17259	0.16862	0.17416	0.16838	0.17421	0.16862	0.17	0.17	0.1746	0.16931	0.17416	0.17351	0.17403	0.16931	0.16931	0.16931	0.17403	0.17619	0.17	0.17418	0.17418	0.17418	0.17418	0.17418	0.17874	0.17108	0.17411	0.17418	0.17418	0.16931	0.17351	0.17192	0.17351	0.17885	0.1751
146	2045 4	0.18684	0.18992	0.18617	0.18589	0.18589	0.18654	0.18676	0.18692	0.18617	0.18676	0.18611	0.18684	0.18589	0.18751	0.18745	0.18589	0.18862	0.188	0.18745	0.18699	0.18699	0.18617	0.18804	0.18589	0.18659	0.18692	0.18804	0.18804	0.18804	0.18692	0.18779	0.18699	0.1865	0.1865	0.1865	0.1865	0.1865	0.18617	0.18676	0.18644	0.1865	0.1865	0.18804	0.18659	0.18494	0.18659	0.18683	0.18823
147	2226 4	0.18787	0.18935	0.18535	0.18456	0.18456	0.18602	0.18722	0.18686	0.18535	0.18722	0.18528	0.18787	0.18456	0.18609	0.18692	0.18456	0.1881	0.18764	0.18692	0.18652	0.18652	0.18535	0.18754	0.18456	0.18602	0.18686	0.18754	0.18754	0.18754	0.18686	0.18689	0.18652	0.18265	0.18265	0.18265	0.18265	0.18265	0.18265	0.18722	0.1835	0.18265	0.18265	0.18754	0.18602	0.18442	0.18602	0.18701	0.18756
148	2227 4	0.18787	0.18935	0.18535	0.18456	0.18456	0.18602	0.18722	0.18686	0.18535	0.18722	0.18528	0.18787	0.18456	0.18609	0.18692	0.18456	0.1881	0.18764	0.18692	0.18652	0.18652	0.18535	0.18754	0.18456	0.18602	0.18686	0.18754	0.18754	0.18754	0.18686	0.18689	0.18652	0.18265	0.18265	0.18265	0.18265	0.18265	0.18265	0.18722	0.1835	0.18265	0.18265	0.18754	0.18602	0.18442	0.18602	0.18701	0.18756
149	2228 4	0.18623	0.18767	0.18377	0.18303	0.18303	0.1844	0.18558	0.18522	0.18377	0.18558	0.18373	0.18623	0.18303	0.18456	0.18525	0.18303	0.18643	0.18597	0.18525	0.18485	0.18485	0.18377	0.18587	0.18303	0.1844	0.18522	0.18587	0.18587	0.18587	0.18522	0.18531	0.18485	0.18113	0.18113	0.18113	0.18113	0.18113	0.18113	0.18558	0.18198	0.18113	0.18113	0.18587	0.1844	0.1828	0.1844	0.18537	0.18594
150	2229 4	0.18853	0.19007	0.18674	0.18644	0.18644	0.18715	0.18789	0.1875	0.18674	0.18789	0.18666	0.18853	0.18644	0.18802	0.18759	0.18644	0.18875	0.18811	0.18759	0.18711	0.18711	0.18674	0.18817	0.18644	0.18717	0.1875	0.18817	0.18817	0.18817	0.1875	0.18833	0.18711	0.18707	0.18707	0.18707	0.18707	0.18707	0.18679	0.18789	0.18702	0.18707	0.18707	0.18817	0.18717	0.18555	0.18717	0.1875	0.18877
151	2230 4	0.18787	0.18935	0.18535	0.18456	0.18456	0.18602	0.18722	0.18686	0.18535	0.18722	0.18528	0.18787	0.18456	0.18609	0.18692	0.18456	0.1881	0.18764	0.18692	0.18652	0.18652	0.18535	0.18754	0.18456	0.18602	0.18686	0.18754	0.18754	0.18754	0.18686	0.18689	0.18652	0.18265	0.18265	0.18265	0.18265	0.18265	0.18265	0.18722	0.1835	0.18265	0.18265	0.18754	0.18602	0.18442	0.18602	0.18701	0.18756
152	2231 4	0.18685	0.18836	0.18457	0.18429	0.18429	0.18501	0.18621	0.18583	0.18457	0.18621	0.18451	0.18685	0.18429	0.18587	0.18589	0.18429	0.18706	0.1864	0.18589	0.18543	0.18543	0.18457	0.18648	0.18429	0.18501	0.18583	0.18648	0.18648	0.18648	0.18583	0.18616	0.18543	0.18496	0.18496	0.18496	0.18496	0.18496	0.1847	0.18621	0.18491	0.18496	0.18496	0.18648	0.18501	0.18341	0.18501	0.18581	0.1866
153	2232 4	0.18787	0.18935	0.18535	0.18456	0.18456	0.18602	0.18722	0.18686	0.18535	0.18722	0.18528	0.18787	0.18456	0.18609	0.18692	0.18456	0.1881	0.18764	0.18692	0.18652	0.18652	0.18535	0.18754	0.18456	0.18602	0.18686	0.18754	0.18754	0.18754	0.18686	0.18689	0.18652	0.18265	0.18265	0.18265	0.18265	0.18265	0.18265	0.18722	0.1835	0.18265	0.18265	0.18754	0.18602	0.18442	0.18602	0.18701	0.18756
154	2233 4	0.18623	0.18767	0.18377	0.18303	0.18303	0.1844	0.18558	0.18522	0.18377	0.18558	0.18373	0.18623	0.18303	0.18456	0.18525	0.18303	0.18643	0.18597	0.18525	0.18485	0.18485	0.18377	0.18587	0.18303	0.1844	0.18522	0.18587	0.18587	0.18587	0.18522	0.18531	0.18485	0.18113	0.18113	0.18113	0.18113	0.18113	0.18113	0.18558	0.18198	0.18113	0.18113	0.18587	0.1844	0.1828	0.1844	0.18537	0.18594
155	2234 4	0.18951	0.19102	0.18693	0.18609	0.18609	0.18763	0.18886	0.1885	0.18693	0.18886	0.18683	0.18951	0.18609	0.18762	0.18859	0.18609	0.18976	0.1893	0.18859	0.18818	0.18818	0.18693	0.18921	0.18609	0.18763	0.1885	0.18921	0.18921	0.18921	0.1885	0.18847	0.18818	0.18417	0.18417	0.18417	0.18417	0.18417	0.18417	0.18886	0.18503	0.18417	0.18417	0.18921	0.18763	0.18603	0.18763	0.18865	0.18917
156	2235 4	0.18623	0.18767	0.18377	0.18303	0.18303	0.1844	0.18558	0.18522	0.18377	0.18558	0.18373	0.18623	0.18303	0.18456	0.18525	0.18303	0.18643	0.18597	0.18525	0.18485	0.18485	0.18377	0.18587	0.18303	0.1844	0.18522	0.18587	0.18587	0.18587	0.18522	0.18531	0.18485	0.18113	0.18113	0.18113	0.18113	0.18113	0.18113	0.18558	0.18198	0.18113	0.18113	0.18587	0.1844	0.1828	0.1844	0.18537	0.18594
157	2236 4	0.18623	0.18767	0.18377	0.18303	0.18303	0.1844	0.18558	0.18522	0.18377	0.18558	0.18373	0.18623	0.18303	0.18456	0.18525	0.18303	0.18643	0.18597	0.18525	0.18485	0.18485	0.18377	0.18587	0.18303	0.1844	0.18522	0.18587	0.18587	0.18587	0.18522	0.18531	0.18485	0.18113	0.18113	0.18113	0.18113	0.18113	0.18113	0.18558	0.18198	0.18113	0.18113	0.18587	0.1844	0.1828	0.1844	0.18537	0.18594
158	TB27 4	0.18623	0.18767	0.18377	0.18303	0.18303	0.1844	0.18558	0.18522	0.18377	0.18558	0.18373	0.18623	0.18303	0.18456	0.18525	0.18303	0.18643	0.18597	0.18525	0.18485	0.18485	0.18377	0.18587	0.18303	0.1844	0.18522	0.18587	0.18587	0.18587	0.18522	0.18531	0.18485	0.18113	0.18113	0.18113	0.18113	0.18113	0.18113	0.18558	0.18198	0.18113	0.18113	0.18587	0.1844	0.1828	0.1844	0.18537	0.18594
159	TB28 4	0.18787	0.18935	0.18535	0.18456	0.18456	0.18602	0.18722	0.18686	0.18535	0.18722	0.18528	0.18787	0.18456	0.18609	0.18692	0.18456	0.1881	0.18764	0.18692	0.18652	0.18652	0.18535	0.18754	0.18456	0.18602	0.18686	0.18754	0.18754	0.18754	0.18686	0.18689	0.18652	0.18265	0.18265	0.18265	0.18265	0.18265	0.18265	0.18722	0.1835	0.18265	0.18265	0.18754	0.18602	0.18442	0.18602	0.18701	0.18756
160	840 5	0.17188	0.16799	0.17301	0.17253	0.17253	0.17196	0.17117	0.1709	0.17301	0.17117	0.17312	0.17188	0.17253	0.17093	0.16885	0.17253	0.16861	0.17283	0.16885	0.17024	0.17024	0.17301	0.16951	0.17253	0.17196	0.1709	0.16951	0.16951	0.16951	0.1709	0.17456	0.17024	0.17199	0.17199	0.17199	0.17199	0.17199	0.17504	0.17117	0.17282	0.17199	0.17199	0.16951	0.17196	0.17036	0.17196	0.17418	0.17035
161	842 5	0.17702	0.17326	0.17668	0.1762	0.1762	0.17703	0.17634	0.17602	0.17668	0.17634	0.17644	0.17702	0.1762	0.17463	0.17408	0.1762	0.17378	0.17793	0.17408	0.1754	0.1754	0.17668	0.1747	0.1762	0.17703	0.17602	0.1747	0.1747	0.1747	0.17602	0.17827	0.1754	0.17621	0.17621	0.17621	0.17621	0.17621	0.17909	0.17634	0.1761	0.17621	0.17621	0.1747	0.17703	0.17544	0.17703	0.17921	0.17544
162	2777 5	0.1735	0.16969	0.1746	0.17417	0.17417	0.17356	0.17281	0.17251	0.1746	0.17281	0.17439	0.1735	0.17417	0.1726	0.17052	0.17417	0.17025	0.17437	0.17052	0.17186	0.17186	0.1746	0.17115	0.17417	0.17356	0.17251	0.17115	0.17115	0.17115	0.17251	0.17619	0.17186	0.17415	0.17415	0.17415	0.17415	0.17415	0.17711	0.17281	0.17403	0.17415	0.17415	0.17115	0.17356	0.17196	0.17356	0.17569	0.17197
163	2778 5	0.17379	0.16995	0.17351	0.17305	0.17305	0.17384	0.17309	0.17279	0.17351	0.17309	0.17328	0.17379	0.17305	0.17148	0.1708	0.17305	0.17052	0.17466	0.1708	0.17214	0.17214	0.17351	0.17142	0.17305	0.17384	0.17279	0.17142	0.17142	0.17142	0.17279	0.17509	0.17214	0.17305	0.17305	0.17305	0.17305	0.17305	0.17592	0.17309	0.17293	0.17305	0.17305	0.17142	0.17384	0.17225	0.17384	0.17598	0.17225
164	2779 5	0.17702	0.17327	0.17668	0.1762	0.1762	0.17703	0.17634	0.17601	0.17668	0.17634	0.17644	0.17702	0.1762	0.17463	0.1741	0.1762	0.17379	0.17795	0.1741	0.17541	0.17541	0.17668	0.17471	0.1762	0.17703	0.17601	0.17471	0.17471	0.17471	0.17601	0.17827	0.17541	0.17621	0.17621	0.17621	0.17621	0.17621	0.17909	0.17634	0.1761	0.17621	0.17621	0.17471	0.17703	0.17544	0.17703	0.1792	0.17544
165	2780 5	0.17086	0.16993	0.17048	0.17006	0.17006	0.17075	0.17082	0.17091	0.17048	0.17082	0.17028	0.17086	0.17006	0.16843	0.17077	0.17006	0.16939	0.17416	0.17077	0.17103	0.17104	0.17048	0.17085	0.17006	0.17079	0.17091	0.17085	0.17085	0.17085	0.17091	0.17213	0.17104	0.17002	0.17002	0.17002	0.17002	0.17002	0.17319	0.17082	0.16991	0.17002	0.17002	0.17085	0.17079	0.16913	0.17079	0.17438	0.16913
166	2790 5	0.1735	0.16969	0.1746	0.17417	0.17417	0.17356	0.17281	0.17251	0.1746	0.17281	0.17439	0.1735	0.17417	0.1726	0.17052	0.17417	0.17025	0.17437	0.17052	0.17186	0.17186	0.1746	0.17115	0.17417	0.17356	0.17251	0.17115	0.17115	0.17115	0.17251	0.17619	0.17186	0.17415	0.17415	0.17415	0.17415	0.17415	0.17711	0.17281	0.17403	0.17415	0.17415	0.17115	0.17356	0.17196	0.17356	0.17569	0.17197
167	2791 5	0.17865	0.17492	0.17827	0.17778	0.17778	0.17863	0.17796	0.17763	0.17827	0.17796	0.17803	0.17865	0.17778	0.17622	0.17575	0.17778	0.17545	0.1796	0.17575	0.17706	0.17706	0.17827	0.17636	0.17778	0.17863	0.17763	0.17636	0.17636	0.17636	0.17763	0.17985	0.17706	0.17779	0.17779	0.17779	0.17779	0.17779	0.18067	0.17796	0.17767	0.17779	0.17779	0.17636	0.17863	0.17703	0.17863	0.18082	0.17703
168	2792 5	0.17379	0.16995	0.17351	0.17305	0.17305	0.17384	0.17309	0.17279	0.17351	0.17309	0.17328	0.17379	0.17305	0.17148	0.1708	0.17305	0.17052	0.17466	0.1708	0.17214	0.17214	0.17351	0.17142	0.17305	0.17384	0.17279	0.17142	0.17142	0.17142	0.17279	0.17509	0.17214	0.17305	0.17305	0.17305	0.17305	0.17305	0.17592	0.17309	0.17293	0.17305	0.17305	0.17142	0.17384	0.17225	0.17384	0.17598	0.17225
169	2793 5	0.1735	0.16969	0.1746	0.17417	0.17417	0.17356	0.17281	0.17251	0.1746	0.17281	0.17439	0.1735	0.17417	0.1726	0.17052	0.17417	0.17025	0.17437	0.17052	0.17186	0.17186	0.1746	0.17115	0.17417	0.17356	0.17251	0.17115	0.17115	0.17115	0.17251	0.17619	0.17186	0.17415	0.17415	0.17415	0.17415	0.17415	0.17711	0.17281	0.17403	0.17415	0.17415	0.17115	0.17356	0.17196	0.17356	0.17569	0.17197
170	2900 5	0.17675	0.17301	0.17778	0.17732	0.17732	0.17676	0.17606	0.17574	0.17778	0.17606	0.17755	0.17675	0.17732	0.17575	0.17384	0.17732	0.17353	0.17767	0.17384	0.17514	0.17514	0.17778	0.17445	0.17732	0.17676	0.17574	0.17445	0.17445	0.17445	0.17574	0.17937	0.17514	0.17731	0.17731	0.17731	0.17731	0.17731	0.18027	0.17606	0.1772	0.17731	0.17731	0.17445	0.17676	0.17517	0.17676	0.17892	0.17518
171	2904 5	0.17674	0.17301	0.17778	0.17735	0.17735	0.17675	0.17605	0.17573	0.17778	0.17605	0.17757	0.17674	0.17735	0.17578	0.17386	0.17735	0.17354	0.17768	0.17386	0.17515	0.17515	0.17778	0.17446	0.17735	0.17675	0.17573	0.17446	0.17446	0.17446	0.17573	0.17937	0.17515	0.17739	0.17739	0.17739	0.17739	0.17739	0.18035	0.17605	0.17729	0.17739	0.17739	0.17446	0.17675	0.17516	0.17675	0.1789	0.17834
172	2918 5	0.17865	0.17492	0.17827	0.17778	0.17778	0.17863	0.17796	0.17763	0.17827	0.17796	0.17803	0.17865	0.17778	0.17622	0.17575	0.17778	0.17545	0.1796	0.17575	0.17706	0.17706	0.17827	0.17636	0.17778	0.17863	0.17763	0.17636	0.17636	0.17636	0.17763	0.17985	0.17706	0.17779	0.17779	0.17779	0.17779	0.17779	0.18067	0.17796	0.17767	0.17779	0.17779	0.17636	0.17863	0.17703	0.17863	0.18082	0.17703
173	2926 5	0.17675	0.17301	0.17778	0.17732	0.17732	0.17676	0.17606	0.17574	0.17778	0.17606	0.17755	0.17675	0.17732	0.17575	0.17384	0.17732	0.17353	0.17767	0.17384	0.17514	0.17514	0.17778	0.17445	0.17732	0.17676	0.17574	0.17445	0.17445	0.17445	0.17574	0.17937	0.17514	0.17731	0.17731	0.17731	0.17731	0.17731	0.18027	0.17606	0.1772	0.17731	0.17731	0.17445	0.17676	0.17517	0.17676	0.17892	0.17518
174	2927 5	0.17675	0.17301	0.17778	0.17732	0.17732	0.17676	0.17606	0.17574	0.17778	0.17606	0.17755	0.17675	0.17732	0.17575	0.17384	0.17732	0.17353	0.17767	0.17384	0.17514	0.17514	0.17778	0.17445	0.17732	0.17676	0.17574	0.17445	0.17445	0.17445	0.17574	0.17937	0.17514	0.17731	0.17731	0.17731	0.17731	0.17731	0.18027	0.17606	0.1772	0.17731	0.17731	0.17445	0.17676	0.17517	0.17676	0.17892	0.17518
175	2928 5	0.17863	0.17491	0.17827	0.17777	0.17777	0.17863	0.17796	0.17761	0.17827	0.17796	0.17802	0.17863	0.17777	0.1762	0.17572	0.17777	0.1754	0.17956	0.17572	0.17702	0.17702	0.17827	0.17633	0.17777	0.17863	0.17761	0.17633	0.17633	0.17633	0.17761	0.17985	0.17702	0.17775	0.17775	0.17775	0.17775	0.17775	0.18063	0.17796	0.17763	0.17775	0.17775	0.17633	0.17863	0.17703	0.17863	0.1808	0.17703
176	PONOR087 13 5	0.17515	0.17133	0.1762	0.17565	0.17565	0.17518	0.17444	0.17415	0.1762	0.17444	0.17628	0.17515	0.17565	0.17406	0.17218	0.17565	0.17191	0.17614	0.17218	0.17355	0.17355	0.1762	0.17282	0.17565	0.17518	0.17415	0.17282	0.17282	0.17282	0.17415	0.17776	0.17355	0.17504	0.17504	0.17504	0.17504	0.17504	0.17808	0.17444	0.17587	0.17504	0.17504	0.17282	0.17518	0.17358	0.17518	0.17743	0.17357
177	T02 5	0.17518	0.17136	0.17624	0.17568	0.17568	0.17521	0.17447	0.17419	0.17624	0.17447	0.17631	0.17518	0.17568	0.17409	0.1722	0.17568	0.17194	0.17616	0.1722	0.17357	0.17357	0.17624	0.17284	0.17568	0.17521	0.17419	0.17284	0.17284	0.17284	0.17419	0.17779	0.17357	0.17504	0.17504	0.17504	0.17504	0.17504	0.17808	0.17447	0.17586	0.17504	0.17504	0.17284	0.17521	0.17361	0.17521	0.17745	0.1736
178	T04 5	0.1762	0.17232	0.17723	0.17668	0.17668	0.17622	0.17547	0.17518	0.17723	0.17547	0.17732	0.1762	0.17668	0.17507	0.17316	0.17668	0.17288	0.17894	0.17316	0.17451	0.17453	0.17723	0.1738	0.17668	0.17621	0.17518	0.1738	0.1738	0.1738	0.17518	0.17883	0.17453	0.17595	0.17595	0.17595	0.17595	0.17595	0.18071	0.17547	0.17678	0.17595	0.17595	0.1738	0.17621	0.1746	0.17621	0.1802	0.17458
179	838 6	0.17863	0.17481	0.18127	0.18079	0.18079	0.17865	0.17798	0.18083	0.18127	0.17798	0.18144	0.17863	0.18079	0.17921	0.17566	0.18079	0.17527	0.17458	0.17566	0.1769	0.1769	0.18127	0.1762	0.18079	0.18022	0.18083	0.1762	0.1762	0.1762	0.18083	0.17967	0.1769	0.18569	0.18569	0.18569	0.18569	0.18569	0.18417	0.17798	0.18507	0.18569	0.18569	0.1762	0.18022	0.17865	0.18022	0.17923	0.18181
180	839 6	0.17855	0.17474	0.17971	0.17925	0.17925	0.17857	0.17791	0.18074	0.17971	0.17791	0.17989	0.17855	0.17925	0.17766	0.17559	0.17925	0.17521	0.17451	0.17559	0.17684	0.17684	0.17971	0.17613	0.17925	0.18012	0.18074	0.17613	0.17613	0.17613	0.18074	0.17811	0.17684	0.18417	0.18417	0.18417	0.18417	0.18417	0.18265	0.17791	0.18354	0.18417	0.18417	0.17613	0.18012	0.17857	0.18012	0.17914	0.18171
181	845 6	0.17768	0.17388	0.17884	0.1784	0.1784	0.17768	0.17702	0.17987	0.17884	0.17702	0.17905	0.17768	0.1784	0.17684	0.17471	0.1784	0.17433	0.17366	0.17471	0.17594	0.17594	0.17884	0.17525	0.1784	0.17926	0.17987	0.17525	0.17525	0.17525	0.17987	0.17725	0.17594	0.17836	0.17836	0.17836	0.17836	0.17836	0.17669	0.17702	0.17826	0.17836	0.17836	0.17525	0.17926	0.17768	0.17926	0.1783	0.18082
182	846 6	0.17809	0.17482	0.17774	0.1772	0.1772	0.17647	0.17799	0.17819	0.17774	0.17799	0.17744	0.17809	0.1772	0.1756	0.17565	0.1772	0.17526	0.17455	0.17565	0.17688	0.17688	0.17774	0.17619	0.1772	0.17809	0.17819	0.17619	0.17619	0.17619	0.17819	0.17612	0.17688	0.17711	0.17711	0.17711	0.17711	0.17711	0.17538	0.17799	0.17701	0.17711	0.17711	0.17619	0.17809	0.17647	0.17809	0.17676	0.17972
183	847 6	0.17818	0.17437	0.17937	0.1788	0.1788	0.17819	0.17751	0.18038	0.17937	0.17751	0.17906	0.17818	0.1788	0.17723	0.17519	0.1788	0.1748	0.17409	0.17519	0.17641	0.17641	0.17937	0.17573	0.1788	0.17977	0.18038	0.17573	0.17573	0.17573	0.18038	0.17778	0.17641	0.17876	0.17876	0.17876	0.17876	0.17876	0.17693	0.17751	0.17867	0.17876	0.17876	0.17573	0.17977	0.17819	0.17977	0.17877	0.18136
184	848 6	0.1779	0.1741	0.17906	0.17862	0.17862	0.17791	0.17725	0.18009	0.17906	0.17725	0.17927	0.1779	0.17862	0.17704	0.17494	0.17862	0.17456	0.17389	0.17494	0.17617	0.17617	0.17906	0.17548	0.17862	0.17948	0.18009	0.17548	0.17548	0.17548	0.18009	0.17746	0.17617	0.18069	0.18069	0.18069	0.18069	0.18069	0.17906	0.17725	0.18058	0.18069	0.18069	0.17548	0.17948	0.17791	0.17948	0.17852	0.18104
185	849 6	0.1779	0.1741	0.17906	0.17862	0.17862	0.17791	0.17725	0.18009	0.17906	0.17725	0.17927	0.1779	0.17862	0.17704	0.17494	0.17862	0.17456	0.17389	0.17494	0.17617	0.17617	0.17906	0.17548	0.17862	0.17948	0.18009	0.17548	0.17548	0.17548	0.18009	0.17746	0.17617	0.18069	0.18069	0.18069	0.18069	0.18069	0.17906	0.17725	0.18058	0.18069	0.18069	0.17548	0.17948	0.17791	0.17948	0.17852	0.18104
186	850 6	0.17697	0.1731	0.17827	0.17772	0.17772	0.17863	0.1763	0.17917	0.17827	0.1763	0.17796	0.17697	0.17772	0.17615	0.17392	0.17772	0.17351	0.17443	0.17392	0.17513	0.17513	0.17827	0.17444	0.17772	0.17863	0.17917	0.17444	0.17444	0.17444	0.17917	0.17668	0.17513	0.17767	0.17767	0.17767	0.17767	0.17767	0.17734	0.1763	0.17759	0.17767	0.17767	0.17444	0.17863	0.17703	0.17863	0.17914	0.18022
187	860 6	0.17768	0.17388	0.17884	0.1784	0.1784	0.17768	0.17702	0.17987	0.17884	0.17702	0.17905	0.17768	0.1784	0.17684	0.17471	0.1784	0.17433	0.17366	0.17471	0.17594	0.17594	0.17884	0.17525	0.1784	0.17926	0.17987	0.17525	0.17525	0.17525	0.17987	0.17725	0.17594	0.17836	0.17836	0.17836	0.17836	0.17836	0.17669	0.17702	0.17826	0.17836	0.17836	0.17525	0.17926	0.17768	0.17926	0.1783	0.18082
188	1313 6	0.17957	0.17579	0.1822	0.18174	0.18174	0.17957	0.17892	0.18177	0.1822	0.17892	0.1824	0.17957	0.18174	0.18017	0.17663	0.18174	0.17622	0.17557	0.17663	0.17784	0.17784	0.1822	0.17715	0.18174	0.18115	0.18177	0.17715	0.17715	0.17715	0.18177	0.18061	0.17784	0.18381	0.18381	0.18381	0.18381	0.18381	0.18218	0.17892	0.18371	0.18381	0.18381	0.17715	0.18115	0.17957	0.18115	0.1802	0.18272
189	1314 6	0.171	0.1679	0.17063	0.17002	0.17002	0.1711	0.17013	0.17109	0.17063	0.17013	0.17029	0.171	0.17002	0.16812	0.16713	0.17002	0.16847	0.17008	0.16713	0.1687	0.16867	0.17063	0.16783	0.17002	0.171	0.17109	0.16783	0.16783	0.16783	0.17109	0.1687	0.16867	0.16986	0.16986	0.16986	0.16986	0.16986	0.17165	0.17013	0.16974	0.16986	0.16986	0.16783	0.171	0.16899	0.171	0.17329	0.17081
190	1315 6	0.17818	0.17437	0.17937	0.1788	0.1788	0.17819	0.17751	0.18038	0.17937	0.17751	0.17906	0.17818	0.1788	0.17723	0.17519	0.1788	0.1748	0.17409	0.17519	0.17641	0.17641	0.17937	0.17573	0.1788	0.17977	0.18038	0.17573	0.17573	0.17573	0.18038	0.17778	0.17641	0.17876	0.17876	0.17876	0.17876	0.17876	0.17693	0.17751	0.17867	0.17876	0.17876	0.17573	0.17977	0.17819	0.17977	0.17877	0.18136
191	1316 6	0.17802	0.1742	0.17919	0.17874	0.17874	0.17804	0.17737	0.18022	0.17919	0.17737	0.17939	0.17802	0.17874	0.17716	0.17504	0.17874	0.17467	0.17402	0.17504	0.17629	0.17629	0.17919	0.17559	0.17874	0.1796	0.18022	0.17559	0.17559	0.17559	0.18022	0.17759	0.17629	0.18152	0.18152	0.18152	0.18152	0.18152	0.17995	0.17737	0.18142	0.18152	0.18152	0.17559	0.1796	0.17804	0.1796	0.17867	0.18117
192	1317 6	0.17802	0.1742	0.17919	0.17874	0.17874	0.17804	0.17737	0.18022	0.17919	0.17737	0.17939	0.17802	0.17874	0.17716	0.17504	0.17874	0.17467	0.17402	0.17504	0.17629	0.17629	0.17919	0.17559	0.17874	0.1796	0.18022	0.17559	0.17559	0.17559	0.18022	0.17759	0.17629	0.18152	0.18152	0.18152	0.18152	0.18152	0.17995	0.17737	0.18142	0.18152	0.18152	0.17559	0.1796	0.17804	0.1796	0.17867	0.18117
193	1318 6	0.17802	0.1742	0.17919	0.17874	0.17874	0.17804	0.17737	0.18022	0.17919	0.17737	0.17939	0.17802	0.17874	0.17716	0.17504	0.17874	0.17467	0.17402	0.17504	0.17629	0.17629	0.17919	0.17559	0.17874	0.1796	0.18022	0.17559	0.17559	0.17559	0.18022	0.17759	0.17629	0.18152	0.18152	0.18152	0.18152	0.18152	0.17995	0.17737	0.18142	0.18152	0.18152	0.17559	0.1796	0.17804	0.1796	0.17867	0.18117
194	1319 6	0.17952	0.17574	0.18073	0.18032	0.18032	0.18111	0.17888	0.18169	0.18073	0.17888	0.18095	0.17952	0.18032	0.17874	0.17656	0.18032	0.17616	0.17713	0.17656	0.17778	0.17778	0.18073	0.17709	0.18032	0.18111	0.18169	0.17709	0.17709	0.17709	0.18169	0.17913	0.17778	0.18305	0.18305	0.18305	0.18305	0.18305	0.18303	0.17888	0.18295	0.18305	0.18305	0.17709	0.18111	0.17954	0.18111	0.18171	0.18267
195	1321 6	0.1759	0.17487	0.17558	0.17506	0.17506	0.17426	0.17581	0.176	0.17558	0.17581	0.17529	0.1759	0.17506	0.17343	0.1757	0.17506	0.1744	0.17417	0.1757	0.17604	0.17605	0.17558	0.1758	0.17506	0.17591	0.176	0.1758	0.1758	0.1758	0.176	0.17394	0.17605	0.17494	0.17494	0.17494	0.17494	0.17494	0.17319	0.17581	0.17485	0.17494	0.17494	0.1758	0.17591	0.17426	0.17591	0.17455	0.17757
196	1869 6	0.17855	0.17474	0.17971	0.17925	0.17925	0.17857	0.17791	0.18074	0.17971	0.17791	0.17989	0.17855	0.17925	0.17766	0.17559	0.17925	0.17521	0.17451	0.17559	0.17684	0.17684	0.17971	0.17613	0.17925	0.18012	0.18074	0.17613	0.17613	0.17613	0.18074	0.17811	0.17684	0.18417	0.18417	0.18417	0.18417	0.18417	0.18265	0.17791	0.18354	0.18417	0.18417	0.17613	0.18012	0.17857	0.18012	0.17914	0.18171
197	1870 6	0.1759	0.17487	0.17558	0.17506	0.17506	0.17587	0.17581	0.176	0.17558	0.17581	0.17529	0.1759	0.17506	0.17343	0.1757	0.17506	0.1744	0.17581	0.1757	0.17604	0.17605	0.17558	0.1758	0.17506	0.17591	0.176	0.1758	0.1758	0.1758	0.176	0.17394	0.17605	0.17494	0.17494	0.17494	0.17494	0.17494	0.17479	0.17581	0.17485	0.17494	0.17494	0.1758	0.17591	0.17426	0.17591	0.17617	0.17757
198	1871 6	0.18016	0.17639	0.18131	0.18083	0.18083	0.18017	0.17953	0.18234	0.18131	0.17953	0.18148	0.18016	0.18083	0.17925	0.17724	0.18083	0.17683	0.17614	0.17724	0.17846	0.17846	0.18131	0.17776	0.18083	0.18172	0.18234	0.17776	0.17776	0.17776	0.18234	0.17971	0.17846	0.18569	0.18569	0.18569	0.18569	0.18569	0.18417	0.17953	0.18507	0.18569	0.18569	0.17776	0.18172	0.18017	0.18172	0.18074	0.18331
199	1872 6	0.17713	0.17324	0.17679	0.17625	0.17625	0.17551	0.17644	0.17723	0.17679	0.17644	0.17649	0.17713	0.17625	0.17466	0.17408	0.17625	0.17371	0.17298	0.17408	0.17532	0.17532	0.17679	0.17462	0.17625	0.17713	0.17723	0.17462	0.17462	0.17462	0.17723	0.17518	0.17532	0.17615	0.17615	0.17615	0.17615	0.17615	0.17419	0.17644	0.17605	0.17615	0.17615	0.17462	0.17713	0.17551	0.17713	0.17561	0.17874
200	1873 6	0.17624	0.17238	0.17754	0.17721	0.17721	0.17787	0.17558	0.17842	0.17754	0.17558	0.17781	0.17624	0.17721	0.17563	0.17321	0.17721	0.17282	0.17379	0.17321	0.17445	0.17445	0.17754	0.17375	0.17721	0.17787	0.17842	0.17375	0.17375	0.17375	0.17842	0.17594	0.17445	0.17997	0.17997	0.17997	0.17997	0.17997	0.17995	0.17558	0.17987	0.17997	0.17997	0.17375	0.17787	0.1763	0.17787	0.17844	0.17943
201	1874 6	0.17855	0.17474	0.17971	0.17925	0.17925	0.17857	0.17791	0.18074	0.17971	0.17791	0.17989	0.17855	0.17925	0.17766	0.17559	0.17925	0.17521	0.17451	0.17559	0.17684	0.17684	0.17971	0.17613	0.17925	0.18012	0.18074	0.17613	0.17613	0.17613	0.18074	0.17811	0.17684	0.18417	0.18417	0.18417	0.18417	0.18417	0.18265	0.17791	0.18354	0.18417	0.18417	0.17613	0.18012	0.17857	0.18012	0.17914	0.18171
202	1875 6	0.18013	0.17638	0.18129	0.18081	0.18081	0.18014	0.1795	0.18231	0.18129	0.1795	0.18145	0.18013	0.18081	0.17922	0.17721	0.18081	0.17681	0.17613	0.17721	0.17844	0.17844	0.18129	0.17775	0.18081	0.1817	0.18231	0.17775	0.17775	0.17775	0.18231	0.17968	0.17844	0.18569	0.18569	0.18569	0.18569	0.18569	0.18417	0.1795	0.18507	0.18569	0.18569	0.17775	0.1817	0.18014	0.1817	0.18071	0.18329
203	1942 6	0.17855	0.17474	0.17971	0.17925	0.17925	0.17857	0.17791	0.18074	0.17971	0.17791	0.17989	0.17855	0.17925	0.17766	0.17559	0.17925	0.17521	0.17451	0.17559	0.17684	0.17684	0.17971	0.17613	0.17925	0.18012	0.18074	0.17613	0.17613	0.17613	0.18074	0.17811	0.17684	0.18417	0.18417	0.18417	0.18417	0.18417	0.18265	0.17791	0.18354	0.18417	0.18417	0.17613	0.18012	0.17857	0.18012	0.17914	0.18171
204	1943 6	0.17855	0.17474	0.17971	0.17925	0.17925	0.17857	0.17791	0.18074	0.17971	0.17791	0.17989	0.17855	0.17925	0.17766	0.17559	0.17925	0.17521	0.17451	0.17559	0.17684	0.17684	0.17971	0.17613	0.17925	0.18012	0.18074	0.17613	0.17613	0.17613	0.18074	0.17811	0.17684	0.18417	0.18417	0.18417	0.18417	0.18417	0.18265	0.17791	0.18354	0.18417	0.18417	0.17613	0.18012	0.17857	0.18012	0.17914	0.18171
205	1944 6	0.17863	0.17481	0.18127	0.18079	0.18079	0.17865	0.17798	0.18083	0.18127	0.17798	0.18144	0.17863	0.18079	0.17921	0.17566	0.18079	0.17527	0.17458	0.17566	0.1769	0.1769	0.18127	0.1762	0.18079	0.18022	0.18083	0.1762	0.1762	0.1762	0.18083	0.17967	0.1769	0.18569	0.18569	0.18569	0.18569	0.18569	0.18417	0.17798	0.18507	0.18569	0.18569	0.1762	0.18022	0.17865	0.18022	0.17923	0.18181
206	2046 6	0.17863	0.17481	0.18127	0.18079	0.18079	0.17865	0.17798	0.18083	0.18127	0.17798	0.18144	0.17863	0.18079	0.17921	0.17566	0.18079	0.17527	0.17458	0.17566	0.1769	0.1769	0.18127	0.1762	0.18079	0.18022	0.18083	0.1762	0.1762	0.1762	0.18083	0.17967	0.1769	0.18569	0.18569	0.18569	0.18569	0.18569	0.18417	0.17798	0.18507	0.18569	0.18569	0.1762	0.18022	0.17865	0.18022	0.17923	0.18181
207	2167 6	0.18028	0.1765	0.18286	0.18232	0.18232	0.18027	0.17963	0.18248	0.18286	0.17963	0.18299	0.18028	0.18232	0.18073	0.17734	0.18232	0.17696	0.17297	0.17734	0.17858	0.17858	0.18286	0.17788	0.18232	0.18184	0.18248	0.17788	0.17788	0.17788	0.18248	0.18126	0.17858	0.18721	0.18721	0.18721	0.18721	0.18721	0.18265	0.17963	0.1866	0.18721	0.18721	0.17788	0.18184	0.18027	0.18184	0.17765	0.18343
208	2172 6	0.17863	0.17481	0.18127	0.18079	0.18079	0.17865	0.17798	0.18083	0.18127	0.17798	0.18144	0.17863	0.18079	0.17921	0.17566	0.18079	0.17527	0.17458	0.17566	0.1769	0.1769	0.18127	0.1762	0.18079	0.18022	0.18083	0.1762	0.1762	0.1762	0.18083	0.17967	0.1769	0.18569	0.18569	0.18569	0.18569	0.18569	0.18417	0.17798	0.18507	0.18569	0.18569	0.1762	0.18022	0.17865	0.18022	0.17923	0.18181
209	2173 6	0.17855	0.17474	0.17971	0.17925	0.17925	0.17857	0.17791	0.18074	0.17971	0.17791	0.17989	0.17855	0.17925	0.17766	0.17559	0.17925	0.17521	0.17451	0.17559	0.17684	0.17684	0.17971	0.17613	0.17925	0.18012	0.18074	0.17613	0.17613	0.17613	0.18074	0.17811	0.17684	0.18417	0.18417	0.18417	0.18417	0.18417	0.18265	0.17791	0.18354	0.18417	0.18417	0.17613	0.18012	0.17857	0.18012	0.17914	0.18171
210	2190 6	0.18028	0.1765	0.18286	0.18232	0.18232	0.18027	0.17963	0.18248	0.18286	0.17963	0.18299	0.18028	0.18232	0.18073	0.17734	0.18232	0.17696	0.17297	0.17734	0.17858	0.17858	0.18286	0.17788	0.18232	0.18184	0.18248	0.17788	0.17788	0.17788	0.18248	0.18126	0.17858	0.18721	0.18721	0.18721	0.18721	0.18721	0.18265	0.17963	0.1866	0.18721	0.18721	0.17788	0.18184	0.18027	0.18184	0.17765	0.18343
211	2774 6	0.17855	0.17474	0.17971	0.17925	0.17925	0.17857	0.17791	0.18074	0.17971	0.17791	0.17989	0.17855	0.17925	0.17766	0.17559	0.17925	0.17521	0.17451	0.17559	0.17684	0.17684	0.17971	0.17613	0.17925	0.18012	0.18074	0.17613	0.17613	0.17613	0.18074	0.17811	0.17684	0.18417	0.18417	0.18417	0.18417	0.18417	0.18265	0.17791	0.18354	0.18417	0.18417	0.17613	0.18012	0.17857	0.18012	0.17914	0.18171
212	829 7	0.16016	0.15589	0.16308	0.16606	0.16606	0.16037	0.15937	0.16232	0.16308	0.15937	0.16481	0.16016	0.16606	0.16449	0.15672	0.16606	0.15658	0.15739	0.15672	0.15979	0.15819	0.16308	0.15737	0.16606	0.16194	0.16232	0.15737	0.15737	0.15737	0.16232	0.16465	0.15819	0.16806	0.16806	0.16806	0.16806	0.16806	0.16798	0.15937	0.16789	0.16806	0.16806	0.15737	0.16194	0.16037	0.16194	0.16235	0.16035
213	1309 7	0.16204	0.15782	0.16495	0.16645	0.16645	0.16225	0.16127	0.1642	0.16495	0.16127	0.16523	0.16204	0.16645	0.16487	0.15864	0.16645	0.15848	0.15928	0.15864	0.16169	0.1601	0.16495	0.15928	0.16645	0.16382	0.1642	0.15928	0.15928	0.15928	0.1642	0.16655	0.1601	0.17199	0.17199	0.17199	0.17199	0.17199	0.17199	0.16127	0.17112	0.17199	0.17199	0.15928	0.16382	0.16225	0.16382	0.16421	0.16222
214	2442 7	0.16087	0.15655	0.16235	0.16177	0.16177	0.16108	0.16006	0.16305	0.16235	0.16006	0.16204	0.16087	0.16177	0.16021	0.15738	0.16177	0.15723	0.158	0.15738	0.16047	0.15885	0.16235	0.15802	0.16177	0.16268	0.16305	0.15802	0.15802	0.15802	0.16305	0.16394	0.15885	0.16149	0.16149	0.16149	0.16149	0.16149	0.16114	0.16006	0.16133	0.16149	0.16149	0.15802	0.16268	0.16108	0.16268	0.16304	0.16108
215	2443 7	0.16087	0.15655	0.16235	0.16177	0.16177	0.16108	0.16006	0.16305	0.16235	0.16006	0.16204	0.16087	0.16177	0.16021	0.15738	0.16177	0.15723	0.158	0.15738	0.16047	0.15885	0.16235	0.15802	0.16177	0.16268	0.16305	0.15802	0.15802	0.15802	0.16305	0.16394	0.15885	0.16149	0.16149	0.16149	0.16149	0.16149	0.16114	0.16006	0.16133	0.16149	0.16149	0.15802	0.16268	0.16108	0.16268	0.16304	0.16108
216	2447 7	0.16247	0.15819	0.16394	0.16336	0.16336	0.16268	0.16167	0.16465	0.16394	0.16167	0.16363	0.16247	0.16336	0.16179	0.15901	0.16336	0.15885	0.15962	0.15901	0.16209	0.16046	0.16394	0.15965	0.16336	0.16427	0.16465	0.15965	0.15965	0.15965	0.16465	0.16552	0.16046	0.16308	0.16308	0.16308	0.16308	0.16308	0.16273	0.16167	0.16291	0.16308	0.16308	0.15965	0.16427	0.16268	0.16427	0.16464	0.16268
217	2448 7	0.16247	0.1582	0.16398	0.16344	0.16344	0.16268	0.16167	0.16465	0.16398	0.16167	0.16369	0.16247	0.16344	0.16187	0.15901	0.16344	0.15886	0.15963	0.15901	0.1621	0.16047	0.16398	0.15966	0.16344	0.16427	0.16465	0.15966	0.15966	0.15966	0.16465	0.16557	0.16047	0.16313	0.16313	0.16313	0.16313	0.16313	0.16278	0.16167	0.16298	0.16313	0.16313	0.15966	0.16427	0.16268	0.16427	0.16464	0.16268
218	2449 7	0.1641	0.15986	0.16552	0.16492	0.16492	0.16427	0.1633	0.16628	0.16552	0.1633	0.1652	0.1641	0.16492	0.16335	0.16067	0.16492	0.1605	0.16128	0.16067	0.16374	0.16212	0.16552	0.1613	0.16492	0.16587	0.16628	0.1613	0.1613	0.1613	0.16628	0.16711	0.16212	0.16462	0.16462	0.16462	0.16462	0.16462	0.16427	0.1633	0.16444	0.16462	0.16462	0.1613	0.16587	0.16427	0.16587	0.16626	0.16427
219	2450 7	0.16089	0.15658	0.16235	0.16177	0.16177	0.16108	0.16007	0.16308	0.16235	0.16007	0.16204	0.16089	0.16177	0.16021	0.15741	0.16177	0.15728	0.15804	0.15741	0.16052	0.15889	0.16235	0.15806	0.16177	0.16268	0.16308	0.15806	0.15806	0.15806	0.16308	0.16394	0.15889	0.16149	0.16149	0.16149	0.16149	0.16149	0.16114	0.16007	0.16133	0.16149	0.16149	0.15806	0.16268	0.16108	0.16268	0.16307	0.16108
220	2452 7	0.16248	0.15821	0.16394	0.16336	0.16336	0.16268	0.16168	0.16466	0.16394	0.16168	0.16363	0.16248	0.16336	0.16179	0.15903	0.16336	0.15886	0.15964	0.15903	0.16209	0.16047	0.16394	0.15966	0.16336	0.16427	0.16466	0.15966	0.15966	0.15966	0.16466	0.16552	0.16047	0.16311	0.16311	0.16311	0.16311	0.16311	0.16277	0.16168	0.16296	0.16311	0.16311	0.15966	0.16427	0.16268	0.16427	0.16465	0.16268
221	2859 7	0.16211	0.15785	0.16508	0.16453	0.16453	0.16231	0.16131	0.16429	0.16508	0.16131	0.16478	0.16211	0.16453	0.16296	0.15867	0.16453	0.15849	0.15926	0.15867	0.16173	0.1601	0.16508	0.1593	0.16453	0.1639	0.16429	0.1593	0.1593	0.1593	0.16429	0.16667	0.1601	0.16426	0.16426	0.16426	0.16426	0.16426	0.16399	0.16131	0.16411	0.16426	0.16426	0.1593	0.1639	0.16231	0.1639	0.16427	0.16232
222	2863 7	0.16248	0.15821	0.16394	0.16336	0.16336	0.16268	0.16168	0.16466	0.16394	0.16168	0.16363	0.16248	0.16336	0.16179	0.15903	0.16336	0.15886	0.15964	0.15903	0.16209	0.16047	0.16394	0.15966	0.16336	0.16427	0.16466	0.15966	0.15966	0.15966	0.16466	0.16552	0.16047	0.16311	0.16311	0.16311	0.16311	0.16311	0.16277	0.16168	0.16296	0.16311	0.16311	0.15966	0.16427	0.16268	0.16427	0.16465	0.16268
223	2914 7	0.16359	0.15937	0.16648	0.16703	0.16703	0.16376	0.16279	0.16576	0.16648	0.16279	0.1673	0.16359	0.16703	0.16546	0.16018	0.16703	0.16001	0.16079	0.16018	0.16324	0.16162	0.16648	0.16081	0.16703	0.16534	0.16576	0.16081	0.16081	0.16081	0.16576	0.16806	0.16162	0.1667	0.1667	0.1667	0.1667	0.1667	0.16648	0.16279	0.16652	0.1667	0.1667	0.16081	0.16534	0.16376	0.16534	0.16575	0.16376
224	1197 8	0.17841	0.17939	0.17937	0.1789	0.1789	0.17835	0.1777	0.17911	0.17937	0.1777	0.17912	0.17841	0.1789	0.17733	0.17687	0.1789	0.17836	0.17916	0.17687	0.17675	0.17675	0.17937	0.17757	0.1789	0.17994	0.17911	0.17757	0.17757	0.17757	0.17911	0.18095	0.17675	0.17896	0.17896	0.17896	0.17896	0.17896	0.18026	0.1777	0.1789	0.17896	0.17896	0.17757	0.17994	0.17835	0.17994	0.18071	0.18153
225	1198 8	0.18145	0.18319	0.18113	0.18066	0.18066	0.17979	0.18136	0.18153	0.18113	0.18136	0.18087	0.18145	0.18066	0.17904	0.18069	0.18066	0.18322	0.18301	0.18069	0.18158	0.18159	0.18113	0.18137	0.18066	0.18144	0.18153	0.18137	0.18137	0.18137	0.18153	0.18276	0.18159	0.1806	0.1806	0.1806	0.1806	0.1806	0.18211	0.18136	0.18051	0.1806	0.1806	0.18137	0.18144	0.17979	0.18144	0.18339	0.18308
226	1199 8	0.18264	0.18374	0.18357	0.18466	0.18466	0.18255	0.18197	0.1833	0.18357	0.18197	0.18364	0.18264	0.18466	0.1831	0.1812	0.18466	0.18263	0.17848	0.1812	0.18104	0.18104	0.18357	0.18187	0.18466	0.18413	0.1833	0.18187	0.18187	0.18187	0.1833	0.18514	0.18104	0.18476	0.18476	0.18476	0.18476	0.18476	0.18154	0.18197	0.18469	0.18476	0.18476	0.18187	0.18413	0.18255	0.18413	0.18002	0.18569
227	1200 8	0.18683	0.18983	0.18646	0.18597	0.18597	0.18514	0.18675	0.18691	0.18646	0.18675	0.1862	0.18683	0.18597	0.18437	0.18724	0.18597	0.18862	0.18459	0.18724	0.18699	0.18699	0.18646	0.18788	0.18597	0.18679	0.18691	0.18788	0.18788	0.18788	0.18691	0.18809	0.18699	0.18594	0.18594	0.18594	0.18594	0.18594	0.18242	0.18675	0.18584	0.18594	0.18594	0.18788	0.18679	0.18514	0.18679	0.18378	0.18843
228	1202 8	0.18407	0.18528	0.18505	0.18623	0.18623	0.18399	0.18343	0.1847	0.18505	0.18343	0.18517	0.18407	0.18623	0.18466	0.18275	0.18623	0.18405	0.17997	0.18275	0.18246	0.18246	0.18505	0.18335	0.18623	0.18556	0.1847	0.18335	0.18335	0.18335	0.1847	0.18661	0.18246	0.1863	0.1863	0.1863	0.1863	0.1863	0.18308	0.18343	0.18623	0.1863	0.1863	0.18335	0.18556	0.18399	0.18556	0.18142	0.18713
229	1203 8	0.19379	0.19599	0.19338	0.19301	0.19301	0.19133	0.1937	0.19389	0.19338	0.1937	0.1932	0.19379	0.19301	0.19079	0.19372	0.19301	0.19619	0.1867	0.19372	0.19394	0.1939	0.19338	0.1938	0.19301	0.19371	0.19389	0.1938	0.1938	0.1938	0.19389	0.19335	0.1939	0.19323	0.19323	0.19323	0.19323	0.19323	0.18578	0.1937	0.19318	0.19323	0.19323	0.1938	0.19371	0.19383	0.19371	0.18685	0.19601
230	1561 8	0.1826	0.1838	0.18353	0.18466	0.18466	0.18251	0.18195	0.18325	0.18353	0.18195	0.18364	0.1826	0.18466	0.1831	0.18129	0.18466	0.18259	0.1769	0.18129	0.181	0.181	0.18353	0.1819	0.18466	0.18409	0.18325	0.1819	0.1819	0.1819	0.18325	0.1851	0.181	0.18481	0.18481	0.18481	0.18481	0.18481	0.18005	0.18195	0.18475	0.18481	0.18481	0.1819	0.18409	0.18251	0.18409	0.1784	0.18565
231	1922 8	0.18487	0.1861	0.18574	0.18671	0.18671	0.18476	0.18423	0.18549	0.18574	0.18423	0.18575	0.18487	0.18671	0.18513	0.18354	0.18671	0.18494	0.18085	0.18354	0.18332	0.18332	0.18574	0.18419	0.18671	0.18632	0.18549	0.18419	0.18419	0.18419	0.18549	0.18734	0.18332	0.1933	0.1933	0.1933	0.1933	0.1933	0.19026	0.18423	0.19268	0.1933	0.1933	0.18419	0.18632	0.18476	0.18632	0.18226	0.18792
232	1946 8	0.18809	0.18941	0.18893	0.18989	0.18989	0.18795	0.18747	0.1887	0.18893	0.18747	0.18893	0.18809	0.18989	0.18832	0.18684	0.18989	0.18818	0.18412	0.18684	0.18656	0.18656	0.18893	0.18746	0.18989	0.18951	0.1887	0.18746	0.18746	0.18746	0.1887	0.19053	0.18656	0.19635	0.19635	0.19635	0.19635	0.19635	0.1933	0.18747	0.19575	0.19635	0.19635	0.18746	0.18951	0.18795	0.18951	0.18546	0.19111
233	1957 8	0.18801	0.18931	0.18885	0.18979	0.18979	0.18788	0.18739	0.18863	0.18885	0.18739	0.18884	0.18801	0.18979	0.18821	0.18671	0.18979	0.18812	0.18403	0.18671	0.1865	0.1865	0.18885	0.18737	0.18979	0.18944	0.18863	0.18737	0.18737	0.18737	0.18863	0.19046	0.1865	0.19635	0.19635	0.19635	0.19635	0.19635	0.1933	0.18739	0.19573	0.19635	0.19635	0.18737	0.18944	0.18788	0.18944	0.18538	0.19104
234	1958 8	0.18158	0.18272	0.18253	0.18358	0.18358	0.18152	0.18093	0.18222	0.18253	0.18093	0.18259	0.18158	0.18358	0.18201	0.18016	0.18358	0.18162	0.17749	0.18016	0.17999	0.17999	0.18253	0.18084	0.18358	0.18307	0.18222	0.18084	0.18084	0.18084	0.18222	0.18414	0.17999	0.19026	0.19026	0.19026	0.19026	0.19026	0.18721	0.18093	0.18961	0.19026	0.19026	0.18084	0.18307	0.18152	0.18307	0.17898	0.18468
235	1984 8	0.18493	0.18613	0.18581	0.18677	0.18677	0.18483	0.18429	0.18557	0.18581	0.18429	0.18581	0.18493	0.18677	0.18519	0.18357	0.18677	0.185	0.18091	0.18357	0.18338	0.18338	0.18581	0.18423	0.18677	0.18639	0.18557	0.18423	0.18423	0.18423	0.18557	0.1874	0.18338	0.19178	0.19178	0.19178	0.19178	0.19178	0.18874	0.18429	0.19112	0.19178	0.19178	0.18423	0.18639	0.18483	0.18639	0.18235	0.18798
236	1985 8	0.18319	0.18435	0.18412	0.18516	0.18516	0.18311	0.18255	0.18382	0.18412	0.18255	0.18417	0.18319	0.18516	0.18359	0.18179	0.18516	0.18323	0.17911	0.18179	0.1816	0.1816	0.18412	0.18246	0.18516	0.18466	0.18382	0.18246	0.18246	0.18246	0.18382	0.18573	0.1816	0.19178	0.19178	0.19178	0.19178	0.19178	0.18874	0.18255	0.19114	0.19178	0.19178	0.18246	0.18466	0.18311	0.18466	0.18058	0.18627
237	1988 8	0.18479	0.18599	0.18572	0.18674	0.18674	0.1847	0.18416	0.18542	0.18572	0.18416	0.18575	0.18479	0.18674	0.18517	0.18342	0.18674	0.18484	0.18073	0.18342	0.18321	0.18321	0.18572	0.18407	0.18674	0.18626	0.18542	0.18407	0.18407	0.18407	0.18542	0.18732	0.18321	0.1933	0.1933	0.1933	0.1933	0.1933	0.19026	0.18416	0.19267	0.1933	0.1933	0.18407	0.18626	0.1847	0.18626	0.18218	0.18786
238	1989 8	0.18319	0.18435	0.18412	0.18516	0.18516	0.18311	0.18255	0.18382	0.18412	0.18255	0.18417	0.18319	0.18516	0.18359	0.18179	0.18516	0.18323	0.17911	0.18179	0.1816	0.1816	0.18412	0.18246	0.18516	0.18466	0.18382	0.18246	0.18246	0.18246	0.18382	0.18573	0.1816	0.19178	0.19178	0.19178	0.19178	0.19178	0.18874	0.18255	0.19114	0.19178	0.19178	0.18246	0.18466	0.18311	0.18466	0.18058	0.18627
239	1991 8	0.18479	0.18599	0.18572	0.18674	0.18674	0.1847	0.18416	0.18542	0.18572	0.18416	0.18575	0.18479	0.18674	0.18517	0.18342	0.18674	0.18484	0.18073	0.18342	0.18321	0.18321	0.18572	0.18407	0.18674	0.18626	0.18542	0.18407	0.18407	0.18407	0.18542	0.18732	0.18321	0.1933	0.1933	0.1933	0.1933	0.1933	0.19026	0.18416	0.19267	0.1933	0.1933	0.18407	0.18626	0.1847	0.18626	0.18218	0.18786
240	1992 8	0.18319	0.18435	0.18412	0.18516	0.18516	0.18311	0.18255	0.18382	0.18412	0.18255	0.18417	0.18319	0.18516	0.18359	0.18179	0.18516	0.18323	0.17911	0.18179	0.1816	0.1816	0.18412	0.18246	0.18516	0.18466	0.18382	0.18246	0.18246	0.18246	0.18382	0.18573	0.1816	0.19178	0.19178	0.19178	0.19178	0.19178	0.18874	0.18255	0.19114	0.19178	0.19178	0.18246	0.18466	0.18311	0.18466	0.18058	0.18627
241	1994 8	0.18793	0.18922	0.18888	0.18997	0.18997	0.18782	0.18732	0.18852	0.18888	0.18732	0.18894	0.18793	0.18997	0.18839	0.18664	0.18997	0.18798	0.18562	0.18664	0.18635	0.18635	0.18888	0.18725	0.18997	0.18938	0.18852	0.18725	0.18725	0.18725	0.18852	0.19048	0.18635	0.19635	0.19635	0.19635	0.19635	0.19635	0.19482	0.18732	0.19574	0.19635	0.19635	0.18725	0.18938	0.18782	0.18938	0.18697	0.19098
242	1995 8	0.18178	0.18295	0.18257	0.18344	0.18344	0.18167	0.18111	0.18244	0.18257	0.18111	0.18255	0.18178	0.18344	0.18187	0.18041	0.18344	0.18188	0.18274	0.18041	0.18025	0.18025	0.18257	0.1811	0.18344	0.18323	0.18244	0.1811	0.1811	0.1811	0.18244	0.18418	0.18025	0.19026	0.19026	0.19026	0.19026	0.19026	0.19178	0.18111	0.18962	0.19026	0.19026	0.1811	0.18323	0.18167	0.18323	0.18409	0.18483
243	1996 8	0.18489	0.1861	0.18576	0.18673	0.18673	0.18478	0.18426	0.18552	0.18576	0.18426	0.18577	0.18489	0.18673	0.18516	0.18356	0.18673	0.18496	0.18086	0.18356	0.18333	0.18333	0.18576	0.1842	0.18673	0.18634	0.18552	0.1842	0.1842	0.1842	0.18552	0.18736	0.18333	0.1933	0.1933	0.1933	0.1933	0.1933	0.19026	0.18426	0.19267	0.1933	0.1933	0.1842	0.18634	0.18478	0.18634	0.18229	0.18794
244	2000 8	0.18319	0.18435	0.18412	0.18516	0.18516	0.18311	0.18255	0.18382	0.18412	0.18255	0.18417	0.18319	0.18516	0.18359	0.18179	0.18516	0.18323	0.17911	0.18179	0.1816	0.1816	0.18412	0.18246	0.18516	0.18466	0.18382	0.18246	0.18246	0.18246	0.18382	0.18573	0.1816	0.19178	0.19178	0.19178	0.19178	0.19178	0.18874	0.18255	0.19114	0.19178	0.19178	0.18246	0.18466	0.18311	0.18466	0.18058	0.18627
245	2001 8	0.18657	0.18785	0.18737	0.18828	0.18828	0.18643	0.18594	0.18719	0.18737	0.18594	0.18736	0.18657	0.18828	0.1867	0.1853	0.18828	0.18667	0.18259	0.1853	0.18504	0.18504	0.18737	0.18593	0.18828	0.18799	0.18719	0.18593	0.18593	0.18593	0.18719	0.18897	0.18504	0.19482	0.19482	0.19482	0.19482	0.19482	0.19178	0.18594	0.19422	0.19482	0.19482	0.18593	0.18799	0.18643	0.18799	0.18396	0.18959
246	2002 8	0.18479	0.18601	0.18572	0.18676	0.18676	0.1847	0.18416	0.18541	0.18572	0.18416	0.18576	0.18479	0.18676	0.18518	0.18345	0.18676	0.18485	0.18075	0.18345	0.18322	0.18322	0.18572	0.1841	0.18676	0.18626	0.18541	0.1841	0.1841	0.1841	0.18541	0.18732	0.18322	0.1933	0.1933	0.1933	0.1933	0.1933	0.19026	0.18416	0.19268	0.1933	0.1933	0.1841	0.18626	0.1847	0.18626	0.18217	0.18786
247	2013 8	0.17683	0.17783	0.17776	0.17877	0.17877	0.17678	0.17614	0.17751	0.17776	0.17614	0.17781	0.17683	0.17877	0.17719	0.17529	0.17877	0.17685	0.17766	0.17529	0.17522	0.17522	0.17776	0.17603	0.17877	0.17834	0.17751	0.17603	0.17603	0.17603	0.17751	0.17936	0.17522	0.18569	0.18569	0.18569	0.18569	0.18569	0.18721	0.17614	0.18501	0.18569	0.18569	0.17603	0.17834	0.17678	0.17834	0.17915	0.17994
248	2014 8	0.17843	0.17946	0.17935	0.18035	0.18035	0.17837	0.17775	0.1791	0.17935	0.17775	0.17939	0.17843	0.18035	0.17877	0.17691	0.18035	0.17846	0.17928	0.17691	0.17684	0.17684	0.17935	0.17764	0.18035	0.17993	0.1791	0.17764	0.17764	0.17764	0.1791	0.18096	0.17684	0.18721	0.18721	0.18721	0.18721	0.18721	0.18874	0.17775	0.18653	0.18721	0.18721	0.17764	0.17993	0.17837	0.17993	0.18075	0.18154
249	2015 8	0.18319	0.18435	0.18412	0.18516	0.18516	0.18311	0.18255	0.18382	0.18412	0.18255	0.18417	0.18319	0.18516	0.18359	0.18179	0.18516	0.18323	0.17911	0.18179	0.1816	0.1816	0.18412	0.18246	0.18516	0.18466	0.18382	0.18246	0.18246	0.18246	0.18382	0.18573	0.1816	0.19178	0.19178	0.19178	0.19178	0.19178	0.18874	0.18255	0.19114	0.19178	0.19178	0.18246	0.18466	0.18311	0.18466	0.18058	0.18627
250	2036 8	0.18152	0.18269	0.18253	0.18366	0.18366	0.18148	0.18089	0.18216	0.18253	0.18089	0.18263	0.18152	0.18366	0.18208	0.18014	0.18366	0.18154	0.17744	0.18014	0.17991	0.17991	0.18253	0.18079	0.18366	0.18303	0.18216	0.18079	0.18079	0.18079	0.18216	0.18414	0.17991	0.19026	0.19026	0.19026	0.19026	0.19026	0.18721	0.18089	0.18963	0.19026	0.19026	0.18079	0.18303	0.18148	0.18303	0.17891	0.18464
251	2037 8	0.1832	0.18439	0.18414	0.18519	0.18519	0.18312	0.18256	0.18383	0.18414	0.18256	0.18419	0.1832	0.18519	0.18361	0.18184	0.18519	0.18324	0.17915	0.18184	0.18162	0.18162	0.18414	0.18249	0.18519	0.18468	0.18383	0.18249	0.18249	0.18249	0.18383	0.18574	0.18162	0.19178	0.19178	0.19178	0.19178	0.19178	0.18874	0.18256	0.19116	0.19178	0.19178	0.18249	0.18468	0.18312	0.18468	0.18059	0.18628
252	2039 8	0.18652	0.18782	0.18737	0.18835	0.18835	0.1864	0.18589	0.18713	0.18737	0.18589	0.18739	0.18652	0.18835	0.18678	0.18527	0.18835	0.1866	0.18254	0.18527	0.18497	0.18497	0.18737	0.18588	0.18835	0.18795	0.18713	0.18588	0.18588	0.18588	0.18713	0.18898	0.18497	0.19482	0.19482	0.19482	0.19482	0.19482	0.19178	0.18589	0.19423	0.19482	0.19482	0.18588	0.18795	0.1864	0.18795	0.1839	0.18955
253	2214 8	0.18175	0.18289	0.18259	0.18352	0.18352	0.18165	0.18109	0.18241	0.18259	0.18109	0.18259	0.18175	0.18352	0.18194	0.18036	0.18352	0.18182	0.18268	0.18036	0.18019	0.18019	0.18259	0.18104	0.18352	0.18321	0.18241	0.18104	0.18104	0.18104	0.18241	0.1842	0.18019	0.19026	0.19026	0.19026	0.19026	0.19026	0.19178	0.18109	0.18961	0.19026	0.19026	0.18104	0.18321	0.18165	0.18321	0.18405	0.18481
254	2456 8	0.18994	0.19123	0.19101	0.1905	0.1905	0.18979	0.1893	0.19058	0.19101	0.1893	0.19075	0.18994	0.1905	0.18893	0.18866	0.1905	0.18999	0.18596	0.18866	0.18837	0.18837	0.19101	0.18927	0.1905	0.19139	0.19058	0.18927	0.18927	0.18927	0.19058	0.1926	0.18837	0.19058	0.19058	0.19058	0.19058	0.19058	0.187	0.1893	0.19049	0.19058	0.19058	0.18927	0.19139	0.18979	0.19139	0.18737	0.19298
255	2457 8	0.1835	0.18461	0.18466	0.18416	0.18416	0.18341	0.18282	0.18417	0.18466	0.18282	0.18439	0.1835	0.18416	0.18259	0.18205	0.18416	0.18348	0.1794	0.18205	0.18186	0.18186	0.18466	0.18272	0.18416	0.18501	0.18417	0.18272	0.18272	0.18272	0.18417	0.18625	0.18186	0.18413	0.18413	0.18413	0.18413	0.18413	0.18055	0.18282	0.18404	0.18413	0.18413	0.18272	0.18501	0.18341	0.18501	0.18096	0.1866
256	2476 8	0.18511	0.18628	0.18625	0.18577	0.18577	0.18501	0.18444	0.18577	0.18625	0.18444	0.18599	0.18511	0.18577	0.1842	0.18374	0.18577	0.18509	0.18105	0.18374	0.18347	0.18347	0.18625	0.18436	0.18577	0.1866	0.18577	0.18436	0.18436	0.18436	0.18577	0.18784	0.18347	0.18587	0.18587	0.18587	0.18587	0.18587	0.18229	0.18444	0.18581	0.18587	0.18587	0.18436	0.1866	0.18501	0.1866	0.18256	0.1882
257	2478 8	0.18353	0.18465	0.18462	0.1841	0.1841	0.18341	0.18284	0.18421	0.18462	0.18284	0.18435	0.18353	0.1841	0.18253	0.18212	0.1841	0.18353	0.17946	0.18212	0.18191	0.18191	0.18462	0.18278	0.1841	0.18501	0.18421	0.18278	0.18278	0.18278	0.18421	0.1862	0.18191	0.18416	0.18416	0.18416	0.18416	0.18416	0.18057	0.18284	0.18406	0.18416	0.18416	0.18278	0.18501	0.18341	0.18501	0.181	0.1866
258	2775 8	0.18461	0.18578	0.18556	0.18605	0.18605	0.18452	0.18396	0.18526	0.18556	0.18396	0.18629	0.18461	0.18605	0.18448	0.18324	0.18605	0.1846	0.18051	0.18324	0.183	0.183	0.18556	0.18387	0.18605	0.1861	0.18526	0.18387	0.18387	0.18387	0.18526	0.18714	0.183	0.18615	0.18615	0.18615	0.18615	0.18615	0.18276	0.18396	0.18608	0.18615	0.18615	0.18387	0.1861	0.18452	0.1861	0.18201	0.18768
259	2798 8	0.18461	0.1858	0.18555	0.18608	0.18608	0.18452	0.18396	0.18526	0.18555	0.18396	0.18629	0.18461	0.18608	0.18451	0.18325	0.18608	0.18461	0.18053	0.18325	0.18301	0.18301	0.18555	0.18388	0.18608	0.1861	0.18526	0.18388	0.18388	0.18388	0.18526	0.18713	0.18301	0.18612	0.18612	0.18612	0.18612	0.18612	0.18273	0.18396	0.18604	0.18612	0.18612	0.18388	0.1861	0.18452	0.1861	0.18201	0.18768
260	2799 8	0.18523	0.18815	0.18488	0.18442	0.18442	0.18356	0.18514	0.18533	0.18488	0.18514	0.18464	0.18523	0.18442	0.18282	0.18557	0.18442	0.18699	0.18294	0.18557	0.18537	0.18537	0.18488	0.18623	0.18442	0.18521	0.18533	0.18623	0.18623	0.18623	0.18533	0.18651	0.18537	0.18444	0.18444	0.18444	0.18444	0.18444	0.18091	0.18514	0.18436	0.18444	0.18444	0.18623	0.18521	0.18356	0.18521	0.18218	0.18684
261	2896 8	0.18966	0.19096	0.19048	0.18996	0.18996	0.1895	0.18902	0.1903	0.19048	0.18902	0.19021	0.18966	0.18996	0.18839	0.1884	0.18996	0.18972	0.18566	0.1884	0.1881	0.1881	0.19048	0.189	0.18996	0.19109	0.1903	0.189	0.189	0.189	0.1903	0.19206	0.1881	0.19008	0.19008	0.19008	0.19008	0.19008	0.18663	0.18902	0.19001	0.19008	0.19008	0.189	0.19109	0.1895	0.19109	0.18706	0.19268
262	2920 8	0.18646	0.18764	0.1873	0.18681	0.18681	0.18633	0.1858	0.18713	0.1873	0.1858	0.18705	0.18646	0.18681	0.18524	0.18508	0.18681	0.18649	0.18239	0.18508	0.18488	0.18488	0.1873	0.18574	0.18681	0.18791	0.18713	0.18574	0.18574	0.18574	0.18713	0.18889	0.18488	0.18691	0.18691	0.18691	0.18691	0.18691	0.18346	0.1858	0.18684	0.18691	0.18691	0.18574	0.18791	0.18633	0.18791	0.18388	0.1895
263	2925 8	0.1883	0.18957	0.18942	0.18892	0.18892	0.1882	0.18766	0.18894	0.18942	0.18766	0.18916	0.1883	0.18892	0.18735	0.18698	0.18892	0.1883	0.18428	0.18698	0.18668	0.18668	0.18942	0.1876	0.18892	0.18979	0.18894	0.1876	0.1876	0.1876	0.18894	0.19101	0.18668	0.18899	0.18899	0.18899	0.18899	0.18899	0.18541	0.18766	0.18892	0.18899	0.18899	0.1876	0.18979	0.1882	0.18979	0.18572	0.19139
264	859 9	0.16765	0.16517	0.17159	0.17246	0.17246	0.17236	0.16527	0.16993	0.17159	0.16527	0.17159	0.16765	0.17246	0.17088	0.16604	0.17246	0.16444	0.16546	0.16604	0.16608	0.16608	0.17159	0.16524	0.17246	0.17071	0.16993	0.16524	0.16524	0.16524	0.16993	0.17316	0.16608	0.1746	0.1746	0.1746	0.1746	0.1746	0.1746	0.16527	0.17448	0.1746	0.1746	0.16524	0.17071	0.16914	0.17071	0.17008	0.17227
265	862 9	0.16751	0.16573	0.16706	0.16654	0.16654	0.16908	0.16743	0.16758	0.16706	0.16743	0.1668	0.16751	0.16654	0.16491	0.16739	0.16654	0.16605	0.16912	0.16739	0.16767	0.1677	0.16706	0.16749	0.16654	0.16743	0.16758	0.16749	0.16749	0.16749	0.16758	0.16871	0.1677	0.16655	0.16655	0.16655	0.16655	0.16655	0.16817	0.16743	0.16644	0.16655	0.16655	0.16749	0.16743	0.16576	0.16743	0.16936	0.16909
266	1990 10	0.17009	0.16764	0.17284	0.17392	0.17392	0.17035	0.16939	0.1726	0.17284	0.16939	0.17302	0.17009	0.17392	0.1755	0.16861	0.17392	0.16844	0.16609	0.16861	0.17004	0.16844	0.17284	0.16934	0.17392	0.17193	0.1726	0.16934	0.16934	0.16934	0.1726	0.17443	0.16844	0.17808	0.17808	0.17808	0.17808	0.17808	0.17504	0.16939	0.17747	0.17808	0.17808	0.16934	0.17193	0.17035	0.17193	0.16942	0.17352
267	2024 10	0.17009	0.16764	0.17284	0.17392	0.17392	0.17035	0.16939	0.1726	0.17284	0.16939	0.17302	0.17009	0.17392	0.1755	0.16861	0.17392	0.16844	0.16609	0.16861	0.17004	0.16844	0.17284	0.16934	0.17392	0.17193	0.1726	0.16934	0.16934	0.16934	0.1726	0.17443	0.16844	0.17808	0.17808	0.17808	0.17808	0.17808	0.17504	0.16939	0.17747	0.17808	0.17808	0.16934	0.17193	0.17035	0.17193	0.16942	0.17352
268	2026 10	0.17009	0.16764	0.17284	0.17392	0.17392	0.17035	0.16939	0.1726	0.17284	0.16939	0.17302	0.17009	0.17392	0.1755	0.16861	0.17392	0.16844	0.16609	0.16861	0.17004	0.16844	0.17284	0.16934	0.17392	0.17193	0.1726	0.16934	0.16934	0.16934	0.1726	0.17443	0.16844	0.17808	0.17808	0.17808	0.17808	0.17808	0.17504	0.16939	0.17747	0.17808	0.17808	0.16934	0.17193	0.17035	0.17193	0.16942	0.17352
269	2029 10	0.17009	0.16764	0.17284	0.17392	0.17392	0.17035	0.16939	0.1726	0.17284	0.16939	0.17302	0.17009	0.17392	0.1755	0.16861	0.17392	0.16844	0.16609	0.16861	0.17004	0.16844	0.17284	0.16934	0.17392	0.17193	0.1726	0.16934	0.16934	0.16934	0.1726	0.17443	0.16844	0.17808	0.17808	0.17808	0.17808	0.17808	0.17504	0.16939	0.17747	0.17808	0.17808	0.16934	0.17193	0.17035	0.17193	0.16942	0.17352
270	2031 10	0.16841	0.16591	0.17124	0.17238	0.17238	0.16871	0.1677	0.17094	0.17124	0.1677	0.17145	0.16841	0.17238	0.17396	0.1669	0.17238	0.16673	0.16437	0.1669	0.16833	0.16673	0.17124	0.16763	0.17238	0.17029	0.17094	0.16763	0.16763	0.16763	0.17094	0.17282	0.16673	0.17656	0.17656	0.17656	0.17656	0.17656	0.17352	0.1677	0.17595	0.17656	0.17656	0.16763	0.17029	0.16871	0.17029	0.16775	0.17188
271	2032 10	0.16841	0.16591	0.17124	0.17238	0.17238	0.16871	0.1677	0.17094	0.17124	0.1677	0.17145	0.16841	0.17238	0.17396	0.1669	0.17238	0.16673	0.16437	0.1669	0.16833	0.16673	0.17124	0.16763	0.17238	0.17029	0.17094	0.16763	0.16763	0.16763	0.17094	0.17282	0.16673	0.17656	0.17656	0.17656	0.17656	0.17656	0.17352	0.1677	0.17595	0.17656	0.17656	0.16763	0.17029	0.16871	0.17029	0.16775	0.17188
272	2033 10	0.17009	0.16764	0.17284	0.17392	0.17392	0.17035	0.16939	0.1726	0.17284	0.16939	0.17302	0.17009	0.17392	0.1755	0.16861	0.17392	0.16844	0.16609	0.16861	0.17004	0.16844	0.17284	0.16934	0.17392	0.17193	0.1726	0.16934	0.16934	0.16934	0.1726	0.17443	0.16844	0.17808	0.17808	0.17808	0.17808	0.17808	0.17504	0.16939	0.17747	0.17808	0.17808	0.16934	0.17193	0.17035	0.17193	0.16942	0.17352
273	2034 10	0.1685	0.16602	0.17127	0.17237	0.17237	0.16877	0.16779	0.17102	0.17127	0.16779	0.17146	0.1685	0.17237	0.17395	0.167	0.17237	0.16684	0.16447	0.167	0.16844	0.16684	0.17127	0.16773	0.17237	0.17035	0.17102	0.16773	0.16773	0.16773	0.17102	0.17286	0.16684	0.17656	0.17656	0.17656	0.17656	0.17656	0.17352	0.16779	0.17594	0.17656	0.17656	0.16773	0.17035	0.16877	0.17035	0.16783	0.17193
274	2304 10	0.16729	0.1649	0.16883	0.16851	0.16851	0.16746	0.16655	0.16974	0.16883	0.16655	0.16863	0.16729	0.16851	0.1701	0.16407	0.16851	0.16559	0.16156	0.16407	0.16721	0.16559	0.16883	0.16482	0.16851	0.16906	0.16974	0.16482	0.16482	0.16482	0.16974	0.17042	0.16559	0.16863	0.16863	0.16863	0.16863	0.16863	0.16515	0.16655	0.16866	0.16863	0.16863	0.16482	0.16906	0.16746	0.16906	0.16652	0.17065
275	2321 10	0.17116	0.16869	0.17394	0.17503	0.17503	0.17145	0.17044	0.1737	0.17394	0.17044	0.17409	0.17116	0.17503	0.17665	0.16963	0.17503	0.16949	0.16877	0.16963	0.17106	0.16946	0.17394	0.17035	0.17503	0.17303	0.1737	0.17035	0.17035	0.17035	0.1737	0.17557	0.16946	0.17927	0.17927	0.17927	0.17927	0.17927	0.17774	0.17044	0.17864	0.17927	0.17927	0.17035	0.17303	0.17145	0.17303	0.17212	0.17466
276	TB25 10	0.16806	0.16537	0.17092	0.17204	0.17204	0.16843	0.16728	0.17066	0.17092	0.16728	0.17108	0.16806	0.17204	0.17369	0.1663	0.17204	0.16634	0.16728	0.1663	0.16788	0.16628	0.17092	0.16711	0.17204	0.17002	0.17066	0.16711	0.16711	0.16711	0.17066	0.17257	0.16628	0.17609	0.17609	0.17609	0.17609	0.17609	0.17615	0.16728	0.1761	0.17609	0.17609	0.16711	0.17002	0.16843	0.17002	0.17076	0.17167
277	TB26 10	0.16951	0.16683	0.17238	0.17345	0.17345	0.1698	0.16873	0.17215	0.17238	0.16873	0.17252	0.16951	0.17345	0.17511	0.16781	0.17345	0.16781	0.16873	0.16781	0.16945	0.16777	0.17238	0.16864	0.17345	0.17146	0.17215	0.16864	0.16864	0.16864	0.17215	0.17404	0.16777	0.17751	0.17751	0.17751	0.17751	0.17751	0.17753	0.16873	0.17753	0.17751	0.17751	0.16864	0.17146	0.1698	0.17146	0.17219	0.17142
278	1560 11	0.17063	0.17015	0.17039	0.16987	0.16987	0.17064	0.17051	0.17075	0.17039	0.17051	0.17008	0.17063	0.16987	0.16827	0.16927	0.16987	0.17073	0.16669	0.16927	0.17073	0.17073	0.17039	0.16997	0.16987	0.1707	0.17075	0.16997	0.16997	0.16997	0.17075	0.16877	0.17073	0.16975	0.16975	0.16975	0.16975	0.16975	0.16637	0.17051	0.16968	0.16975	0.16975	0.16997	0.1707	0.16905	0.1707	0.16766	0.17233
279	2323 11	0.17391	0.17007	0.17365	0.17311	0.17311	0.17395	0.17164	0.17405	0.17365	0.17164	0.17333	0.17391	0.17311	0.17152	0.16919	0.17311	0.17066	0.16664	0.16919	0.17066	0.17066	0.17365	0.1699	0.17311	0.17398	0.17405	0.1699	0.1699	0.1699	0.17405	0.17204	0.17066	0.17302	0.17302	0.17302	0.17302	0.17302	0.16948	0.17164	0.17296	0.17302	0.17302	0.1699	0.17398	0.17236	0.17398	0.17083	0.17559
280	2347 11	0.17552	0.17172	0.17524	0.17469	0.17469	0.17555	0.17325	0.17565	0.17524	0.17325	0.17492	0.17552	0.17469	0.1731	0.17084	0.17469	0.1723	0.16829	0.17084	0.1723	0.1723	0.17524	0.17154	0.17469	0.17557	0.17565	0.17154	0.17154	0.17154	0.17565	0.17363	0.1723	0.1746	0.1746	0.1746	0.1746	0.1746	0.17106	0.17325	0.17454	0.1746	0.1746	0.17154	0.17557	0.17395	0.17557	0.17244	0.17719
281	2786 11	0.17198	0.16812	0.1746	0.1741	0.1741	0.17362	0.16971	0.17422	0.1746	0.16971	0.17429	0.17198	0.1741	0.17253	0.16725	0.1741	0.16871	0.16472	0.16725	0.16871	0.16871	0.1746	0.16795	0.1741	0.17362	0.17422	0.16795	0.16795	0.16795	0.17422	0.17302	0.16871	0.17406	0.17406	0.17406	0.17406	0.17406	0.17065	0.16971	0.17403	0.17406	0.17406	0.16795	0.17362	0.17203	0.17362	0.17102	0.17521
282	2899 11	0.16714	0.16318	0.16984	0.16934	0.16934	0.16883	0.16485	0.16939	0.16984	0.16485	0.16953	0.16714	0.16934	0.16777	0.16232	0.16934	0.16382	0.15981	0.16232	0.16382	0.16382	0.16984	0.16304	0.16934	0.16883	0.16939	0.16304	0.16304	0.16304	0.16939	0.16825	0.16382	0.16923	0.16923	0.16923	0.16923	0.16923	0.16582	0.16485	0.1692	0.16923	0.16923	0.16304	0.16883	0.16724	0.16883	0.16618	0.17042
283	1312 12	0.18188	0.18157	0.18298	0.18253	0.18253	0.18182	0.18122	0.18413	0.18298	0.18122	0.18274	0.18188	0.18253	0.18096	0.17911	0.18253	0.18196	0.17964	0.17911	0.17868	0.18033	0.18298	0.17966	0.18253	0.18341	0.18413	0.17966	0.17966	0.17966	0.18413	0.1814	0.18033	0.18297	0.18297	0.18297	0.18297	0.18297	0.18263	0.18122	0.183	0.18297	0.18297	0.17966	0.18341	0.18182	0.18341	0.18412	0.18501
284	2171 12	0.18176	0.18143	0.18419	0.18528	0.18528	0.18171	0.1811	0.18402	0.18419	0.1811	0.18425	0.18176	0.18528	0.18369	0.17901	0.18528	0.18185	0.17957	0.17901	0.17857	0.18024	0.18419	0.17955	0.18528	0.1833	0.18402	0.17955	0.17955	0.17955	0.18402	0.18259	0.18024	0.18721	0.18721	0.18721	0.18721	0.18721	0.18721	0.1811	0.18666	0.18721	0.18721	0.17955	0.1833	0.18171	0.1833	0.18404	0.18487
285	2193 12	0.18335	0.18306	0.18577	0.18684	0.18684	0.18329	0.18271	0.18561	0.18577	0.18271	0.18582	0.18335	0.18684	0.18526	0.18064	0.18684	0.18346	0.18119	0.18064	0.18019	0.18185	0.18577	0.18117	0.18684	0.18488	0.18561	0.18117	0.18117	0.18117	0.18561	0.18417	0.18185	0.18874	0.18874	0.18874	0.18874	0.18874	0.18874	0.18271	0.1882	0.18874	0.18874	0.18117	0.18488	0.18329	0.18488	0.18563	0.18646
286	2194 12	0.18022	0.17983	0.18262	0.18368	0.18368	0.18016	0.17954	0.18248	0.18262	0.17954	0.18267	0.18022	0.18368	0.18209	0.17741	0.18368	0.18029	0.17799	0.17741	0.17702	0.17868	0.18262	0.17797	0.18368	0.18175	0.18248	0.17797	0.17797	0.17797	0.18248	0.18102	0.17868	0.18569	0.18569	0.18569	0.18569	0.18569	0.18569	0.17954	0.18511	0.18569	0.18569	0.17797	0.18175	0.18016	0.18175	0.1825	0.18333
287	2195 12	0.18498	0.18472	0.18737	0.18841	0.18841	0.1849	0.18434	0.18722	0.18737	0.18434	0.1874	0.18498	0.18841	0.18682	0.18227	0.18841	0.18509	0.18283	0.18227	0.18181	0.18348	0.18737	0.18281	0.18841	0.18649	0.18722	0.18281	0.18281	0.18281	0.18722	0.18578	0.18348	0.19026	0.19026	0.19026	0.19026	0.19026	0.19026	0.18434	0.18972	0.19026	0.19026	0.18281	0.18649	0.1849	0.18649	0.18724	0.18807
288	2196 12	0.18342	0.18312	0.18579	0.1868	0.1868	0.18334	0.18276	0.18567	0.18579	0.18276	0.18581	0.18342	0.1868	0.18521	0.18066	0.1868	0.18352	0.18124	0.18066	0.18025	0.18192	0.18579	0.18122	0.1868	0.18493	0.18567	0.18122	0.18122	0.18122	0.18567	0.1842	0.18192	0.18874	0.18874	0.18874	0.18874	0.18874	0.18874	0.18276	0.18817	0.18874	0.18874	0.18122	0.18493	0.18334	0.18493	0.18569	0.18651
289	2197 12	0.18662	0.18477	0.18897	0.18994	0.18994	0.18652	0.18598	0.18886	0.18897	0.18598	0.18896	0.18662	0.18994	0.18835	0.18392	0.18994	0.18515	0.18449	0.18392	0.18348	0.18515	0.18897	0.18448	0.18994	0.18811	0.18886	0.18448	0.18448	0.18448	0.18886	0.18737	0.18515	0.19178	0.19178	0.19178	0.19178	0.19178	0.19178	0.18598	0.19124	0.19178	0.19178	0.18448	0.18811	0.18652	0.18811	0.18888	0.18969
290	2198 12	0.18336	0.18306	0.18578	0.18682	0.18682	0.18329	0.18271	0.18561	0.18578	0.18271	0.18581	0.18336	0.18682	0.18523	0.18061	0.18682	0.18346	0.18119	0.18061	0.18018	0.18185	0.18578	0.18117	0.18682	0.18489	0.18561	0.18117	0.18117	0.18117	0.18561	0.18418	0.18185	0.18874	0.18874	0.18874	0.18874	0.18874	0.18874	0.18271	0.1882	0.18874	0.18874	0.18117	0.18489	0.18329	0.18489	0.18563	0.18646
291	2199 12	0.18338	0.18309	0.18579	0.18684	0.18684	0.18332	0.18273	0.18563	0.18579	0.18273	0.18583	0.18338	0.18684	0.18525	0.18063	0.18684	0.18348	0.1812	0.18063	0.1802	0.18187	0.18579	0.18118	0.18684	0.18491	0.18563	0.18118	0.18118	0.18118	0.18563	0.1842	0.18187	0.18874	0.18874	0.18874	0.18874	0.18874	0.18874	0.18273	0.18818	0.18874	0.18874	0.18118	0.18491	0.18332	0.18491	0.18565	0.18649
292	2200 12	0.18174	0.17978	0.18419	0.18524	0.18524	0.1817	0.18109	0.18401	0.18419	0.18109	0.18423	0.18174	0.18524	0.18365	0.17897	0.18524	0.18023	0.17956	0.17897	0.17856	0.18023	0.18419	0.17954	0.18524	0.18329	0.18401	0.17954	0.17954	0.17954	0.18401	0.18259	0.18023	0.18721	0.18721	0.18721	0.18721	0.18721	0.18721	0.18109	0.18667	0.18721	0.18721	0.17954	0.18329	0.1817	0.18329	0.18403	0.18487
293	2201 12	0.1866	0.18638	0.18895	0.18993	0.18993	0.1865	0.18596	0.18884	0.18895	0.18596	0.18895	0.1866	0.18993	0.18834	0.18391	0.18993	0.18674	0.18448	0.18391	0.18346	0.18513	0.18895	0.18446	0.18993	0.18809	0.18884	0.18446	0.18446	0.18446	0.18884	0.18735	0.18513	0.19178	0.19178	0.19178	0.19178	0.19178	0.19178	0.18596	0.19124	0.19178	0.19178	0.18446	0.18809	0.1865	0.18809	0.18886	0.18967
294	2202 12	0.18178	0.18145	0.1842	0.18528	0.18528	0.18173	0.18112	0.18403	0.1842	0.18112	0.18426	0.18178	0.18528	0.18369	0.17901	0.18528	0.18186	0.17958	0.17901	0.17858	0.18025	0.1842	0.17956	0.18528	0.18332	0.18403	0.17956	0.17956	0.17956	0.18403	0.18261	0.18025	0.18721	0.18721	0.18721	0.18721	0.18721	0.18721	0.18112	0.18665	0.18721	0.18721	0.17956	0.18332	0.18173	0.18332	0.18405	0.18489
295	2222 12	0.18498	0.18472	0.18737	0.18841	0.18841	0.1849	0.18434	0.18722	0.18737	0.18434	0.1874	0.18498	0.18841	0.18682	0.18227	0.18841	0.18509	0.18283	0.18227	0.18181	0.18348	0.18737	0.18281	0.18841	0.18649	0.18722	0.18281	0.18281	0.18281	0.18722	0.18578	0.18348	0.19026	0.19026	0.19026	0.19026	0.19026	0.19026	0.18434	0.18972	0.19026	0.19026	0.18281	0.18649	0.1849	0.18649	0.18724	0.18807
296	2223 12	0.18338	0.18309	0.18579	0.18684	0.18684	0.18332	0.18273	0.18563	0.18579	0.18273	0.18583	0.18338	0.18684	0.18525	0.18063	0.18684	0.18348	0.1812	0.18063	0.1802	0.18187	0.18579	0.18118	0.18684	0.18491	0.18563	0.18118	0.18118	0.18118	0.18563	0.1842	0.18187	0.18874	0.18874	0.18874	0.18874	0.18874	0.18874	0.18273	0.18818	0.18874	0.18874	0.18118	0.18491	0.18332	0.18491	0.18565	0.18649
297	2224 12	0.18176	0.18143	0.18419	0.18528	0.18528	0.18171	0.1811	0.18402	0.18419	0.1811	0.18425	0.18176	0.18528	0.18369	0.17901	0.18528	0.18185	0.17957	0.17901	0.17857	0.18024	0.18419	0.17955	0.18528	0.1833	0.18402	0.17955	0.17955	0.17955	0.18402	0.18259	0.18024	0.18721	0.18721	0.18721	0.18721	0.18721	0.18721	0.1811	0.18666	0.18721	0.18721	0.17955	0.1833	0.18171	0.1833	0.18404	0.18487
298	2225 12	0.18338	0.18309	0.18579	0.18684	0.18684	0.18332	0.18273	0.18563	0.18579	0.18273	0.18583	0.18338	0.18684	0.18525	0.18063	0.18684	0.18348	0.1812	0.18063	0.1802	0.18187	0.18579	0.18118	0.18684	0.18491	0.18563	0.18118	0.18118	0.18118	0.18563	0.1842	0.18187	0.18874	0.18874	0.18874	0.18874	0.18874	0.18874	0.18273	0.18818	0.18874	0.18874	0.18118	0.18491	0.18332	0.18491	0.18565	0.18649
299	2806 12	0.18349	0.18321	0.18462	0.1842	0.1842	0.18341	0.18284	0.18573	0.18462	0.18284	0.18438	0.18349	0.1842	0.18263	0.18074	0.1842	0.18358	0.18127	0.18074	0.18029	0.18195	0.18462	0.18128	0.1842	0.18501	0.18573	0.18128	0.18128	0.18128	0.18573	0.18303	0.18195	0.18461	0.18461	0.18461	0.18461	0.18461	0.18426	0.18284	0.18465	0.18461	0.18461	0.18128	0.18501	0.18341	0.18501	0.18572	0.1866
300	2818 12	0.18166	0.18152	0.18136	0.18092	0.18092	0.18006	0.18146	0.18186	0.18136	0.18146	0.1811	0.18166	0.18092	0.17929	0.18144	0.18092	0.18163	0.18153	0.18144	0.18328	0.18165	0.18136	0.18153	0.18092	0.18171	0.18186	0.18153	0.18153	0.18153	0.18186	0.1797	0.18165	0.18121	0.18121	0.18121	0.18121	0.18121	0.18099	0.18146	0.18124	0.18121	0.18121	0.18153	0.18171	0.18006	0.18171	0.18196	0.18337
301	2824 12	0.18333	0.18306	0.18571	0.18532	0.18532	0.18325	0.18268	0.18556	0.18571	0.18268	0.18549	0.18333	0.18532	0.18375	0.18059	0.18532	0.18343	0.18113	0.18059	0.18013	0.18181	0.18571	0.18114	0.18532	0.18484	0.18556	0.18114	0.18114	0.18114	0.18556	0.18413	0.18181	0.18571	0.18571	0.18571	0.18571	0.18571	0.18545	0.18268	0.18575	0.18571	0.18571	0.18114	0.18484	0.18325	0.18484	0.18556	0.18643
302	2826 12	0.18509	0.18486	0.1862	0.18578	0.18578	0.18501	0.18445	0.18733	0.1862	0.18445	0.18597	0.18509	0.18578	0.18421	0.18239	0.18578	0.18521	0.18291	0.18239	0.18192	0.18358	0.1862	0.18292	0.18578	0.1866	0.18733	0.18292	0.18292	0.18292	0.18733	0.18462	0.18358	0.18623	0.18623	0.18623	0.18623	0.18623	0.18589	0.18445	0.18627	0.18623	0.18623	0.18292	0.1866	0.18501	0.1866	0.18732	0.1882
303	2827 12	0.18173	0.18141	0.18413	0.18373	0.18373	0.18166	0.18107	0.18397	0.18413	0.18107	0.1839	0.18173	0.18373	0.18216	0.17895	0.18373	0.18181	0.1795	0.17895	0.17851	0.18019	0.18413	0.17951	0.18373	0.18325	0.18397	0.17951	0.17951	0.17951	0.18397	0.18254	0.18019	0.18409	0.18409	0.18409	0.18409	0.18409	0.18383	0.18107	0.18413	0.18409	0.18409	0.17951	0.18325	0.18166	0.18325	0.18396	0.18484
304	2829 12	0.18509	0.18486	0.1862	0.18578	0.18578	0.18501	0.18445	0.18733	0.1862	0.18445	0.18597	0.18509	0.18578	0.18421	0.18239	0.18578	0.18521	0.18291	0.18239	0.18192	0.18358	0.1862	0.18292	0.18578	0.1866	0.18733	0.18292	0.18292	0.18292	0.18733	0.18462	0.18358	0.18623	0.18623	0.18623	0.18623	0.18623	0.18589	0.18445	0.18627	0.18623	0.18623	0.18292	0.1866	0.18501	0.1866	0.18732	0.1882
305	2832 12	0.18493	0.1847	0.1873	0.18691	0.18691	0.18484	0.18429	0.18716	0.1873	0.18429	0.18708	0.18493	0.18691	0.18534	0.18223	0.18691	0.18505	0.18276	0.18223	0.18175	0.18343	0.1873	0.18277	0.18691	0.18643	0.18716	0.18277	0.18277	0.18277	0.18716	0.18571	0.18343	0.18733	0.18733	0.18733	0.18733	0.18733	0.18707	0.18429	0.18738	0.18733	0.18733	0.18277	0.18643	0.18484	0.18643	0.18716	0.18802
306	1201 13	0.17477	0.17426	0.17732	0.18006	0.18006	0.1748	0.1741	0.17707	0.17732	0.1741	0.17909	0.17477	0.18006	0.18163	0.17341	0.18006	0.17476	0.17086	0.17341	0.17476	0.17476	0.17732	0.17407	0.18006	0.17638	0.17707	0.17407	0.17407	0.17407	0.17707	0.1789	0.17476	0.18111	0.18111	0.18111	0.18111	0.18111	0.17794	0.1741	0.18113	0.18111	0.18111	0.17407	0.17638	0.1748	0.17638	0.17388	0.17796
307	1205 13	0.17478	0.17426	0.17733	0.18006	0.18006	0.1748	0.1741	0.17706	0.17733	0.1741	0.17909	0.17478	0.18006	0.18162	0.1734	0.18006	0.17476	0.17086	0.1734	0.17476	0.17476	0.17733	0.17407	0.18006	0.17639	0.17706	0.17407	0.17407	0.17407	0.17706	0.17891	0.17476	0.18111	0.18111	0.18111	0.18111	0.18111	0.17794	0.1741	0.18113	0.18111	0.18111	0.17407	0.17639	0.1748	0.17639	0.17388	0.17797
308	1923 13	0.17685	0.17636	0.17937	0.18203	0.18203	0.17686	0.17618	0.17914	0.17937	0.17618	0.18107	0.17685	0.18203	0.1836	0.17551	0.18203	0.17687	0.17296	0.17551	0.17687	0.17687	0.17937	0.17617	0.18203	0.17844	0.17914	0.17617	0.17617	0.17617	0.17914	0.18096	0.17687	0.18569	0.18569	0.18569	0.18569	0.18569	0.18265	0.17618	0.18516	0.18569	0.18569	0.17617	0.17844	0.17686	0.17844	0.17596	0.17684
309	1956 13	0.17497	0.17491	0.17446	0.17397	0.17397	0.17331	0.17476	0.17517	0.17446	0.17476	0.17421	0.17497	0.17397	0.17558	0.17404	0.17397	0.17541	0.17146	0.17404	0.17541	0.17541	0.17446	0.17471	0.17397	0.17493	0.17517	0.17471	0.17471	0.17471	0.17517	0.17608	0.17541	0.17443	0.17443	0.17443	0.17443	0.17443	0.171	0.17476	0.17443	0.17443	0.17443	0.17471	0.17493	0.17331	0.17493	0.172	0.17656
310	1959 13	0.17014	0.16947	0.17303	0.17605	0.17605	0.1702	0.1694	0.1726	0.17303	0.1694	0.17498	0.17014	0.17605	0.17775	0.16854	0.17605	0.17009	0.16919	0.16854	0.17011	0.17008	0.17303	0.1693	0.17605	0.17193	0.1726	0.1693	0.1693	0.1693	0.1726	0.17475	0.17008	0.18015	0.18015	0.18015	0.18015	0.18015	0.18005	0.1694	0.17952	0.18015	0.18015	0.1693	0.17193	0.1702	0.17193	0.17249	0.1719
311	1960 13	0.17552	0.17499	0.17501	0.17452	0.17452	0.17386	0.17484	0.17573	0.17501	0.17484	0.17476	0.17552	0.17452	0.17612	0.17412	0.17452	0.17549	0.17153	0.17412	0.17549	0.17549	0.17501	0.17479	0.17452	0.17548	0.17573	0.17479	0.17479	0.17479	0.17573	0.17662	0.17549	0.17501	0.17501	0.17501	0.17501	0.17501	0.17149	0.17484	0.17502	0.17501	0.17501	0.17479	0.17548	0.17386	0.17548	0.17252	0.1771
312	1986 13	0.17682	0.17636	0.17937	0.18207	0.18207	0.17684	0.17615	0.17907	0.17937	0.17615	0.1811	0.17682	0.18207	0.18365	0.17548	0.18207	0.17683	0.17292	0.17548	0.17683	0.17683	0.17937	0.17613	0.18207	0.17842	0.17907	0.17613	0.17613	0.17613	0.17907	0.18095	0.17683	0.18569	0.18569	0.18569	0.18569	0.18569	0.18265	0.17615	0.18513	0.18569	0.18569	0.17613	0.17842	0.17684	0.17842	0.17589	0.17682
313	1998 13	0.17681	0.17634	0.17936	0.18207	0.18207	0.17683	0.17615	0.17907	0.17936	0.17615	0.1811	0.17681	0.18207	0.18364	0.17546	0.18207	0.17682	0.17291	0.17546	0.17682	0.17682	0.17936	0.17612	0.18207	0.17841	0.17907	0.17612	0.17612	0.17612	0.17907	0.18095	0.17682	0.18569	0.18569	0.18569	0.18569	0.18569	0.18265	0.17615	0.18515	0.18569	0.18569	0.17612	0.17841	0.17683	0.17841	0.1759	0.17681
314	1999 13	0.17518	0.17464	0.17777	0.18048	0.18048	0.17522	0.17451	0.17747	0.17777	0.17451	0.17951	0.17518	0.18048	0.18205	0.17378	0.18048	0.17517	0.17125	0.17378	0.17517	0.17517	0.17777	0.17446	0.18048	0.1768	0.17747	0.17446	0.17446	0.17446	0.17747	0.17935	0.17517	0.18417	0.18417	0.18417	0.18417	0.18417	0.18113	0.17451	0.18364	0.18417	0.18417	0.17446	0.1768	0.17522	0.1768	0.1743	0.17839
315	2027 13	0.17679	0.17631	0.17936	0.18206	0.18206	0.17682	0.17613	0.17907	0.17936	0.17613	0.18109	0.17679	0.18206	0.18364	0.17544	0.18206	0.1768	0.17289	0.17544	0.1768	0.1768	0.17936	0.1761	0.18206	0.1784	0.17907	0.1761	0.1761	0.1761	0.17907	0.18095	0.1768	0.18569	0.18569	0.18569	0.18569	0.18569	0.18265	0.17613	0.18516	0.18569	0.18569	0.1761	0.1784	0.17682	0.1784	0.1759	0.1768
316	2028 13	0.17518	0.17464	0.17777	0.18048	0.18048	0.17522	0.17451	0.17747	0.17777	0.17451	0.17951	0.17518	0.18048	0.18205	0.17378	0.18048	0.17517	0.17125	0.17378	0.17517	0.17517	0.17777	0.17446	0.18048	0.1768	0.17747	0.17446	0.17446	0.17446	0.17747	0.17935	0.17517	0.18417	0.18417	0.18417	0.18417	0.18417	0.18113	0.17451	0.18364	0.18417	0.18417	0.17446	0.1768	0.17522	0.1768	0.1743	0.17839
317	2035 13	0.17787	0.17744	0.18044	0.18316	0.18316	0.1779	0.1772	0.18015	0.18044	0.1772	0.18217	0.17787	0.18316	0.18475	0.17654	0.18316	0.17789	0.17395	0.17654	0.17788	0.17788	0.18044	0.17718	0.18316	0.17948	0.18015	0.17718	0.17718	0.17718	0.18015	0.18204	0.17788	0.18677	0.18677	0.18677	0.18677	0.18677	0.18368	0.1772	0.18624	0.18677	0.18677	0.17718	0.17948	0.1779	0.17948	0.17693	0.17788
318	2038 13	0.17365	0.17307	0.1762	0.17889	0.17889	0.17368	0.17296	0.17596	0.1762	0.17296	0.17792	0.17365	0.17889	0.18046	0.17226	0.17889	0.17365	0.16972	0.17226	0.17365	0.17365	0.1762	0.17292	0.17889	0.17526	0.17596	0.17292	0.17292	0.17292	0.17596	0.17779	0.17365	0.18265	0.18265	0.18265	0.18265	0.18265	0.1796	0.17296	0.18211	0.18265	0.18265	0.17292	0.17526	0.17368	0.17526	0.17279	0.17685
319	2183 13	0.18002	0.17802	0.18254	0.18523	0.18523	0.18002	0.17938	0.18227	0.18254	0.17938	0.18426	0.18002	0.18523	0.1868	0.17714	0.18523	0.17845	0.17453	0.17714	0.17845	0.17845	0.18254	0.17777	0.18523	0.1816	0.18227	0.17777	0.17777	0.17777	0.18227	0.18413	0.17845	0.18874	0.18874	0.18874	0.18874	0.18874	0.18569	0.17938	0.18821	0.18874	0.18874	0.17777	0.1816	0.18002	0.1816	0.17909	0.18
320	2184 13	0.17679	0.17631	0.17936	0.18206	0.18206	0.17682	0.17613	0.17907	0.17936	0.17613	0.18109	0.17679	0.18206	0.18364	0.17544	0.18206	0.1768	0.17289	0.17544	0.1768	0.1768	0.17936	0.1761	0.18206	0.1784	0.17907	0.1761	0.1761	0.1761	0.17907	0.18095	0.1768	0.18569	0.18569	0.18569	0.18569	0.18569	0.18265	0.17613	0.18516	0.18569	0.18569	0.1761	0.1784	0.17682	0.1784	0.1759	0.1768
321	2215 13	0.17839	0.17794	0.18094	0.18363	0.18363	0.17841	0.17774	0.18066	0.18094	0.17774	0.18267	0.17839	0.18363	0.18521	0.17706	0.18363	0.1784	0.17451	0.17706	0.1784	0.1784	0.18094	0.17772	0.18363	0.17999	0.18066	0.17772	0.17772	0.17772	0.18066	0.18253	0.1784	0.18721	0.18721	0.18721	0.18721	0.18721	0.18417	0.17774	0.1867	0.18721	0.18721	0.17772	0.17999	0.17841	0.17999	0.17748	0.17839
322	2317 13	0.17511	0.17497	0.17462	0.17414	0.17414	0.17341	0.17491	0.17532	0.17462	0.17491	0.17437	0.17511	0.17414	0.1758	0.17495	0.17414	0.17514	0.17173	0.17495	0.17512	0.17515	0.17462	0.17505	0.17414	0.17508	0.17532	0.17505	0.17505	0.17505	0.17532	0.17628	0.17515	0.1746	0.1746	0.1746	0.1746	0.1746	0.17112	0.17491	0.17461	0.1746	0.1746	0.17505	0.17508	0.17341	0.17508	0.17204	0.17341
323	2337 13	0.17537	0.17488	0.17655	0.17601	0.17601	0.17544	0.17471	0.17764	0.17655	0.17471	0.17625	0.17537	0.17601	0.17759	0.174	0.17601	0.17532	0.17139	0.174	0.17532	0.17532	0.17655	0.17464	0.17601	0.17703	0.17764	0.17464	0.17464	0.17464	0.17764	0.17813	0.17532	0.17646	0.17646	0.17646	0.17646	0.17646	0.17298	0.17471	0.17648	0.17646	0.17646	0.17464	0.17703	0.17544	0.17703	0.17443	0.17544
324	2454 13	0.17701	0.17652	0.17813	0.17761	0.17761	0.17703	0.17634	0.1793	0.17813	0.17634	0.17786	0.17701	0.17761	0.17919	0.17565	0.17761	0.17699	0.17306	0.17565	0.17699	0.17699	0.17813	0.17631	0.17761	0.17863	0.1793	0.17631	0.17631	0.17631	0.1793	0.17972	0.17699	0.17808	0.17808	0.17808	0.17808	0.17808	0.1746	0.17634	0.17809	0.17808	0.17808	0.17631	0.17863	0.17703	0.17863	0.17608	0.17703
325	2458 13	0.17378	0.17322	0.17496	0.17446	0.17446	0.17384	0.17309	0.17607	0.17496	0.17309	0.1747	0.17378	0.17446	0.17604	0.17236	0.17446	0.17372	0.16978	0.17236	0.17372	0.17372	0.17496	0.17302	0.17446	0.17544	0.17607	0.17302	0.17302	0.17302	0.17607	0.17655	0.17372	0.17495	0.17495	0.17495	0.17495	0.17495	0.17148	0.17309	0.17498	0.17495	0.17495	0.17302	0.17544	0.17384	0.17544	0.17285	0.17703
326	2475 13	0.17679	0.17631	0.17936	0.18206	0.18206	0.17682	0.17613	0.17907	0.17936	0.17613	0.18109	0.17679	0.18206	0.18364	0.17544	0.18206	0.1768	0.17289	0.17544	0.1768	0.1768	0.17936	0.1761	0.18206	0.1784	0.17907	0.1761	0.1761	0.1761	0.17907	0.18095	0.1768	0.18569	0.18569	0.18569	0.18569	0.18569	0.18265	0.17613	0.18516	0.18569	0.18569	0.1761	0.1784	0.17682	0.1784	0.1759	0.17999
327	2776 13	0.17355	0.17298	0.17619	0.17572	0.17572	0.17362	0.17287	0.17585	0.17619	0.17287	0.17594	0.17355	0.17572	0.1773	0.17213	0.17572	0.1735	0.16958	0.17213	0.1735	0.1735	0.17619	0.1728	0.17572	0.1752	0.17585	0.1728	0.1728	0.1728	0.17585	0.17778	0.1735	0.17619	0.17619	0.17619	0.17619	0.17619	0.1728	0.17287	0.17622	0.17619	0.17619	0.1728	0.1752	0.17362	0.1752	0.17266	0.17679
328	2813 13	0.1768	0.17632	0.17937	0.17886	0.17886	0.17682	0.17613	0.17908	0.17937	0.17613	0.1791	0.1768	0.17886	0.18045	0.17545	0.17886	0.1768	0.17288	0.17545	0.1768	0.1768	0.17937	0.1761	0.17886	0.17841	0.17908	0.1761	0.1761	0.1761	0.17908	0.18095	0.1768	0.17931	0.17931	0.17931	0.17931	0.17931	0.17592	0.17613	0.17933	0.17931	0.17931	0.1761	0.17841	0.17682	0.17841	0.17589	0.17682
329	2921 13	0.17663	0.17612	0.17904	0.1816	0.1816	0.17659	0.17593	0.17893	0.17904	0.17593	0.18071	0.17663	0.1816	0.18317	0.17528	0.1816	0.17667	0.17275	0.17528	0.17667	0.17667	0.17904	0.17597	0.1816	0.17818	0.17893	0.17597	0.17597	0.17597	0.17893	0.18062	0.17667	0.18263	0.18263	0.18263	0.18263	0.18263	0.17946	0.17593	0.18264	0.18263	0.18263	0.17597	0.17818	0.17659	0.17818	0.17575	0.17976
330	T01 13	0.17679	0.17631	0.17936	0.18206	0.18206	0.17682	0.17613	0.17907	0.17936	0.17613	0.18109	0.17679	0.18206	0.18364	0.17544	0.18206	0.1768	0.17289	0.17544	0.1768	0.1768	0.17936	0.1761	0.18206	0.1784	0.17907	0.1761	0.1761	0.1761	0.17907	0.18095	0.1768	0.18569	0.18569	0.18569	0.18569	0.18569	0.18265	0.17613	0.18516	0.18569	0.18569	0.1761	0.1784	0.17682	0.1784	0.1759	0.1768
331	T03 13	0.17353	0.17296	0.17618	0.17896	0.17896	0.1736	0.17286	0.17583	0.17618	0.17286	0.17795	0.17353	0.17896	0.18053	0.17212	0.17896	0.17349	0.16958	0.17212	0.17349	0.17349	0.17618	0.17279	0.17896	0.17519	0.17583	0.17279	0.17279	0.17279	0.17583	0.17776	0.17349	0.18265	0.18265	0.18265	0.18265	0.18265	0.1796	0.17286	0.18212	0.18265	0.18265	0.17279	0.17519	0.1736	0.17519	0.17266	0.17677
332	2042 14	0.16249	0.16336	0.16219	0.16184	0.16184	0.16239	0.16242	0.16256	0.16219	0.16242	0.16201	0.16249	0.16184	0.16023	0.16426	0.16184	0.16098	0.16993	0.16426	0.1626	0.1626	0.16219	0.16341	0.16184	0.16245	0.16256	0.16341	0.16341	0.16341	0.16256	0.16381	0.1626	0.16189	0.16189	0.16189	0.16189	0.16189	0.16809	0.16242	0.16182	0.16189	0.16189	0.16341	0.16245	0.1608	0.16245	0.16913	0.16409
333	2044 14	0.16249	0.16336	0.16219	0.16184	0.16184	0.16239	0.16242	0.16256	0.16219	0.16242	0.16201	0.16249	0.16184	0.16023	0.16426	0.16184	0.16098	0.16993	0.16426	0.1626	0.1626	0.16219	0.16341	0.16184	0.16245	0.16256	0.16341	0.16341	0.16341	0.16256	0.16381	0.1626	0.16189	0.16189	0.16189	0.16189	0.16189	0.16809	0.16242	0.16182	0.16189	0.16189	0.16341	0.16245	0.1608	0.16245	0.16913	0.16409
334	2477 14	0.16401	0.16305	0.1652	0.16632	0.16632	0.16415	0.16164	0.16477	0.1652	0.16164	0.16699	0.16401	0.16632	0.16472	0.16397	0.16632	0.1607	0.16969	0.16397	0.16234	0.16234	0.1652	0.16313	0.16632	0.16415	0.16477	0.16313	0.16313	0.16313	0.16477	0.16675	0.16234	0.16438	0.16438	0.16438	0.16438	0.16438	0.17047	0.16164	0.16508	0.16438	0.16438	0.16313	0.16415	0.16255	0.16415	0.17121	0.16569
335	2479 14	0.16405	0.16307	0.16521	0.16628	0.16628	0.16417	0.16168	0.16483	0.16521	0.16168	0.16696	0.16405	0.16628	0.16468	0.16402	0.16628	0.16076	0.16974	0.16402	0.1624	0.1624	0.16521	0.16318	0.16628	0.16417	0.16483	0.16318	0.16318	0.16318	0.16483	0.16675	0.1624	0.16438	0.16438	0.16438	0.16438	0.16438	0.17047	0.16168	0.16506	0.16438	0.16438	0.16318	0.16417	0.16257	0.16417	0.17127	0.16571
336	2842 14	0.16365	0.16276	0.16483	0.16649	0.16649	0.16378	0.16132	0.16442	0.16483	0.16132	0.16667	0.16365	0.16649	0.16492	0.16366	0.16649	0.1604	0.16926	0.16366	0.16201	0.16201	0.16483	0.16281	0.16649	0.16378	0.16442	0.16281	0.16281	0.16281	0.16442	0.16641	0.16201	0.16659	0.16659	0.16659	0.16659	0.16659	0.17272	0.16132	0.16653	0.16659	0.16659	0.16281	0.16378	0.16219	0.16378	0.17075	0.16536
337	2843 14	0.16549	0.16462	0.16667	0.16632	0.16632	0.16561	0.16315	0.16625	0.16667	0.16315	0.16649	0.16549	0.16632	0.16475	0.16552	0.16632	0.16222	0.17114	0.16552	0.16384	0.16384	0.16667	0.16466	0.16632	0.16561	0.16625	0.16466	0.16466	0.16466	0.16625	0.16825	0.16384	0.16642	0.16642	0.16642	0.16642	0.16642	0.17251	0.16315	0.16638	0.16642	0.16642	0.16466	0.16561	0.16401	0.16561	0.17261	0.16719
338	2844 14	0.16389	0.16298	0.16508	0.16473	0.16473	0.16402	0.16154	0.16465	0.16508	0.16154	0.1649	0.16389	0.16473	0.16316	0.16388	0.16473	0.16061	0.16951	0.16388	0.16223	0.16223	0.16508	0.16303	0.16473	0.16402	0.16465	0.16303	0.16303	0.16303	0.16465	0.16667	0.16223	0.1648	0.1648	0.1648	0.1648	0.1648	0.17089	0.16154	0.16475	0.1648	0.1648	0.16303	0.16402	0.16242	0.16402	0.17101	0.16561
339	2845 14	0.1643	0.16336	0.16466	0.16429	0.16429	0.16492	0.16193	0.16506	0.16466	0.16193	0.16447	0.1643	0.16429	0.16271	0.16428	0.16429	0.16099	0.16996	0.16428	0.16262	0.16262	0.16466	0.16342	0.16429	0.16494	0.16506	0.16342	0.16342	0.16342	0.16506	0.16625	0.16262	0.16437	0.16437	0.16437	0.16437	0.16437	0.17037	0.16193	0.16431	0.16437	0.16437	0.16342	0.16494	0.16332	0.16494	0.17147	0.16654
340	2846 14	0.16365	0.16276	0.16483	0.16649	0.16649	0.16378	0.16132	0.16442	0.16483	0.16132	0.16667	0.16365	0.16649	0.16492	0.16366	0.16649	0.1604	0.16926	0.16366	0.16201	0.16201	0.16483	0.16281	0.16649	0.16378	0.16442	0.16281	0.16281	0.16281	0.16442	0.16641	0.16201	0.16659	0.16659	0.16659	0.16659	0.16659	0.17272	0.16132	0.16653	0.16659	0.16659	0.16281	0.16378	0.16219	0.16378	0.17075	0.16536
341	2847 14	0.16545	0.16457	0.16659	0.16561	0.16561	0.16556	0.1631	0.16622	0.16659	0.1631	0.16579	0.16545	0.16561	0.16404	0.16547	0.16561	0.16221	0.17111	0.16547	0.16382	0.16382	0.16659	0.16463	0.16561	0.16556	0.16622	0.16463	0.16463	0.16463	0.16622	0.16817	0.16382	0.16568	0.16568	0.16568	0.16568	0.16568	0.17179	0.1631	0.16562	0.16568	0.16568	0.16463	0.16556	0.16396	0.16556	0.17258	0.16714
342	2848 14	0.16365	0.16276	0.16483	0.16649	0.16649	0.16378	0.16132	0.16442	0.16483	0.16132	0.16667	0.16365	0.16649	0.16492	0.16366	0.16649	0.1604	0.16926	0.16366	0.16201	0.16201	0.16483	0.16281	0.16649	0.16378	0.16442	0.16281	0.16281	0.16281	0.16442	0.16641	0.16201	0.16659	0.16659	0.16659	0.16659	0.16659	0.17272	0.16132	0.16653	0.16659	0.16659	0.16281	0.16378	0.16219	0.16378	0.17075	0.16536
343	2850 14	0.16523	0.16438	0.16633	0.16745	0.16745	0.16532	0.1629	0.16599	0.16633	0.1629	0.16814	0.16523	0.16745	0.16588	0.16527	0.16745	0.16202	0.17087	0.16527	0.16363	0.16363	0.16633	0.16443	0.16745	0.16532	0.16599	0.16443	0.16443	0.16443	0.16599	0.16791	0.16363	0.16755	0.16755	0.16755	0.16755	0.16755	0.17373	0.1629	0.16748	0.16755	0.16755	0.16443	0.16532	0.16374	0.16532	0.17231	0.1669
344	2851 14	0.16389	0.16298	0.16508	0.16473	0.16473	0.16402	0.16154	0.16465	0.16508	0.16154	0.1649	0.16389	0.16473	0.16316	0.16388	0.16473	0.16061	0.16951	0.16388	0.16223	0.16223	0.16508	0.16303	0.16473	0.16402	0.16465	0.16303	0.16303	0.16303	0.16465	0.16667	0.16223	0.1648	0.1648	0.1648	0.1648	0.1648	0.17089	0.16154	0.16475	0.1648	0.1648	0.16303	0.16402	0.16242	0.16402	0.17101	0.16561
345	2852 14	0.1639	0.16299	0.16508	0.16473	0.16473	0.16402	0.16154	0.16466	0.16508	0.16154	0.1649	0.1639	0.16473	0.16316	0.1639	0.16473	0.16061	0.16953	0.1639	0.16222	0.16222	0.16508	0.16305	0.16473	0.16402	0.16466	0.16305	0.16305	0.16305	0.16466	0.16667	0.16222	0.1648	0.1648	0.1648	0.1648	0.1648	0.17089	0.16154	0.16475	0.1648	0.1648	0.16305	0.16402	0.16242	0.16402	0.17102	0.16561
346	2853 14	0.1638	0.16289	0.165	0.16404	0.16404	0.16394	0.16145	0.16457	0.165	0.16145	0.16421	0.1638	0.16404	0.16247	0.16379	0.16404	0.16053	0.16943	0.16379	0.16214	0.16214	0.165	0.16294	0.16404	0.16394	0.16457	0.16294	0.16294	0.16294	0.16457	0.16658	0.16214	0.16411	0.16411	0.16411	0.16411	0.16411	0.17021	0.16145	0.16405	0.16411	0.16411	0.16294	0.16394	0.16234	0.16394	0.17093	0.16552
347	2854 14	0.1638	0.16289	0.165	0.16404	0.16404	0.16394	0.16145	0.16457	0.165	0.16145	0.16421	0.1638	0.16404	0.16247	0.16379	0.16404	0.16053	0.16943	0.16379	0.16214	0.16214	0.165	0.16294	0.16404	0.16394	0.16457	0.16294	0.16294	0.16294	0.16457	0.16658	0.16214	0.16411	0.16411	0.16411	0.16411	0.16411	0.17021	0.16145	0.16405	0.16411	0.16411	0.16294	0.16394	0.16234	0.16394	0.17093	0.16552
348	2855 14	0.16389	0.16298	0.16508	0.16473	0.16473	0.16402	0.16154	0.16465	0.16508	0.16154	0.1649	0.16389	0.16473	0.16316	0.16388	0.16473	0.16061	0.16951	0.16388	0.16223	0.16223	0.16508	0.16303	0.16473	0.16402	0.16465	0.16303	0.16303	0.16303	0.16465	0.16667	0.16223	0.1648	0.1648	0.1648	0.1648	0.1648	0.17089	0.16154	0.16475	0.1648	0.1648	0.16303	0.16402	0.16242	0.16402	0.17101	0.16561
349	POLYNOR086 13 14	0.16401	0.16305	0.1652	0.16632	0.16632	0.16415	0.16164	0.16477	0.1652	0.16164	0.16699	0.16401	0.16632	0.16472	0.16397	0.16632	0.1607	0.16969	0.16397	0.16234	0.16234	0.1652	0.16313	0.16632	0.16415	0.16477	0.16313	0.16313	0.16313	0.16477	0.16675	0.16234	0.16438	0.16438	0.16438	0.16438	0.16438	0.17047	0.16164	0.16508	0.16438	0.16438	0.16313	0.16415	0.16255	0.16415	0.17121	0.16569
350	2004 15	0.18083	0.177	0.18043	0.17874	0.17874	0.17924	0.17846	0.17978	0.18043	0.17846	0.17915	0.18083	0.17874	0.17714	0.17615	0.17874	0.17746	0.18016	0.17615	0.17746	0.17746	0.18043	0.17679	0.17874	0.17924	0.17978	0.17679	0.17679	0.17679	0.17978	0.18197	0.17746	0.17504	0.17504	0.17504	0.17504	0.17504	0.17808	0.17846	0.17597	0.17504	0.17504	0.17679	0.17924	0.17763	0.17924	0.18308	0.18078
351	2005 15	0.1824	0.17861	0.18199	0.18029	0.18029	0.18079	0.18004	0.18135	0.18199	0.18004	0.18071	0.1824	0.18029	0.17869	0.17776	0.18029	0.17904	0.18176	0.17776	0.17904	0.17904	0.18199	0.17838	0.18029	0.18079	0.18135	0.17838	0.17838	0.17838	0.18135	0.18353	0.17904	0.17656	0.17656	0.17656	0.17656	0.17656	0.1796	0.18004	0.1775	0.17656	0.17656	0.17838	0.18079	0.17919	0.18079	0.18464	0.18233
352	2006 15	0.18397	0.18021	0.18354	0.18184	0.18184	0.18235	0.18161	0.18291	0.18354	0.18161	0.18226	0.18397	0.18184	0.18024	0.17936	0.18184	0.18062	0.18335	0.17936	0.18062	0.18062	0.18354	0.17997	0.18184	0.18235	0.18291	0.17997	0.17997	0.17997	0.18291	0.18508	0.18062	0.17808	0.17808	0.17808	0.17808	0.17808	0.18113	0.18161	0.17903	0.17808	0.17808	0.17997	0.18235	0.18074	0.18235	0.18621	0.18389
353	2007 15	0.18292	0.18281	0.18247	0.18227	0.18227	0.18274	0.18282	0.18303	0.18247	0.18282	0.18241	0.18292	0.18227	0.1805	0.18296	0.18227	0.18288	0.18479	0.18296	0.18295	0.18297	0.18247	0.18301	0.18227	0.18279	0.18303	0.18301	0.18301	0.18301	0.18303	0.18419	0.18297	0.18282	0.18282	0.18282	0.18282	0.18282	0.18426	0.18282	0.18283	0.18282	0.18282	0.18301	0.18279	0.18098	0.18279	0.18475	0.18452
354	2008 15	0.1824	0.17861	0.18199	0.18029	0.18029	0.18079	0.18004	0.18135	0.18199	0.18004	0.18071	0.1824	0.18029	0.17869	0.17776	0.18029	0.17904	0.18176	0.17776	0.17904	0.17904	0.18199	0.17838	0.18029	0.18079	0.18135	0.17838	0.17838	0.17838	0.18135	0.18353	0.17904	0.17656	0.17656	0.17656	0.17656	0.17656	0.1796	0.18004	0.1775	0.17656	0.17656	0.17838	0.18079	0.17919	0.18079	0.18464	0.18233
355	2009 15	0.18041	0.18013	0.17995	0.17966	0.17966	0.18024	0.1803	0.18053	0.17995	0.1803	0.17983	0.18041	0.17966	0.17805	0.17928	0.17966	0.18049	0.18314	0.17928	0.18049	0.18049	0.17995	0.17988	0.17966	0.1803	0.18053	0.17988	0.17988	0.17988	0.18053	0.18157	0.18049	0.1801	0.1801	0.1801	0.1801	0.1801	0.18299	0.1803	0.18009	0.1801	0.1801	0.17988	0.1803	0.17865	0.1803	0.18372	0.18193
356	2010 15	0.18083	0.177	0.18043	0.17874	0.17874	0.17924	0.17846	0.17978	0.18043	0.17846	0.17915	0.18083	0.17874	0.17714	0.17615	0.17874	0.17746	0.18016	0.17615	0.17746	0.17746	0.18043	0.17679	0.17874	0.17924	0.17978	0.17679	0.17679	0.17679	0.17978	0.18197	0.17746	0.17504	0.17504	0.17504	0.17504	0.17504	0.17808	0.17846	0.17597	0.17504	0.17504	0.17679	0.17924	0.17763	0.17924	0.18308	0.18078
357	2011 15	0.1824	0.17861	0.18199	0.18029	0.18029	0.18079	0.18004	0.18135	0.18199	0.18004	0.18071	0.1824	0.18029	0.17869	0.17776	0.18029	0.17904	0.18176	0.17776	0.17904	0.17904	0.18199	0.17838	0.18029	0.18079	0.18135	0.17838	0.17838	0.17838	0.18135	0.18353	0.17904	0.17656	0.17656	0.17656	0.17656	0.17656	0.1796	0.18004	0.1775	0.17656	0.17656	0.17838	0.18079	0.17919	0.18079	0.18464	0.18233
358	2012 15	0.18083	0.177	0.18043	0.17874	0.17874	0.17924	0.17846	0.17978	0.18043	0.17846	0.17915	0.18083	0.17874	0.17714	0.17615	0.17874	0.17746	0.18016	0.17615	0.17746	0.17746	0.18043	0.17679	0.17874	0.17924	0.17978	0.17679	0.17679	0.17679	0.17978	0.18197	0.17746	0.17504	0.17504	0.17504	0.17504	0.17504	0.17808	0.17846	0.17597	0.17504	0.17504	0.17679	0.17924	0.17763	0.17924	0.18308	0.18078
359	2017 15	0.18041	0.18013	0.17995	0.17966	0.17966	0.18024	0.1803	0.18053	0.17995	0.1803	0.17983	0.18041	0.17966	0.17805	0.17928	0.17966	0.18049	0.18314	0.17928	0.18049	0.18049	0.17995	0.17988	0.17966	0.1803	0.18053	0.17988	0.17988	0.17988	0.18053	0.18157	0.18049	0.1801	0.1801	0.1801	0.1801	0.1801	0.18299	0.1803	0.18009	0.1801	0.1801	0.17988	0.1803	0.17865	0.1803	0.18372	0.18193
360	2018 15	0.1824	0.17861	0.18199	0.18029	0.18029	0.18079	0.18004	0.18135	0.18199	0.18004	0.18071	0.1824	0.18029	0.17869	0.17776	0.18029	0.17904	0.18176	0.17776	0.17904	0.17904	0.18199	0.17838	0.18029	0.18079	0.18135	0.17838	0.17838	0.17838	0.18135	0.18353	0.17904	0.17656	0.17656	0.17656	0.17656	0.17656	0.1796	0.18004	0.1775	0.17656	0.17656	0.17838	0.18079	0.17919	0.18079	0.18464	0.18233
361	2019 15	0.17878	0.17849	0.17832	0.17803	0.17803	0.17861	0.17868	0.17888	0.17832	0.17868	0.17821	0.17878	0.17803	0.17642	0.17764	0.17803	0.17886	0.18151	0.17764	0.17886	0.17886	0.17832	0.17824	0.17803	0.17866	0.17888	0.17824	0.17824	0.17824	0.17888	0.17994	0.17886	0.17844	0.17844	0.17844	0.17844	0.17844	0.18133	0.17868	0.17842	0.17844	0.17844	0.17824	0.17866	0.17701	0.17866	0.18208	0.18029
362	2030 15	0.18357	0.17983	0.18307	0.18275	0.18275	0.18342	0.18122	0.18369	0.18307	0.18122	0.18294	0.18357	0.18275	0.18116	0.17898	0.18275	0.18021	0.18286	0.17898	0.18021	0.18021	0.18307	0.17959	0.18275	0.18344	0.18369	0.17959	0.17959	0.17959	0.18369	0.18467	0.18021	0.1832	0.1832	0.1832	0.1832	0.1832	0.18606	0.18122	0.18317	0.1832	0.1832	0.17959	0.18344	0.18182	0.18344	0.18691	0.18506
363	2043 15	0.17878	0.17849	0.17832	0.17803	0.17803	0.17861	0.17868	0.17888	0.17832	0.17868	0.17821	0.17878	0.17803	0.17642	0.17764	0.17803	0.17886	0.18151	0.17764	0.17886	0.17886	0.17832	0.17824	0.17803	0.17866	0.17888	0.17824	0.17824	0.17824	0.17888	0.17994	0.17886	0.17844	0.17844	0.17844	0.17844	0.17844	0.18133	0.17868	0.17842	0.17844	0.17844	0.17824	0.17866	0.17701	0.17866	0.18208	0.18029
364	2849 15	0.17878	0.17849	0.17832	0.17803	0.17803	0.17861	0.17868	0.17888	0.17832	0.17868	0.17821	0.17878	0.17803	0.17642	0.17764	0.17803	0.17886	0.18151	0.17764	0.17886	0.17886	0.17832	0.17824	0.17803	0.17866	0.17888	0.17824	0.17824	0.17824	0.17888	0.17994	0.17886	0.17844	0.17844	0.17844	0.17844	0.17844	0.18133	0.17868	0.17842	0.17844	0.17844	0.17824	0.17866	0.17701	0.17866	0.18208	0.18029
365	2267 16	0.18335	0.17813	0.18457	0.18393	0.18393	0.18501	0.18116	0.18399	0.18457	0.18116	0.18426	0.18335	0.18393	0.18551	0.17889	0.18393	0.17854	0.1876	0.17889	0.1785	0.18016	0.18457	0.17945	0.18393	0.18501	0.18399	0.17945	0.17945	0.17945	0.18399	0.18616	0.18016	0.18376	0.18376	0.18376	0.18376	0.18376	0.19143	0.18116	0.18356	0.18376	0.18376	0.17945	0.18501	0.18341	0.18501	0.19199	0.1866
366	2268 16	0.18035	0.17504	0.17979	0.1791	0.1791	0.18021	0.17817	0.18039	0.17979	0.17817	0.17945	0.18035	0.1791	0.18071	0.17581	0.1791	0.1755	0.18455	0.17581	0.17548	0.17712	0.17979	0.17639	0.1791	0.18024	0.18039	0.17639	0.17639	0.17639	0.18039	0.1814	0.17712	0.1789	0.1789	0.1789	0.1789	0.1789	0.18664	0.17817	0.17869	0.1789	0.1789	0.17639	0.18024	0.17862	0.18024	0.18846	0.18186
367	2269 16	0.18335	0.17812	0.18457	0.1839	0.1839	0.18501	0.18117	0.18401	0.18457	0.18117	0.18424	0.18335	0.1839	0.18549	0.1789	0.1839	0.17857	0.18761	0.1789	0.17853	0.18018	0.18457	0.17946	0.1839	0.18501	0.18401	0.17946	0.17946	0.17946	0.18401	0.18616	0.18018	0.18369	0.18369	0.18369	0.18369	0.18369	0.19135	0.18117	0.18347	0.18369	0.18369	0.17946	0.18501	0.18341	0.18501	0.19201	0.1866
368	2270 16	0.18334	0.17813	0.18453	0.18382	0.18382	0.18501	0.18116	0.18398	0.18453	0.18116	0.18418	0.18334	0.18382	0.18541	0.1789	0.18382	0.17854	0.1876	0.1789	0.1785	0.18016	0.18453	0.17945	0.18382	0.18501	0.18398	0.17945	0.17945	0.17945	0.18398	0.18611	0.18016	0.18367	0.18367	0.18367	0.18367	0.18367	0.19133	0.18116	0.18346	0.18367	0.18367	0.17945	0.18501	0.18341	0.18501	0.19198	0.1866
369	2279 16	0.18821	0.1831	0.18938	0.18874	0.18874	0.18979	0.18603	0.18882	0.18938	0.18603	0.18907	0.18821	0.18874	0.19033	0.18386	0.18874	0.18348	0.19255	0.18386	0.18344	0.1851	0.18938	0.1844	0.18874	0.18979	0.18882	0.1844	0.1844	0.1844	0.18882	0.19097	0.1851	0.18853	0.18853	0.18853	0.18853	0.18853	0.19619	0.18603	0.18832	0.18853	0.18853	0.1844	0.18979	0.1882	0.18979	0.19683	0.19139
370	2280 16	0.18489	0.17972	0.18616	0.18549	0.18549	0.1866	0.18271	0.1855	0.18616	0.18271	0.18583	0.18489	0.18549	0.18707	0.18048	0.18549	0.18011	0.18919	0.18048	0.18005	0.18173	0.18616	0.18103	0.18549	0.1866	0.1855	0.18103	0.18103	0.18103	0.1855	0.18775	0.18173	0.18531	0.18531	0.18531	0.18531	0.18531	0.19297	0.18271	0.1851	0.18531	0.18531	0.18103	0.1866	0.18501	0.1866	0.19352	0.1882
371	2284 16	0.18493	0.17976	0.18616	0.18549	0.18549	0.1866	0.18277	0.18556	0.18616	0.18277	0.18583	0.18493	0.18549	0.18707	0.1805	0.18549	0.18012	0.1892	0.1805	0.18008	0.18174	0.18616	0.18105	0.18549	0.1866	0.18556	0.18105	0.18105	0.18105	0.18556	0.18775	0.18174	0.18531	0.18531	0.18531	0.18531	0.18531	0.19297	0.18277	0.1851	0.18531	0.18531	0.18105	0.1866	0.18501	0.1866	0.19357	0.1882
372	2288 16	0.18657	0.18143	0.18775	0.18707	0.18707	0.1882	0.1844	0.18721	0.18775	0.1844	0.18742	0.18657	0.18707	0.18866	0.18218	0.18707	0.18181	0.19088	0.18218	0.18177	0.18343	0.18775	0.18273	0.18707	0.1882	0.18721	0.18273	0.18273	0.18273	0.18721	0.18933	0.18343	0.18689	0.18689	0.18689	0.18689	0.18689	0.19456	0.1844	0.18667	0.18689	0.18689	0.18273	0.1882	0.1866	0.1882	0.19521	0.18979
373	2289 16	0.18495	0.17977	0.18616	0.18547	0.18547	0.1866	0.18277	0.18555	0.18616	0.18277	0.18581	0.18495	0.18547	0.18706	0.18053	0.18547	0.18014	0.18922	0.18053	0.18337	0.18176	0.18616	0.18107	0.18547	0.1866	0.18555	0.18107	0.18107	0.18107	0.18555	0.18775	0.18176	0.18527	0.18527	0.18527	0.18527	0.18527	0.19293	0.18277	0.18507	0.18527	0.18527	0.18107	0.1866	0.18501	0.1866	0.19356	0.1882
374	2290 16	0.18495	0.17977	0.18616	0.18549	0.18549	0.1866	0.18278	0.18558	0.18616	0.18278	0.18583	0.18495	0.18549	0.18707	0.18053	0.18549	0.18016	0.18923	0.18053	0.18012	0.18178	0.18616	0.18108	0.18549	0.1866	0.18558	0.18108	0.18108	0.18108	0.18558	0.18775	0.18178	0.18531	0.18531	0.18531	0.18531	0.18531	0.19297	0.18278	0.1851	0.18531	0.18531	0.18108	0.1866	0.18501	0.1866	0.19359	0.1882
375	2294 16	0.18028	0.17846	0.17972	0.17905	0.17905	0.18015	0.18026	0.18031	0.17972	0.18026	0.1794	0.18028	0.17905	0.18075	0.18015	0.17905	0.17894	0.18722	0.18015	0.17893	0.18062	0.17972	0.18028	0.17905	0.18016	0.18031	0.18028	0.18028	0.18028	0.18031	0.18142	0.18062	0.17883	0.17883	0.17883	0.17883	0.17883	0.18577	0.18026	0.17861	0.17883	0.17883	0.18028	0.18016	0.17848	0.18016	0.18751	0.18187
376	2295 16	0.18657	0.18143	0.18775	0.18707	0.18707	0.1882	0.1844	0.18721	0.18775	0.1844	0.18742	0.18657	0.18707	0.18866	0.18218	0.18707	0.18181	0.19088	0.18218	0.18177	0.18343	0.18775	0.18273	0.18707	0.1882	0.18721	0.18273	0.18273	0.18273	0.18721	0.18933	0.18343	0.18689	0.18689	0.18689	0.18689	0.18689	0.19456	0.1844	0.18667	0.18689	0.18689	0.18273	0.1882	0.1866	0.1882	0.19521	0.18979
377	2296 16	0.18493	0.17976	0.18616	0.18549	0.18549	0.1866	0.18277	0.18556	0.18616	0.18277	0.18583	0.18493	0.18549	0.18707	0.1805	0.18549	0.18012	0.1892	0.1805	0.18008	0.18174	0.18616	0.18105	0.18549	0.1866	0.18556	0.18105	0.18105	0.18105	0.18556	0.18775	0.18174	0.18531	0.18531	0.18531	0.18531	0.18531	0.19297	0.18277	0.1851	0.18531	0.18531	0.18105	0.1866	0.18501	0.1866	0.19357	0.1882
378	2297 16	0.17986	0.17459	0.18254	0.18189	0.18189	0.18151	0.17764	0.18049	0.18254	0.17764	0.18222	0.17986	0.18189	0.18347	0.17537	0.18189	0.17505	0.18409	0.17537	0.17498	0.17666	0.18254	0.17594	0.18189	0.18151	0.18049	0.17594	0.17594	0.17594	0.18049	0.18413	0.17666	0.18173	0.18173	0.18173	0.18173	0.18173	0.18944	0.17764	0.18154	0.18173	0.18173	0.17594	0.18151	0.17992	0.18151	0.18848	0.1831
379	2298 16	0.1817	0.17645	0.18294	0.18223	0.18223	0.18341	0.17953	0.18236	0.18294	0.17953	0.1826	0.1817	0.18223	0.18382	0.17722	0.18223	0.17687	0.18592	0.17722	0.17683	0.17849	0.18294	0.17777	0.18223	0.18341	0.18236	0.17777	0.17777	0.17777	0.18236	0.18453	0.17849	0.18205	0.18205	0.18205	0.18205	0.18205	0.18971	0.17953	0.18183	0.18205	0.18205	0.17777	0.18341	0.18501	0.18341	0.19036	0.18501
380	2299 16	0.18658	0.18145	0.1877	0.187	0.187	0.1882	0.18441	0.18717	0.1877	0.18441	0.18736	0.18658	0.187	0.18858	0.18222	0.187	0.18181	0.19089	0.18222	0.18177	0.18342	0.1877	0.18274	0.187	0.1882	0.18717	0.18274	0.18274	0.18274	0.18717	0.18929	0.18342	0.18691	0.18691	0.18691	0.18691	0.18691	0.19458	0.18441	0.18671	0.18691	0.18691	0.18274	0.1882	0.18979	0.1882	0.19517	0.18979
381	2300 16	0.18309	0.18123	0.18246	0.18176	0.18176	0.18291	0.18306	0.18312	0.18246	0.18306	0.18213	0.18309	0.18176	0.18349	0.18298	0.18176	0.18173	0.19012	0.18298	0.1817	0.18344	0.18246	0.18311	0.18176	0.18294	0.18312	0.18311	0.18311	0.18311	0.18312	0.18419	0.18344	0.18162	0.18162	0.18162	0.18162	0.18162	0.18861	0.18306	0.18139	0.18162	0.18162	0.18311	0.18294	0.18118	0.18294	0.19038	0.18468
382	2303 16	0.18847	0.18333	0.18849	0.18784	0.18784	0.18891	0.1863	0.1891	0.18849	0.1863	0.18818	0.18847	0.18784	0.18942	0.18407	0.18784	0.18369	0.19278	0.18407	0.18369	0.18532	0.18849	0.18463	0.18784	0.18894	0.1891	0.18463	0.18463	0.18463	0.1891	0.19008	0.18532	0.18766	0.18766	0.18766	0.18766	0.18766	0.19535	0.1863	0.18744	0.18766	0.18766	0.18463	0.18894	0.18731	0.18894	0.19712	0.19053
383	2305 16	0.18336	0.17814	0.18457	0.18393	0.18393	0.18501	0.18117	0.18401	0.18457	0.18117	0.18426	0.18336	0.18393	0.18551	0.17892	0.18393	0.17858	0.18763	0.17892	0.17854	0.1802	0.18457	0.17948	0.18393	0.18501	0.18401	0.17948	0.17948	0.17948	0.18401	0.18616	0.1802	0.18376	0.18376	0.18376	0.18376	0.18376	0.19143	0.18117	0.18356	0.18376	0.18376	0.17948	0.18501	0.18341	0.18501	0.19201	0.1866
384	2306 16	0.18841	0.18327	0.18783	0.18718	0.18718	0.18825	0.18622	0.18844	0.18783	0.18622	0.18752	0.18841	0.18718	0.18878	0.18405	0.18718	0.18367	0.19276	0.18405	0.18365	0.18529	0.18783	0.18459	0.18718	0.18828	0.18844	0.18459	0.18459	0.18459	0.18844	0.18944	0.18529	0.18701	0.18701	0.18701	0.18701	0.18701	0.19475	0.18622	0.1868	0.18701	0.18701	0.18459	0.18828	0.18665	0.18828	0.19651	0.18989
385	2307 16	0.18333	0.17811	0.18457	0.18391	0.18391	0.18501	0.18115	0.18396	0.18457	0.18115	0.18424	0.18333	0.18391	0.18549	0.17887	0.18391	0.17851	0.18757	0.17887	0.17847	0.18012	0.18457	0.17942	0.18391	0.18501	0.18396	0.17942	0.17942	0.17942	0.18396	0.18616	0.18012	0.18372	0.18372	0.18372	0.18372	0.18372	0.19139	0.18115	0.18353	0.18372	0.18372	0.17942	0.18501	0.18341	0.18501	0.19196	0.1866
386	2308 16	0.18497	0.17979	0.18616	0.18549	0.18549	0.1866	0.18278	0.18558	0.18616	0.18278	0.18583	0.18497	0.18549	0.18707	0.18055	0.18549	0.18018	0.18925	0.18055	0.18014	0.18179	0.18616	0.1811	0.18549	0.1866	0.18558	0.1811	0.1811	0.1811	0.18558	0.18775	0.18179	0.18531	0.18531	0.18531	0.18531	0.18531	0.19297	0.18278	0.1851	0.18531	0.18531	0.1811	0.1866	0.18501	0.1866	0.19359	0.1882
387	2309 16	0.18657	0.18143	0.18779	0.18716	0.18716	0.1882	0.1844	0.18719	0.18779	0.1844	0.18748	0.18657	0.18716	0.18874	0.18217	0.18716	0.18179	0.19088	0.18217	0.18175	0.18341	0.18779	0.18272	0.18716	0.1882	0.18719	0.18272	0.18272	0.18272	0.18719	0.18938	0.18341	0.18694	0.18694	0.18694	0.18694	0.18694	0.19461	0.1844	0.18674	0.18694	0.18694	0.18272	0.1882	0.1866	0.1882	0.19519	0.18979
388	2310 16	0.18493	0.17976	0.18616	0.18549	0.18549	0.1866	0.18277	0.18556	0.18616	0.18277	0.18583	0.18493	0.18549	0.18707	0.1805	0.18549	0.18012	0.1892	0.1805	0.18008	0.18174	0.18616	0.18105	0.18549	0.1866	0.18556	0.18105	0.18105	0.18105	0.18556	0.18775	0.18174	0.18531	0.18531	0.18531	0.18531	0.18531	0.19297	0.18277	0.1851	0.18531	0.18531	0.18105	0.1866	0.18501	0.1866	0.19357	0.1882
389	2311 16	0.18336	0.17814	0.18457	0.18393	0.18393	0.18501	0.18117	0.18399	0.18457	0.18117	0.18426	0.18336	0.18393	0.18551	0.17891	0.18393	0.17856	0.18762	0.17891	0.17852	0.18017	0.18457	0.17947	0.18393	0.18501	0.18399	0.17947	0.17947	0.17947	0.18399	0.18616	0.18017	0.18376	0.18376	0.18376	0.18376	0.18376	0.19143	0.18117	0.18356	0.18376	0.18376	0.17947	0.18501	0.18341	0.18501	0.19199	0.1866
390	2315 16	0.18335	0.17813	0.18457	0.18393	0.18393	0.18501	0.18116	0.184	0.18457	0.18116	0.18426	0.18335	0.18393	0.18551	0.17888	0.18393	0.17854	0.18761	0.17888	0.1785	0.18016	0.18457	0.17946	0.18393	0.18501	0.184	0.17946	0.17946	0.17946	0.184	0.18616	0.18016	0.18376	0.18376	0.18376	0.18376	0.18376	0.19143	0.18116	0.18356	0.18376	0.18376	0.17946	0.18501	0.18341	0.18501	0.192	0.1866
391	2316 16	0.18336	0.17814	0.18453	0.18384	0.18384	0.18501	0.18117	0.18401	0.18453	0.18117	0.1842	0.18336	0.18384	0.18543	0.17891	0.18384	0.17858	0.18763	0.17891	0.17854	0.18019	0.18453	0.17948	0.18384	0.18501	0.18401	0.17948	0.17948	0.17948	0.18401	0.18611	0.18019	0.18371	0.18371	0.18371	0.18371	0.18371	0.19138	0.18117	0.18349	0.18371	0.18371	0.17948	0.18501	0.18341	0.18501	0.19201	0.1866
392	2325 16	0.18605	0.18042	0.18883	0.18807	0.18807	0.18791	0.18363	0.18669	0.18883	0.18363	0.18884	0.18605	0.18807	0.18978	0.18125	0.18807	0.18085	0.18761	0.18125	0.1808	0.18261	0.18883	0.18187	0.18807	0.18774	0.18669	0.18187	0.18187	0.18187	0.18669	0.19055	0.18261	0.18861	0.18861	0.18861	0.18861	0.18861	0.19392	0.18363	0.18953	0.18861	0.18861	0.18187	0.18774	0.18597	0.18774	0.1923	0.18755
393	2330 16	0.18658	0.18143	0.18779	0.18716	0.18716	0.1882	0.1844	0.18721	0.18779	0.1844	0.18748	0.18658	0.18716	0.18874	0.18218	0.18716	0.18182	0.19088	0.18218	0.18178	0.18343	0.18779	0.18273	0.18716	0.1882	0.18721	0.18273	0.18273	0.18273	0.18721	0.18938	0.18343	0.18694	0.18694	0.18694	0.18694	0.18694	0.19461	0.1844	0.18674	0.18694	0.18694	0.18273	0.1882	0.1866	0.1882	0.19521	0.18979
394	2339 16	0.18497	0.17979	0.18616	0.18549	0.18549	0.1866	0.18278	0.18558	0.18616	0.18278	0.18583	0.18497	0.18549	0.18707	0.18055	0.18549	0.18018	0.18925	0.18055	0.18014	0.18179	0.18616	0.1811	0.18549	0.1866	0.18558	0.1811	0.1811	0.1811	0.18558	0.18775	0.18179	0.18531	0.18531	0.18531	0.18531	0.18531	0.19297	0.18278	0.1851	0.18531	0.18531	0.1811	0.1866	0.18501	0.1866	0.19359	0.1882
395	2340 16	0.18357	0.17833	0.18306	0.18241	0.18241	0.18345	0.18138	0.18361	0.18306	0.18138	0.18273	0.18357	0.18241	0.18401	0.17911	0.18241	0.17876	0.18784	0.17911	0.17875	0.18039	0.18306	0.17967	0.18241	0.18348	0.18361	0.17967	0.17967	0.17967	0.18361	0.18466	0.18039	0.18221	0.18221	0.18221	0.18221	0.18221	0.18995	0.18138	0.18201	0.18221	0.18221	0.17967	0.18348	0.18185	0.18348	0.19168	0.18509
396	2344 16	0.18336	0.17814	0.18457	0.18393	0.18393	0.18501	0.18117	0.18399	0.18457	0.18117	0.18426	0.18336	0.18393	0.18551	0.17891	0.18393	0.17856	0.18762	0.17891	0.17852	0.18017	0.18457	0.17947	0.18393	0.18501	0.18399	0.17947	0.17947	0.17947	0.18399	0.18616	0.18017	0.18376	0.18376	0.18376	0.18376	0.18376	0.19143	0.18117	0.18356	0.18376	0.18376	0.17947	0.18501	0.18341	0.18501	0.19199	0.1866
397	2345 16	0.17809	0.17675	0.17752	0.17686	0.17686	0.1779	0.17808	0.1781	0.17752	0.17808	0.1772	0.17809	0.17686	0.17849	0.17754	0.17686	0.1768	0.18627	0.17754	0.17681	0.17844	0.17752	0.1781	0.17686	0.17795	0.1781	0.1781	0.1781	0.1781	0.1781	0.17915	0.17844	0.17663	0.17663	0.17663	0.17663	0.17663	0.18478	0.17808	0.17639	0.17663	0.17663	0.1781	0.17795	0.17629	0.17795	0.18654	0.17959
398	2355 16	0.18335	0.17813	0.18457	0.18393	0.18393	0.18501	0.18116	0.18399	0.18457	0.18116	0.18426	0.18335	0.18393	0.18551	0.17889	0.18393	0.17854	0.1876	0.17889	0.1785	0.18016	0.18457	0.17945	0.18393	0.18501	0.18399	0.17945	0.17945	0.17945	0.18399	0.18616	0.18016	0.18376	0.18376	0.18376	0.18376	0.18376	0.19143	0.18116	0.18356	0.18376	0.18376	0.17945	0.18501	0.18341	0.18501	0.19199	0.1866
399	2356 16	0.18657	0.18143	0.18775	0.18707	0.18707	0.1882	0.1844	0.18721	0.18775	0.1844	0.18742	0.18657	0.18707	0.18866	0.18218	0.18707	0.18181	0.19088	0.18218	0.18177	0.18343	0.18775	0.18273	0.18707	0.1882	0.18721	0.18273	0.18273	0.18273	0.18721	0.18933	0.18343	0.18689	0.18689	0.18689	0.18689	0.18689	0.19456	0.1844	0.18667	0.18689	0.18689	0.18273	0.1882	0.1866	0.1882	0.19521	0.18979
400	2357 16	0.18981	0.18474	0.19092	0.19023	0.19023	0.19139	0.18765	0.19041	0.19092	0.18765	0.19058	0.18981	0.19023	0.19181	0.18551	0.19023	0.1851	0.19418	0.18551	0.18506	0.18672	0.19092	0.18603	0.19023	0.19139	0.19041	0.18603	0.18603	0.18603	0.19041	0.19251	0.18672	0.19005	0.19005	0.19005	0.19005	0.19005	0.19772	0.18765	0.18984	0.19005	0.19005	0.18603	0.19139	0.18979	0.19139	0.19842	0.18979
401	2358 16	0.18333	0.17811	0.18457	0.18391	0.18391	0.18501	0.18115	0.18396	0.18457	0.18115	0.18424	0.18333	0.18391	0.18549	0.17887	0.18391	0.17851	0.18757	0.17887	0.17847	0.18012	0.18457	0.17942	0.18391	0.18501	0.18396	0.17942	0.17942	0.17942	0.18396	0.18616	0.18012	0.18372	0.18372	0.18372	0.18372	0.18372	0.19139	0.18115	0.18353	0.18372	0.18372	0.17942	0.18501	0.18341	0.18501	0.19196	0.1866
402	2359 16	0.18335	0.17813	0.18453	0.18382	0.18382	0.18501	0.18117	0.18399	0.18453	0.18117	0.18418	0.18335	0.18382	0.18541	0.17889	0.18382	0.17854	0.1876	0.17889	0.1785	0.18016	0.18453	0.17945	0.18382	0.18501	0.18399	0.17945	0.17945	0.17945	0.18399	0.18611	0.18016	0.18367	0.18367	0.18367	0.18367	0.18367	0.19133	0.18117	0.18346	0.18367	0.18367	0.17945	0.18501	0.18341	0.18501	0.19199	0.1866
403	2361 16	0.18195	0.18013	0.18146	0.18083	0.18083	0.18185	0.18192	0.18198	0.18146	0.18192	0.18114	0.18195	0.18083	0.18253	0.1818	0.18083	0.18057	0.18885	0.1818	0.18055	0.18224	0.18146	0.18192	0.18083	0.18186	0.18198	0.18192	0.18192	0.18192	0.18198	0.18316	0.18224	0.18061	0.18061	0.18061	0.18061	0.18061	0.18754	0.18192	0.18042	0.18061	0.18061	0.18192	0.18186	0.18018	0.18186	0.18916	0.18356
404	2362 16	0.1898	0.18473	0.19092	0.19024	0.19024	0.19139	0.18763	0.19041	0.19092	0.18763	0.1906	0.1898	0.19024	0.19183	0.1855	0.19024	0.18511	0.19419	0.1855	0.18506	0.18673	0.19092	0.18603	0.19024	0.19139	0.19041	0.18603	0.18603	0.18603	0.19041	0.19251	0.18673	0.19009	0.19009	0.19009	0.19009	0.19009	0.19776	0.18763	0.18987	0.19009	0.19009	0.18603	0.19139	0.18979	0.19139	0.19843	0.19298
405	2363 16	0.18334	0.17813	0.18457	0.18391	0.18391	0.18501	0.18116	0.18396	0.18457	0.18116	0.18424	0.18334	0.18391	0.18549	0.17889	0.18391	0.17852	0.18759	0.17889	0.18175	0.18014	0.18457	0.17944	0.18391	0.18501	0.18396	0.17944	0.17944	0.17944	0.18396	0.18616	0.18014	0.18372	0.18372	0.18372	0.18372	0.18372	0.19139	0.18116	0.18353	0.18372	0.18372	0.17944	0.18501	0.18341	0.18501	0.19196	0.1866
406	2364 16	0.18335	0.17813	0.18457	0.18391	0.18391	0.18501	0.18116	0.18398	0.18457	0.18116	0.18424	0.18335	0.18391	0.18549	0.1789	0.18391	0.17855	0.1876	0.1789	0.17851	0.18016	0.18457	0.17945	0.18391	0.18501	0.18398	0.17945	0.17945	0.17945	0.18398	0.18616	0.18016	0.18372	0.18372	0.18372	0.18372	0.18372	0.19139	0.18116	0.18353	0.18372	0.18372	0.17945	0.18501	0.18341	0.18501	0.19198	0.1866
407	2365 16	0.18656	0.18144	0.18775	0.18708	0.18708	0.1882	0.1844	0.18716	0.18775	0.1844	0.18742	0.18656	0.18708	0.18867	0.18218	0.18708	0.18177	0.19087	0.18218	0.18173	0.18339	0.18775	0.18271	0.18708	0.1882	0.18716	0.18271	0.18271	0.18271	0.18716	0.18933	0.18339	0.18696	0.18696	0.18696	0.18696	0.18696	0.19463	0.1844	0.18678	0.18696	0.18696	0.18271	0.1882	0.1866	0.1882	0.19516	0.18979
408	2366 16	0.18336	0.17814	0.18457	0.18393	0.18393	0.18501	0.18117	0.18399	0.18457	0.18117	0.18426	0.18336	0.18393	0.18551	0.17891	0.18393	0.17856	0.18762	0.17891	0.17852	0.18017	0.18457	0.17947	0.18393	0.18501	0.18399	0.17947	0.17947	0.17947	0.18399	0.18616	0.18017	0.18376	0.18376	0.18376	0.18376	0.18376	0.19143	0.18117	0.18356	0.18376	0.18376	0.17947	0.18501	0.18341	0.18501	0.19199	0.1866
409	2373 16	0.18659	0.18144	0.18775	0.1871	0.1871	0.1882	0.18441	0.18721	0.18775	0.18441	0.18744	0.18659	0.1871	0.18868	0.1822	0.1871	0.18183	0.1909	0.1822	0.18179	0.18344	0.18775	0.18275	0.1871	0.1882	0.18721	0.18275	0.18275	0.18275	0.18721	0.18933	0.18344	0.18697	0.18697	0.18697	0.18697	0.18697	0.19464	0.18441	0.18676	0.18697	0.18697	0.18275	0.1882	0.1866	0.1882	0.19521	0.18979
410	2374 16	0.18463	0.18335	0.1841	0.18348	0.18348	0.18446	0.18461	0.18466	0.1841	0.18461	0.1838	0.18463	0.18348	0.18511	0.18411	0.18348	0.1833	0.19281	0.18411	0.18331	0.18494	0.1841	0.18464	0.18348	0.18451	0.18466	0.18464	0.18464	0.18464	0.18466	0.18573	0.18494	0.18331	0.18331	0.18331	0.18331	0.18331	0.19145	0.18461	0.18311	0.18331	0.18331	0.18464	0.18451	0.18286	0.18451	0.19308	0.18616
411	2389 16	0.18659	0.18144	0.18775	0.18707	0.18707	0.1882	0.18441	0.18722	0.18775	0.18441	0.18742	0.18659	0.18707	0.18866	0.18221	0.18707	0.18185	0.19091	0.18221	0.18181	0.18347	0.18775	0.18276	0.18707	0.1882	0.18722	0.18276	0.18276	0.18276	0.18722	0.18933	0.18347	0.18689	0.18689	0.18689	0.18689	0.18689	0.19456	0.18441	0.18667	0.18689	0.18689	0.18276	0.1882	0.1866	0.1882	0.19523	0.18979
412	2466 16	0.18015	0.17844	0.17964	0.17901	0.17901	0.17998	0.18015	0.18016	0.17964	0.18015	0.17933	0.18015	0.17901	0.18064	0.1792	0.17901	0.17886	0.18793	0.1792	0.17886	0.18049	0.17964	0.17977	0.17901	0.18004	0.18016	0.17977	0.17977	0.17977	0.18016	0.18127	0.18049	0.17873	0.17873	0.17873	0.17873	0.17873	0.18682	0.18015	0.17851	0.17873	0.17873	0.17977	0.18004	0.17838	0.18004	0.18852	0.18167
413	2467 16	0.18497	0.17978	0.18611	0.18541	0.18541	0.1866	0.18279	0.1856	0.18611	0.18279	0.18577	0.18497	0.18541	0.18699	0.18055	0.18541	0.18019	0.18925	0.18055	0.18016	0.18181	0.18611	0.1811	0.18541	0.1866	0.1856	0.1811	0.1811	0.1811	0.1856	0.1877	0.18181	0.18525	0.18525	0.18525	0.18525	0.18525	0.19292	0.18279	0.18503	0.18525	0.18525	0.1811	0.1866	0.18501	0.1866	0.1936	0.1882
414	2468 16	0.18818	0.18307	0.18933	0.18866	0.18866	0.18979	0.18602	0.18884	0.18933	0.18602	0.18901	0.18818	0.18866	0.19024	0.1838	0.18866	0.18345	0.19251	0.1838	0.18341	0.18506	0.18933	0.18437	0.18866	0.18979	0.18884	0.18437	0.18437	0.18437	0.18884	0.19092	0.18506	0.18847	0.18847	0.18847	0.18847	0.18847	0.19614	0.18602	0.18825	0.18847	0.18847	0.18437	0.18979	0.1882	0.18979	0.19684	0.19139
415	2469 16	0.18841	0.18327	0.18782	0.18716	0.18716	0.18823	0.18623	0.18842	0.18782	0.18623	0.1875	0.18841	0.18716	0.18876	0.18403	0.18716	0.18366	0.19275	0.18403	0.18365	0.18529	0.18782	0.18458	0.18716	0.18826	0.18842	0.18458	0.18458	0.18458	0.18842	0.18943	0.18529	0.18696	0.18696	0.18696	0.18696	0.18696	0.1947	0.18623	0.18673	0.18696	0.18696	0.18458	0.18826	0.18664	0.18826	0.19649	0.18988
416	2470 16	0.18335	0.17813	0.18457	0.1839	0.1839	0.18501	0.18116	0.18399	0.18457	0.18116	0.18424	0.18335	0.1839	0.18549	0.17889	0.1839	0.17854	0.1876	0.17889	0.1785	0.18016	0.18457	0.17945	0.1839	0.18501	0.18399	0.17945	0.17945	0.17945	0.18399	0.18616	0.18016	0.18369	0.18369	0.18369	0.18369	0.18369	0.19135	0.18116	0.18347	0.18369	0.18369	0.17945	0.18501	0.18341	0.18501	0.19199	0.1866
417	2471 16	0.18495	0.17977	0.18616	0.18549	0.18549	0.1866	0.18278	0.18558	0.18616	0.18278	0.18583	0.18495	0.18549	0.18707	0.18053	0.18549	0.18016	0.18923	0.18053	0.18012	0.18178	0.18616	0.18108	0.18549	0.1866	0.18558	0.18108	0.18108	0.18108	0.18558	0.18775	0.18178	0.18531	0.18531	0.18531	0.18531	0.18531	0.19297	0.18278	0.1851	0.18531	0.18531	0.18108	0.1866	0.18501	0.1866	0.19359	0.1882
418	2472 16	0.18657	0.18143	0.18775	0.18707	0.18707	0.1882	0.1844	0.18721	0.18775	0.1844	0.18742	0.18657	0.18707	0.18866	0.18218	0.18707	0.18181	0.19088	0.18218	0.18177	0.18343	0.18775	0.18273	0.18707	0.1882	0.18721	0.18273	0.18273	0.18273	0.18721	0.18933	0.18343	0.18689	0.18689	0.18689	0.18689	0.18689	0.19456	0.1844	0.18667	0.18689	0.18689	0.18273	0.1882	0.1866	0.1882	0.19521	0.18979
419	2474 16	0.18306	0.18121	0.18259	0.18198	0.18198	0.18295	0.18303	0.18309	0.18259	0.18303	0.18228	0.18306	0.18198	0.18371	0.18292	0.18198	0.18163	0.19005	0.18292	0.1816	0.18334	0.18259	0.18303	0.18198	0.18298	0.18309	0.18303	0.18303	0.18303	0.18309	0.18432	0.18334	0.18177	0.18177	0.18177	0.18177	0.18177	0.18877	0.18303	0.18158	0.18177	0.18177	0.18303	0.18298	0.18122	0.18298	0.19036	0.18471
420	2274 17	0.16903	0.16826	0.17029	0.16978	0.16978	0.17065	0.16838	0.16965	0.17029	0.16838	0.17003	0.16903	0.16978	0.16822	0.16913	0.16978	0.16577	0.16492	0.16913	0.16738	0.16738	0.17029	0.16825	0.16978	0.17065	0.16965	0.16825	0.16825	0.16825	0.16965	0.1687	0.16738	0.16982	0.16982	0.16982	0.16982	0.16982	0.16469	0.16838	0.16973	0.16982	0.16982	0.16825	0.17065	0.17225	0.17065	0.16483	0.16906
421	2312 18	0.17029	0.1697	0.17192	0.17148	0.17148	0.17065	0.16959	0.17273	0.17192	0.16959	0.17166	0.17029	0.17148	0.16991	0.16874	0.17148	0.17014	0.17106	0.16874	0.17014	0.17014	0.17192	0.16942	0.17148	0.17225	0.17273	0.16942	0.16942	0.16942	0.17273	0.17351	0.17014	0.17164	0.17164	0.17164	0.17164	0.17164	0.17291	0.16959	0.17165	0.17164	0.17164	0.16942	0.17225	0.17065	0.17225	0.17431	0.17065
422	2313 18	0.17197	0.17142	0.17351	0.17306	0.17306	0.17225	0.17127	0.17438	0.17351	0.17127	0.17325	0.17197	0.17306	0.17149	0.17048	0.17306	0.17188	0.17279	0.17048	0.17188	0.17188	0.17351	0.17116	0.17306	0.17384	0.17438	0.17116	0.17116	0.17116	0.17438	0.17509	0.17188	0.17323	0.17323	0.17323	0.17323	0.17323	0.17449	0.17127	0.17322	0.17323	0.17323	0.17116	0.17384	0.17225	0.17384	0.17596	0.17225
423	2314 18	0.16745	0.16676	0.16945	0.16904	0.16904	0.16814	0.16672	0.16987	0.16945	0.16672	0.16921	0.16745	0.16904	0.16746	0.16583	0.16904	0.16729	0.1682	0.16583	0.16729	0.16729	0.16945	0.16654	0.16904	0.16976	0.16987	0.16654	0.16654	0.16654	0.16987	0.17104	0.16729	0.16918	0.16918	0.16918	0.16918	0.16918	0.17042	0.16672	0.16918	0.16918	0.16918	0.16654	0.16976	0.16814	0.16976	0.17147	0.17136
424	2278 19	0.185	0.18128	0.1862	0.18575	0.18575	0.18501	0.18434	0.18569	0.1862	0.18434	0.18596	0.185	0.18575	0.18418	0.1821	0.18575	0.18342	0.17948	0.1821	0.18176	0.18342	0.1862	0.18275	0.18575	0.1866	0.18569	0.18275	0.18275	0.18275	0.18569	0.18462	0.18342	0.18604	0.18604	0.18604	0.18604	0.18604	0.18262	0.18434	0.18602	0.18604	0.18604	0.18275	0.1866	0.18501	0.1866	0.18252	0.1882
425	2302 20	0.17717	0.17822	0.17977	0.17922	0.17922	0.17863	0.17644	0.17942	0.17977	0.17644	0.1795	0.17717	0.17922	0.17765	0.17895	0.17922	0.17562	0.17969	0.17895	0.17726	0.17726	0.17977	0.17806	0.17922	0.18022	0.17942	0.17806	0.17806	0.17806	0.17942	0.18135	0.17726	0.17946	0.17946	0.17946	0.17946	0.17946	0.18071	0.17644	0.17937	0.17946	0.17946	0.17806	0.18022	0.17863	0.18022	0.18103	0.18182
426	2349 20	0.17391	0.1749	0.17348	0.17305	0.17305	0.17223	0.17318	0.17404	0.17348	0.17318	0.17327	0.17391	0.17305	0.17146	0.17562	0.17305	0.17229	0.17306	0.17562	0.17391	0.17391	0.17348	0.17472	0.17305	0.17386	0.17404	0.17472	0.17472	0.17472	0.17404	0.17509	0.17391	0.17328	0.17328	0.17328	0.17328	0.17328	0.17128	0.17318	0.17323	0.17328	0.17328	0.17472	0.17386	0.17223	0.17386	0.17245	0.17547
427	2324 28	0.18519	0.18643	0.18461	0.18407	0.18407	0.18347	0.18449	0.18532	0.18461	0.18449	0.18435	0.18519	0.18407	0.18248	0.18718	0.18407	0.18373	0.18785	0.18718	0.18536	0.18536	0.18461	0.18624	0.18407	0.18509	0.18532	0.18624	0.18624	0.18624	0.18532	0.18622	0.18536	0.18433	0.18433	0.18433	0.18433	0.18433	0.18558	0.18449	0.18424	0.18433	0.18433	0.18624	0.18509	0.18347	0.18509	0.18694	0.18347
428	2329 28	0.18521	0.18645	0.1877	0.18711	0.18711	0.1866	0.18452	0.18745	0.1877	0.18452	0.18741	0.18521	0.18711	0.18554	0.18721	0.18711	0.18376	0.18791	0.18721	0.18539	0.18539	0.1877	0.18627	0.18711	0.1882	0.18745	0.18627	0.18627	0.18627	0.18745	0.18929	0.18539	0.18737	0.18737	0.18737	0.18737	0.18737	0.18863	0.18452	0.18728	0.18737	0.18737	0.18627	0.1882	0.1866	0.1882	0.18907	0.1866
429	2348 28	0.18519	0.18643	0.18461	0.18407	0.18407	0.18347	0.18449	0.18532	0.18461	0.18449	0.18435	0.18519	0.18407	0.18248	0.18718	0.18407	0.18373	0.18785	0.18718	0.18536	0.18536	0.18461	0.18624	0.18407	0.18509	0.18532	0.18624	0.18624	0.18624	0.18532	0.18622	0.18536	0.18433	0.18433	0.18433	0.18433	0.18433	0.18558	0.18449	0.18424	0.18433	0.18433	0.18624	0.18509	0.18347	0.18509	0.18694	0.18347
430	2875 28	0.18511	0.18637	0.18889	0.18832	0.18832	0.18652	0.18443	0.18732	0.18889	0.18443	0.18861	0.18511	0.18832	0.18675	0.18709	0.18832	0.18364	0.18779	0.18709	0.18527	0.18527	0.18889	0.18614	0.18832	0.1881	0.18732	0.18614	0.18614	0.18614	0.18732	0.19048	0.18527	0.18852	0.18852	0.18852	0.18852	0.18852	0.18986	0.18443	0.18842	0.18852	0.18852	0.18614	0.1881	0.18652	0.1881	0.18894	0.18651
431	2903 28	0.18511	0.18637	0.18889	0.18832	0.18832	0.18652	0.18443	0.18732	0.18889	0.18443	0.18861	0.18511	0.18832	0.18675	0.18709	0.18832	0.18364	0.18779	0.18709	0.18527	0.18527	0.18889	0.18614	0.18832	0.1881	0.18732	0.18614	0.18614	0.18614	0.18732	0.19048	0.18527	0.18852	0.18852	0.18852	0.18852	0.18852	0.18986	0.18443	0.18842	0.18852	0.18852	0.18614	0.1881	0.18652	0.1881	0.18894	0.18651
432	2342 21	0.18519	0.1878	0.185	0.18468	0.18468	0.18363	0.18439	0.18534	0.185	0.18439	0.18481	0.18519	0.18468	0.18309	0.18515	0.18468	0.18484	0.18575	0.18515	0.18321	0.18321	0.185	0.18416	0.18468	0.18525	0.18534	0.18416	0.18416	0.18416	0.18534	0.18661	0.18321	0.18487	0.18487	0.18487	0.18487	0.18487	0.18615	0.18439	0.1849	0.18487	0.18487	0.18416	0.18525	0.18363	0.18525	0.18696	0.18686
433	2377 21	0.18462	0.18788	0.18444	0.18412	0.18412	0.18306	0.18447	0.18477	0.18444	0.18447	0.18424	0.18462	0.18412	0.18251	0.18523	0.18412	0.18491	0.18584	0.18523	0.18329	0.18329	0.18444	0.18424	0.18412	0.18468	0.18477	0.18424	0.18424	0.18424	0.18477	0.18606	0.18329	0.18428	0.18428	0.18428	0.18428	0.18428	0.18571	0.18447	0.18431	0.18428	0.18428	0.18424	0.18468	0.18306	0.18468	0.1865	0.18631
434	2384 21	0.18509	0.18765	0.18792	0.18756	0.18756	0.1866	0.18428	0.18729	0.18792	0.18428	0.1877	0.18509	0.18756	0.18599	0.18502	0.18756	0.1847	0.18565	0.18502	0.18309	0.18309	0.18792	0.18403	0.18756	0.1882	0.18729	0.18403	0.18403	0.18403	0.18729	0.18951	0.18309	0.18774	0.18774	0.18774	0.18774	0.18774	0.18902	0.18428	0.18777	0.18774	0.18774	0.18403	0.1882	0.1866	0.1882	0.1889	0.18979
435	2385 21	0.18509	0.18765	0.18792	0.18756	0.18756	0.1866	0.18428	0.18729	0.18792	0.18428	0.1877	0.18509	0.18756	0.18599	0.18502	0.18756	0.1847	0.18565	0.18502	0.18309	0.18309	0.18792	0.18403	0.18756	0.1882	0.18729	0.18403	0.18403	0.18403	0.18729	0.18951	0.18309	0.18774	0.18774	0.18774	0.18774	0.18774	0.18902	0.18428	0.18777	0.18774	0.18774	0.18403	0.1882	0.1866	0.1882	0.1889	0.18979
436	2815 21	0.18509	0.18765	0.18792	0.18756	0.18756	0.1866	0.18428	0.18729	0.18792	0.18428	0.1877	0.18509	0.18756	0.18599	0.18502	0.18756	0.1847	0.18565	0.18502	0.18309	0.18309	0.18792	0.18403	0.18756	0.1882	0.18729	0.18403	0.18403	0.18403	0.18729	0.18951	0.18309	0.18774	0.18774	0.18774	0.18774	0.18774	0.18902	0.18428	0.18777	0.18774	0.18774	0.18403	0.1882	0.1866	0.1882	0.1889	0.18979
437	2816 21	0.18509	0.18765	0.18792	0.18756	0.18756	0.1866	0.18428	0.18729	0.18792	0.18428	0.1877	0.18509	0.18756	0.18599	0.18502	0.18756	0.1847	0.18565	0.18502	0.18309	0.18309	0.18792	0.18403	0.18756	0.1882	0.18729	0.18403	0.18403	0.18403	0.18729	0.18951	0.18309	0.18774	0.18774	0.18774	0.18774	0.18774	0.18902	0.18428	0.18777	0.18774	0.18774	0.18403	0.1882	0.1866	0.1882	0.1889	0.18979
438	2817 21	0.18509	0.18765	0.18792	0.18756	0.18756	0.1866	0.18428	0.18729	0.18792	0.18428	0.1877	0.18509	0.18756	0.18599	0.18502	0.18756	0.1847	0.18565	0.18502	0.18309	0.18309	0.18792	0.18403	0.18756	0.1882	0.18729	0.18403	0.18403	0.18403	0.18729	0.18951	0.18309	0.18774	0.18774	0.18774	0.18774	0.18774	0.18902	0.18428	0.18777	0.18774	0.18774	0.18403	0.1882	0.1866	0.1882	0.1889	0.18979
439	2819 21	0.18477	0.18828	0.18461	0.18428	0.18428	0.18319	0.18463	0.18492	0.18461	0.18463	0.18441	0.18477	0.18428	0.18266	0.18563	0.18428	0.18639	0.18627	0.18563	0.18475	0.18476	0.18461	0.18464	0.18428	0.18484	0.18492	0.18464	0.18464	0.18464	0.18492	0.18624	0.18476	0.1844	0.1844	0.1844	0.1844	0.1844	0.18585	0.18463	0.18442	0.1844	0.1844	0.18464	0.18484	0.18319	0.18484	0.18666	0.18648
440	2820 21	0.1845	0.18611	0.18436	0.18408	0.18408	0.18287	0.18435	0.18465	0.18436	0.18435	0.18418	0.1845	0.18408	0.18241	0.18432	0.18408	0.18616	0.18611	0.18432	0.1844	0.18446	0.18436	0.18437	0.18408	0.18458	0.18465	0.18437	0.18437	0.18437	0.18465	0.18607	0.18446	0.18423	0.18423	0.18423	0.18423	0.18423	0.1858	0.18435	0.18428	0.18423	0.18423	0.18437	0.18458	0.18287	0.18458	0.18646	0.18629
441	2823 21	0.18376	0.18835	0.1836	0.18329	0.18329	0.18218	0.18362	0.1839	0.1836	0.18362	0.18341	0.18376	0.18329	0.18168	0.18569	0.18329	0.18537	0.18629	0.18569	0.18374	0.18374	0.1836	0.18469	0.18329	0.18383	0.1839	0.18469	0.18469	0.18469	0.1839	0.18523	0.18374	0.18341	0.18341	0.18341	0.18341	0.18341	0.18479	0.18362	0.18344	0.18341	0.18341	0.18469	0.18383	0.18218	0.18383	0.18558	0.18546
442	2825 21	0.18509	0.18765	0.18792	0.18756	0.18756	0.1866	0.18428	0.18729	0.18792	0.18428	0.1877	0.18509	0.18756	0.18599	0.18502	0.18756	0.1847	0.18565	0.18502	0.18309	0.18309	0.18792	0.18403	0.18756	0.1882	0.18729	0.18403	0.18403	0.18403	0.18729	0.18951	0.18309	0.18774	0.18774	0.18774	0.18774	0.18774	0.18902	0.18428	0.18777	0.18774	0.18774	0.18403	0.1882	0.1866	0.1882	0.1889	0.18979
443	2830 21	0.1848	0.18728	0.18884	0.18813	0.18813	0.1863	0.18396	0.187	0.18884	0.18396	0.18719	0.1848	0.18813	0.18656	0.18467	0.18813	0.18434	0.18531	0.18467	0.18275	0.18275	0.18884	0.18368	0.18813	0.1879	0.187	0.18368	0.18368	0.18368	0.187	0.19042	0.18275	0.18874	0.18874	0.18874	0.18874	0.18874	0.19026	0.18396	0.18814	0.18874	0.18874	0.18368	0.1879	0.1863	0.1879	0.18862	0.18948
444	2831 21	0.18509	0.18765	0.18792	0.18756	0.18756	0.1866	0.18428	0.18729	0.18792	0.18428	0.1877	0.18509	0.18756	0.18599	0.18502	0.18756	0.1847	0.18565	0.18502	0.18309	0.18309	0.18792	0.18403	0.18756	0.1882	0.18729	0.18403	0.18403	0.18403	0.18729	0.18951	0.18309	0.18774	0.18774	0.18774	0.18774	0.18774	0.18902	0.18428	0.18777	0.18774	0.18774	0.18403	0.1882	0.1866	0.1882	0.1889	0.18979
445	2833 21	0.18509	0.18765	0.18792	0.18756	0.18756	0.1866	0.18428	0.18729	0.18792	0.18428	0.1877	0.18509	0.18756	0.18599	0.18502	0.18756	0.1847	0.18565	0.18502	0.18309	0.18309	0.18792	0.18403	0.18756	0.1882	0.18729	0.18403	0.18403	0.18403	0.18729	0.18951	0.18309	0.18774	0.18774	0.18774	0.18774	0.18774	0.18902	0.18428	0.18777	0.18774	0.18774	0.18403	0.1882	0.1866	0.1882	0.1889	0.18979
446	2834 21	0.18509	0.18765	0.18792	0.18756	0.18756	0.1866	0.18428	0.18729	0.18792	0.18428	0.1877	0.18509	0.18756	0.18599	0.18502	0.18756	0.1847	0.18565	0.18502	0.18309	0.18309	0.18792	0.18403	0.18756	0.1882	0.18729	0.18403	0.18403	0.18403	0.18729	0.18951	0.18309	0.18774	0.18774	0.18774	0.18774	0.18774	0.18902	0.18428	0.18777	0.18774	0.18774	0.18403	0.1882	0.1866	0.1882	0.1889	0.18979
447	2836 21	0.18509	0.18765	0.18792	0.18756	0.18756	0.1866	0.18428	0.18729	0.18792	0.18428	0.1877	0.18509	0.18756	0.18599	0.18502	0.18756	0.1847	0.18565	0.18502	0.18309	0.18309	0.18792	0.18403	0.18756	0.1882	0.18729	0.18403	0.18403	0.18403	0.18729	0.18951	0.18309	0.18774	0.18774	0.18774	0.18774	0.18774	0.18902	0.18428	0.18777	0.18774	0.18774	0.18403	0.1882	0.1866	0.1882	0.1889	0.18979
448	2894 21	0.18851	0.19122	0.19034	0.18997	0.18997	0.18899	0.18774	0.19071	0.19034	0.18774	0.19012	0.18851	0.18997	0.1884	0.18857	0.18997	0.18823	0.18918	0.18857	0.18662	0.18662	0.19034	0.18757	0.18997	0.19061	0.19071	0.18757	0.18757	0.18757	0.19071	0.19193	0.18662	0.19014	0.19014	0.19014	0.19014	0.19014	0.1914	0.18774	0.19016	0.19014	0.19014	0.18757	0.19061	0.18899	0.19061	0.19231	0.19221
449	2895 21	0.18509	0.18765	0.18792	0.18756	0.18756	0.1866	0.18428	0.18729	0.18792	0.18428	0.1877	0.18509	0.18756	0.18599	0.18502	0.18756	0.1847	0.18565	0.18502	0.18309	0.18309	0.18792	0.18403	0.18756	0.1882	0.18729	0.18403	0.18403	0.18403	0.18729	0.18951	0.18309	0.18774	0.18774	0.18774	0.18774	0.18774	0.18902	0.18428	0.18777	0.18774	0.18774	0.18403	0.1882	0.1866	0.1882	0.1889	0.18979
450	2277 22	0.18984	0.1896	0.18779	0.18741	0.18741	0.1866	0.18929	0.18879	0.18779	0.18929	0.1876	0.18984	0.18741	0.18899	0.18864	0.18741	0.18819	0.18268	0.18864	0.18653	0.18819	0.18779	0.18759	0.18741	0.1882	0.18879	0.18759	0.18759	0.18759	0.18879	0.1862	0.18819	0.18793	0.18793	0.18793	0.18793	0.18793	0.18284	0.18929	0.18797	0.18793	0.18793	0.18759	0.1882	0.1866	0.1882	0.18398	0.18979
451	2281 23	0.18829	0.18468	0.18611	0.18558	0.18558	0.1866	0.18604	0.18723	0.18611	0.18604	0.18591	0.18829	0.18558	0.18716	0.18378	0.18558	0.18497	0.19093	0.18378	0.18659	0.18497	0.18611	0.18435	0.18558	0.1866	0.18723	0.18435	0.18435	0.18435	0.18723	0.1877	0.18497	0.18576	0.18576	0.18576	0.18576	0.18576	0.19187	0.18604	0.18557	0.18576	0.18576	0.18435	0.1866	0.18501	0.1866	0.19366	0.1882
452	2864 24	0.18787	0.18628	0.18745	0.1872	0.1872	0.18618	0.1877	0.18804	0.18745	0.1877	0.18735	0.18787	0.1872	0.18882	0.18534	0.1872	0.18661	0.18922	0.18534	0.18661	0.18661	0.18745	0.18597	0.1872	0.1878	0.18804	0.18597	0.18597	0.18597	0.18804	0.18907	0.18661	0.18781	0.18781	0.18781	0.18781	0.18781	0.19088	0.1877	0.18787	0.18781	0.18781	0.18597	0.1878	0.18618	0.1878	0.19127	0.18617
453	2865 24	0.18787	0.18628	0.18745	0.1872	0.1872	0.18618	0.1877	0.18804	0.18745	0.1877	0.18735	0.18787	0.1872	0.18882	0.18534	0.1872	0.18661	0.18922	0.18534	0.18661	0.18661	0.18745	0.18597	0.1872	0.1878	0.18804	0.18597	0.18597	0.18597	0.18804	0.18907	0.18661	0.18781	0.18781	0.18781	0.18781	0.18781	0.19088	0.1877	0.18787	0.18781	0.18781	0.18597	0.1878	0.18618	0.1878	0.19127	0.18617
454	2866 24	0.18965	0.18958	0.18924	0.18901	0.18901	0.18789	0.18949	0.18981	0.18924	0.18949	0.18915	0.18965	0.18901	0.19069	0.18962	0.18901	0.18962	0.19295	0.18962	0.18959	0.18963	0.18924	0.18967	0.18901	0.18958	0.18981	0.18967	0.18967	0.18967	0.18981	0.19093	0.18963	0.1896	0.1896	0.1896	0.1896	0.1896	0.19275	0.18949	0.18965	0.1896	0.1896	0.18967	0.18958	0.18789	0.18958	0.19309	0.18787
455	2867 24	0.18812	0.188	0.18775	0.18758	0.18758	0.18625	0.18798	0.18827	0.18775	0.18798	0.18769	0.18812	0.18758	0.1893	0.18812	0.18758	0.18801	0.19155	0.18812	0.18808	0.18809	0.18775	0.18816	0.18758	0.18805	0.18827	0.18816	0.18816	0.18816	0.18827	0.18947	0.18809	0.18818	0.18818	0.18818	0.18818	0.18818	0.19143	0.18798	0.18823	0.18818	0.18818	0.18816	0.18805	0.18625	0.18805	0.19164	0.18624
456	2869 24	0.18593	0.18581	0.18559	0.1855	0.1855	0.18383	0.18584	0.18601	0.18559	0.18584	0.18558	0.18593	0.1855	0.18739	0.18599	0.1855	0.18582	0.18983	0.18599	0.18588	0.18593	0.18559	0.18602	0.1855	0.18581	0.18601	0.18602	0.18602	0.18602	0.18601	0.18569	0.18593	0.186	0.186	0.186	0.186	0.186	0.18968	0.18584	0.18603	0.186	0.186	0.18602	0.18581	0.1859	0.18581	0.18982	0.18379
457	2801 25	0.18363	0.18479	0.18201	0.18166	0.18166	0.1808	0.18299	0.18269	0.18201	0.18299	0.18187	0.18363	0.18166	0.18324	0.18233	0.18166	0.18527	0.17811	0.18233	0.18365	0.18365	0.18201	0.18301	0.18166	0.18242	0.18269	0.18301	0.18301	0.18301	0.18269	0.18041	0.18365	0.18216	0.18216	0.18216	0.18216	0.18216	0.17699	0.18299	0.18213	0.18216	0.18216	0.18301	0.18242	0.18402	0.18242	0.17788	0.18402
458	2802 25	0.18357	0.18472	0.18301	0.18266	0.18266	0.18181	0.18293	0.1837	0.18301	0.18293	0.18287	0.18357	0.18266	0.18425	0.18226	0.18266	0.18521	0.17802	0.18226	0.18359	0.18359	0.18301	0.18294	0.18266	0.18343	0.1837	0.18294	0.18294	0.18294	0.1837	0.1814	0.18359	0.18317	0.18317	0.18317	0.18317	0.18317	0.17799	0.18293	0.18314	0.18317	0.18317	0.18294	0.18343	0.18503	0.18343	0.17889	0.18504
459	2809 25	0.18721	0.18969	0.1867	0.18637	0.18637	0.18543	0.18709	0.18733	0.1867	0.18709	0.18657	0.18721	0.18637	0.188	0.18719	0.18637	0.18894	0.184	0.18719	0.18729	0.1873	0.1867	0.18727	0.18637	0.18708	0.18733	0.18727	0.18727	0.18727	0.18733	0.18505	0.1873	0.18682	0.18682	0.18682	0.18682	0.18682	0.18334	0.18709	0.18679	0.18682	0.18682	0.18727	0.18708	0.18543	0.18708	0.18409	0.18542
460	2810 25	0.17942	0.18109	0.17892	0.17868	0.17868	0.17746	0.17932	0.17953	0.17892	0.17932	0.17885	0.17942	0.17868	0.18039	0.17946	0.17868	0.18122	0.17416	0.17946	0.17948	0.17949	0.17892	0.17952	0.17868	0.17927	0.17953	0.17952	0.17952	0.17952	0.17953	0.17712	0.17949	0.17923	0.17923	0.17923	0.17923	0.17923	0.17357	0.17932	0.17922	0.17923	0.17923	0.17952	0.17927	0.18101	0.17927	0.17414	0.181
461	2805 26	0.19343	0.19331	0.19152	0.19116	0.19116	0.19195	0.1928	0.19231	0.19152	0.1928	0.19142	0.19343	0.19116	0.18958	0.19088	0.19116	0.19368	0.19625	0.19088	0.19205	0.19205	0.19152	0.19139	0.19116	0.19198	0.19231	0.19139	0.19139	0.19139	0.19231	0.19311	0.19205	0.19169	0.19169	0.19169	0.19169	0.19169	0.19623	0.1928	0.19159	0.19169	0.19169	0.19139	0.19198	0.19036	0.19198	0.19712	0.19358
462	2800 27	0.18467	0.18257	0.18388	0.18324	0.18324	0.18286	0.18232	0.18361	0.18388	0.18232	0.1839	0.18467	0.18324	0.18164	0.1802	0.18324	0.18309	0.18093	0.1802	0.18152	0.18152	0.18388	0.1808	0.18324	0.18286	0.18361	0.1808	0.1808	0.1808	0.18361	0.18542	0.18152	0.18113	0.18113	0.18113	0.18113	0.18113	0.18113	0.18232	0.18194	0.18113	0.18113	0.1808	0.18286	0.18447	0.18286	0.18373	0.1844
		1
[truncated: 414 more columns]
