# Supplementary material for: A mega-cryptic species complex hidden among one of the most common annelids in the North East Atlantic
Source: PLoS One. 2018 Jun 20;13(6):e0198356. doi: 10.1371/journal.pone.0198356 (PMC6010226; doi:10.1371/journal.pone.0198356)
Supplement: S34 Appendix — Uncorrected distances from ITS2s data set. (XLSX) [file pone.0198356.s034.xlsx]

## Sheet: its402_salsa_modifarnePAUP_ITS.
																							0.0263
			1	2	3	4	5	6	7	8	9	10	11	12	13	14	15	16	17	18	19	20	21	22	23	24	25	26	27	28	29	30	31	32	33	34	35	36	37	38	39	40	41	42	43	44	45	46	47
1	2860	1	-
2	1953	1	0.01822	-
3	1322	1	0.01092	0.00727	-
4	1333	1	0.01092	0.00727	0	-
5	1335	1	0.01092	0.00727	0	0	-
6	1331	1	0.01092	0.00727	0	0	0	-
7	856	1	0.01146	0.0036	0	0	0	0	-
8	858	1	0.01146	0.0036	0	0	0	0	0	-
9	843	1	0.01479	0.00355	0.00387	0.00387	0.00387	0.00387	0	0	-
10	1324	1	0.01458	0.00352	0.00366	0.00366	0.00366	0.00366	0	0	0	-
11	1337	1	0.01468	0.00355	0.00377	0.00377	0.00377	0.00377	0	0	0	0	-
12	1342	1	0.01468	0.00355	0.00377	0.00377	0.00377	0.00377	0	0	0	0	0	-
13	1334	1	0.01083	0.00726	0	0	0	0	0	0	0.00386	0.00365	0.00376	0.00376	-
14	1326	1	0.01464	0.00358	0.00366	0.00366	0.00366	0.00366	0	0	0	0	0	0	0.00365	-
15	1948	1	0.01503	0.00366	0.00428	0.00428	0.00428	0.00428	0	0	0	0	0	0	0.00426	0	-
16	1344	1	0.01092	0.01444	0.00351	0.00351	0.00351	0.00351	0	0	0.00386	0.01068	0.01089	0.01089	0.00351	0.01074	0.0042	-
17	1947	1	0.01079	0.00735	0	0	0	0	0	0	0.00394	0.00374	0.00384	0.00384	0	0.00374	0.00434	0.00351	-
18	1951	1	0.01079	0.00735	0	0	0	0	0	0	0.00394	0.00374	0.00384	0.00384	0	0.00374	0.00434	0.00351	0	-
19	1952	1	0.01079	0.00735	0	0	0	0	0	0	0.00394	0.00374	0.00384	0.00384	0	0.00374	0.00434	0.00351	0	0	-
20	2241	1	0.01079	0.00735	0	0	0	0	0	0	0.00394	0.00374	0.00384	0.00384	0	0.00374	0.00434	0.00351	0	0	0	-
21	TB29	1	0.01079	0.00735	0	0	0	0	0	0	0.00394	0.00374	0.00384	0.00384	0	0.00374	0.00434	0.00351	0	0	0	0	-
22	2451	1	0.01079	0.00735	0	0	0	0	0	0	0.00394	0.00374	0.00384	0.00384	0	0.00374	0.00434	0.00351	0	0	0	0	0	-
23	2797	1	0.01079	0.00735	0	0	0	0	0	0	0.00394	0.00374	0.00384	0.00384	0	0.00374	0.00434	0.00351	0	0	0	0	0	0	-
24	1940	1	0.01085	0.01456	0.00351	0.00351	0.00351	0.00351	0	0	0.00401	0.01079	0.01102	0.01102	0.00351	0.01085	0.00436	0	0.00317	0.00317	0.00317	0.00317	0.00317	0.00317	0.00317	-
25	1950	1	0.02166	0.01067	0.01064	0.01064	0.01064	0.01064	0.00719	0.00719	0.00708	0.00698	0.00708	0.00708	0.01063	0.00708	0.00722	0.01806	0.00962	0.00962	0.00962	0.00962	0.00962	0.00962	0.00962	0.0162	-
26	2441	1	0.02166	0.01067	0.01064	0.01064	0.01064	0.01064	0.00719	0.00719	0.00708	0.00698	0.00708	0.00708	0.01063	0.00708	0.00722	0.01806	0.00962	0.00962	0.00962	0.00962	0.00962	0.00962	0.00962	0.0162	0	-
27	2840	1	0.02166	0.01067	0.01064	0.01064	0.01064	0.01064	0.00719	0.00719	0.00708	0.00698	0.00708	0.00708	0.01063	0.00708	0.00722	0.01806	0.00962	0.00962	0.00962	0.00962	0.00962	0.00962	0.00962	0.0162	0	0	-
28	2217	1	0.02167	0.01801	0.0106	0.0106	0.0106	0.0106	0.01083	0.01083	0.0146	0.01418	0.01451	0.01451	0.0106	0.01433	0.01521	0.01441	0.00962	0.00962	0.00962	0.00962	0.00962	0.00962	0.00962	0.01301	0.00645	0.00645	0.00645	-
29	T06	1	0.01806	0.01447	0.00706	0.00706	0.00706	0.00706	0.00722	0.00722	0.01104	0.0107	0.01097	0.01097	0.00706	0.0108	0.01159	0.01077	0.0064	0.0064	0.0064	0.0064	0.0064	0.0064	0.0064	0.00971	0.00326	0.00326	0.00326	0.00322	-
30	824	1	0.01806	0.01447	0.00706	0.00706	0.00706	0.00706	0.00722	0.00722	0.01104	0.0107	0.01097	0.01097	0.00706	0.0108	0.01159	0.01077	0.0064	0.0064	0.0064	0.0064	0.0064	0.0064	0.0064	0.00971	0.00326	0.00326	0.00326	0.00322	0	-
31	2221	1	0.01092	0.01444	0.00351	0.00351	0.00351	0.00351	0	0	0.00386	0.01068	0.01089	0.01089	0.00351	0.01074	0.0042	0	0.00351	0.00351	0.00351	0.00351	0.00351	0.00351	0.00351	0	0.01806	0.01806	0.01806	0.01441	0.01077	0.01077	-
32	830	1	0.01824	0.01426	0.00711	0.00711	0.00711	0.00711	0.0073	0.0073	0.01084	0.01065	0.01076	0.01076	0.00711	0.01076	0.01144	0.01087	0.00707	0.00707	0.00707	0.00707	0.00707	0.00707	0.00707	0.01078	0.00355	0.00355	0.00355	0.00354	0	0	0.01087	-
33	1328	1	0.02539	0.01422	0.01428	0.01428	0.01428	0.01428	0.01085	0.01085	0.01069	0.01065	0.01069	0.01069	0.01428	0.01081	0.01101	0.02173	0.01432	0.01432	0.01432	0.01432	0.01432	0.01432	0.01432	0.02176	0.00359	0.00359	0.00359	0.00375	0.00733	0.00733	0.02173	0.00715	-
34	2789	1	0.02271	0.01463	0.01095	0.01095	0.01095	0.01095	0.01137	0.01137	0.0111	0.01095	0.01107	0.01107	0.01095	0.01111	0.01146	0.01115	0.01091	0.01091	0.01091	0.01091	0.01091	0.01091	0.01091	0.01105	0.00368	0.00368	0.00368	0	0.00369	0.00369	0.01115	0.00367	0	-
35	2909	1	0.019	0.01101	0.00728	0.00728	0.00728	0.00728	0.00757	0.00757	0.00741	0.0073	0.00737	0.00737	0.00728	0.00741	0.00756	0.00733	0.00724	0.00724	0.00724	0.00724	0.00724	0.00724	0.00724	0.00726	0	0	0	0.00361	0	0	0.00733	0	0.00365	0.00383	-
36	1941	1	0.019	0.01101	0.00728	0.00728	0.00728	0.00728	0.00757	0.00757	0.00741	0.0073	0.00737	0.00737	0.00728	0.00741	0.00756	0.00733	0.00724	0.00724	0.00724	0.00724	0.00724	0.00724	0.00724	0.00726	0	0	0	0.00361	0	0	0.00733	0	0.00365	0.00383	0	-
37	1955	1	0.019	0.01101	0.00728	0.00728	0.00728	0.00728	0.00757	0.00757	0.00741	0.0073	0.00737	0.00737	0.00728	0.00741	0.00756	0.00733	0.00724	0.00724	0.00724	0.00724	0.00724	0.00724	0.00724	0.00726	0	0	0	0.00361	0	0	0.00733	0	0.00365	0.00383	0	0	-
38	835	1	0.01828	0.00709	0.00729	0.00729	0.00729	0.00729	0.00361	0.00361	0.00356	0.00352	0.00356	0.00356	0.00728	0.00358	0.00367	0.01452	0.00731	0.00731	0.00731	0.00731	0.00731	0.00731	0.00731	0.01459	0.01061	0.01061	0.01061	0.01803	0.01449	0.01449	0.01452	0.01431	0.01422	0.01468	0.01105	0.01105	0.01105	-
39	2787	1	0.01171	0.01471	0.00748	0.00748	0.00748	0.00748	0.00954	0.00954	0.01176	0.0108	0.01126	0.01126	0.00733	0.0108	0.01291	0.01439	0.00677	0.00677	0.00677	0.00677	0.00677	0.00677	0.00677	0.01313	0.01649	0.01649	0.01649	0.01649	0.01324	0.01324	0.01439	0.01472	0.02148	0.02047	0.01676	0.01676	0.01676	0.01468	-
40	1332	1	0.01799	0.00705	0.0071	0.0071	0.0071	0.0071	0.00358	0.00358	0.00352	0.00347	0.00352	0.00352	0.00709	0.00352	0.00363	0.01441	0.00641	0.00641	0.00641	0.00641	0.00641	0.00641	0.00641	0.01291	0.00963	0.00963	0.00963	0.01605	0.01284	0.01284	0.01441	0.01407	0.01414	0.0145	0.01089	0.01089	0.01089	0.007	0.01323	-
41	825	1	0.01522	0.01124	0.00374	0.00374	0.00374	0.00374	0.00479	0.00479	0.00784	0.00745	0.00764	0.00764	0.00366	0.00745	0.00863	0.00728	0.00319	0.00319	0.00319	0.00319	0.00319	0.00319	0.00319	0.00644	0.01285	0.01285	0.01285	0.01287	0.00965	0.00965	0.00728	0.01091	0.01804	0.01571	0.01204	0.01204	0.01204	0.01112	0.01013	0.00964	-
42	1954	1	0.01812	0.01067	0.00704	0.00704	0.00704	0.00704	0.00719	0.00719	0.00708	0.00698	0.00708	0.00708	0.00704	0.00708	0.00722	0.01452	0.00638	0.00638	0.00638	0.00638	0.00638	0.00638	0.00638	0.01296	0	0	0	0.00319	0	0	0.01452	0	0.00359	0.00368	0	0	0	0.01061	0.01318	0.00963	0.00962	-
43	1939	1	0.02166	0.01067	0.01064	0.01064	0.01064	0.01064	0.00719	0.00719	0.00708	0.00698	0.00708	0.00708	0.01063	0.00708	0.00722	0.01806	0.00962	0.00962	0.00962	0.00962	0.00962	0.00962	0.00962	0.0162	0	0	0	0.00645	0.00326	0.00326	0.01806	0.00355	0.00359	0.00368	0	0	0	0.01061	0.01649	0.00963	0.01285	0	-
44	2445	1	0.0263	0.01442	0.01453	0.01453	0.01453	0.01453	0.01197	0.01197	0.01108	0.01064	0.0109	0.0109	0.01444	0.01074	0.01164	0.02179	0.01292	0.01292	0.01292	0.01292	0.01292	0.01292	0.01292	0.01945	0.00321	0.00321	0.00321	0.00977	0.00657	0.00657	0.02179	0.00755	0.00726	0.00847	0.00481	0.00481	0.00481	0.01443	0.01985	0.01282	0.01615	0.00321	0.00321	-
45	2794	1	0.02167	0.01801	0.0106	0.0106	0.0106	0.0106	0.01083	0.01083	0.0146	0.01418	0.01451	0.01451	0.0106	0.01433	0.01521	0.01441	0.00962	0.00962	0.00962	0.00962	0.00962	0.00962	0.00962	0.01301	0.00645	0.00645	0.00645	0	0.00322	0.00322	0.01441	0.00354	0.00375	0	0.00361	0.00361	0.00361	0.01803	0.01649	0.01605	0.01287	0.00319	0.00645	0.00977	-
46	2862	1	0.01806	0.01447	0.00706	0.00706	0.00706	0.00706	0.00722	0.00722	0.01104	0.0107	0.01097	0.01097	0.00706	0.0108	0.01159	0.01077	0.0064	0.0064	0.0064	0.0064	0.0064	0.0064	0.0064	0.00971	0.00326	0.00326	0.00326	0.00322	0	0	0.01077	0	0.00733	0.00369	0	0	0	0.01449	0.01324	0.01284	0.00965	0	0.00326	0.00657	0.00322	-
47	836	1	0.01443	0.00353	0.0036	0.0036	0.0036	0.0036	0	0	0	0	0	0	0.00359	0	0	0.01079	0.00324	0.00324	0.00324	0.00324	0.00324	0.00324	0.00324	0.00965	0.0064	0.0064	0.0064	0.01283	0.00962	0.00962	0.01079	0.01056	0.01061	0.01091	0.00725	0.00725	0.00725	0.00347	0.01001	0.00318	0.00647	0.0064	0.0064	0.00959	0.01283	0.00962	-
48	1327	1	0.01799	0.00705	0.0071	0.0071	0.0071	0.0071	0.00358	0.00358	0.00352	0.00347	0.00352	0.00352	0.00709	0.00352	0.00363	0.01441	0.00641	0.00641	0.00641	0.00641	0.00641	0.00641	0.00641	0.01291	0.00963	0.00963	0.00963	0.00962	0.01284	0.01284	0.01441	0.01407	0.00705	0.00726	0.01089	0.01089	0.01089	0.007	0.01323	0.00637	0.00964	0.00963	0.00963	0.01282	0.00962	0.01284	0.00318
49	1341	1	0.01075	0.0074	0	0	0	0	0	0	0.004	0.0038	0.0039	0.0039	0	0.0038	0.00441	0.0035	0	0	0	0	0	0	0	0.00316	0.00965	0.00965	0.00965	0.00959	0.00638	0.00638	0.0035	0.00705	0.01434	0.01087	0.00722	0.00722	0.00722	0.00736	0.00675	0.00645	0.00318	0.00636	0.00965	0.01294	0.00959	0.00638	0.00329
50	2911	1	0.01438	0.01087	0.00352	0.00352	0.00352	0.00352	0.00359	0.00359	0.00747	0.0072	0.00736	0.00736	0.00352	0.00725	0.00799	0.00718	0.00319	0.00319	0.00319	0.00319	0.00319	0.00319	0.00319	0.00647	0.01284	0.01284	0.01284	0.0064	0.00963	0.00963	0.00718	0.01061	0.01077	0.00724	0.01089	0.01089	0.01089	0.01084	0.00999	0.00958	0.00639	0.0096	0.01284	0.01614	0.0064	0.00963	0.00641
51	1945	1	0.01079	0.00735	0	0	0	0	0	0	0.00394	0.00374	0.00384	0.00384	0	0.00374	0.00434	0.00351	0	0	0	0	0	0	0	0.00317	0.00962	0.00962	0.00962	0.00962	0.0064	0.0064	0.00351	0.00707	0.01432	0.01091	0.00724	0.00724	0.00724	0.00731	0.00677	0.00641	0.00319	0.00638	0.00962	0.01292	0.00962	0.0064	0.00324
52	2220	1	0.00719	0.00735	0	0	0	0	0	0	0.00394	0.00374	0.00384	0.00384	0	0.00374	0.00434	0.00351	0	0	0	0	0	0	0	0.00317	0.00966	0.00966	0.00966	0.00967	0.00645	0.00645	0.00351	0.00712	0.01437	0.01096	0.00729	0.00729	0.00729	0.00736	0.00677	0.00641	0.00319	0.00643	0.00966	0.01296	0.00967	0.00645	0.00324
53	1339	1	0.02517	0.01415	0.01415	0.01415	0.01415	0.01415	0.01077	0.01077	0.01062	0.01046	0.01061	0.01061	0.01414	0.01061	0.01093	0.02174	0.01283	0.01283	0.01283	0.01283	0.01283	0.01283	0.01283	0.01953	0.00324	0.00324	0.00324	0.00325	0.00647	0.00647	0.02174	0.00706	0	0	0.00363	0.00363	0.00363	0.01409	0.01974	0.01281	0.01606	0.00324	0.00324	0.00643	0.00325	0.00647	0.00962
54	2219	1	0.018	0.01441	0.00707	0.00707	0.00707	0.00707	0.0072	0.0072	0.01103	0.01069	0.01091	0.01091	0.00707	0.01079	0.01166	0.01083	0.00642	0.00642	0.00642	0.00642	0.00642	0.00642	0.00642	0.00977	0.00325	0.00325	0.00325	0.00319	0	0	0.01083	0	0.00729	0.00365	0	0	0	0.01439	0.01324	0.01279	0.00962	0	0.00325	0.00655	0.00319	0	0.00962
55	1949	1	0.0216	0.01795	0.01061	0.01061	0.01061	0.01061	0.01081	0.01081	0.01459	0.01417	0.01445	0.01445	0.01061	0.01432	0.01531	0.0145	0.00965	0.00965	0.00965	0.00965	0.00965	0.00965	0.00965	0.0131	0.00647	0.00647	0.00647	0	0.00324	0.00324	0.0145	0.00354	0.00375	0	0.00364	0.00364	0.00364	0.01793	0.01649	0.016	0.01285	0.00323	0.00647	0.00978	0	0.00324	0.01283
56	2796	1	0.01091	0.01439	0.01092	0.01092	0.01092	0.01092	0.00469	0.00469	0.00393	0.01067	0.01089	0.01089	0.01083	0.01072	0.00434	0.0073	0.00965	0.00965	0.00965	0.00965	0.00965	0.00965	0.00965	0.00649	0.01604	0.01604	0.01604	0.01937	0.01612	0.01612	0.0073	0.01813	0.02152	0.01575	0.01199	0.01199	0.01199	0.01442	0.01313	0.01278	0.01291	0.01604	0.01604	0.01924	0.01937	0.01612	0.00955
57	2453	1	0.01448	0.00357	0.0036	0.0036	0.0036	0.0036	0	0	0	0	0	0	0.00359	0	0	0.01082	0.00324	0.00324	0.00324	0.00324	0.00324	0.00324	0.00324	0.00968	0.00642	0.00642	0.00642	0.01287	0.00965	0.00965	0.01082	0.01065	0.01075	0.01105	0.00728	0.00728	0.00728	0.00352	0.01001	0.00323	0.00647	0.00642	0.00642	0.00962	0.01287	0.00965	0
58	2788	1	0.01453	0.01063	0.0071	0.0071	0.0071	0.0071	0	0	0	0.007	0.00705	0.00705	0.0071	0.00705	0	0.00355	0.00641	0.00641	0.00641	0.00641	0.00641	0.00641	0.00641	0.00325	0.01285	0.01285	0.01285	0.01612	0.01287	0.01287	0.00355	0.01421	0.01785	0.01105	0.00728	0.00728	0.00728	0.01058	0.0165	0.0096	0.00968	0.01285	0.01285	0.01604	0.01612	0.01287	0.00637
59	2440	1	0.00727	0.01837	0.00731	0.00731	0.00731	0.00731	0.00479	0.00479	0.00797	0.01451	0.0149	0.0149	0.00723	0.01456	0.00865	0.00368	0.00641	0.00641	0.00641	0.00641	0.00641	0.00641	0.00641	0.00321	0.01945	0.01945	0.01945	0.01625	0.01296	0.01296	0.00368	0.01468	0.02548	0.01585	0.01207	0.01207	0.01207	0.01847	0.00976	0.01614	0.00968	0.01626	0.01945	0.02269	0.01625	0.01296	0.01288
60	1938	1	0.01085	0.01456	0.00351	0.00351	0.00351	0.00351	0	0	0.00401	0.01079	0.01102	0.01102	0.00351	0.01085	0.00436	0	0.00317	0.00317	0.00317	0.00317	0.00317	0.00317	0.00317	0	0.0162	0.0162	0.0162	0.01301	0.00971	0.00971	0	0.01078	0.02176	0.01105	0.00726	0.00726	0.00726	0.01459	0.01313	0.01291	0.00644	0.01296	0.0162	0.01945	0.01301	0.00971	0.00965
61	2871	1	0.00364	0.01458	0.00721	0.00721	0.00721	0.00721	0.0083	0.0083	0.01121	0.01076	0.01101	0.01101	0.00713	0.01081	0.01209	0.01092	0.00656	0.00656	0.00656	0.00656	0.00656	0.00656	0.00656	0.00993	0.01648	0.01648	0.01648	0.01641	0.01315	0.01315	0.01092	0.01441	0.02148	0.01931	0.01563	0.01563	0.01563	0.01444	0.00666	0.01318	0.00995	0.01317	0.01648	0.01998	0.01641	0.01315	0.00996
62	2841	1	0.0074	0.01834	0.00725	0.00725	0.00725	0.00725	0.00466	0.00466	0.00775	0.01442	0.01481	0.01481	0.00717	0.01447	0.00842	0.00358	0.00659	0.00659	0.00659	0.00659	0.00659	0.00659	0.00659	0.00335	0.02006	0.02006	0.02006	0.01657	0.01323	0.01323	0.00358	0.01465	0.02548	0.01581	0.01196	0.01196	0.01196	0.01833	0.00993	0.01671	0.01005	0.01674	0.02006	0.0235	0.01657	0.01323	0.0134
63	828	1	0.00721	0.011	0.00361	0.00361	0.00361	0.00361	0.00471	0.00471	0.00771	0.0073	0.00751	0.00751	0.00353	0.0073	0.00848	0.00717	0.00355	0.00355	0.00355	0.00355	0.00355	0.00355	0.00355	0.0071	0.01422	0.01422	0.01422	0.0142	0.01067	0.01067	0.00717	0.01088	0.01793	0.01566	0.01199	0.01199	0.01199	0.01103	0.00366	0.01068	0.0072	0.01071	0.01422	0.01803	0.0142	0.01067	0.00718
64	2390	2	0.21121	0.22968	0.22866	0.22866	0.22866	0.22866	0.21067	0.21067	0.22352	0.23218	0.22696	0.22696	0.22919	0.23191	0.21215	0.22892	0.20796	0.20796	0.20796	0.20796	0.20796	0.20796	0.20796	0.20815	0.21387	0.21387	0.21387	0.21611	0.21183	0.21183	0.22892	0.22651	0.2402	0.21769	0.21207	0.21207	0.21207	0.22759	0.22117	0.21673	0.2086	0.21418	0.21387	0.20969	0.21611	0.21183	0.21245
65	2185	2	0.21509	0.23347	0.23243	0.23243	0.23243	0.23243	0.21463	0.21463	0.22745	0.23572	0.23095	0.23095	0.23295	0.23547	0.21607	0.23272	0.21121	0.21121	0.21121	0.21121	0.21121	0.21121	0.21121	0.21145	0.21709	0.21709	0.21709	0.21929	0.21502	0.21502	0.23272	0.23046	0.2439	0.22161	0.21606	0.21606	0.21606	0.23157	0.22444	0.21992	0.21182	0.2174	0.21709	0.21292	0.21929	0.21502	0.21565
66	2181	2	0.215	0.23325	0.23227	0.23227	0.23227	0.23227	0.21445	0.21445	0.22721	0.23567	0.23067	0.23067	0.23278	0.23542	0.21593	0.23251	0.21119	0.21119	0.21119	0.21119	0.21119	0.21119	0.21119	0.21136	0.21712	0.21712	0.21712	0.21935	0.21507	0.21507	0.23251	0.23024	0.24381	0.22151	0.21591	0.21591	0.21591	0.23129	0.22443	0.21993	0.21179	0.21743	0.21712	0.21297	0.21935	0.21507	0.21566
67	2271	2	0.215	0.23325	0.23227	0.23227	0.23227	0.23227	0.21445	0.21445	0.22721	0.23567	0.23067	0.23067	0.23278	0.23542	0.21593	0.23251	0.21119	0.21119	0.21119	0.21119	0.21119	0.21119	0.21119	0.21136	0.21712	0.21712	0.21712	0.21935	0.21507	0.21507	0.23251	0.23024	0.24381	0.22151	0.21591	0.21591	0.21591	0.23129	0.22443	0.21993	0.21179	0.21743	0.21712	0.21297	0.21935	0.21507	0.21566
68	2328	2	0.215	0.23325	0.23227	0.23227	0.23227	0.23227	0.21445	0.21445	0.22721	0.23567	0.23067	0.23067	0.23278	0.23542	0.21593	0.23251	0.21119	0.21119	0.21119	0.21119	0.21119	0.21119	0.21119	0.21136	0.21712	0.21712	0.21712	0.21935	0.21507	0.21507	0.23251	0.23024	0.24381	0.22151	0.21591	0.21591	0.21591	0.23129	0.22443	0.21993	0.21179	0.21743	0.21712	0.21297	0.21935	0.21507	0.21566
69	2331	2	0.215	0.23325	0.23227	0.23227	0.23227	0.23227	0.21445	0.21445	0.22721	0.23567	0.23067	0.23067	0.23278	0.23542	0.21593	0.23251	0.21119	0.21119	0.21119	0.21119	0.21119	0.21119	0.21119	0.21136	0.21712	0.21712	0.21712	0.21935	0.21507	0.21507	0.23251	0.23024	0.24381	0.22151	0.21591	0.21591	0.21591	0.23129	0.22443	0.21993	0.21179	0.21743	0.21712	0.21297	0.21935	0.21507	0.21566
70	2338	2	0.215	0.23325	0.23227	0.23227	0.23227	0.23227	0.21445	0.21445	0.22721	0.23567	0.23067	0.23067	0.23278	0.23542	0.21593	0.23251	0.21119	0.21119	0.21119	0.21119	0.21119	0.21119	0.21119	0.21136	0.21712	0.21712	0.21712	0.21935	0.21507	0.21507	0.23251	0.23024	0.24381	0.22151	0.21591	0.21591	0.21591	0.23129	0.22443	0.21993	0.21179	0.21743	0.21712	0.21297	0.21935	0.21507	0.21566
71	2381	2	0.215	0.23325	0.23227	0.23227	0.23227	0.23227	0.21445	0.21445	0.22721	0.23567	0.23067	0.23067	0.23278	0.23542	0.21593	0.23251	0.21119	0.21119	0.21119	0.21119	0.21119	0.21119	0.21119	0.21136	0.21712	0.21712	0.21712	0.21935	0.21507	0.21507	0.23251	0.23024	0.24381	0.22151	0.21591	0.21591	0.21591	0.23129	0.22443	0.21993	0.21179	0.21743	0.21712	0.21297	0.21935	0.21507	0.21566
72	2216	2	0.21499	0.23333	0.23231	0.23231	0.23231	0.23231	0.21449	0.21449	0.22735	0.23561	0.23086	0.23086	0.23282	0.23535	0.21594	0.23256	0.21114	0.21114	0.21114	0.21114	0.21114	0.21114	0.21114	0.21134	0.21705	0.21705	0.21705	0.21925	0.21496	0.21496	0.23256	0.23038	0.24382	0.2215	0.21595	0.21595	0.21595	0.23147	0.22439	0.21987	0.21174	0.21736	0.21705	0.2129	0.21925	0.21496	0.21559
73	2272	2	0.21499	0.23333	0.23231	0.23231	0.23231	0.23231	0.21449	0.21449	0.22735	0.23561	0.23086	0.23086	0.23282	0.23535	0.21594	0.23256	0.21114	0.21114	0.21114	0.21114	0.21114	0.21114	0.21114	0.21134	0.21705	0.21705	0.21705	0.21925	0.21496	0.21496	0.23256	0.23038	0.24382	0.2215	0.21595	0.21595	0.21595	0.23147	0.22439	0.21987	0.21174	0.21736	0.21705	0.2129	0.21925	0.21496	0.21559
74	2322	2	0.21499	0.23333	0.23231	0.23231	0.23231	0.23231	0.21449	0.21449	0.22735	0.23561	0.23086	0.23086	0.23282	0.23535	0.21594	0.23256	0.21114	0.21114	0.21114	0.21114	0.21114	0.21114	0.21114	0.21134	0.21705	0.21705	0.21705	0.21925	0.21496	0.21496	0.23256	0.23038	0.24382	0.2215	0.21595	0.21595	0.21595	0.23147	0.22439	0.21987	0.21174	0.21736	0.21705	0.2129	0.21925	0.21496	0.21559
75	2332	2	0.21499	0.23333	0.23231	0.23231	0.23231	0.23231	0.21449	0.21449	0.22735	0.23561	0.23086	0.23086	0.23282	0.23535	0.21594	0.23256	0.21114	0.21114	0.21114	0.21114	0.21114	0.21114	0.21114	0.21134	0.21705	0.21705	0.21705	0.21925	0.21496	0.21496	0.23256	0.23038	0.24382	0.2215	0.21595	0.21595	0.21595	0.23147	0.22439	0.21987	0.21174	0.21736	0.21705	0.2129	0.21925	0.21496	0.21559
76	2352	2	0.21499	0.23333	0.23231	0.23231	0.23231	0.23231	0.21449	0.21449	0.22735	0.23561	0.23086	0.23086	0.23282	0.23535	0.21594	0.23256	0.21114	0.21114	0.21114	0.21114	0.21114	0.21114	0.21114	0.21134	0.21705	0.21705	0.21705	0.21925	0.21496	0.21496	0.23256	0.23038	0.24382	0.2215	0.21595	0.21595	0.21595	0.23147	0.22439	0.21987	0.21174	0.21736	0.21705	0.2129	0.21925	0.21496	0.21559
77	2354	2	0.21499	0.23333	0.23231	0.23231	0.23231	0.23231	0.21449	0.21449	0.22735	0.23561	0.23086	0.23086	0.23282	0.23535	0.21594	0.23256	0.21114	0.21114	0.21114	0.21114	0.21114	0.21114	0.21114	0.21134	0.21705	0.21705	0.21705	0.21925	0.21496	0.21496	0.23256	0.23038	0.24382	0.2215	0.21595	0.21595	0.21595	0.23147	0.22439	0.21987	0.21174	0.21736	0.21705	0.2129	0.21925	0.21496	0.21559
78	2367	2	0.21499	0.23333	0.23231	0.23231	0.23231	0.23231	0.21449	0.21449	0.22735	0.23561	0.23086	0.23086	0.23282	0.23535	0.21594	0.23256	0.21114	0.21114	0.21114	0.21114	0.21114	0.21114	0.21114	0.21134	0.21705	0.21705	0.21705	0.21925	0.21496	0.21496	0.23256	0.23038	0.24382	0.2215	0.21595	0.21595	0.21595	0.23147	0.22439	0.21987	0.21174	0.21736	0.21705	0.2129	0.21925	0.21496	0.21559
79	2368	2	0.21499	0.23333	0.23231	0.23231	0.23231	0.23231	0.21449	0.21449	0.22735	0.23561	0.23086	0.23086	0.23282	0.23535	0.21594	0.23256	0.21114	0.21114	0.21114	0.21114	0.21114	0.21114	0.21114	0.21134	0.21705	0.21705	0.21705	0.21925	0.21496	0.21496	0.23256	0.23038	0.24382	0.2215	0.21595	0.21595	0.21595	0.23147	0.22439	0.21987	0.21174	0.21736	0.21705	0.2129	0.21925	0.21496	0.21559
80	2369	2	0.21499	0.23333	0.23231	0.23231	0.23231	0.23231	0.21449	0.21449	0.22735	0.23561	0.23086	0.23086	0.23282	0.23535	0.21594	0.23256	0.21114	0.21114	0.21114	0.21114	0.21114	0.21114	0.21114	0.21134	0.21705	0.21705	0.21705	0.21925	0.21496	0.21496	0.23256	0.23038	0.24382	0.2215	0.21595	0.21595	0.21595	0.23147	0.22439	0.21987	0.21174	0.21736	0.21705	0.2129	0.21925	0.21496	0.21559
81	2336	2	0.21499	0.23333	0.23231	0.23231	0.23231	0.23231	0.21449	0.21449	0.22735	0.23561	0.23086	0.23086	0.23282	0.23535	0.21594	0.23256	0.21114	0.21114	0.21114	0.21114	0.21114	0.21114	0.21114	0.21134	0.21705	0.21705	0.21705	0.21925	0.21496	0.21496	0.23256	0.23038	0.24382	0.2215	0.21595	0.21595	0.21595	0.23147	0.22439	0.21987	0.21174	0.21736	0.21705	0.2129	0.21925	0.21496	0.21559
82	844	2	0.21475	0.22783	0.22937	0.22937	0.22937	0.22937	0.2139	0.2139	0.22703	0.22933	0.22795	0.22795	0.2299	0.22901	0.21548	0.22745	0.23092	0.23092	0.23092	0.23092	0.23092	0.23092	0.23092	0.22898	0.23227	0.23227	0.23227	0.23741	0.2326	0.2326	0.22745	0.23049	0.23608	0.22138	0.21564	0.21564	0.21564	0.22863	0.23136	0.23545	0.23154	0.23254	0.23227	0.22732	0.23741	0.2326	0.23059
83	2376	2	0.21499	0.23333	0.23231	0.23231	0.23231	0.23231	0.21449	0.21449	0.22735	0.23561	0.23086	0.23086	0.23282	0.23535	0.21594	0.23256	0.21114	0.21114	0.21114	0.21114	0.21114	0.21114	0.21114	0.21134	0.21705	0.21705	0.21705	0.21925	0.21496	0.21496	0.23256	0.23038	0.24382	0.2215	0.21595	0.21595	0.21595	0.23147	0.22439	0.21987	0.21174	0.21736	0.21705	0.2129	0.21925	0.21496	0.21559
84	2382	2	0.21106	0.22973	0.2287	0.2287	0.2287	0.2287	0.2106	0.2106	0.2236	0.23212	0.22707	0.22707	0.22923	0.23185	0.21204	0.22905	0.20788	0.20788	0.20788	0.20788	0.20788	0.20788	0.20788	0.20816	0.21378	0.21378	0.21378	0.21598	0.21173	0.21173	0.22905	0.22659	0.2402	0.21754	0.212	0.212	0.212	0.22769	0.22109	0.21661	0.20852	0.21409	0.21378	0.2096	0.21598	0.21173	0.21237
85	2180	2	0.21499	0.23333	0.23231	0.23231	0.23231	0.23231	0.21449	0.21449	0.22735	0.23561	0.23086	0.23086	0.23282	0.23535	0.21594	0.23256	0.21114	0.21114	0.21114	0.21114	0.21114	0.21114	0.21114	0.21134	0.21705	0.21705	0.21705	0.21925	0.21496	0.21496	0.23256	0.23038	0.24382	0.2215	0.21595	0.21595	0.21595	0.23147	0.22439	0.21987	0.21174	0.21736	0.21705	0.2129	0.21925	0.21496	0.21559
86	2353	2	0.21652	0.23497	0.23388	0.23388	0.23388	0.23388	0.21615	0.21615	0.22892	0.23719	0.23235	0.23235	0.23439	0.23687	0.21744	0.23415	0.21247	0.21247	0.21247	0.21247	0.21247	0.21247	0.21247	0.21265	0.21832	0.21832	0.21832	0.22053	0.21627	0.21627	0.23415	0.23193	0.24537	0.22315	0.21756	0.21756	0.21756	0.23303	0.22573	0.22116	0.2131	0.21863	0.21832	0.21416	0.22053	0.21627	0.2169
87	2187	2	0.21538	0.23367	0.23265	0.23265	0.23265	0.23265	0.21498	0.21498	0.22757	0.23605	0.23102	0.23102	0.23317	0.2358	0.21641	0.23297	0.21137	0.21137	0.21137	0.21137	0.21137	0.21137	0.21137	0.21161	0.21718	0.21718	0.21718	0.21941	0.21514	0.21514	0.23297	0.23047	0.24405	0.22188	0.21629	0.21629	0.21629	0.23164	0.22455	0.22011	0.21197	0.21749	0.21718	0.21292	0.21941	0.21514	0.21584
88	2370	2	0.21661	0.23487	0.23382	0.23382	0.23382	0.23382	0.2162	0.2162	0.22876	0.23725	0.23214	0.23214	0.23434	0.23694	0.2175	0.23409	0.21253	0.21253	0.21253	0.21253	0.21253	0.21253	0.21253	0.2127	0.21842	0.21842	0.21842	0.22066	0.2164	0.2164	0.23409	0.23177	0.24536	0.22323	0.21761	0.21761	0.21761	0.23283	0.22579	0.22125	0.21317	0.21873	0.21842	0.21426	0.22066	0.2164	0.21699
89	1311	2	0.215	0.23325	0.23227	0.23227	0.23227	0.23227	0.21445	0.21445	0.22721	0.23567	0.23067	0.23067	0.23278	0.23542	0.21593	0.23251	0.21119	0.21119	0.21119	0.21119	0.21119	0.21119	0.21119	0.21136	0.21712	0.21712	0.21712	0.21935	0.21507	0.21507	0.23251	0.23024	0.24381	0.22151	0.21591	0.21591	0.21591	0.23129	0.22443	0.21993	0.21179	0.21743	0.21712	0.21297	0.21935	0.21507	0.21566
90	2387	2	0.21517	0.23346	0.23246	0.23246	0.23246	0.23246	0.2147	0.2147	0.22743	0.23587	0.2309	0.2309	0.23297	0.23562	0.21616	0.23269	0.21128	0.21128	0.21128	0.21128	0.21128	0.21128	0.21128	0.21145	0.21715	0.21715	0.21715	0.21937	0.21508	0.21508	0.23269	0.23037	0.24393	0.22168	0.21607	0.21607	0.21607	0.23151	0.2245	0.22004	0.21188	0.21745	0.21715	0.21294	0.21937	0.21508	0.21576
91	2333	2	0.21669	0.23496	0.2339	0.2339	0.2339	0.2339	0.21632	0.21632	0.22881	0.23733	0.23218	0.23218	0.23442	0.23701	0.21761	0.23421	0.21256	0.21256	0.21256	0.21256	0.21256	0.21256	0.21256	0.21276	0.21842	0.21842	0.21842	0.22066	0.21641	0.21641	0.23421	0.2318	0.2454	0.22331	0.2177	0.2177	0.2177	0.23287	0.22579	0.22126	0.21319	0.21873	0.21842	0.21423	0.22066	0.21641	0.21702
92	1310	3	0.23678	0.25367	0.25274	0.25274	0.25274	0.25274	0.23575	0.23575	0.24761	0.25594	0.2509	0.2509	0.25331	0.2557	0.23717	0.25326	0.23833	0.23833	0.23833	0.23833	0.23833	0.23833	0.23833	0.23871	0.25166	0.25166	0.25166	0.25393	0.24977	0.24977	0.25326	0.25941	0.27268	0.2518	0.24638	0.24638	0.24638	0.25124	0.24777	0.24675	0.23901	0.25196	0.25166	0.24786	0.25393	0.24977	0.24258
93	2380	3	0.23678	0.25367	0.25274	0.25274	0.25274	0.25274	0.23575	0.23575	0.24761	0.25594	0.2509	0.2509	0.25331	0.2557	0.23717	0.25326	0.23833	0.23833	0.23833	0.23833	0.23833	0.23833	0.23833	0.23871	0.25166	0.25166	0.25166	0.25393	0.24977	0.24977	0.25326	0.25941	0.27268	0.2518	0.24638	0.24638	0.24638	0.25124	0.24777	0.24675	0.23901	0.25196	0.25166	0.24786	0.25393	0.24977	0.24258
94	2812	3	0.23678	0.25367	0.25274	0.25274	0.25274	0.25274	0.23575	0.23575	0.24761	0.25594	0.2509	0.2509	0.25331	0.2557	0.23717	0.25326	0.23833	0.23833	0.23833	0.23833	0.23833	0.23833	0.23833	0.23871	0.25166	0.25166	0.25166	0.25393	0.24977	0.24977	0.25326	0.25941	0.27268	0.2518	0.24638	0.24638	0.24638	0.25124	0.24777	0.24675	0.23901	0.25196	0.25166	0.24786	0.25393	0.24977	0.24258
95	2872	3	0.23678	0.25367	0.25274	0.25274	0.25274	0.25274	0.23575	0.23575	0.24761	0.25594	0.2509	0.2509	0.25331	0.2557	0.23717	0.25326	0.23833	0.23833	0.23833	0.23833	0.23833	0.23833	0.23833	0.23871	0.25166	0.25166	0.25166	0.25393	0.24977	0.24977	0.25326	0.25941	0.27268	0.2518	0.24638	0.24638	0.24638	0.25124	0.24777	0.24675	0.23901	0.25196	0.25166	0.24786	0.25393	0.24977	0.24258
96	2873	3	0.23678	0.25367	0.25274	0.25274	0.25274	0.25274	0.23575	0.23575	0.24761	0.25594	0.2509	0.2509	0.25331	0.2557	0.23717	0.25326	0.23833	0.23833	0.23833	0.23833	0.23833	0.23833	0.23833	0.23871	0.25166	0.25166	0.25166	0.25393	0.24977	0.24977	0.25326	0.25941	0.27268	0.2518	0.24638	0.24638	0.24638	0.25124	0.24777	0.24675	0.23901	0.25196	0.25166	0.24786	0.25393	0.24977	0.24258
97	2874	3	0.23678	0.25367	0.25274	0.25274	0.25274	0.25274	0.23575	0.23575	0.24761	0.25594	0.2509	0.2509	0.25331	0.2557	0.23717	0.25326	0.23833	0.23833	0.23833	0.23833	0.23833	0.23833	0.23833	0.23871	0.25166	0.25166	0.25166	0.25393	0.24977	0.24977	0.25326	0.25941	0.27268	0.2518	0.24638	0.24638	0.24638	0.25124	0.24777	0.24675	0.23901	0.25196	0.25166	0.24786	0.25393	0.24977	0.24258
98	2876	3	0.23678	0.25367	0.25274	0.25274	0.25274	0.25274	0.23575	0.23575	0.24761	0.25594	0.2509	0.2509	0.25331	0.2557	0.23717	0.25326	0.23833	0.23833	0.23833	0.23833	0.23833	0.23833	0.23833	0.23871	0.25166	0.25166	0.25166	0.25393	0.24977	0.24977	0.25326	0.25941	0.27268	0.2518	0.24638	0.24638	0.24638	0.25124	0.24777	0.24675	0.23901	0.25196	0.25166	0.24786	0.25393	0.24977	0.24258
99	2877	3	0.23678	0.25367	0.25274	0.25274	0.25274	0.25274	0.23575	0.23575	0.24761	0.25594	0.2509	0.2509	0.25331	0.2557	0.23717	0.25326	0.23833	0.23833	0.23833	0.23833	0.23833	0.23833	0.23833	0.23871	0.25166	0.25166	0.25166	0.25393	0.24977	0.24977	0.25326	0.25941	0.27268	0.2518	0.24638	0.24638	0.24638	0.25124	0.24777	0.24675	0.23901	0.25196	0.25166	0.24786	0.25393	0.24977	0.24258
100	2879	3	0.23678	0.25367	0.25274	0.25274	0.25274	0.25274	0.23575	0.23575	0.24761	0.25594	0.2509	0.2509	0.25331	0.2557	0.23717	0.25326	0.23833	0.23833	0.23833	0.23833	0.23833	0.23833	0.23833	0.23871	0.25166	0.25166	0.25166	0.25393	0.24977	0.24977	0.25326	0.25941	0.27268	0.2518	0.24638	0.24638	0.24638	0.25124	0.24777	0.24675	0.23901	0.25196	0.25166	0.24786	0.25393	0.24977	0.24258
101	2880	3	0.23678	0.25367	0.25274	0.25274	0.25274	0.25274	0.23575	0.23575	0.24761	0.25594	0.2509	0.2509	0.25331	0.2557	0.23717	0.25326	0.23833	0.23833	0.23833	0.23833	0.23833	0.23833	0.23833	0.23871	0.25166	0.25166	0.25166	0.25393	0.24977	0.24977	0.25326	0.25941	0.27268	0.2518	0.24638	0.24638	0.24638	0.25124	0.24777	0.24675	0.23901	0.25196	0.25166	0.24786	0.25393	0.24977	0.24258
102	2881	3	0.23678	0.25367	0.25274	0.25274	0.25274	0.25274	0.23575	0.23575	0.24761	0.25594	0.2509	0.2509	0.25331	0.2557	0.23717	0.25326	0.23833	0.23833	0.23833	0.23833	0.23833	0.23833	0.23833	0.23871	0.25166	0.25166	0.25166	0.25393	0.24977	0.24977	0.25326	0.25941	0.27268	0.2518	0.24638	0.24638	0.24638	0.25124	0.24777	0.24675	0.23901	0.25196	0.25166	0.24786	0.25393	0.24977	0.24258
103	2882	3	0.23678	0.25367	0.25274	0.25274	0.25274	0.25274	0.23575	0.23575	0.24761	0.25594	0.2509	0.2509	0.25331	0.2557	0.23717	0.25326	0.23833	0.23833	0.23833	0.23833	0.23833	0.23833	0.23833	0.23871	0.25166	0.25166	0.25166	0.25393	0.24977	0.24977	0.25326	0.25941	0.27268	0.2518	0.24638	0.24638	0.24638	0.25124	0.24777	0.24675	0.23901	0.25196	0.25166	0.24786	0.25393	0.24977	0.24258
104	2885	3	0.23678	0.25367	0.25274	0.25274	0.25274	0.25274	0.23575	0.23575	0.24761	0.25594	0.2509	0.2509	0.25331	0.2557	0.23717	0.25326	0.23833	0.23833	0.23833	0.23833	0.23833	0.23833	0.23833	0.23871	0.25166	0.25166	0.25166	0.25393	0.24977	0.24977	0.25326	0.25941	0.27268	0.2518	0.24638	0.24638	0.24638	0.25124	0.24777	0.24675	0.23901	0.25196	0.25166	0.24786	0.25393	0.24977	0.24258
105	2886	3	0.23678	0.25367	0.25274	0.25274	0.25274	0.25274	0.23575	0.23575	0.24761	0.25594	0.2509	0.2509	0.25331	0.2557	0.23717	0.25326	0.23833	0.23833	0.23833	0.23833	0.23833	0.23833	0.23833	0.23871	0.25166	0.25166	0.25166	0.25393	0.24977	0.24977	0.25326	0.25941	0.27268	0.2518	0.24638	0.24638	0.24638	0.25124	0.24777	0.24675	0.23901	0.25196	0.25166	0.24786	0.25393	0.24977	0.24258
106	2887	3	0.23678	0.25367	0.25274	0.25274	0.25274	0.25274	0.23575	0.23575	0.24761	0.25594	0.2509	0.2509	0.25331	0.2557	0.23717	0.25326	0.23833	0.23833	0.23833	0.23833	0.23833	0.23833	0.23833	0.23871	0.25166	0.25166	0.25166	0.25393	0.24977	0.24977	0.25326	0.25941	0.27268	0.2518	0.24638	0.24638	0.24638	0.25124	0.24777	0.24675	0.23901	0.25196	0.25166	0.24786	0.25393	0.24977	0.24258
107	2888	3	0.23678	0.25367	0.25274	0.25274	0.25274	0.25274	0.23575	0.23575	0.24761	0.25594	0.2509	0.2509	0.25331	0.2557	0.23717	0.25326	0.23833	0.23833	0.23833	0.23833	0.23833	0.23833	0.23833	0.23871	0.25166	0.25166	0.25166	0.25393	0.24977	0.24977	0.25326	0.25941	0.27268	0.2518	0.24638	0.24638	0.24638	0.25124	0.24777	0.24675	0.23901	0.25196	0.25166	0.24786	0.25393	0.24977	0.24258
108	2889	3	0.23678	0.25367	0.25274	0.25274	0.25274	0.25274	0.23575	0.23575	0.24761	0.25594	0.2509	0.2509	0.25331	0.2557	0.23717	0.25326	0.23833	0.23833	0.23833	0.23833	0.23833	0.23833	0.23833	0.23871	0.25166	0.25166	0.25166	0.25393	0.24977	0.24977	0.25326	0.25941	0.27268	0.2518	0.24638	0.24638	0.24638	0.25124	0.24777	0.24675	0.23901	0.25196	0.25166	0.24786	0.25393	0.24977	0.24258
109	2890	3	0.23678	0.25367	0.25274	0.25274	0.25274	0.25274	0.23575	0.23575	0.24761	0.25594	0.2509	0.2509	0.25331	0.2557	0.23717	0.25326	0.23833	0.23833	0.23833	0.23833	0.23833	0.23833	0.23833	0.23871	0.25166	0.25166	0.25166	0.25393	0.24977	0.24977	0.25326	0.25941	0.27268	0.2518	0.24638	0.24638	0.24638	0.25124	0.24777	0.24675	0.23901	0.25196	0.25166	0.24786	0.25393	0.24977	0.24258
110	2891	3	0.23678	0.25367	0.25274	0.25274	0.25274	0.25274	0.23575	0.23575	0.24761	0.25594	0.2509	0.2509	0.25331	0.2557	0.23717	0.25326	0.23833	0.23833	0.23833	0.23833	0.23833	0.23833	0.23833	0.23871	0.25166	0.25166	0.25166	0.25393	0.24977	0.24977	0.25326	0.25941	0.27268	0.2518	0.24638	0.24638	0.24638	0.25124	0.24777	0.24675	0.23901	0.25196	0.25166	0.24786	0.25393	0.24977	0.24258
111	2901	3	0.23678	0.25367	0.25274	0.25274	0.25274	0.25274	0.23575	0.23575	0.24761	0.25594	0.2509	0.2509	0.25331	0.2557	0.23717	0.25326	0.23833	0.23833	0.23833	0.23833	0.23833	0.23833	0.23833	0.23871	0.25166	0.25166	0.25166	0.25393	0.24977	0.24977	0.25326	0.25941	0.27268	0.2518	0.24638	0.24638	0.24638	0.25124	0.24777	0.24675	0.23901	0.25196	0.25166	0.24786	0.25393	0.24977	0.24258
112	2906	3	0.23678	0.25367	0.25274	0.25274	0.25274	0.25274	0.23575	0.23575	0.24761	0.25594	0.2509	0.2509	0.25331	0.2557	0.23717	0.25326	0.23833	0.23833	0.23833	0.23833	0.23833	0.23833	0.23833	0.23871	0.25166	0.25166	0.25166	0.25393	0.24977	0.24977	0.25326	0.25941	0.27268	0.2518	0.24638	0.24638	0.24638	0.25124	0.24777	0.24675	0.23901	0.25196	0.25166	0.24786	0.25393	0.24977	0.24258
113	2907	3	0.23678	0.25367	0.25274	0.25274	0.25274	0.25274	0.23575	0.23575	0.24761	0.25594	0.2509	0.2509	0.25331	0.2557	0.23717	0.25326	0.23833	0.23833	0.23833	0.23833	0.23833	0.23833	0.23833	0.23871	0.25166	0.25166	0.25166	0.25393	0.24977	0.24977	0.25326	0.25941	0.27268	0.2518	0.24638	0.24638	0.24638	0.25124	0.24777	0.24675	0.23901	0.25196	0.25166	0.24786	0.25393	0.24977	0.24258
114	2908	3	0.23678	0.25367	0.25274	0.25274	0.25274	0.25274	0.23575	0.23575	0.24761	0.25594	0.2509	0.2509	0.25331	0.2557	0.23717	0.25326	0.23833	0.23833	0.23833	0.23833	0.23833	0.23833	0.23833	0.23871	0.25166	0.25166	0.25166	0.25393	0.24977	0.24977	0.25326	0.25941	0.27268	0.2518	0.24638	0.24638	0.24638	0.25124	0.24777	0.24675	0.23901	0.25196	0.25166	0.24786	0.25393	0.24977	0.24258
115	2910	3	0.23678	0.25367	0.25274	0.25274	0.25274	0.25274	0.23575	0.23575	0.24761	0.25594	0.2509	0.2509	0.25331	0.2557	0.23717	0.25326	0.23833	0.23833	0.23833	0.23833	0.23833	0.23833	0.23833	0.23871	0.25166	0.25166	0.25166	0.25393	0.24977	0.24977	0.25326	0.25941	0.27268	0.2518	0.24638	0.24638	0.24638	0.25124	0.24777	0.24675	0.23901	0.25196	0.25166	0.24786	0.25393	0.24977	0.24258
116	2912	3	0.23678	0.25367	0.25274	0.25274	0.25274	0.25274	0.23575	0.23575	0.24761	0.25594	0.2509	0.2509	0.25331	0.2557	0.23717	0.25326	0.23833	0.23833	0.23833	0.23833	0.23833	0.23833	0.23833	0.23871	0.25166	0.25166	0.25166	0.25393	0.24977	0.24977	0.25326	0.25941	0.27268	0.2518	0.24638	0.24638	0.24638	0.25124	0.24777	0.24675	0.23901	0.25196	0.25166	0.24786	0.25393	0.24977	0.24258
117	2915	3	0.23678	0.25367	0.25274	0.25274	0.25274	0.25274	0.23575	0.23575	0.24761	0.25594	0.2509	0.2509	0.25331	0.2557	0.23717	0.25326	0.23833	0.23833	0.23833	0.23833	0.23833	0.23833	0.23833	0.23871	0.25166	0.25166	0.25166	0.25393	0.24977	0.24977	0.25326	0.25941	0.27268	0.2518	0.24638	0.24638	0.24638	0.25124	0.24777	0.24675	0.23901	0.25196	0.25166	0.24786	0.25393	0.24977	0.24258
118	2916	3	0.23678	0.25367	0.25274	0.25274	0.25274	0.25274	0.23575	0.23575	0.24761	0.25594	0.2509	0.2509	0.25331	0.2557	0.23717	0.25326	0.23833	0.23833	0.23833	0.23833	0.23833	0.23833	0.23833	0.23871	0.25166	0.25166	0.25166	0.25393	0.24977	0.24977	0.25326	0.25941	0.27268	0.2518	0.24638	0.24638	0.24638	0.25124	0.24777	0.24675	0.23901	0.25196	0.25166	0.24786	0.25393	0.24977	0.24258
119	2917	3	0.23678	0.25367	0.25274	0.25274	0.25274	0.25274	0.23575	0.23575	0.24761	0.25594	0.2509	0.2509	0.25331	0.2557	0.23717	0.25326	0.23833	0.23833	0.23833	0.23833	0.23833	0.23833	0.23833	0.23871	0.25166	0.25166	0.25166	0.25393	0.24977	0.24977	0.25326	0.25941	0.27268	0.2518	0.24638	0.24638	0.24638	0.25124	0.24777	0.24675	0.23901	0.25196	0.25166	0.24786	0.25393	0.24977	0.24258
120	2922	3	0.23678	0.25367	0.25274	0.25274	0.25274	0.25274	0.23575	0.23575	0.24761	0.25594	0.2509	0.2509	0.25331	0.2557	0.23717	0.25326	0.23833	0.23833	0.23833	0.23833	0.23833	0.23833	0.23833	0.23871	0.25166	0.25166	0.25166	0.25393	0.24977	0.24977	0.25326	0.25941	0.27268	0.2518	0.24638	0.24638	0.24638	0.25124	0.24777	0.24675	0.23901	0.25196	0.25166	0.24786	0.25393	0.24977	0.24258
121	2923	3	0.23678	0.25367	0.25274	0.25274	0.25274	0.25274	0.23575	0.23575	0.24761	0.25594	0.2509	0.2509	0.25331	0.2557	0.23717	0.25326	0.23833	0.23833	0.23833	0.23833	0.23833	0.23833	0.23833	0.23871	0.25166	0.25166	0.25166	0.25393	0.24977	0.24977	0.25326	0.25941	0.27268	0.2518	0.24638	0.24638	0.24638	0.25124	0.24777	0.24675	0.23901	0.25196	0.25166	0.24786	0.25393	0.24977	0.24258
122	2930	3	0.23678	0.25367	0.25274	0.25274	0.25274	0.25274	0.23575	0.23575	0.24761	0.25594	0.2509	0.2509	0.25331	0.2557	0.23717	0.25326	0.23833	0.23833	0.23833	0.23833	0.23833	0.23833	0.23833	0.23871	0.25166	0.25166	0.25166	0.25393	0.24977	0.24977	0.25326	0.25941	0.27268	0.2518	0.24638	0.24638	0.24638	0.25124	0.24777	0.24675	0.23901	0.25196	0.25166	0.24786	0.25393	0.24977	0.24258
123	2931	3	0.23678	0.25367	0.25274	0.25274	0.25274	0.25274	0.23575	0.23575	0.24761	0.25594	0.2509	0.2509	0.25331	0.2557	0.23717	0.25326	0.23833	0.23833	0.23833	0.23833	0.23833	0.23833	0.23833	0.23871	0.25166	0.25166	0.25166	0.25393	0.24977	0.24977	0.25326	0.25941	0.27268	0.2518	0.24638	0.24638	0.24638	0.25124	0.24777	0.24675	0.23901	0.25196	0.25166	0.24786	0.25393	0.24977	0.24258
124	2932	3	0.23678	0.25367	0.25274	0.25274	0.25274	0.25274	0.23575	0.23575	0.24761	0.25594	0.2509	0.2509	0.25331	0.2557	0.23717	0.25326	0.23833	0.23833	0.23833	0.23833	0.23833	0.23833	0.23833	0.23871	0.25166	0.25166	0.25166	0.25393	0.24977	0.24977	0.25326	0.25941	0.27268	0.2518	0.24638	0.24638	0.24638	0.25124	0.24777	0.24675	0.23901	0.25196	0.25166	0.24786	0.25393	0.24977	0.24258
125	2933	3	0.23678	0.25367	0.25274	0.25274	0.25274	0.25274	0.23575	0.23575	0.24761	0.25594	0.2509	0.2509	0.25331	0.2557	0.23717	0.25326	0.23833	0.23833	0.23833	0.23833	0.23833	0.23833	0.23833	0.23871	0.25166	0.25166	0.25166	0.25393	0.24977	0.24977	0.25326	0.25941	0.27268	0.2518	0.24638	0.24638	0.24638	0.25124	0.24777	0.24675	0.23901	0.25196	0.25166	0.24786	0.25393	0.24977	0.24258
126	2934	3	0.23678	0.25367	0.25274	0.25274	0.25274	0.25274	0.23575	0.23575	0.24761	0.25594	0.2509	0.2509	0.25331	0.2557	0.23717	0.25326	0.23833	0.23833	0.23833	0.23833	0.23833	0.23833	0.23833	0.23871	0.25166	0.25166	0.25166	0.25393	0.24977	0.24977	0.25326	0.25941	0.27268	0.2518	0.24638	0.24638	0.24638	0.25124	0.24777	0.24675	0.23901	0.25196	0.25166	0.24786	0.25393	0.24977	0.24258
127	2935	3	0.23678	0.25367	0.25274	0.25274	0.25274	0.25274	0.23575	0.23575	0.24761	0.25594	0.2509	0.2509	0.25331	0.2557	0.23717	0.25326	0.23833	0.23833	0.23833	0.23833	0.23833	0.23833	0.23833	0.23871	0.25166	0.25166	0.25166	0.25393	0.24977	0.24977	0.25326	0.25941	0.27268	0.2518	0.24638	0.24638	0.24638	0.25124	0.24777	0.24675	0.23901	0.25196	0.25166	0.24786	0.25393	0.24977	0.24258
128	2902	3	0.23678	0.25367	0.25274	0.25274	0.25274	0.25274	0.23575	0.23575	0.24761	0.25594	0.2509	0.2509	0.25331	0.2557	0.23717	0.25326	0.23833	0.23833	0.23833	0.23833	0.23833	0.23833	0.23833	0.23871	0.25166	0.25166	0.25166	0.25393	0.24977	0.24977	0.25326	0.25941	0.27268	0.2518	0.24638	0.24638	0.24638	0.25124	0.24777	0.24675	0.23901	0.25196	0.25166	0.24786	0.25393	0.24977	0.24258
129	2924	3	0.23678	0.25367	0.25274	0.25274	0.25274	0.25274	0.23575	0.23575	0.24761	0.25594	0.2509	0.2509	0.25331	0.2557	0.23717	0.25326	0.23833	0.23833	0.23833	0.23833	0.23833	0.23833	0.23833	0.23871	0.25166	0.25166	0.25166	0.25393	0.24977	0.24977	0.25326	0.25941	0.27268	0.2518	0.24638	0.24638	0.24638	0.25124	0.24777	0.24675	0.23901	0.25196	0.25166	0.24786	0.25393	0.24977	0.24258
130	2784	3	0.23678	0.25367	0.25274	0.25274	0.25274	0.25274	0.23575	0.23575	0.24761	0.25594	0.2509	0.2509	0.25331	0.2557	0.23717	0.25326	0.23833	0.23833	0.23833	0.23833	0.23833	0.23833	0.23833	0.23871	0.25166	0.25166	0.25166	0.25393	0.24977	0.24977	0.25326	0.25941	0.27268	0.2518	0.24638	0.24638	0.24638	0.25124	0.24777	0.24675	0.23901	0.25196	0.25166	0.24786	0.25393	0.24977	0.24258
131	2285	3	0.23658	0.25326	0.25238	0.25238	0.25238	0.25238	0.2355	0.2355	0.24731	0.25554	0.2506	0.2506	0.25296	0.2553	0.23684	0.25274	0.23794	0.23794	0.23794	0.23794	0.23794	0.23794	0.23794	0.23818	0.25125	0.25125	0.25125	0.25353	0.24936	0.24936	0.25274	0.25916	0.27232	0.2516	0.24618	0.24618	0.24618	0.25094	0.24743	0.24631	0.23862	0.25156	0.25125	0.24747	0.25353	0.24936	0.24214
132	2464	3	0.23658	0.25326	0.25238	0.25238	0.25238	0.25238	0.2355	0.2355	0.24731	0.25554	0.2506	0.2506	0.25296	0.2553	0.23684	0.25274	0.23794	0.23794	0.23794	0.23794	0.23794	0.23794	0.23794	0.23818	0.25125	0.25125	0.25125	0.25353	0.24936	0.24936	0.25274	0.25916	0.27232	0.2516	0.24618	0.24618	0.24618	0.25094	0.24743	0.24631	0.23862	0.25156	0.25125	0.24747	0.25353	0.24936	0.24214
133	2301	3	0.23658	0.25326	0.25238	0.25238	0.25238	0.25238	0.2355	0.2355	0.24731	0.25554	0.2506	0.2506	0.25296	0.2553	0.23684	0.25274	0.23794	0.23794	0.23794	0.23794	0.23794	0.23794	0.23794	0.23818	0.25125	0.25125	0.25125	0.25353	0.24936	0.24936	0.25274	0.25916	0.27232	0.2516	0.24618	0.24618	0.24618	0.25094	0.24743	0.24631	0.23862	0.25156	0.25125	0.24747	0.25353	0.24936	0.24214
134	2913	3	0.23667	0.25352	0.25262	0.25262	0.25262	0.25262	0.23563	0.23563	0.24755	0.25578	0.25084	0.25084	0.25319	0.25554	0.23706	0.25303	0.23825	0.23825	0.23825	0.23825	0.23825	0.23825	0.23825	0.23853	0.25156	0.25156	0.25156	0.25383	0.24967	0.24967	0.25303	0.25938	0.27254	0.25172	0.2463	0.2463	0.2463	0.25118	0.24766	0.24662	0.23893	0.25186	0.25156	0.24776	0.25383	0.24967	0.24245
135	2480	3	0.23667	0.25352	0.25262	0.25262	0.25262	0.25262	0.23563	0.23563	0.24755	0.25578	0.25084	0.25084	0.25319	0.25554	0.23706	0.25303	0.23825	0.23825	0.23825	0.23825	0.23825	0.23825	0.23825	0.23853	0.25156	0.25156	0.25156	0.25383	0.24967	0.24967	0.25303	0.25938	0.27254	0.25172	0.2463	0.2463	0.2463	0.25118	0.24766	0.24662	0.23893	0.25186	0.25156	0.24776	0.25383	0.24967	0.24245
136	2291	3	0.23667	0.25352	0.25262	0.25262	0.25262	0.25262	0.23563	0.23563	0.24755	0.25578	0.25084	0.25084	0.25319	0.25554	0.23706	0.25303	0.23825	0.23825	0.23825	0.23825	0.23825	0.23825	0.23825	0.23853	0.25156	0.25156	0.25156	0.25383	0.24967	0.24967	0.25303	0.25938	0.27254	0.25172	0.2463	0.2463	0.2463	0.25118	0.24766	0.24662	0.23893	0.25186	0.25156	0.24776	0.25383	0.24967	0.24245
137	2781	3	0.23667	0.25352	0.25262	0.25262	0.25262	0.25262	0.23563	0.23563	0.24755	0.25578	0.25084	0.25084	0.25319	0.25554	0.23706	0.25303	0.23825	0.23825	0.23825	0.23825	0.23825	0.23825	0.23825	0.23853	0.25156	0.25156	0.25156	0.25383	0.24967	0.24967	0.25303	0.25938	0.27254	0.25172	0.2463	0.2463	0.2463	0.25118	0.24766	0.24662	0.23893	0.25186	0.25156	0.24776	0.25383	0.24967	0.24245
138	2465	3	0.23215	0.24912	0.2482	0.2482	0.2482	0.2482	0.2311	0.2311	0.24314	0.25136	0.24642	0.24642	0.24879	0.25111	0.23257	0.24862	0.23435	0.23435	0.23435	0.23435	0.23435	0.23435	0.23435	0.23464	0.24762	0.24762	0.24762	0.24988	0.24572	0.24572	0.24862	0.25492	0.26807	0.24713	0.24172	0.24172	0.24172	0.24675	0.2436	0.2427	0.23507	0.24793	0.24762	0.24383	0.24988	0.24572	0.23855
139	2814	3	0.23704	0.25806	0.25714	0.25714	0.25714	0.25714	0.23982	0.23982	0.25181	0.26508	0.25507	0.25507	0.26024	0.26473	0.24598	0.25771	0.24695	0.24695	0.24695	0.24695	0.24695	0.24695	0.24695	0.24748	0.25963	0.25963	0.25963	0.26192	0.25788	0.25788	0.25771	0.26342	0.27631	0.25536	0.25007	0.25007	0.25007	0.25534	0.25687	0.25499	0.2478	0.25998	0.25963	0.25593	0.26192	0.25788	0.25096
140	2883	3	0.23194	0.2492	0.24812	0.24812	0.24812	0.24812	0.23107	0.23107	0.24306	0.25166	0.24631	0.24631	0.24864	0.25141	0.23241	0.24866	0.23446	0.23446	0.23446	0.23446	0.23446	0.23446	0.23446	0.23484	0.24798	0.24798	0.24798	0.25018	0.24602	0.24602	0.24866	0.25472	0.26833	0.24712	0.24169	0.24169	0.24169	0.24665	0.24391	0.24308	0.23508	0.24826	0.24798	0.2442	0.25018	0.24602	0.23891
141	2463	3	0.23215	0.24912	0.2482	0.2482	0.2482	0.2482	0.2311	0.2311	0.24314	0.25136	0.24642	0.24642	0.24879	0.25111	0.23257	0.24862	0.23435	0.23435	0.23435	0.23435	0.23435	0.23435	0.23435	0.23464	0.24762	0.24762	0.24762	0.24988	0.24572	0.24572	0.24862	0.25492	0.26807	0.24713	0.24172	0.24172	0.24172	0.24675	0.2436	0.2427	0.23507	0.24793	0.24762	0.24383	0.24988	0.24572	0.23855
142	2287	3	0.23667	0.25352	0.25262	0.25262	0.25262	0.25262	0.23563	0.23563	0.24755	0.25578	0.25084	0.25084	0.25319	0.25554	0.23706	0.25303	0.23825	0.23825	0.23825	0.23825	0.23825	0.23825	0.23825	0.23853	0.25156	0.25156	0.25156	0.25383	0.24967	0.24967	0.25303	0.25938	0.27254	0.25172	0.2463	0.2463	0.2463	0.25118	0.24766	0.24662	0.23893	0.25186	0.25156	0.24776	0.25383	0.24967	0.24245
143	1207	3	0.23678	0.25367	0.25274	0.25274	0.25274	0.25274	0.23575	0.23575	0.24761	0.25594	0.2509	0.2509	0.25331	0.2557	0.23717	0.25326	0.23833	0.23833	0.23833	0.23833	0.23833	0.23833	0.23833	0.23871	0.25166	0.25166	0.25166	0.25393	0.24977	0.24977	0.25326	0.25941	0.27268	0.2518	0.24638	0.24638	0.24638	0.25124	0.24777	0.24675	0.23901	0.25196	0.25166	0.24786	0.25393	0.24977	0.24258
144	2878	3	0.23685	0.25379	0.25283	0.25283	0.25283	0.25283	0.23578	0.23578	0.24776	0.25601	0.25107	0.25107	0.2534	0.25577	0.23722	0.25326	0.2384	0.2384	0.2384	0.2384	0.2384	0.2384	0.2384	0.23871	0.25174	0.25174	0.25174	0.25403	0.24983	0.24983	0.25326	0.2596	0.27282	0.25192	0.24646	0.24646	0.24646	0.25141	0.24783	0.24683	0.23909	0.25205	0.25174	0.24795	0.25403	0.24983	0.24263
145	2275	3	0.23658	0.25326	0.25238	0.25238	0.25238	0.25238	0.2355	0.2355	0.24731	0.25554	0.2506	0.2506	0.25296	0.2553	0.23684	0.25274	0.23794	0.23794	0.23794	0.23794	0.23794	0.23794	0.23794	0.23818	0.25125	0.25125	0.25125	0.25353	0.24936	0.24936	0.25274	0.25916	0.27232	0.2516	0.24618	0.24618	0.24618	0.25094	0.24743	0.24631	0.23862	0.25156	0.25125	0.24747	0.25353	0.24936	0.24214
146	2286	3	0.23665	0.25338	0.25247	0.25247	0.25247	0.25247	0.23553	0.23553	0.24746	0.25562	0.25077	0.25077	0.25304	0.25538	0.23689	0.25274	0.23801	0.23801	0.23801	0.23801	0.23801	0.23801	0.23801	0.23818	0.25134	0.25134	0.25134	0.25362	0.24943	0.24943	0.25274	0.25935	0.27245	0.25172	0.24626	0.24626	0.24626	0.25111	0.24749	0.24638	0.23869	0.25164	0.25134	0.24755	0.25362	0.24943	0.24219
147	2227	4	0.17945	0.20138	0.20062	0.20062	0.20062	0.20062	0.18586	0.18586	0.1972	0.19689	0.19863	0.19863	0.19955	0.19403	0.18233	0.19751	0.18376	0.18376	0.18376	0.18376	0.18376	0.18376	0.18376	0.18202	0.18399	0.18399	0.18399	0.18922	0.18601	0.18601	0.19751	0.20207	0.20197	0.19008	0.18741	0.18741	0.18741	0.19921	0.18174	0.18587	0.18382	0.18413	0.18399	0.18741	0.18922	0.18601	0.18269
148	2228	4	0.17945	0.20138	0.20062	0.20062	0.20062	0.20062	0.18586	0.18586	0.1972	0.19689	0.19863	0.19863	0.19955	0.19403	0.18233	0.19751	0.18376	0.18376	0.18376	0.18376	0.18376	0.18376	0.18376	0.18202	0.18399	0.18399	0.18399	0.18922	0.18601	0.18601	0.19751	0.20207	0.20197	0.19008	0.18741	0.18741	0.18741	0.19921	0.18174	0.18587	0.18382	0.18413	0.18399	0.18741	0.18922	0.18601	0.18269
149	2229	4	0.17945	0.20138	0.20062	0.20062	0.20062	0.20062	0.18586	0.18586	0.1972	0.19689	0.19863	0.19863	0.19955	0.19403	0.18233	0.19751	0.18376	0.18376	0.18376	0.18376	0.18376	0.18376	0.18376	0.18202	0.18399	0.18399	0.18399	0.18922	0.18601	0.18601	0.19751	0.20207	0.20197	0.19008	0.18741	0.18741	0.18741	0.19921	0.18174	0.18587	0.18382	0.18413	0.18399	0.18741	0.18922	0.18601	0.18269
150	2230	4	0.17945	0.20138	0.20062	0.20062	0.20062	0.20062	0.18586	0.18586	0.1972	0.19689	0.19863	0.19863	0.19955	0.19403	0.18233	0.19751	0.18376	0.18376	0.18376	0.18376	0.18376	0.18376	0.18376	0.18202	0.18399	0.18399	0.18399	0.18922	0.18601	0.18601	0.19751	0.20207	0.20197	0.19008	0.18741	0.18741	0.18741	0.19921	0.18174	0.18587	0.18382	0.18413	0.18399	0.18741	0.18922	0.18601	0.18269
151	2231	4	0.17945	0.20138	0.20062	0.20062	0.20062	0.20062	0.18586	0.18586	0.1972	0.19689	0.19863	0.19863	0.19955	0.19403	0.18233	0.19751	0.18376	0.18376	0.18376	0.18376	0.18376	0.18376	0.18376	0.18202	0.18399	0.18399	0.18399	0.18922	0.18601	0.18601	0.19751	0.20207	0.20197	0.19008	0.18741	0.18741	0.18741	0.19921	0.18174	0.18587	0.18382	0.18413	0.18399	0.18741	0.18922	0.18601	0.18269
152	2232	4	0.17945	0.20138	0.20062	0.20062	0.20062	0.20062	0.18586	0.18586	0.1972	0.19689	0.19863	0.19863	0.19955	0.19403	0.18233	0.19751	0.18376	0.18376	0.18376	0.18376	0.18376	0.18376	0.18376	0.18202	0.18399	0.18399	0.18399	0.18922	0.18601	0.18601	0.19751	0.20207	0.20197	0.19008	0.18741	0.18741	0.18741	0.19921	0.18174	0.18587	0.18382	0.18413	0.18399	0.18741	0.18922	0.18601	0.18269
153	2233	4	0.17945	0.20138	0.20062	0.20062	0.20062	0.20062	0.18586	0.18586	0.1972	0.19689	0.19863	0.19863	0.19955	0.19403	0.18233	0.19751	0.18376	0.18376	0.18376	0.18376	0.18376	0.18376	0.18376	0.18202	0.18399	0.18399	0.18399	0.18922	0.18601	0.18601	0.19751	0.20207	0.20197	0.19008	0.18741	0.18741	0.18741	0.19921	0.18174	0.18587	0.18382	0.18413	0.18399	0.18741	0.18922	0.18601	0.18269
154	2234	4	0.17945	0.20138	0.20062	0.20062	0.20062	0.20062	0.18586	0.18586	0.1972	0.19689	0.19863	0.19863	0.19955	0.19403	0.18233	0.19751	0.18376	0.18376	0.18376	0.18376	0.18376	0.18376	0.18376	0.18202	0.18399	0.18399	0.18399	0.18922	0.18601	0.18601	0.19751	0.20207	0.20197	0.19008	0.18741	0.18741	0.18741	0.19921	0.18174	0.18587	0.18382	0.18413	0.18399	0.18741	0.18922	0.18601	0.18269
155	2235	4	0.17945	0.20138	0.20062	0.20062	0.20062	0.20062	0.18586	0.18586	0.1972	0.19689	0.19863	0.19863	0.19955	0.19403	0.18233	0.19751	0.18376	0.18376	0.18376	0.18376	0.18376	0.18376	0.18376	0.18202	0.18399	0.18399	0.18399	0.18922	0.18601	0.18601	0.19751	0.20207	0.20197	0.19008	0.18741	0.18741	0.18741	0.19921	0.18174	0.18587	0.18382	0.18413	0.18399	0.18741	0.18922	0.18601	0.18269
156	2226	4	0.17945	0.20138	0.20062	0.20062	0.20062	0.20062	0.18586	0.18586	0.1972	0.19689	0.19863	0.19863	0.19955	0.19403	0.18233	0.19751	0.18376	0.18376	0.18376	0.18376	0.18376	0.18376	0.18376	0.18202	0.18399	0.18399	0.18399	0.18922	0.18601	0.18601	0.19751	0.20207	0.20197	0.19008	0.18741	0.18741	0.18741	0.19921	0.18174	0.18587	0.18382	0.18413	0.18399	0.18741	0.18922	0.18601	0.18269
157	2236	4	0.17945	0.20138	0.20062	0.20062	0.20062	0.20062	0.18586	0.18586	0.1972	0.19689	0.19863	0.19863	0.19955	0.19403	0.18233	0.19751	0.18376	0.18376	0.18376	0.18376	0.18376	0.18376	0.18376	0.18202	0.18399	0.18399	0.18399	0.18922	0.18601	0.18601	0.19751	0.20207	0.20197	0.19008	0.18741	0.18741	0.18741	0.19921	0.18174	0.18587	0.18382	0.18413	0.18399	0.18741	0.18922	0.18601	0.18269
158	2045	4	0.17945	0.20138	0.20062	0.20062	0.20062	0.20062	0.18586	0.18586	0.1972	0.19689	0.19863	0.19863	0.19955	0.19403	0.18233	0.19751	0.18376	0.18376	0.18376	0.18376	0.18376	0.18376	0.18376	0.18202	0.18399	0.18399	0.18399	0.18922	0.18601	0.18601	0.19751	0.20207	0.20197	0.19008	0.18741	0.18741	0.18741	0.19921	0.18174	0.18587	0.18382	0.18413	0.18399	0.18741	0.18922	0.18601	0.18269
159	TB28	4	0.17945	0.20138	0.20062	0.20062	0.20062	0.20062	0.18586	0.18586	0.1972	0.19689	0.19863	0.19863	0.19955	0.19403	0.18233	0.19751	0.18376	0.18376	0.18376	0.18376	0.18376	0.18376	0.18376	0.18202	0.18399	0.18399	0.18399	0.18922	0.18601	0.18601	0.19751	0.20207	0.20197	0.19008	0.18741	0.18741	0.18741	0.19921	0.18174	0.18587	0.18382	0.18413	0.18399	0.18741	0.18922	0.18601	0.18269
160	2777	5	0.16323	0.18119	0.17843	0.17843	0.17843	0.17843	0.16912	0.16912	0.1758	0.17915	0.17677	0.17677	0.17747	0.17603	0.1654	0.17159	0.16452	0.16452	0.16452	0.16452	0.16452	0.16452	0.16452	0.15922	0.1652	0.1652	0.1652	0.17047	0.16704	0.16704	0.17159	0.18033	0.18093	0.17416	0.17093	0.17093	0.17093	0.17731	0.16197	0.16694	0.16456	0.16531	0.1652	0.16869	0.17047	0.16704	0.16356
161	2779	5	0.16323	0.18119	0.17843	0.17843	0.17843	0.17843	0.16912	0.16912	0.1758	0.17915	0.17677	0.17677	0.17747	0.17603	0.1654	0.17159	0.16452	0.16452	0.16452	0.16452	0.16452	0.16452	0.16452	0.15922	0.1652	0.1652	0.1652	0.17047	0.16704	0.16704	0.17159	0.18033	0.18093	0.17416	0.17093	0.17093	0.17093	0.17731	0.16197	0.16694	0.16456	0.16531	0.1652	0.16869	0.17047	0.16704	0.16356
162	2790	5	0.16323	0.18119	0.17843	0.17843	0.17843	0.17843	0.16912	0.16912	0.1758	0.17915	0.17677	0.17677	0.17747	0.17603	0.1654	0.17159	0.16452	0.16452	0.16452	0.16452	0.16452	0.16452	0.16452	0.15922	0.1652	0.1652	0.1652	0.17047	0.16704	0.16704	0.17159	0.18033	0.18093	0.17416	0.17093	0.17093	0.17093	0.17731	0.16197	0.16694	0.16456	0.16531	0.1652	0.16869	0.17047	0.16704	0.16356
163	2792	5	0.16323	0.18119	0.17843	0.17843	0.17843	0.17843	0.16912	0.16912	0.1758	0.17915	0.17677	0.17677	0.17747	0.17603	0.1654	0.17159	0.16452	0.16452	0.16452	0.16452	0.16452	0.16452	0.16452	0.15922	0.1652	0.1652	0.1652	0.17047	0.16704	0.16704	0.17159	0.18033	0.18093	0.17416	0.17093	0.17093	0.17093	0.17731	0.16197	0.16694	0.16456	0.16531	0.1652	0.16869	0.17047	0.16704	0.16356
164	2904	5	0.16323	0.18119	0.17843	0.17843	0.17843	0.17843	0.16912	0.16912	0.1758	0.17915	0.17677	0.17677	0.17747	0.17603	0.1654	0.17159	0.16452	0.16452	0.16452	0.16452	0.16452	0.16452	0.16452	0.15922	0.1652	0.1652	0.1652	0.17047	0.16704	0.16704	0.17159	0.18033	0.18093	0.17416	0.17093	0.17093	0.17093	0.17731	0.16197	0.16694	0.16456	0.16531	0.1652	0.16869	0.17047	0.16704	0.16356
165	2918	5	0.16323	0.18119	0.17843	0.17843	0.17843	0.17843	0.16912	0.16912	0.1758	0.17915	0.17677	0.17677	0.17747	0.17603	0.1654	0.17159	0.16452	0.16452	0.16452	0.16452	0.16452	0.16452	0.16452	0.15922	0.1652	0.1652	0.1652	0.17047	0.16704	0.16704	0.17159	0.18033	0.18093	0.17416	0.17093	0.17093	0.17093	0.17731	0.16197	0.16694	0.16456	0.16531	0.1652	0.16869	0.17047	0.16704	0.16356
166	2927	5	0.16323	0.18119	0.17843	0.17843	0.17843	0.17843	0.16912	0.16912	0.1758	0.17915	0.17677	0.17677	0.17747	0.17603	0.1654	0.17159	0.16452	0.16452	0.16452	0.16452	0.16452	0.16452	0.16452	0.15922	0.1652	0.1652	0.1652	0.17047	0.16704	0.16704	0.17159	0.18033	0.18093	0.17416	0.17093	0.17093	0.17093	0.17731	0.16197	0.16694	0.16456	0.16531	0.1652	0.16869	0.17047	0.16704	0.16356
167	2928	5	0.16323	0.18119	0.17843	0.17843	0.17843	0.17843	0.16912	0.16912	0.1758	0.17915	0.17677	0.17677	0.17747	0.17603	0.1654	0.17159	0.16452	0.16452	0.16452	0.16452	0.16452	0.16452	0.16452	0.15922	0.1652	0.1652	0.1652	0.17047	0.16704	0.16704	0.17159	0.18033	0.18093	0.17416	0.17093	0.17093	0.17093	0.17731	0.16197	0.16694	0.16456	0.16531	0.1652	0.16869	0.17047	0.16704	0.16356
168	T02	5	0.16323	0.18119	0.17843	0.17843	0.17843	0.17843	0.16912	0.16912	0.1758	0.17915	0.17677	0.17677	0.17747	0.17603	0.1654	0.17159	0.16452	0.16452	0.16452	0.16452	0.16452	0.16452	0.16452	0.15922	0.1652	0.1652	0.1652	0.17047	0.16704	0.16704	0.17159	0.18033	0.18093	0.17416	0.17093	0.17093	0.17093	0.17731	0.16197	0.16694	0.16456	0.16531	0.1652	0.16869	0.17047	0.16704	0.16356
169	2780	5	0.1635	0.1815	0.17873	0.17873	0.17873	0.17873	0.16944	0.16944	0.17612	0.17947	0.17705	0.17705	0.17776	0.17636	0.16568	0.17188	0.1648	0.1648	0.1648	0.1648	0.1648	0.1648	0.1648	0.15949	0.16546	0.16546	0.16546	0.17075	0.16732	0.16732	0.17188	0.18065	0.18121	0.17448	0.17126	0.17126	0.17126	0.1776	0.16219	0.1672	0.16483	0.16557	0.16546	0.16892	0.17075	0.16732	0.16382
170	2791	5	0.1635	0.1815	0.17873	0.17873	0.17873	0.17873	0.16944	0.16944	0.17612	0.17947	0.17705	0.17705	0.17776	0.17636	0.16568	0.17188	0.1648	0.1648	0.1648	0.1648	0.1648	0.1648	0.1648	0.15949	0.16546	0.16546	0.16546	0.17075	0.16732	0.16732	0.17188	0.18065	0.18121	0.17448	0.17126	0.17126	0.17126	0.1776	0.16219	0.1672	0.16483	0.16557	0.16546	0.16892	0.17075	0.16732	0.16382
171	2793	5	0.1635	0.1815	0.17873	0.17873	0.17873	0.17873	0.16944	0.16944	0.17612	0.17947	0.17705	0.17705	0.17776	0.17636	0.16568	0.17188	0.1648	0.1648	0.1648	0.1648	0.1648	0.1648	0.1648	0.15949	0.16546	0.16546	0.16546	0.17075	0.16732	0.16732	0.17188	0.18065	0.18121	0.17448	0.17126	0.17126	0.17126	0.1776	0.16219	0.1672	0.16483	0.16557	0.16546	0.16892	0.17075	0.16732	0.16382
172	2926	5	0.1635	0.1815	0.17873	0.17873	0.17873	0.17873	0.16944	0.16944	0.17612	0.17947	0.17705	0.17705	0.17776	0.17636	0.16568	0.17188	0.1648	0.1648	0.1648	0.1648	0.1648	0.1648	0.1648	0.15949	0.16546	0.16546	0.16546	0.17075	0.16732	0.16732	0.17188	0.18065	0.18121	0.17448	0.17126	0.17126	0.17126	0.1776	0.16219	0.1672	0.16483	0.16557	0.16546	0.16892	0.17075	0.16732	0.16382
173	T04	5	0.1635	0.1815	0.17873	0.17873	0.17873	0.17873	0.16944	0.16944	0.17612	0.17947	0.17705	0.17705	0.17776	0.17636	0.16568	0.17188	0.1648	0.1648	0.1648	0.1648	0.1648	0.1648	0.1648	0.15949	0.16546	0.16546	0.16546	0.17075	0.16732	0.16732	0.17188	0.18065	0.18121	0.17448	0.17126	0.17126	0.17126	0.1776	0.16219	0.1672	0.16483	0.16557	0.16546	0.16892	0.17075	0.16732	0.16382
174	2900	5	0.16413	0.18562	0.18299	0.18299	0.18299	0.18299	0.17008	0.17008	0.18036	0.18331	0.18102	0.18102	0.1819	0.18025	0.17027	0.17612	0.16814	0.16814	0.16814	0.16814	0.16814	0.16814	0.16814	0.16296	0.16874	0.16874	0.16874	0.17428	0.17086	0.17086	0.17612	0.185	0.18514	0.17514	0.17195	0.17195	0.17195	0.18156	0.16561	0.1704	0.16459	0.16887	0.16874	0.1722	0.17428	0.17086	0.16704
175	842	5	0.16299	0.1809	0.17813	0.17813	0.17813	0.17813	0.16891	0.16891	0.17555	0.17885	0.17647	0.17647	0.17717	0.17574	0.16518	0.17138	0.16426	0.16426	0.16426	0.16426	0.16426	0.16426	0.16426	0.15904	0.16493	0.16493	0.16493	0.1702	0.16677	0.16677	0.17138	0.18003	0.18064	0.17395	0.17071	0.17071	0.17071	0.17701	0.16171	0.16668	0.1643	0.16504	0.16493	0.16846	0.1702	0.16677	0.1633
176	840	5	0.16323	0.18119	0.17843	0.17843	0.17843	0.17843	0.16912	0.16912	0.1758	0.17915	0.17677	0.17677	0.17747	0.17603	0.1654	0.17159	0.16452	0.16452	0.16452	0.16452	0.16452	0.16452	0.16452	0.15922	0.1652	0.1652	0.1652	0.17047	0.16704	0.16704	0.17159	0.18033	0.18093	0.17416	0.17093	0.17093	0.17093	0.17731	0.16197	0.16694	0.16456	0.16531	0.1652	0.16869	0.17047	0.16704	0.16356
177	2778	5	0.1635	0.1815	0.17873	0.17873	0.17873	0.17873	0.16944	0.16944	0.17612	0.17947	0.17705	0.17705	0.17776	0.17636	0.16568	0.17188	0.1648	0.1648	0.1648	0.1648	0.1648	0.1648	0.1648	0.15949	0.16546	0.16546	0.16546	0.17075	0.16732	0.16732	0.17188	0.18065	0.18121	0.17448	0.17126	0.17126	0.17126	0.1776	0.16219	0.1672	0.16483	0.16557	0.16546	0.16892	0.17075	0.16732	0.16382
178	1874	6	0.23458	0.24429	0.24158	0.24158	0.24158	0.24158	0.23754	0.23754	0.23828	0.24166	0.24082	0.24082	0.24489	0.24273	0.23944	0.24062	0.21864	0.21864	0.21864	0.21864	0.21864	0.21864	0.21864	0.21723	0.22042	0.22042	0.22042	0.22215	0.22169	0.22169	0.24062	0.24374	0.24306	0.23909	0.23963	0.23963	0.23963	0.245	0.21551	0.21893	0.21905	0.22053	0.22042	0.21714	0.22215	0.22169	0.21855
179	845	6	0.23902	0.24704	0.24431	0.24431	0.24431	0.24431	0.24205	0.24205	0.241	0.24442	0.24362	0.24362	0.24757	0.24554	0.2439	0.24321	0.22148	0.22148	0.22148	0.22148	0.22148	0.22148	0.22148	0.21998	0.2233	0.2233	0.2233	0.22497	0.22447	0.22447	0.24321	0.24642	0.24584	0.24365	0.24419	0.24419	0.24419	0.2478	0.21838	0.2218	0.22186	0.2234	0.2233	0.22011	0.22497	0.22447	0.22138
180	860	6	0.22437	0.2382	0.23542	0.23542	0.23542	0.23542	0.22729	0.22729	0.23208	0.23542	0.23451	0.23451	0.23883	0.23655	0.22926	0.22865	0.2128	0.2128	0.2128	0.2128	0.2128	0.2128	0.2128	0.20643	0.21483	0.21483	0.21483	0.21659	0.2162	0.2162	0.22865	0.23781	0.23706	0.22886	0.22945	0.22945	0.22945	0.2389	0.20938	0.213	0.21325	0.21496	0.21483	0.21152	0.21659	0.2162	0.21269
181	1943	6	0.23024	0.24408	0.2411	0.2411	0.2411	0.2411	0.23289	0.23289	0.23781	0.24109	0.24025	0.24025	0.24428	0.24224	0.23487	0.23443	0.21845	0.21845	0.21845	0.21845	0.21845	0.21845	0.21845	0.21214	0.22033	0.22033	0.22033	0.22195	0.22161	0.22161	0.23443	0.24322	0.2425	0.23421	0.23489	0.23489	0.23489	0.24443	0.21518	0.21862	0.21886	0.22045	0.22033	0.21712	0.22195	0.22161	0.21836
182	1869	6	0.23927	0.25031	0.24743	0.24743	0.24743	0.24743	0.24216	0.24216	0.24411	0.24747	0.24666	0.24666	0.25057	0.24868	0.24409	0.24182	0.22444	0.22444	0.22444	0.22444	0.22444	0.22444	0.22444	0.21906	0.22631	0.22631	0.22631	0.22793	0.22752	0.22752	0.24182	0.24947	0.24886	0.24353	0.24422	0.24422	0.24422	0.25078	0.22129	0.22468	0.22483	0.22643	0.22631	0.22314	0.22793	0.22752	0.22433
183	1318	6	0.23457	0.24853	0.24566	0.24566	0.24566	0.24566	0.23732	0.23732	0.24229	0.24567	0.24483	0.24483	0.24884	0.2469	0.23929	0.23872	0.22253	0.22253	0.22253	0.22253	0.22253	0.22253	0.22253	0.21598	0.2244	0.2244	0.2244	0.22605	0.22567	0.22567	0.23872	0.24772	0.24703	0.2386	0.23931	0.23931	0.23931	0.249	0.21939	0.22274	0.22294	0.22452	0.2244	0.22121	0.22605	0.22567	0.22243
184	1870	6	0.23324	0.24429	0.24139	0.24139	0.24139	0.24139	0.23596	0.23596	0.23799	0.2414	0.24059	0.24059	0.24453	0.24257	0.23793	0.23572	0.21912	0.21912	0.21912	0.21912	0.21912	0.21912	0.21912	0.21367	0.22087	0.22087	0.22087	0.22245	0.22208	0.22208	0.23572	0.24329	0.24264	0.23715	0.23786	0.23786	0.23786	0.24468	0.21585	0.21931	0.21951	0.22098	0.22087	0.21776	0.22245	0.22208	0.21901
185	846	6	0.23472	0.24858	0.2457	0.2457	0.2457	0.2457	0.23756	0.23756	0.24244	0.24571	0.24485	0.24485	0.24892	0.24691	0.23952	0.23898	0.22252	0.22252	0.22252	0.22252	0.22252	0.22252	0.22252	0.21617	0.22451	0.22451	0.22451	0.22619	0.2258	0.2258	0.23898	0.24793	0.24723	0.23903	0.23969	0.23969	0.23969	0.24907	0.21932	0.22273	0.22293	0.22463	0.22451	0.22126	0.22619	0.2258	0.22241
186	1873	6	0.23467	0.24584	0.24297	0.24297	0.24297	0.24297	0.23762	0.23762	0.23966	0.24298	0.24217	0.24217	0.24614	0.24414	0.23959	0.2374	0.22034	0.22034	0.22034	0.22034	0.22034	0.22034	0.22034	0.215	0.22222	0.22222	0.22222	0.22382	0.22344	0.22344	0.2374	0.24504	0.24439	0.23899	0.23968	0.23968	0.23968	0.24634	0.21711	0.22055	0.22074	0.22233	0.22222	0.21899	0.22382	0.22344	0.22024
187	2173	6	0.22974	0.23859	0.23571	0.23571	0.23571	0.23571	0.23203	0.23203	0.23421	0.23578	0.2348	0.2348	0.2391	0.23682	0.23407	0.23673	0.23676	0.23676	0.23676	0.23676	0.23676	0.23676	0.23676	0.23781	0.24335	0.24335	0.24335	0.24387	0.24345	0.24345	0.23673	0.24066	0.24177	0.23839	0.23901	0.23901	0.23901	0.23908	0.22891	0.23703	0.23734	0.24349	0.24335	0.23949	0.24387	0.24345	0.23666
188	2170	6	0.22941	0.24105	0.23809	0.23809	0.23809	0.23809	0.23195	0.23195	0.23438	0.23814	0.23721	0.23721	0.2413	0.23928	0.23403	0.23213	0.23907	0.23907	0.23907	0.23907	0.23907	0.23907	0.23907	0.23309	0.24114	0.24114	0.24114	0.24329	0.24288	0.24288	0.23213	0.23999	0.23954	0.23333	0.2339	0.2339	0.2339	0.24145	0.23156	0.23929	0.23961	0.24129	0.24114	0.23741	0.24329	0.24288	0.23897
189	2169	6	0.23837	0.25002	0.24707	0.24707	0.24707	0.24707	0.24068	0.24068	0.24541	0.24707	0.24609	0.24609	0.25038	0.24823	0.24272	0.24506	0.24819	0.24819	0.24819	0.24819	0.24819	0.24819	0.24819	0.24613	0.25034	0.25034	0.25034	0.25085	0.25047	0.25047	0.24506	0.24743	0.24854	0.24222	0.24291	0.24291	0.24291	0.25037	0.24051	0.24836	0.24874	0.2505	0.25034	0.24651	0.25085	0.25047	0.24807
190	1317	6	0.22945	0.23814	0.23527	0.23527	0.23527	0.23527	0.23166	0.23166	0.2338	0.23534	0.23438	0.23438	0.23862	0.23641	0.23371	0.23633	0.23634	0.23634	0.23634	0.23634	0.23634	0.23634	0.23634	0.23742	0.23815	0.23815	0.23815	0.23869	0.23824	0.23824	0.23633	0.23539	0.23656	0.23312	0.23367	0.23367	0.23367	0.23861	0.22863	0.23661	0.23691	0.23829	0.23815	0.23436	0.23869	0.23824	0.23625
191	1871	6	0.23874	0.24732	0.24448	0.24448	0.24448	0.24448	0.24107	0.24107	0.24307	0.24456	0.24362	0.24362	0.24786	0.24573	0.2431	0.24564	0.2455	0.2455	0.2455	0.2455	0.2455	0.2455	0.2455	0.24668	0.24754	0.24754	0.24754	0.24812	0.24765	0.24765	0.24564	0.24481	0.24592	0.24271	0.24335	0.24335	0.24335	0.24786	0.23785	0.24577	0.24604	0.24767	0.24754	0.24373	0.24812	0.24765	0.24539
192	1321	6	0.23425	0.24304	0.24014	0.24014	0.24014	0.24014	0.23656	0.23656	0.23866	0.24019	0.23925	0.23925	0.24354	0.24129	0.23862	0.24123	0.24117	0.24117	0.24117	0.24117	0.24117	0.24117	0.24117	0.24228	0.24324	0.24324	0.24324	0.24376	0.24334	0.24334	0.24123	0.24052	0.24163	0.23825	0.23888	0.23888	0.23888	0.24353	0.23338	0.2414	0.24171	0.24337	0.24324	0.23938	0.24376	0.24334	0.24106
193	838	6	0.21478	0.22034	0.22205	0.22205	0.22205	0.22205	0.21789	0.21789	0.22048	0.22209	0.22111	0.22111	0.22593	0.22302	0.21968	0.22298	0.22316	0.22316	0.22316	0.22316	0.22316	0.22316	0.22316	0.22412	0.2249	0.2249	0.2249	0.22544	0.22502	0.22502	0.22298	0.22226	0.22338	0.21944	0.21988	0.21988	0.21988	0.22141	0.21402	0.22336	0.2237	0.22505	0.2249	0.22025	0.22544	0.22502	0.22303
194	1872	6	0.23425	0.24304	0.24014	0.24014	0.24014	0.24014	0.23656	0.23656	0.23866	0.24019	0.23925	0.23925	0.24354	0.24129	0.23862	0.24123	0.24117	0.24117	0.24117	0.24117	0.24117	0.24117	0.24117	0.24228	0.24324	0.24324	0.24324	0.24376	0.24334	0.24334	0.24123	0.24052	0.24163	0.23825	0.23888	0.23888	0.23888	0.24353	0.23338	0.2414	0.24171	0.24337	0.24324	0.23938	0.24376	0.24334	0.24106
195	1320	6	0.23425	0.24304	0.24014	0.24014	0.24014	0.24014	0.23656	0.23656	0.23866	0.24019	0.23925	0.23925	0.24354	0.24129	0.23862	0.24123	0.24117	0.24117	0.24117	0.24117	0.24117	0.24117	0.24117	0.24228	0.24324	0.24324	0.24324	0.24376	0.24334	0.24334	0.24123	0.24052	0.24163	0.23825	0.23888	0.23888	0.23888	0.24353	0.23338	0.2414	0.24171	0.24337	0.24324	0.23938	0.24376	0.24334	0.24106
196	1316	6	0.2297	0.23849	0.23548	0.23548	0.23548	0.23548	0.23182	0.23182	0.23396	0.2355	0.23458	0.23458	0.23884	0.23656	0.23392	0.23653	0.23651	0.23651	0.23651	0.23651	0.23651	0.23651	0.23651	0.23758	0.23846	0.23846	0.23846	0.23891	0.23855	0.23855	0.23653	0.23573	0.23682	0.23332	0.23398	0.23398	0.23398	0.23883	0.22878	0.2367	0.23705	0.2386	0.23846	0.23465	0.23891	0.23855	0.23642
197	1319	6	0.2297	0.23849	0.23548	0.23548	0.23548	0.23548	0.23182	0.23182	0.23396	0.2355	0.23458	0.23458	0.23884	0.23656	0.23392	0.23653	0.23651	0.23651	0.23651	0.23651	0.23651	0.23651	0.23651	0.23758	0.23846	0.23846	0.23846	0.23891	0.23855	0.23855	0.23653	0.23573	0.23682	0.23332	0.23398	0.23398	0.23398	0.23883	0.22878	0.2367	0.23705	0.2386	0.23846	0.23465	0.23891	0.23855	0.23642
198	1875	6	0.23409	0.24272	0.23984	0.23984	0.23984	0.23984	0.23632	0.23632	0.23838	0.23989	0.23896	0.23896	0.24319	0.24102	0.2384	0.24096	0.24087	0.24087	0.24087	0.24087	0.24087	0.24087	0.24087	0.24201	0.24279	0.24279	0.24279	0.24331	0.24289	0.24289	0.24096	0.24004	0.24113	0.23779	0.23847	0.23847	0.23847	0.24319	0.23322	0.24109	0.2414	0.24293	0.24279	0.23901	0.24331	0.24289	0.24077
199	847	6	0.23472	0.24858	0.2457	0.2457	0.2457	0.2457	0.23756	0.23756	0.24244	0.24571	0.24485	0.24485	0.24892	0.24691	0.23952	0.23898	0.22252	0.22252	0.22252	0.22252	0.22252	0.22252	0.22252	0.21617	0.22451	0.22451	0.22451	0.22619	0.2258	0.2258	0.23898	0.24793	0.24723	0.23903	0.23969	0.23969	0.23969	0.24907	0.21932	0.22273	0.22293	0.22463	0.22451	0.22126	0.22619	0.2258	0.22241
200	849	6	0.23472	0.24858	0.2457	0.2457	0.2457	0.2457	0.23756	0.23756	0.24244	0.24571	0.24485	0.24485	0.24892	0.24691	0.23952	0.23898	0.22252	0.22252	0.22252	0.22252	0.22252	0.22252	0.22252	0.21617	0.22451	0.22451	0.22451	0.22619	0.2258	0.2258	0.23898	0.24793	0.24723	0.23903	0.23969	0.23969	0.23969	0.24907	0.21932	0.22273	0.22293	0.22463	0.22451	0.22126	0.22619	0.2258	0.22241
201	1313	6	0.23472	0.24858	0.2457	0.2457	0.2457	0.2457	0.23756	0.23756	0.24244	0.24571	0.24485	0.24485	0.24892	0.24691	0.23952	0.23898	0.22252	0.22252	0.22252	0.22252	0.22252	0.22252	0.22252	0.21617	0.22451	0.22451	0.22451	0.22619	0.2258	0.2258	0.23898	0.24793	0.24723	0.23903	0.23969	0.23969	0.23969	0.24907	0.21932	0.22273	0.22293	0.22463	0.22451	0.22126	0.22619	0.2258	0.22241
202	1942	6	0.23927	0.25031	0.24743	0.24743	0.24743	0.24743	0.24216	0.24216	0.24411	0.24747	0.24666	0.24666	0.25057	0.24868	0.24409	0.24182	0.22444	0.22444	0.22444	0.22444	0.22444	0.22444	0.22444	0.21906	0.22631	0.22631	0.22631	0.22793	0.22752	0.22752	0.24182	0.24947	0.24886	0.24353	0.24422	0.24422	0.24422	0.25078	0.22129	0.22468	0.22483	0.22643	0.22631	0.22314	0.22793	0.22752	0.22433
203	2859	7	0.23556	0.24644	0.2435	0.2435	0.2435	0.2435	0.2388	0.2388	0.24036	0.24221	0.24135	0.24135	0.24667	0.24329	0.24025	0.24121	0.22079	0.22079	0.22079	0.22079	0.22079	0.22079	0.22079	0.21847	0.2289	0.2289	0.2289	0.23179	0.23115	0.23115	0.24121	0.25389	0.25186	0.2491	0.24948	0.24948	0.24948	0.24536	0.21609	0.22018	0.22119	0.22902	0.2289	0.22551	0.23179	0.23115	0.2196
204	2443	7	0.23889	0.24959	0.24662	0.24662	0.24662	0.24662	0.24207	0.24207	0.24359	0.24535	0.24451	0.24451	0.2498	0.24648	0.2436	0.24444	0.22369	0.22369	0.22369	0.22369	0.22369	0.22369	0.22369	0.22146	0.2319	0.2319	0.2319	0.23475	0.23411	0.23411	0.24444	0.25702	0.25503	0.2524	0.25284	0.25284	0.25284	0.24853	0.21905	0.22311	0.2241	0.23201	0.2319	0.22857	0.23475	0.23411	0.22253
205	2442	7	0.23852	0.26218	0.25502	0.25502	0.25502	0.25502	0.2506	0.2506	0.25206	0.25787	0.25699	0.25699	0.25815	0.25911	0.25214	0.25317	0.23133	0.23133	0.23133	0.23133	0.23133	0.23133	0.23133	0.22949	0.23546	0.23546	0.23546	0.23454	0.23398	0.23398	0.25317	0.25683	0.25901	0.25183	0.25234	0.25234	0.25234	0.261	0.2306	0.23427	0.23167	0.23559	0.23546	0.23212	0.23454	0.23398	0.23376
206	2449	7	0.23076	0.24338	0.24053	0.24053	0.24053	0.24053	0.23384	0.23384	0.23731	0.2391	0.23821	0.23821	0.24376	0.24015	0.23536	0.23809	0.21782	0.21782	0.21782	0.21782	0.21782	0.21782	0.21782	0.21537	0.22584	0.22584	0.22584	0.22882	0.22822	0.22822	0.23809	0.25093	0.24873	0.24411	0.24451	0.24451	0.24451	0.24224	0.21316	0.21711	0.21825	0.22596	0.22584	0.22245	0.22882	0.22822	0.21658
207	1309	7	0.23898	0.24972	0.24676	0.24676	0.24676	0.24676	0.24222	0.24222	0.24366	0.24548	0.24464	0.24464	0.24992	0.24656	0.24368	0.2445	0.22378	0.22378	0.22378	0.22378	0.22378	0.22378	0.22378	0.22149	0.23194	0.23194	0.23194	0.23479	0.23415	0.23415	0.2445	0.25716	0.25515	0.25254	0.25292	0.25292	0.25292	0.24866	0.21916	0.2232	0.22419	0.23204	0.23194	0.22858	0.23479	0.23415	0.22262
208	2448	7	0.23544	0.24631	0.24341	0.24341	0.24341	0.24341	0.23872	0.23872	0.24021	0.24211	0.24125	0.24125	0.24658	0.2432	0.24019	0.24111	0.22067	0.22067	0.22067	0.22067	0.22067	0.22067	0.22067	0.21834	0.22876	0.22876	0.22876	0.23164	0.231	0.231	0.24111	0.25375	0.25172	0.24897	0.24936	0.24936	0.24936	0.24526	0.21599	0.22006	0.22107	0.22887	0.22876	0.22537	0.23164	0.231	0.21949
209	1957	8	0.234	0.24804	0.24547	0.24547	0.24547	0.24547	0.23762	0.23762	0.24248	0.24375	0.24278	0.24278	0.24858	0.24458	0.23924	0.2434	0.21851	0.21851	0.21851	0.21851	0.21851	0.21851	0.21851	0.21631	0.2259	0.2259	0.2259	0.22472	0.22867	0.22867	0.2434	0.25571	0.24808	0.24244	0.24774	0.24774	0.24774	0.24669	0.21744	0.21756	0.219	0.22603	0.2259	0.22227	0.22472	0.22867	0.21709
210	1946	8	0.23459	0.24872	0.24608	0.24608	0.24608	0.24608	0.23814	0.23814	0.24309	0.24436	0.2434	0.2434	0.24919	0.24516	0.23973	0.24394	0.21909	0.21909	0.21909	0.21909	0.21909	0.21909	0.21909	0.21683	0.22654	0.22654	0.22654	0.22548	0.22931	0.22931	0.24394	0.25641	0.2489	0.24318	0.24833	0.24833	0.24833	0.24731	0.21802	0.21815	0.21959	0.22667	0.22654	0.22291	0.22548	0.22931	0.21767
211	1197	8	0.23323	0.24713	0.24268	0.24268	0.24268	0.24268	0.23605	0.23605	0.24093	0.2428	0.24158	0.24158	0.24596	0.24362	0.23778	0.24054	0.24377	0.24377	0.24377	0.24377	0.24377	0.24377	0.24377	0.24159	0.2536	0.2536	0.2536	0.24929	0.25376	0.25376	0.24054	0.25109	0.2475	0.24128	0.24648	0.24648	0.24648	0.2456	0.23485	0.24415	0.24448	0.25377	0.2536	0.24913	0.24929	0.25376	0.24362
212	1561	8	0.23407	0.24811	0.24558	0.24558	0.24558	0.24558	0.23731	0.23731	0.24255	0.24389	0.24284	0.24284	0.24872	0.24471	0.239	0.24334	0.24357	0.24357	0.24357	0.24357	0.24357	0.24357	0.24357	0.24124	0.25142	0.25142	0.25142	0.25078	0.25516	0.25516	0.24334	0.25586	0.24837	0.24232	0.24757	0.24757	0.24757	0.24678	0.23359	0.24218	0.24416	0.25158	0.25142	0.24727	0.25078	0.25516	0.24167
213	1989	8	0.23448	0.25212	0.24762	0.24762	0.24762	0.24762	0.23738	0.23738	0.24282	0.24774	0.2466	0.2466	0.25084	0.24847	0.23899	0.24192	0.2486	0.2486	0.2486	0.2486	0.2486	0.2486	0.2486	0.24287	0.25829	0.25829	0.25829	0.25412	0.25847	0.25847	0.24192	0.25609	0.25251	0.24272	0.24773	0.24773	0.24773	0.25057	0.24003	0.24897	0.24925	0.25846	0.25829	0.25394	0.25412	0.25847	0.24844
214	2896	8	0.22654	0.23512	0.23411	0.23411	0.23411	0.23411	0.22944	0.22944	0.23229	0.23424	0.23295	0.23295	0.23783	0.23505	0.23099	0.2349	0.2353	0.2353	0.2353	0.2353	0.2353	0.2353	0.2353	0.23615	0.24565	0.24565	0.24565	0.24105	0.24588	0.24588	0.2349	0.24317	0.23916	0.23498	0.24059	0.24059	0.24059	0.23354	0.22586	0.23569	0.23599	0.24585	0.24565	0.24072	0.24105	0.24588	0.23509
215	2476	8	0.23446	0.24862	0.24598	0.24598	0.24598	0.24598	0.23799	0.23799	0.24299	0.24426	0.24329	0.24329	0.24905	0.24506	0.23959	0.24383	0.21898	0.21898	0.21898	0.21898	0.21898	0.21898	0.21898	0.21671	0.2264	0.2264	0.2264	0.22534	0.22918	0.22918	0.24383	0.25628	0.24877	0.243	0.24815	0.24815	0.24815	0.24719	0.21799	0.21803	0.21947	0.22653	0.2264	0.22277	0.22534	0.22918	0.21756
216	2920	8	0.23009	0.24432	0.24171	0.24171	0.24171	0.24171	0.23362	0.23362	0.23869	0.23994	0.239	0.239	0.24481	0.24073	0.23527	0.23954	0.21506	0.21506	0.21506	0.21506	0.21506	0.21506	0.21506	0.21278	0.22245	0.22245	0.22245	0.22136	0.22524	0.22524	0.23954	0.25198	0.24445	0.23858	0.24375	0.24375	0.24375	0.24292	0.21395	0.21407	0.21555	0.22258	0.22245	0.21882	0.22136	0.22524	0.21364
217	1203	8	0.2388	0.25278	0.25016	0.25016	0.25016	0.25016	0.2424	0.2424	0.24719	0.24847	0.24749	0.24749	0.25327	0.24931	0.24395	0.24807	0.22284	0.22284	0.22284	0.22284	0.22284	0.22284	0.22284	0.22062	0.23031	0.23031	0.23031	0.22922	0.23308	0.23308	0.24807	0.26049	0.25295	0.24741	0.25262	0.25262	0.25262	0.2514	0.22181	0.22194	0.22334	0.23044	0.23031	0.22668	0.22922	0.23308	0.22142
218	1198	8	0.2351	0.24869	0.24611	0.24611	0.24611	0.24611	0.23859	0.23859	0.2433	0.24432	0.24336	0.24336	0.24922	0.24506	0.2401	0.24379	0.21908	0.21908	0.21908	0.21908	0.21908	0.21908	0.21908	0.21669	0.22642	0.22642	0.22642	0.22545	0.2293	0.2293	0.24379	0.2565	0.24884	0.2436	0.24871	0.24871	0.24871	0.24727	0.2181	0.21808	0.21957	0.22655	0.22642	0.2228	0.22545	0.2293	0.21761
219	1988	8	0.23519	0.24879	0.24619	0.24619	0.24619	0.24619	0.23864	0.23864	0.24339	0.2444	0.24344	0.24344	0.24929	0.24513	0.24015	0.24385	0.21917	0.21917	0.21917	0.21917	0.21917	0.21917	0.21917	0.21676	0.22652	0.22652	0.22652	0.22555	0.22939	0.22939	0.24385	0.25659	0.24895	0.24368	0.24877	0.24877	0.24877	0.24734	0.2182	0.21817	0.21966	0.22665	0.22652	0.22291	0.22555	0.22939	0.2177
220	2014	8	0.2332	0.24725	0.24468	0.24468	0.24468	0.24468	0.23678	0.23678	0.24165	0.24293	0.24195	0.24195	0.24778	0.24367	0.23827	0.2425	0.2181	0.2181	0.2181	0.2181	0.2181	0.2181	0.2181	0.21581	0.22544	0.22544	0.22544	0.22433	0.22824	0.22824	0.2425	0.25495	0.24734	0.24168	0.24686	0.24686	0.24686	0.24586	0.21696	0.21713	0.2186	0.22557	0.22544	0.2218	0.22433	0.22824	0.21666
221	1202	8	0.2343	0.24838	0.24578	0.24578	0.24578	0.24578	0.23788	0.23788	0.24279	0.24405	0.24309	0.24309	0.24889	0.24487	0.23949	0.24367	0.2188	0.2188	0.2188	0.2188	0.2188	0.2188	0.2188	0.21657	0.22622	0.22622	0.22622	0.2251	0.22899	0.22899	0.24367	0.25606	0.24849	0.24281	0.24804	0.24804	0.24804	0.247	0.21773	0.21785	0.21929	0.22635	0.22622	0.22259	0.2251	0.22899	0.21738
222	1199	8	0.23498	0.24856	0.24599	0.24599	0.24599	0.24599	0.23848	0.23848	0.24318	0.2442	0.24324	0.24324	0.2491	0.24494	0.24	0.24369	0.21897	0.21897	0.21897	0.21897	0.21897	0.21897	0.21897	0.21659	0.22629	0.22629	0.22629	0.2253	0.22917	0.22917	0.24369	0.25637	0.24869	0.24346	0.24859	0.24859	0.24859	0.24715	0.21799	0.21796	0.21946	0.22642	0.22629	0.22268	0.2253	0.22917	0.21749
223	1958	8	0.2343	0.24838	0.24578	0.24578	0.24578	0.24578	0.23788	0.23788	0.24279	0.24405	0.24309	0.24309	0.24889	0.24487	0.23949	0.24367	0.2188	0.2188	0.2188	0.2188	0.2188	0.2188	0.2188	0.21657	0.22622	0.22622	0.22622	0.2251	0.22899	0.22899	0.24367	0.25606	0.24849	0.24281	0.24804	0.24804	0.24804	0.247	0.21773	0.21785	0.21929	0.22635	0.22622	0.22259	0.2251	0.22899	0.21738
224	2013	8	0.2343	0.24838	0.24578	0.24578	0.24578	0.24578	0.23788	0.23788	0.24279	0.24405	0.24309	0.24309	0.24889	0.24487	0.23949	0.24367	0.2188	0.2188	0.2188	0.2188	0.2188	0.2188	0.2188	0.21657	0.22622	0.22622	0.22622	0.2251	0.22899	0.22899	0.24367	0.25606	0.24849	0.24281	0.24804	0.24804	0.24804	0.247	0.21773	0.21785	0.21929	0.22635	0.22622	0.22259	0.2251	0.22899	0.21738
225	2039	8	0.2343	0.24838	0.24578	0.24578	0.24578	0.24578	0.23788	0.23788	0.24279	0.24405	0.24309	0.24309	0.24889	0.24487	0.23949	0.24367	0.2188	0.2188	0.2188	0.2188	0.2188	0.2188	0.2188	0.21657	0.22622	0.22622	0.22622	0.2251	0.22899	0.22899	0.24367	0.25606	0.24849	0.24281	0.24804	0.24804	0.24804	0.247	0.21773	0.21785	0.21929	0.22635	0.22622	0.22259	0.2251	0.22899	0.21738
226	2478	8	0.2343	0.24838	0.24578	0.24578	0.24578	0.24578	0.23788	0.23788	0.24279	0.24405	0.24309	0.24309	0.24889	0.24487	0.23949	0.24367	0.2188	0.2188	0.2188	0.2188	0.2188	0.2188	0.2188	0.21657	0.22622	0.22622	0.22622	0.2251	0.22899	0.22899	0.24367	0.25606	0.24849	0.24281	0.24804	0.24804	0.24804	0.247	0.21773	0.21785	0.21929	0.22635	0.22622	0.22259	0.2251	0.22899	0.21738
227	2798	8	0.2343	0.24838	0.24578	0.24578	0.24578	0.24578	0.23788	0.23788	0.24279	0.24405	0.24309	0.24309	0.24889	0.24487	0.23949	0.24367	0.2188	0.2188	0.2188	0.2188	0.2188	0.2188	0.2188	0.21657	0.22622	0.22622	0.22622	0.2251	0.22899	0.22899	0.24367	0.25606	0.24849	0.24281	0.24804	0.24804	0.24804	0.247	0.21773	0.21785	0.21929	0.22635	0.22622	0.22259	0.2251	0.22899	0.21738
228	2178	8	0.2343	0.24838	0.24578	0.24578	0.24578	0.24578	0.23788	0.23788	0.24279	0.24405	0.24309	0.24309	0.24889	0.24487	0.23949	0.24367	0.2188	0.2188	0.2188	0.2188	0.2188	0.2188	0.2188	0.21657	0.22622	0.22622	0.22622	0.2251	0.22899	0.22899	0.24367	0.25606	0.24849	0.24281	0.24804	0.24804	0.24804	0.247	0.21773	0.21785	0.21929	0.22635	0.22622	0.22259	0.2251	0.22899	0.21738
229	2015	8	0.2332	0.24725	0.24468	0.24468	0.24468	0.24468	0.23678	0.23678	0.24165	0.24293	0.24195	0.24195	0.24778	0.24367	0.23827	0.2425	0.2181	0.2181	0.2181	0.2181	0.2181	0.2181	0.2181	0.21581	0.22544	0.22544	0.22544	0.22433	0.22824	0.22824	0.2425	0.25495	0.24734	0.24168	0.24686	0.24686	0.24686	0.24586	0.21696	0.21713	0.2186	0.22557	0.22544	0.2218	0.22433	0.22824	0.21666
230	2799	8	0.2388	0.25278	0.25016	0.25016	0.25016	0.25016	0.2424	0.2424	0.24719	0.24847	0.24749	0.24749	0.25327	0.24931	0.24395	0.24807	0.22284	0.22284	0.22284	0.22284	0.22284	0.22284	0.22284	0.22062	0.23031	0.23031	0.23031	0.22922	0.23308	0.23308	0.24807	0.26049	0.25295	0.24741	0.25262	0.25262	0.25262	0.2514	0.22181	0.22194	0.22334	0.23044	0.23031	0.22668	0.22922	0.23308	0.22142
231	2925	8	0.23459	0.24872	0.24608	0.24608	0.24608	0.24608	0.23814	0.23814	0.24309	0.24436	0.2434	0.2434	0.24919	0.24516	0.23973	0.24394	0.21909	0.21909	0.21909	0.21909	0.21909	0.21909	0.21909	0.21683	0.22654	0.22654	0.22654	0.22548	0.22931	0.22931	0.24394	0.25641	0.2489	0.24318	0.24833	0.24833	0.24833	0.24731	0.21802	0.21815	0.21959	0.22667	0.22654	0.22291	0.22548	0.22931	0.21767
232	1200	8	0.2351	0.24869	0.24611	0.24611	0.24611	0.24611	0.23859	0.23859	0.2433	0.24432	0.24336	0.24336	0.24922	0.24506	0.2401	0.24379	0.21908	0.21908	0.21908	0.21908	0.21908	0.21908	0.21908	0.21669	0.22642	0.22642	0.22642	0.22545	0.2293	0.2293	0.24379	0.2565	0.24884	0.2436	0.24871	0.24871	0.24871	0.24727	0.2181	0.21808	0.21957	0.22655	0.22642	0.2228	0.22545	0.2293	0.21761
233	2036	8	0.2351	0.24869	0.24611	0.24611	0.24611	0.24611	0.23859	0.23859	0.2433	0.24432	0.24336	0.24336	0.24922	0.24506	0.2401	0.24379	0.21908	0.21908	0.21908	0.21908	0.21908	0.21908	0.21908	0.21669	0.22642	0.22642	0.22642	0.22545	0.2293	0.2293	0.24379	0.2565	0.24884	0.2436	0.24871	0.24871	0.24871	0.24727	0.2181	0.21808	0.21957	0.22655	0.22642	0.2228	0.22545	0.2293	0.21761
234	2037	8	0.2351	0.24869	0.24611	0.24611	0.24611	0.24611	0.23859	0.23859	0.2433	0.24432	0.24336	0.24336	0.24922	0.24506	0.2401	0.24379	0.21908	0.21908	0.21908	0.21908	0.21908	0.21908	0.21908	0.21669	0.22642	0.22642	0.22642	0.22545	0.2293	0.2293	0.24379	0.2565	0.24884	0.2436	0.24871	0.24871	0.24871	0.24727	0.2181	0.21808	0.21957	0.22655	0.22642	0.2228	0.22545	0.2293	0.21761
235	2214	8	0.2351	0.24869	0.24611	0.24611	0.24611	0.24611	0.23859	0.23859	0.2433	0.24432	0.24336	0.24336	0.24922	0.24506	0.2401	0.24379	0.21908	0.21908	0.21908	0.21908	0.21908	0.21908	0.21908	0.21669	0.22642	0.22642	0.22642	0.22545	0.2293	0.2293	0.24379	0.2565	0.24884	0.2436	0.24871	0.24871	0.24871	0.24727	0.2181	0.21808	0.21957	0.22655	0.22642	0.2228	0.22545	0.2293	0.21761
236	2457	8	0.2351	0.24869	0.24611	0.24611	0.24611	0.24611	0.23859	0.23859	0.2433	0.24432	0.24336	0.24336	0.24922	0.24506	0.2401	0.24379	0.21908	0.21908	0.21908	0.21908	0.21908	0.21908	0.21908	0.21669	0.22642	0.22642	0.22642	0.22545	0.2293	0.2293	0.24379	0.2565	0.24884	0.2436	0.24871	0.24871	0.24871	0.24727	0.2181	0.21808	0.21957	0.22655	0.22642	0.2228	0.22545	0.2293	0.21761
237	2775	8	0.2351	0.24869	0.24611	0.24611	0.24611	0.24611	0.23859	0.23859	0.2433	0.24432	0.24336	0.24336	0.24922	0.24506	0.2401	0.24379	0.21908	0.21908	0.21908	0.21908	0.21908	0.21908	0.21908	0.21669	0.22642	0.22642	0.22642	0.22545	0.2293	0.2293	0.24379	0.2565	0.24884	0.2436	0.24871	0.24871	0.24871	0.24727	0.2181	0.21808	0.21957	0.22655	0.22642	0.2228	0.22545	0.2293	0.21761
238	862	9	0.22321	0.2332	0.23218	0.23218	0.23218	0.23218	0.22347	0.22347	0.22926	0.23055	0.22983	0.22983	0.23555	0.2316	0.22506	0.23064	0.20509	0.20509	0.20509	0.20509	0.20509	0.20509	0.20509	0.20326	0.21313	0.21313	0.21313	0.21618	0.21572	0.21572	0.23064	0.24297	0.2403	0.23364	0.2341	0.2341	0.2341	0.23408	0.20389	0.20418	0.20549	0.21321	0.21313	0.20941	0.21618	0.21572	0.20379
239	861	9	0.22321	0.2332	0.23218	0.23218	0.23218	0.23218	0.22347	0.22347	0.22926	0.23055	0.22983	0.22983	0.23555	0.2316	0.22506	0.23064	0.20509	0.20509	0.20509	0.20509	0.20509	0.20509	0.20509	0.20326	0.21313	0.21313	0.21313	0.21618	0.21572	0.21572	0.23064	0.24297	0.2403	0.23364	0.2341	0.2341	0.2341	0.23408	0.20389	0.20418	0.20549	0.21321	0.21313	0.20941	0.21618	0.21572	0.20379
240	TB25	10	0.18803	0.1871	0.18181	0.18181	0.18181	0.18181	0.18234	0.18234	0.18394	0.1831	0.18226	0.18226	0.18221	0.18301	0.1861	0.18815	0.18297	0.18297	0.18297	0.18297	0.18297	0.18297	0.18297	0.18933	0.19004	0.19004	0.19004	0.1908	0.19058	0.19058	0.18815	0.18778	0.18841	0.18802	0.18851	0.18851	0.18851	0.18725	0.1749	0.18434	0.18345	0.18677	0.19004	0.18591	0.1908	0.19058	0.18415
241	2031	10	0.18912	0.18652	0.18286	0.18286	0.18286	0.18286	0.18364	0.18364	0.18517	0.18254	0.1818	0.1818	0.18323	0.18245	0.18749	0.19219	0.161	0.161	0.161	0.161	0.161	0.161	0.161	0.16924	0.16576	0.16576	0.16576	0.16762	0.16738	0.16738	0.19219	0.18878	0.18769	0.18913	0.18963	0.18963	0.18963	0.18673	0.15909	0.16085	0.16139	0.16275	0.16576	0.16224	0.16762	0.16738	0.16065
242	2024	10	0.18924	0.18663	0.18296	0.18296	0.18296	0.18296	0.18374	0.18374	0.18527	0.18263	0.1819	0.1819	0.18333	0.18255	0.1876	0.19231	0.16108	0.16108	0.16108	0.16108	0.16108	0.16108	0.16108	0.16934	0.16585	0.16585	0.16585	0.16772	0.16748	0.16748	0.19231	0.1889	0.1878	0.18925	0.18974	0.18974	0.18974	0.1868	0.15915	0.16093	0.16148	0.16284	0.16585	0.16232	0.16772	0.16748	0.16073
243	2029	10	0.18888	0.1896	0.18597	0.18597	0.18597	0.18597	0.18325	0.18325	0.18834	0.18563	0.18487	0.18487	0.18635	0.18555	0.19084	0.1953	0.16384	0.16384	0.16384	0.16384	0.16384	0.16384	0.16384	0.17209	0.16862	0.16862	0.16862	0.17053	0.17029	0.17029	0.1953	0.19194	0.19081	0.18878	0.18928	0.18928	0.18928	0.18978	0.16194	0.16369	0.16426	0.16561	0.16862	0.16508	0.17053	0.17029	0.16349
244	2033	10	0.18894	0.1875	0.18387	0.18387	0.18387	0.18387	0.18336	0.18336	0.18626	0.18354	0.18277	0.18277	0.18425	0.18345	0.18882	0.1932	0.16167	0.16167	0.16167	0.16167	0.16167	0.16167	0.16167	0.16992	0.16644	0.16644	0.16644	0.16836	0.16812	0.16812	0.1932	0.18985	0.18871	0.18887	0.18937	0.18937	0.18937	0.18767	0.15977	0.16152	0.16208	0.16343	0.16644	0.16289	0.16836	0.16812	0.16132
245	2034	10	0.18912	0.18652	0.18286	0.18286	0.18286	0.18286	0.18364	0.18364	0.18517	0.18254	0.1818	0.1818	0.18323	0.18245	0.18749	0.19219	0.161	0.161	0.161	0.161	0.161	0.161	0.161	0.16924	0.16576	0.16576	0.16576	0.16762	0.16738	0.16738	0.19219	0.18878	0.18769	0.18913	0.18963	0.18963	0.18963	0.18673	0.15909	0.16085	0.16139	0.16275	0.16576	0.16224	0.16762	0.16738	0.16065
246	2026	10	0.1888	0.19102	0.18739	0.18739	0.18739	0.18739	0.18319	0.18319	0.18974	0.18711	0.18627	0.18627	0.18781	0.18703	0.19221	0.19673	0.16491	0.16491	0.16491	0.16491	0.16491	0.16491	0.16491	0.17316	0.16974	0.16974	0.16974	0.17164	0.1714	0.1714	0.19673	0.19333	0.1923	0.1887	0.1892	0.1892	0.1892	0.19116	0.1632	0.1648	0.16536	0.16673	0.16974	0.16619	0.17164	0.1714	0.16461
247	2786	11	0.23141	0.25635	0.25327	0.25327	0.25327	0.25327	0.23591	0.23591	0.25246	0.252	0.2515	0.2515	0.25664	0.25196	0.2431	0.25601	0.22528	0.22528	0.22528	0.22528	0.22528	0.22528	0.22528	0.22714	0.22926	0.22926	0.22926	0.23043	0.23018	0.23018	0.25601	0.25715	0.25655	0.24073	0.24145	0.24145	0.24145	0.25611	0.2252	0.22443	0.2256	0.22932	0.22926	0.22586	0.23043	0.23018	0.22439
248	2323	11	0.23123	0.25624	0.2532	0.2532	0.2532	0.2532	0.23576	0.23576	0.25238	0.25193	0.25143	0.25143	0.25657	0.25188	0.24305	0.25597	0.22521	0.22521	0.22521	0.22521	0.22521	0.22521	0.22521	0.22709	0.22917	0.22917	0.22917	0.23034	0.23008	0.23008	0.25597	0.25704	0.25644	0.24055	0.24128	0.24128	0.24128	0.25604	0.22513	0.22436	0.22553	0.22922	0.22917	0.22576	0.23034	0.23008	0.22432
249	1560	11	0.23151	0.25633	0.2533	0.2533	0.2533	0.2533	0.23574	0.23574	0.25243	0.25206	0.25153	0.25153	0.2567	0.25201	0.24309	0.25588	0.25136	0.25136	0.25136	0.25136	0.25136	0.25136	0.25136	0.25383	0.2555	0.2555	0.2555	0.25704	0.25677	0.25677	0.25588	0.25719	0.25667	0.24064	0.24135	0.24135	0.24135	0.25618	0.24217	0.25009	0.25175	0.25557	0.2555	0.25162	0.25704	0.25677	0.25012
250	2818	12	0.21933	0.23075	0.22596	0.22596	0.22596	0.22596	0.22333	0.22333	0.22488	0.22596	0.22531	0.22531	0.22976	0.22583	0.22501	0.22715	0.22663	0.22663	0.22663	0.22663	0.22663	0.22663	0.22663	0.22783	0.23706	0.23706	0.23706	0.23749	0.2372	0.2372	0.22715	0.23492	0.23554	0.23338	0.23431	0.23431	0.23431	0.22973	0.21733	0.22656	0.22697	0.23716	0.23706	0.23227	0.23749	0.2372	0.22651
251	1312	12	0.22296	0.23958	0.23648	0.23648	0.23648	0.23648	0.22733	0.22733	0.23368	0.23507	0.23454	0.23454	0.2398	0.23496	0.23056	0.2363	0.22868	0.22868	0.22868	0.22868	0.22868	0.22868	0.22868	0.22856	0.23737	0.23737	0.23737	0.24049	0.24027	0.24027	0.2363	0.24684	0.24454	0.23703	0.23809	0.23809	0.23809	0.23887	0.21929	0.22732	0.22896	0.23747	0.23737	0.23319	0.24049	0.24027	0.2272
252	2829	12	0.22176	0.24289	0.23994	0.23994	0.23994	0.23994	0.22632	0.22632	0.23711	0.23839	0.23779	0.23779	0.24325	0.2383	0.22952	0.23989	0.21299	0.21299	0.21299	0.21299	0.21299	0.21299	0.21299	0.2128	0.22129	0.22129	0.22129	0.22378	0.22355	0.22355	0.23989	0.2503	0.24783	0.23599	0.23695	0.23695	0.23695	0.24211	0.21183	0.21199	0.21329	0.22138	0.22129	0.21761	0.22378	0.22355	0.21184
253	2201	12	0.22303	0.2441	0.24114	0.24114	0.24114	0.24114	0.22763	0.22763	0.23835	0.23956	0.23897	0.23897	0.24443	0.23947	0.2308	0.24114	0.21697	0.21697	0.21697	0.21697	0.21697	0.21697	0.21697	0.21683	0.22529	0.22529	0.22529	0.22792	0.22771	0.22771	0.24114	0.25148	0.24894	0.23723	0.2383	0.2383	0.2383	0.24327	0.21284	0.21591	0.21724	0.2254	0.22529	0.22147	0.22792	0.22771	0.21573
254	2198	12	0.21194	0.23013	0.22712	0.22712	0.22712	0.22712	0.21658	0.21658	0.22753	0.22549	0.22488	0.22488	0.23046	0.22545	0.21983	0.23181	0.20102	0.20102	0.20102	0.20102	0.20102	0.20102	0.20102	0.20507	0.20937	0.20937	0.20937	0.21189	0.21169	0.21169	0.23181	0.23759	0.23506	0.22631	0.22737	0.22737	0.22737	0.22931	0.19951	0.20005	0.20134	0.20947	0.20937	0.20562	0.21189	0.21169	0.19984
255	2202	12	0.22264	0.2435	0.24054	0.24054	0.24054	0.24054	0.22726	0.22726	0.23781	0.23895	0.23835	0.23835	0.24387	0.23886	0.2303	0.24062	0.21351	0.21351	0.21351	0.21351	0.21351	0.21351	0.21351	0.21344	0.22185	0.22185	0.22185	0.22435	0.22414	0.22414	0.24062	0.25097	0.24844	0.23696	0.238	0.238	0.238	0.24272	0.21234	0.21248	0.21377	0.22195	0.22185	0.21814	0.22435	0.22414	0.21233
256	2199	12	0.22294	0.24102	0.23804	0.23804	0.23804	0.23804	0.22759	0.22759	0.23526	0.23654	0.23598	0.23598	0.2413	0.23646	0.23069	0.23647	0.21165	0.21165	0.21165	0.21165	0.21165	0.21165	0.21165	0.20989	0.21992	0.21992	0.21992	0.22229	0.2221	0.2221	0.23647	0.2483	0.24591	0.23722	0.23827	0.23827	0.23827	0.24027	0.21043	0.21065	0.2119	0.22002	0.21992	0.21625	0.22229	0.2221	0.21053
257	2225	12	0.22306	0.25004	0.24724	0.24724	0.24724	0.24724	0.22776	0.22776	0.24454	0.24556	0.24489	0.24489	0.25047	0.24546	0.23084	0.24129	0.21957	0.21957	0.21957	0.21957	0.21957	0.21957	0.21957	0.21393	0.22771	0.22771	0.22771	0.23042	0.23018	0.23018	0.24129	0.25756	0.25489	0.23736	0.23841	0.23841	0.23841	0.24914	0.2185	0.2184	0.21988	0.22782	0.22771	0.22396	0.23042	0.23018	0.21829
258	2196	12	0.2228	0.24374	0.24077	0.24077	0.24077	0.24077	0.22739	0.22739	0.23802	0.23919	0.23858	0.23858	0.24408	0.2391	0.23048	0.24082	0.21371	0.21371	0.21371	0.21371	0.21371	0.21371	0.21371	0.21361	0.22204	0.22204	0.22204	0.22453	0.22433	0.22433	0.24082	0.25117	0.24864	0.23706	0.23811	0.23811	0.23811	0.24292	0.21253	0.21269	0.21398	0.22214	0.22204	0.21832	0.22453	0.22433	0.21254
259	2194	12	0.2185	0.23974	0.23681	0.23681	0.23681	0.23681	0.22306	0.22306	0.23393	0.23524	0.23461	0.23461	0.24011	0.23514	0.22624	0.23674	0.21011	0.21011	0.21011	0.21011	0.21011	0.21011	0.21011	0.20991	0.21836	0.21836	0.21836	0.22089	0.22065	0.22065	0.23674	0.24714	0.24465	0.23271	0.23367	0.23367	0.23367	0.23893	0.20889	0.20908	0.21041	0.21846	0.21836	0.21465	0.22089	0.22065	0.20893
260	2224	12	0.21862	0.2399	0.23697	0.23697	0.23697	0.23697	0.22324	0.22324	0.23411	0.23538	0.23475	0.23475	0.24025	0.23528	0.22639	0.23696	0.2102	0.2102	0.2102	0.2102	0.2102	0.2102	0.2102	0.21004	0.2184	0.2184	0.2184	0.22096	0.22073	0.22073	0.23696	0.24729	0.24476	0.23285	0.23381	0.23381	0.23381	0.23904	0.20886	0.20916	0.2105	0.21851	0.2184	0.21464	0.22096	0.22073	0.20901
261	2223	12	0.22292	0.24394	0.241	0.241	0.241	0.241	0.22755	0.22755	0.23822	0.23942	0.23882	0.23882	0.24432	0.23933	0.23069	0.23802	0.21392	0.21392	0.21392	0.21392	0.21392	0.21392	0.21392	0.21099	0.22222	0.22222	0.22222	0.22472	0.22451	0.22451	0.23802	0.25137	0.24883	0.23718	0.23824	0.23824	0.23824	0.24315	0.21275	0.21289	0.21419	0.22232	0.22222	0.21851	0.22472	0.22451	0.21274
262	2171	12	0.22294	0.24102	0.23804	0.23804	0.23804	0.23804	0.22759	0.22759	0.23526	0.23654	0.23598	0.23598	0.2413	0.23646	0.23069	0.23647	0.21165	0.21165	0.21165	0.21165	0.21165	0.21165	0.21165	0.20989	0.21992	0.21992	0.21992	0.22229	0.2221	0.2221	0.23647	0.2483	0.24591	0.23722	0.23827	0.23827	0.23827	0.24027	0.21043	0.21065	0.2119	0.22002	0.21992	0.21625	0.22229	0.2221	0.21053
263	2806	12	0.22306	0.2412	0.23825	0.23825	0.23825	0.23825	0.22775	0.22775	0.23544	0.23676	0.2362	0.2362	0.24152	0.23668	0.2309	0.2367	0.21185	0.21185	0.21185	0.21185	0.21185	0.21185	0.21185	0.21009	0.22009	0.22009	0.22009	0.22246	0.22227	0.22227	0.2367	0.24847	0.24608	0.23733	0.2384	0.2384	0.2384	0.24049	0.21063	0.21084	0.2121	0.22019	0.22009	0.21642	0.22246	0.22227	0.21073
264	2200	12	0.2228	0.24374	0.24077	0.24077	0.24077	0.24077	0.22739	0.22739	0.23802	0.23919	0.23858	0.23858	0.24408	0.2391	0.23048	0.24082	0.21371	0.21371	0.21371	0.21371	0.21371	0.21371	0.21371	0.21361	0.22204	0.22204	0.22204	0.22453	0.22433	0.22433	0.24082	0.25117	0.24864	0.23706	0.23811	0.23811	0.23811	0.24292	0.21253	0.21269	0.21398	0.22214	0.22204	0.21832	0.22453	0.22433	0.21254
265	2222	12	0.2228	0.24374	0.24077	0.24077	0.24077	0.24077	0.22739	0.22739	0.23802	0.23919	0.23858	0.23858	0.24408	0.2391	0.23048	0.24082	0.21371	0.21371	0.21371	0.21371	0.21371	0.21371	0.21371	0.21361	0.22204	0.22204	0.22204	0.22453	0.22433	0.22433	0.24082	0.25117	0.24864	0.23706	0.23811	0.23811	0.23811	0.24292	0.21253	0.21269	0.21398	0.22214	0.22204	0.21832	0.22453	0.22433	0.21254
266	2826	12	0.22306	0.2412	0.23825	0.23825	0.23825	0.23825	0.22775	0.22775	0.23544	0.23676	0.2362	0.2362	0.24152	0.23668	0.2309	0.2367	0.21185	0.21185	0.21185	0.21185	0.21185	0.21185	0.21185	0.21009	0.22009	0.22009	0.22009	0.22246	0.22227	0.22227	0.2367	0.24847	0.24608	0.23733	0.2384	0.2384	0.2384	0.24049	0.21063	0.21084	0.2121	0.22019	0.22009	0.21642	0.22246	0.22227	0.21073
267	1959	13	0.20371	0.21815	0.21506	0.21506	0.21506	0.21506	0.20826	0.20826	0.21615	0.21344	0.21281	0.21281	0.21867	0.21336	0.21125	0.22366	0.19006	0.19006	0.19006	0.19006	0.19006	0.19006	0.19006	0.19768	0.19853	0.19853	0.19853	0.20105	0.20085	0.20085	0.22366	0.2258	0.22324	0.21833	0.21926	0.21926	0.21926	0.21739	0.18829	0.18908	0.19034	0.19863	0.19853	0.19479	0.20105	0.20085	0.18887
268	1960	13	0.20371	0.21815	0.21506	0.21506	0.21506	0.21506	0.20826	0.20826	0.21615	0.21344	0.21281	0.21281	0.21867	0.21336	0.21125	0.22366	0.19006	0.19006	0.19006	0.19006	0.19006	0.19006	0.19006	0.19768	0.19853	0.19853	0.19853	0.20105	0.20085	0.20085	0.22366	0.2258	0.22324	0.21833	0.21926	0.21926	0.21926	0.21739	0.18829	0.18908	0.19034	0.19863	0.19853	0.19479	0.20105	0.20085	0.18887
269	2184	13	0.20371	0.21815	0.21506	0.21506	0.21506	0.21506	0.20826	0.20826	0.21615	0.21344	0.21281	0.21281	0.21867	0.21336	0.21125	0.22366	0.19006	0.19006	0.19006	0.19006	0.19006	0.19006	0.19006	0.19768	0.19853	0.19853	0.19853	0.20105	0.20085	0.20085	0.22366	0.2258	0.22324	0.21833	0.21926	0.21926	0.21926	0.21739	0.18829	0.18908	0.19034	0.19863	0.19853	0.19479	0.20105	0.20085	0.18887
270	2776	13	0.20371	0.21815	0.21506	0.21506	0.21506	0.21506	0.20826	0.20826	0.21615	0.21344	0.21281	0.21281	0.21867	0.21336	0.21125	0.22366	0.19006	0.19006	0.19006	0.19006	0.19006	0.19006	0.19006	0.19768	0.19853	0.19853	0.19853	0.20105	0.20085	0.20085	0.22366	0.2258	0.22324	0.21833	0.21926	0.21926	0.21926	0.21739	0.18829	0.18908	0.19034	0.19863	0.19853	0.19479	0.20105	0.20085	0.18887
271	2027	13	0.20371	0.21815	0.21506	0.21506	0.21506	0.21506	0.20826	0.20826	0.21615	0.21344	0.21281	0.21281	0.21867	0.21336	0.21125	0.22366	0.19006	0.19006	0.19006	0.19006	0.19006	0.19006	0.19006	0.19768	0.19853	0.19853	0.19853	0.20105	0.20085	0.20085	0.22366	0.2258	0.22324	0.21833	0.21926	0.21926	0.21926	0.21739	0.18829	0.18908	0.19034	0.19863	0.19853	0.19479	0.20105	0.20085	0.18887
272	2175	13	0.20371	0.21815	0.21506	0.21506	0.21506	0.21506	0.20826	0.20826	0.21615	0.21344	0.21281	0.21281	0.21867	0.21336	0.21125	0.22366	0.19006	0.19006	0.19006	0.19006	0.19006	0.19006	0.19006	0.19768	0.19853	0.19853	0.19853	0.20105	0.20085	0.20085	0.22366	0.2258	0.22324	0.21833	0.21926	0.21926	0.21926	0.21739	0.18829	0.18908	0.19034	0.19863	0.19853	0.19479	0.20105	0.20085	0.18887
273	2317	13	0.20384	0.22394	0.22096	0.22096	0.22096	0.22096	0.20837	0.20837	0.21799	0.21929	0.21863	0.21863	0.22451	0.21924	0.21144	0.21921	0.19562	0.19562	0.19562	0.19562	0.19562	0.19562	0.19562	0.19371	0.20403	0.20403	0.20403	0.20656	0.20641	0.20641	0.21921	0.23163	0.22905	0.21838	0.21934	0.21934	0.21934	0.22317	0.19394	0.19458	0.19591	0.20416	0.20403	0.20031	0.20656	0.20641	0.1944
274	2337	13	0.20384	0.22394	0.22096	0.22096	0.22096	0.22096	0.20837	0.20837	0.21799	0.21929	0.21863	0.21863	0.22451	0.21924	0.21144	0.21921	0.19562	0.19562	0.19562	0.19562	0.19562	0.19562	0.19562	0.19371	0.20403	0.20403	0.20403	0.20656	0.20641	0.20641	0.21921	0.23163	0.22905	0.21838	0.21934	0.21934	0.21934	0.22317	0.19394	0.19458	0.19591	0.20416	0.20403	0.20031	0.20656	0.20641	0.1944
275	2458	13	0.20384	0.22394	0.22096	0.22096	0.22096	0.22096	0.20837	0.20837	0.21799	0.21929	0.21863	0.21863	0.22451	0.21924	0.21144	0.21921	0.19562	0.19562	0.19562	0.19562	0.19562	0.19562	0.19562	0.19371	0.20403	0.20403	0.20403	0.20656	0.20641	0.20641	0.21921	0.23163	0.22905	0.21838	0.21934	0.21934	0.21934	0.22317	0.19394	0.19458	0.19591	0.20416	0.20403	0.20031	0.20656	0.20641	0.1944
276	2813	13	0.20384	0.22394	0.22096	0.22096	0.22096	0.22096	0.20837	0.20837	0.21799	0.21929	0.21863	0.21863	0.22451	0.21924	0.21144	0.21921	0.19562	0.19562	0.19562	0.19562	0.19562	0.19562	0.19562	0.19371	0.20403	0.20403	0.20403	0.20656	0.20641	0.20641	0.21921	0.23163	0.22905	0.21838	0.21934	0.21934	0.21934	0.22317	0.19394	0.19458	0.19591	0.20416	0.20403	0.20031	0.20656	0.20641	0.1944
277	2921	13	0.20384	0.22394	0.22096	0.22096	0.22096	0.22096	0.20837	0.20837	0.21799	0.21929	0.21863	0.21863	0.22451	0.21924	0.21144	0.21921	0.19562	0.19562	0.19562	0.19562	0.19562	0.19562	0.19562	0.19371	0.20403	0.20403	0.20403	0.20656	0.20641	0.20641	0.21921	0.23163	0.22905	0.21838	0.21934	0.21934	0.21934	0.22317	0.19394	0.19458	0.19591	0.20416	0.20403	0.20031	0.20656	0.20641	0.1944
278	2038	13	0.20384	0.22394	0.22096	0.22096	0.22096	0.22096	0.20837	0.20837	0.21799	0.21929	0.21863	0.21863	0.22451	0.21924	0.21144	0.21921	0.19562	0.19562	0.19562	0.19562	0.19562	0.19562	0.19562	0.19371	0.20403	0.20403	0.20403	0.20656	0.20641	0.20641	0.21921	0.23163	0.22905	0.21838	0.21934	0.21934	0.21934	0.22317	0.19394	0.19458	0.19591	0.20416	0.20403	0.20031	0.20656	0.20641	0.1944
279	T01	13	0.20384	0.22394	0.22096	0.22096	0.22096	0.22096	0.20837	0.20837	0.21799	0.21929	0.21863	0.21863	0.22451	0.21924	0.21144	0.21921	0.19562	0.19562	0.19562	0.19562	0.19562	0.19562	0.19562	0.19371	0.20403	0.20403	0.20403	0.20656	0.20641	0.20641	0.21921	0.23163	0.22905	0.21838	0.21934	0.21934	0.21934	0.22317	0.19394	0.19458	0.19591	0.20416	0.20403	0.20031	0.20656	0.20641	0.1944
280	T03	13	0.20384	0.22394	0.22096	0.22096	0.22096	0.22096	0.20837	0.20837	0.21799	0.21929	0.21863	0.21863	0.22451	0.21924	0.21144	0.21921	0.19562	0.19562	0.19562	0.19562	0.19562	0.19562	0.19562	0.19371	0.20403	0.20403	0.20403	0.20656	0.20641	0.20641	0.21921	0.23163	0.22905	0.21838	0.21934	0.21934	0.21934	0.22317	0.19394	0.19458	0.19591	0.20416	0.20403	0.20031	0.20656	0.20641	0.1944
281	2028	13	0.19846	0.2167	0.21198	0.21198	0.21198	0.21198	0.20257	0.20257	0.2105	0.21188	0.21114	0.21114	0.21572	0.21185	0.20567	0.21313	0.21289	0.21289	0.21289	0.21289	0.21289	0.21289	0.21289	0.21404	0.22372	0.22372	0.22372	0.22404	0.22387	0.22387	0.21313	0.2212	0.22187	0.21279	0.21372	0.21372	0.21372	0.21582	0.20411	0.21298	0.21328	0.22386	0.22372	0.2192	0.22404	0.22387	0.21277
282	1999	13	0.20527	0.21804	0.21729	0.21729	0.21729	0.21729	0.215	0.215	0.21624	0.21723	0.21668	0.21668	0.2216	0.21713	0.21664	0.21855	0.21802	0.21802	0.21802	0.21802	0.21802	0.21802	0.21802	0.21928	0.23038	0.23038	0.23038	0.23076	0.23056	0.23056	0.21855	0.22824	0.22863	0.2269	0.22803	0.22803	0.22803	0.21695	0.20806	0.21809	0.21824	0.2305	0.23038	0.22515	0.23076	0.23056	0.21787
283	1956	13	0.20446	0.2241	0.22116	0.22116	0.22116	0.22116	0.2089	0.2089	0.21826	0.21942	0.21876	0.21876	0.22471	0.21937	0.21188	0.21924	0.19564	0.19564	0.19564	0.19564	0.19564	0.19564	0.19564	0.19361	0.20397	0.20397	0.20397	0.20662	0.20646	0.20646	0.21924	0.23188	0.22915	0.2189	0.21985	0.21985	0.21985	0.2233	0.19409	0.19454	0.19593	0.2041	0.20397	0.20027	0.20662	0.20646	0.19436
284	2215	13	0.20307	0.22124	0.21655	0.21655	0.21655	0.21655	0.20723	0.20723	0.21512	0.21648	0.21573	0.21573	0.22029	0.21641	0.21032	0.21775	0.21747	0.21747	0.21747	0.21747	0.21747	0.21747	0.21747	0.21866	0.22831	0.22831	0.22831	0.22868	0.22846	0.22846	0.21775	0.22579	0.22647	0.21749	0.21842	0.21842	0.21842	0.22039	0.20872	0.21752	0.21785	0.22845	0.22831	0.22379	0.22868	0.22846	0.21733
285	1986	13	0.20307	0.22124	0.21655	0.21655	0.21655	0.21655	0.20723	0.20723	0.21512	0.21648	0.21573	0.21573	0.22029	0.21641	0.21032	0.21775	0.21747	0.21747	0.21747	0.21747	0.21747	0.21747	0.21747	0.21866	0.22831	0.22831	0.22831	0.22868	0.22846	0.22846	0.21775	0.22579	0.22647	0.21749	0.21842	0.21842	0.21842	0.22039	0.20872	0.21752	0.21785	0.22845	0.22831	0.22379	0.22868	0.22846	0.21733
286	1201	13	0.20433	0.22243	0.21938	0.21938	0.21938	0.21938	0.20887	0.20887	0.21962	0.21773	0.21705	0.21705	0.22293	0.21766	0.21185	0.22087	0.19391	0.19391	0.19391	0.19391	0.19391	0.19391	0.19391	0.195	0.20243	0.20243	0.20243	0.205	0.20481	0.20481	0.22087	0.23019	0.22764	0.21897	0.21991	0.21991	0.21991	0.22163	0.1922	0.19287	0.19423	0.20256	0.20243	0.19871	0.205	0.20481	0.19269
287	1923	13	0.20371	0.21815	0.21506	0.21506	0.21506	0.21506	0.20826	0.20826	0.21615	0.21344	0.21281	0.21281	0.21867	0.21336	0.21125	0.22366	0.19006	0.19006	0.19006	0.19006	0.19006	0.19006	0.19006	0.19768	0.19853	0.19853	0.19853	0.20105	0.20085	0.20085	0.22366	0.2258	0.22324	0.21833	0.21926	0.21926	0.21926	0.21739	0.18829	0.18908	0.19034	0.19863	0.19853	0.19479	0.20105	0.20085	0.18887
288	2475	13	0.20373	0.22099	0.218	0.218	0.218	0.218	0.20823	0.20823	0.21899	0.21635	0.21566	0.21566	0.22155	0.21628	0.21121	0.22362	0.19282	0.19282	0.19282	0.19282	0.19282	0.19282	0.19282	0.19766	0.20128	0.20128	0.20128	0.20385	0.20366	0.20366	0.22362	0.22871	0.22618	0.21832	0.21925	0.21925	0.21925	0.22024	0.19112	0.19181	0.19314	0.2014	0.20128	0.19755	0.20385	0.20366	0.1916
289	2035	13	0.20385	0.22399	0.22102	0.22102	0.22102	0.22102	0.2084	0.2084	0.21804	0.21936	0.2187	0.2187	0.22457	0.2193	0.21149	0.21927	0.19568	0.19568	0.19568	0.19568	0.19568	0.19568	0.19568	0.19376	0.20408	0.20408	0.20408	0.20661	0.20645	0.20645	0.21927	0.23168	0.22909	0.2184	0.21936	0.21936	0.21936	0.22323	0.19399	0.19463	0.19597	0.2042	0.20408	0.20035	0.20661	0.20645	0.19445
290	2183	13	0.20384	0.22394	0.22096	0.22096	0.22096	0.22096	0.20837	0.20837	0.21799	0.21929	0.21863	0.21863	0.22451	0.21924	0.21144	0.21921	0.19562	0.19562	0.19562	0.19562	0.19562	0.19562	0.19562	0.19371	0.20403	0.20403	0.20403	0.20656	0.20641	0.20641	0.21921	0.23163	0.22905	0.21838	0.21934	0.21934	0.21934	0.22317	0.19394	0.19458	0.19591	0.20416	0.20403	0.20031	0.20656	0.20641	0.1944
291	1205	13	0.20393	0.22406	0.22109	0.22109	0.22109	0.22109	0.20854	0.20854	0.21815	0.2194	0.21875	0.21875	0.22463	0.21935	0.21158	0.21939	0.19569	0.19569	0.19569	0.19569	0.19569	0.19569	0.19569	0.19383	0.20407	0.20407	0.20407	0.20662	0.20646	0.20646	0.21939	0.23175	0.22913	0.21853	0.21948	0.21948	0.21948	0.22327	0.19391	0.19464	0.19598	0.20419	0.20407	0.20029	0.20662	0.20646	0.19446
292	2853	14	0.20064	0.21608	0.20461	0.20461	0.20461	0.20461	0.21091	0.21091	0.20872	0.21344	0.20885	0.20885	0.20335	0.21043	0.20888	0.20449	0.20605	0.20605	0.20605	0.20605	0.20605	0.20605	0.20605	0.20712	0.21171	0.21171	0.21171	0.21238	0.20882	0.20882	0.20449	0.20366	0.21186	0.21231	0.20941	0.20941	0.20941	0.2092	0.20382	0.21668	0.20602	0.20848	0.21171	0.21546	0.21238	0.20882	0.21313
293	2040	14	0.20173	0.21737	0.20565	0.20565	0.20565	0.20565	0.21213	0.21213	0.20987	0.21459	0.20999	0.20999	0.20435	0.21157	0.21005	0.2055	0.19359	0.19359	0.19359	0.19359	0.19359	0.19359	0.19359	0.19442	0.19851	0.19851	0.19851	0.19917	0.19586	0.19586	0.2055	0.20468	0.21295	0.21349	0.21056	0.21056	0.21056	0.21031	0.19439	0.20316	0.19347	0.19556	0.19851	0.20182	0.19917	0.19586	0.19986
294	2044	14	0.20134	0.21762	0.20578	0.20578	0.20578	0.20578	0.21168	0.21168	0.20991	0.21485	0.21021	0.21021	0.2045	0.21182	0.20994	0.20577	0.19386	0.19386	0.19386	0.19386	0.19386	0.19386	0.19386	0.19479	0.19894	0.19894	0.19894	0.19952	0.1962	0.1962	0.20577	0.20483	0.21327	0.21311	0.21023	0.21023	0.21023	0.21053	0.19456	0.20352	0.19374	0.19589	0.19894	0.2022	0.19952	0.1962	0.20021
295	2811	14	0.20186	0.21755	0.20588	0.20588	0.20588	0.20588	0.21238	0.21238	0.21012	0.21476	0.21024	0.21024	0.20457	0.21178	0.2103	0.20568	0.19373	0.19373	0.19373	0.19373	0.19373	0.19373	0.19373	0.19452	0.19863	0.19863	0.19863	0.19924	0.19596	0.19596	0.20568	0.20491	0.2131	0.21368	0.21081	0.21081	0.21081	0.21057	0.19453	0.20325	0.19361	0.19567	0.19863	0.20195	0.19924	0.19596	0.19999
296	2848	14	0.20218	0.2179	0.20611	0.20611	0.20611	0.20611	0.21267	0.21267	0.21038	0.21508	0.2105	0.2105	0.20479	0.21206	0.21057	0.20594	0.19399	0.19399	0.19399	0.19399	0.19399	0.19399	0.19399	0.19483	0.19895	0.19895	0.19895	0.19958	0.19627	0.19627	0.20594	0.20516	0.21345	0.21403	0.21111	0.21111	0.21111	0.21082	0.19476	0.20361	0.19387	0.19598	0.19895	0.20223	0.19958	0.19627	0.20031
297	2042	14	0.20206	0.21778	0.20605	0.20605	0.20605	0.20605	0.21262	0.21262	0.21033	0.21497	0.21044	0.21044	0.20474	0.21198	0.21052	0.20586	0.1939	0.1939	0.1939	0.1939	0.1939	0.1939	0.1939	0.19471	0.19884	0.19884	0.19884	0.19944	0.19615	0.19615	0.20586	0.2051	0.21333	0.21395	0.21106	0.21106	0.21106	0.21077	0.19467	0.20346	0.19378	0.19586	0.19884	0.20214	0.19944	0.19615	0.20019
298	2850	14	0.20201	0.21776	0.20596	0.20596	0.20596	0.20596	0.21264	0.21264	0.21026	0.21492	0.21038	0.21038	0.20463	0.21192	0.21051	0.20581	0.19589	0.19589	0.19589	0.19589	0.19589	0.19589	0.19589	0.19672	0.20086	0.20086	0.20086	0.20147	0.19823	0.19823	0.20581	0.20506	0.21333	0.21403	0.21111	0.21111	0.21111	0.2107	0.19677	0.2054	0.1958	0.1979	0.20086	0.2042	0.20147	0.19823	0.20217
299	2846	14	0.20091	0.21706	0.20542	0.20542	0.20542	0.20542	0.21119	0.21119	0.20949	0.21439	0.20979	0.20979	0.20416	0.21139	0.20949	0.20539	0.20565	0.20565	0.20565	0.20565	0.20565	0.20565	0.20565	0.20679	0.21137	0.21137	0.21137	0.21194	0.20837	0.20837	0.20539	0.20447	0.21283	0.21261	0.20977	0.20977	0.20977	0.21014	0.20338	0.21629	0.20557	0.20802	0.21137	0.21499	0.21194	0.20837	0.21273
300	2842	14	0.20125	0.21743	0.20564	0.20564	0.20564	0.20564	0.21141	0.21141	0.20972	0.21471	0.21002	0.21002	0.20438	0.21166	0.2097	0.20564	0.1966	0.1966	0.1966	0.1966	0.1966	0.1966	0.1966	0.19759	0.20198	0.20198	0.20198	0.2025	0.19914	0.19914	0.20564	0.20466	0.21312	0.21285	0.20995	0.20995	0.20995	0.21035	0.1945	0.20666	0.19659	0.19882	0.20198	0.2054	0.2025	0.19914	0.20331
301	2843	14	0.20189	0.21753	0.20585	0.20585	0.20585	0.20585	0.21227	0.21227	0.21006	0.21477	0.21018	0.21018	0.20455	0.21176	0.21022	0.20567	0.19669	0.19669	0.19669	0.19669	0.19669	0.19669	0.19669	0.19757	0.20192	0.20192	0.20192	0.20247	0.19915	0.19915	0.20567	0.20486	0.21311	0.21361	0.2107	0.2107	0.2107	0.21052	0.19455	0.20665	0.19668	0.19884	0.20192	0.2054	0.20247	0.19915	0.20334
302	2851	14	0.20192	0.21763	0.20587	0.20587	0.20587	0.20587	0.21249	0.21249	0.21015	0.21482	0.21026	0.21026	0.20455	0.21181	0.21037	0.20572	0.19731	0.19731	0.19731	0.19731	0.19731	0.19731	0.19731	0.1982	0.20249	0.20249	0.20249	0.20308	0.19979	0.19979	0.20572	0.20496	0.21323	0.21388	0.21096	0.21096	0.21096	0.21059	0.1967	0.20711	0.19728	0.19946	0.20249	0.20595	0.20308	0.19979	0.20384
303	2854	14	0.20192	0.21763	0.20587	0.20587	0.20587	0.20587	0.21249	0.21249	0.21015	0.21482	0.21026	0.21026	0.20455	0.21181	0.21037	0.20572	0.19731	0.19731	0.19731	0.19731	0.19731	0.19731	0.19731	0.1982	0.20249	0.20249	0.20249	0.20308	0.19979	0.19979	0.20572	0.20496	0.21323	0.21388	0.21096	0.21096	0.21096	0.21059	0.1967	0.20711	0.19728	0.19946	0.20249	0.20595	0.20308	0.19979	0.20384
304	2845	14	0.20134	0.21762	0.20578	0.20578	0.20578	0.20578	0.21168	0.21168	0.20991	0.21485	0.21021	0.21021	0.2045	0.21182	0.20994	0.20577	0.19386	0.19386	0.19386	0.19386	0.19386	0.19386	0.19386	0.19479	0.19894	0.19894	0.19894	0.19952	0.1962	0.1962	0.20577	0.20483	0.21327	0.21311	0.21023	0.21023	0.21023	0.21053	0.19456	0.20352	0.19374	0.19589	0.19894	0.2022	0.19952	0.1962	0.20021
305	2844	14	0.20206	0.21778	0.20605	0.20605	0.20605	0.20605	0.21262	0.21262	0.21033	0.21497	0.21044	0.21044	0.20474	0.21198	0.21052	0.20586	0.1939	0.1939	0.1939	0.1939	0.1939	0.1939	0.1939	0.19471	0.19884	0.19884	0.19884	0.19944	0.19615	0.19615	0.20586	0.2051	0.21333	0.21395	0.21106	0.21106	0.21106	0.21077	0.19467	0.20346	0.19378	0.19586	0.19884	0.20214	0.19944	0.19615	0.20019
306	2852	14	0.18632	0.19544	0.19245	0.19245	0.19245	0.19245	0.19126	0.19126	0.19099	0.19113	0.19083	0.19083	0.19093	0.18788	0.19177	0.19186	0.1909	0.1909	0.1909	0.1909	0.1909	0.1909	0.1909	0.19185	0.18874	0.18874	0.18874	0.19268	0.18888	0.18888	0.19186	0.18806	0.19175	0.19235	0.18928	0.18928	0.18928	0.19127	0.18725	0.19458	0.19173	0.18878	0.18874	0.19359	0.19268	0.18888	0.19079
307	2855	14	0.20101	0.21719	0.20544	0.20544	0.20544	0.20544	0.21127	0.21127	0.20953	0.21449	0.20983	0.20983	0.20418	0.21146	0.20955	0.20546	0.20783	0.20783	0.20783	0.20783	0.20783	0.20783	0.20783	0.20898	0.21361	0.21361	0.21361	0.21425	0.21071	0.21071	0.20546	0.20452	0.21296	0.21275	0.20987	0.20987	0.20987	0.21018	0.20559	0.21839	0.20781	0.21038	0.21361	0.21722	0.21425	0.21071	0.21486
308	2479	14	0.1898	0.1993	0.19645	0.19645	0.19645	0.19645	0.19452	0.19452	0.19466	0.19503	0.19463	0.19463	0.19492	0.19179	0.19521	0.1958	0.19498	0.19498	0.19498	0.19498	0.19498	0.19498	0.19498	0.19593	0.1928	0.1928	0.1928	0.19676	0.19295	0.19295	0.1958	0.19186	0.19567	0.19561	0.19254	0.19254	0.19254	0.19507	0.19118	0.19864	0.19566	0.19287	0.1928	0.19749	0.19676	0.19295	0.19485
309	2477	14	0.1898	0.1993	0.19645	0.19645	0.19645	0.19645	0.19452	0.19452	0.19466	0.19503	0.19463	0.19463	0.19492	0.19179	0.19521	0.1958	0.19498	0.19498	0.19498	0.19498	0.19498	0.19498	0.19498	0.19593	0.1928	0.1928	0.1928	0.19676	0.19295	0.19295	0.1958	0.19186	0.19567	0.19561	0.19254	0.19254	0.19254	0.19507	0.19118	0.19864	0.19566	0.19287	0.1928	0.19749	0.19676	0.19295	0.19485
310	2847	14	0.20129	0.21688	0.20536	0.20536	0.20536	0.20536	0.21184	0.21184	0.20956	0.21417	0.20969	0.20969	0.20406	0.21121	0.20977	0.20517	0.20926	0.20926	0.20926	0.20926	0.20926	0.20926	0.20926	0.21029	0.21489	0.21489	0.21489	0.21552	0.21203	0.21203	0.20517	0.20445	0.21259	0.2132	0.21034	0.21034	0.21034	0.21004	0.20696	0.21982	0.20922	0.21166	0.21489	0.21865	0.21552	0.21203	0.21634
311	2008	15	0.25367	0.27025	0.27129	0.27129	0.27129	0.27129	0.25311	0.25311	0.27224	0.27133	0.27017	0.27017	0.27443	0.27108	0.26202	0.26941	0.27247	0.27247	0.27247	0.27247	0.27247	0.27247	0.27247	0.27051	0.28138	0.28138	0.28138	0.28813	0.2836	0.2836	0.26941	0.2819	0.28523	0.26815	0.26283	0.26283	0.26283	0.27039	0.27264	0.26754	0.27308	0.28159	0.28138	0.27682	0.28813	0.2836	0.27227
312	2004	15	0.25452	0.27186	0.27493	0.27493	0.27493	0.27493	0.2545	0.2545	0.27345	0.27368	0.27374	0.27374	0.27794	0.27347	0.26322	0.27015	0.25515	0.25515	0.25515	0.25515	0.25515	0.25515	0.25515	0.25111	0.26419	0.26419	0.26419	0.26742	0.26333	0.26333	0.27015	0.28272	0.28908	0.2691	0.26395	0.26395	0.26395	0.27393	0.26192	0.25196	0.25566	0.26438	0.26419	0.26026	0.26742	0.26333	0.25602
313	2005	15	0.25452	0.27186	0.27493	0.27493	0.27493	0.27493	0.2545	0.2545	0.27345	0.27368	0.27374	0.27374	0.27794	0.27347	0.26322	0.27015	0.25515	0.25515	0.25515	0.25515	0.25515	0.25515	0.25515	0.25111	0.26419	0.26419	0.26419	0.26742	0.26333	0.26333	0.27015	0.28272	0.28908	0.2691	0.26395	0.26395	0.26395	0.27393	0.26192	0.25196	0.25566	0.26438	0.26419	0.26026	0.26742	0.26333	0.25602
314	2009	15	0.25452	0.27186	0.27493	0.27493	0.27493	0.27493	0.2545	0.2545	0.27345	0.27368	0.27374	0.27374	0.27794	0.27347	0.26322	0.27015	0.25515	0.25515	0.25515	0.25515	0.25515	0.25515	0.25515	0.25111	0.26419	0.26419	0.26419	0.26742	0.26333	0.26333	0.27015	0.28272	0.28908	0.2691	0.26395	0.26395	0.26395	0.27393	0.26192	0.25196	0.25566	0.26438	0.26419	0.26026	0.26742	0.26333	0.25602
315	2010	15	0.25452	0.27186	0.27493	0.27493	0.27493	0.27493	0.2545	0.2545	0.27345	0.27368	0.27374	0.27374	0.27794	0.27347	0.26322	0.27015	0.25515	0.25515	0.25515	0.25515	0.25515	0.25515	0.25515	0.25111	0.26419	0.26419	0.26419	0.26742	0.26333	0.26333	0.27015	0.28272	0.28908	0.2691	0.26395	0.26395	0.26395	0.27393	0.26192	0.25196	0.25566	0.26438	0.26419	0.26026	0.26742	0.26333	0.25602
316	2011	15	0.25452	0.27186	0.27493	0.27493	0.27493	0.27493	0.2545	0.2545	0.27345	0.27368	0.27374	0.27374	0.27794	0.27347	0.26322	0.27015	0.25515	0.25515	0.25515	0.25515	0.25515	0.25515	0.25515	0.25111	0.26419	0.26419	0.26419	0.26742	0.26333	0.26333	0.27015	0.28272	0.28908	0.2691	0.26395	0.26395	0.26395	0.27393	0.26192	0.25196	0.25566	0.26438	0.26419	0.26026	0.26742	0.26333	0.25602
317	2017	15	0.25452	0.27186	0.27493	0.27493	0.27493	0.27493	0.2545	0.2545	0.27345	0.27368	0.27374	0.27374	0.27794	0.27347	0.26322	0.27015	0.25515	0.25515	0.25515	0.25515	0.25515	0.25515	0.25515	0.25111	0.26419	0.26419	0.26419	0.26742	0.26333	0.26333	0.27015	0.28272	0.28908	0.2691	0.26395	0.26395	0.26395	0.27393	0.26192	0.25196	0.25566	0.26438	0.26419	0.26026	0.26742	0.26333	0.25602
318	2018	15	0.25452	0.27186	0.27493	0.27493	0.27493	0.27493	0.2545	0.2545	0.27345	0.27368	0.27374	0.27374	0.27794	0.27347	0.26322	0.27015	0.25515	0.25515	0.25515	0.25515	0.25515	0.25515	0.25515	0.25111	0.26419	0.26419	0.26419	0.26742	0.26333	0.26333	0.27015	0.28272	0.28908	0.2691	0.26395	0.26395	0.26395	0.27393	0.26192	0.25196	0.25566	0.26438	0.26419	0.26026	0.26742	0.26333	0.25602
319	2019	15	0.25452	0.27186	0.27493	0.27493	0.27493	0.27493	0.2545	0.2545	0.27345	0.27368	0.27374	0.27374	0.27794	0.27347	0.26322	0.27015	0.25515	0.25515	0.25515	0.25515	0.25515	0.25515	0.25515	0.25111	0.26419	0.26419	0.26419	0.26742	0.26333	0.26333	0.27015	0.28272	0.28908	0.2691	0.26395	0.26395	0.26395	0.27393	0.26192	0.25196	0.25566	0.26438	0.26419	0.26026	0.26742	0.26333	0.25602
320	2030	15	0.25452	0.27186	0.27493	0.27493	0.27493	0.27493	0.2545	0.2545	0.27345	0.27368	0.27374	0.27374	0.27794	0.27347	0.26322	0.27015	0.25515	0.25515	0.25515	0.25515	0.25515	0.25515	0.25515	0.25111	0.26419	0.26419	0.26419	0.26742	0.26333	0.26333	0.27015	0.28272	0.28908	0.2691	0.26395	0.26395	0.26395	0.27393	0.26192	0.25196	0.25566	0.26438	0.26419	0.26026	0.26742	0.26333	0.25602
321	2043	15	0.25452	0.27186	0.27493	0.27493	0.27493	0.27493	0.2545	0.2545	0.27345	0.27368	0.27374	0.27374	0.27794	0.27347	0.26322	0.27015	0.25515	0.25515	0.25515	0.25515	0.25515	0.25515	0.25515	0.25111	0.26419	0.26419	0.26419	0.26742	0.26333	0.26333	0.27015	0.28272	0.28908	0.2691	0.26395	0.26395	0.26395	0.27393	0.26192	0.25196	0.25566	0.26438	0.26419	0.26026	0.26742	0.26333	0.25602
322	2849	15	0.25452	0.27186	0.27493	0.27493	0.27493	0.27493	0.2545	0.2545	0.27345	0.27368	0.27374	0.27374	0.27794	0.27347	0.26322	0.27015	0.25515	0.25515	0.25515	0.25515	0.25515	0.25515	0.25515	0.25111	0.26419	0.26419	0.26419	0.26742	0.26333	0.26333	0.27015	0.28272	0.28908	0.2691	0.26395	0.26395	0.26395	0.27393	0.26192	0.25196	0.25566	0.26438	0.26419	0.26026	0.26742	0.26333	0.25602
323	2003	15	0.25452	0.27186	0.27493	0.27493	0.27493	0.27493	0.2545	0.2545	0.27345	0.27368	0.27374	0.27374	0.27794	0.27347	0.26322	0.27015	0.25515	0.25515	0.25515	0.25515	0.25515	0.25515	0.25515	0.25111	0.26419	0.26419	0.26419	0.26742	0.26333	0.26333	0.27015	0.28272	0.28908	0.2691	0.26395	0.26395	0.26395	0.27393	0.26192	0.25196	0.25566	0.26438	0.26419	0.26026	0.26742	0.26333	0.25602
324	2012	15	0.25452	0.27186	0.27493	0.27493	0.27493	0.27493	0.2545	0.2545	0.27345	0.27368	0.27374	0.27374	0.27794	0.27347	0.26322	0.27015	0.25515	0.25515	0.25515	0.25515	0.25515	0.25515	0.25515	0.25111	0.26419	0.26419	0.26419	0.26742	0.26333	0.26333	0.27015	0.28272	0.28908	0.2691	0.26395	0.26395	0.26395	0.27393	0.26192	0.25196	0.25566	0.26438	0.26419	0.26026	0.26742	0.26333	0.25602
325	2020	15	0.25452	0.27186	0.27493	0.27493	0.27493	0.27493	0.2545	0.2545	0.27345	0.27368	0.27374	0.27374	0.27794	0.27347	0.26322	0.27015	0.25515	0.25515	0.25515	0.25515	0.25515	0.25515	0.25515	0.25111	0.26419	0.26419	0.26419	0.26742	0.26333	0.26333	0.27015	0.28272	0.28908	0.2691	0.26395	0.26395	0.26395	0.27393	0.26192	0.25196	0.25566	0.26438	0.26419	0.26026	0.26742	0.26333	0.25602
326	2025	15	0.25452	0.27186	0.27493	0.27493	0.27493	0.27493	0.2545	0.2545	0.27345	0.27368	0.27374	0.27374	0.27794	0.27347	0.26322	0.27015	0.25515	0.25515	0.25515	0.25515	0.25515	0.25515	0.25515	0.25111	0.26419	0.26419	0.26419	0.26742	0.26333	0.26333	0.27015	0.28272	0.28908	0.2691	0.26395	0.26395	0.26395	0.27393	0.26192	0.25196	0.25566	0.26438	0.26419	0.26026	0.26742	0.26333	0.25602
327	2289	16	0.16559	0.17682	0.17408	0.17408	0.17408	0.17408	0.17174	0.17174	0.17499	0.17515	0.17244	0.17244	0.17314	0.17213	0.16795	0.1777	0.16087	0.16087	0.16087	0.16087	0.16087	0.16087	0.16087	0.16476	0.16444	0.16444	0.16444	0.16954	0.16622	0.16622	0.1777	0.17919	0.17975	0.18006	0.17696	0.17696	0.17696	0.1729	0.15809	0.16324	0.16093	0.16453	0.16444	0.16431	0.16954	0.16622	0.15994
328	2290	16	0.16559	0.17682	0.17408	0.17408	0.17408	0.17408	0.17174	0.17174	0.17499	0.17515	0.17244	0.17244	0.17314	0.17213	0.16795	0.1777	0.16087	0.16087	0.16087	0.16087	0.16087	0.16087	0.16087	0.16476	0.16444	0.16444	0.16444	0.16954	0.16622	0.16622	0.1777	0.17919	0.17975	0.18006	0.17696	0.17696	0.17696	0.1729	0.15809	0.16324	0.16093	0.16453	0.16444	0.16431	0.16954	0.16622	0.15994
329	2296	16	0.16559	0.17682	0.17408	0.17408	0.17408	0.17408	0.17174	0.17174	0.17499	0.17515	0.17244	0.17244	0.17314	0.17213	0.16795	0.1777	0.16087	0.16087	0.16087	0.16087	0.16087	0.16087	0.16087	0.16476	0.16444	0.16444	0.16444	0.16954	0.16622	0.16622	0.1777	0.17919	0.17975	0.18006	0.17696	0.17696	0.17696	0.1729	0.15809	0.16324	0.16093	0.16453	0.16444	0.16431	0.16954	0.16622	0.15994
330	2297	16	0.16559	0.17682	0.17408	0.17408	0.17408	0.17408	0.17174	0.17174	0.17499	0.17515	0.17244	0.17244	0.17314	0.17213	0.16795	0.1777	0.16087	0.16087	0.16087	0.16087	0.16087	0.16087	0.16087	0.16476	0.16444	0.16444	0.16444	0.16954	0.16622	0.16622	0.1777	0.17919	0.17975	0.18006	0.17696	0.17696	0.17696	0.1729	0.15809	0.16324	0.16093	0.16453	0.16444	0.16431	0.16954	0.16622	0.15994
331	2298	16	0.16559	0.17682	0.17408	0.17408	0.17408	0.17408	0.17174	0.17174	0.17499	0.17515	0.17244	0.17244	0.17314	0.17213	0.16795	0.1777	0.16087	0.16087	0.16087	0.16087	0.16087	0.16087	0.16087	0.16476	0.16444	0.16444	0.16444	0.16954	0.16622	0.16622	0.1777	0.17919	0.17975	0.18006	0.17696	0.17696	0.17696	0.1729	0.15809	0.16324	0.16093	0.16453	0.16444	0.16431	0.16954	0.16622	0.15994
332	2299	16	0.16559	0.17682	0.17408	0.17408	0.17408	0.17408	0.17174	0.17174	0.17499	0.17515	0.17244	0.17244	0.17314	0.17213	0.16795	0.1777	0.16087	0.16087	0.16087	0.16087	0.16087	0.16087	0.16087	0.16476	0.16444	0.16444	0.16444	0.16954	0.16622	0.16622	0.1777	0.17919	0.17975	0.18006	0.17696	0.17696	0.17696	0.1729	0.15809	0.16324	0.16093	0.16453	0.16444	0.16431	0.16954	0.16622	0.15994
333	2300	16	0.16559	0.17682	0.17408	0.17408	0.17408	0.17408	0.17174	0.17174	0.17499	0.17515	0.17244	0.17244	0.17314	0.17213	0.16795	0.1777	0.16087	0.16087	0.16087	0.16087	0.16087	0.16087	0.16087	0.16476	0.16444	0.16444	0.16444	0.16954	0.16622	0.16622	0.1777	0.17919	0.17975	0.18006	0.17696	0.17696	0.17696	0.1729	0.15809	0.16324	0.16093	0.16453	0.16444	0.16431	0.16954	0.16622	0.15994
334	2305	16	0.16559	0.17682	0.17408	0.17408	0.17408	0.17408	0.17174	0.17174	0.17499	0.17515	0.17244	0.17244	0.17314	0.17213	0.16795	0.1777	0.16087	0.16087	0.16087	0.16087	0.16087	0.16087	0.16087	0.16476	0.16444	0.16444	0.16444	0.16954	0.16622	0.16622	0.1777	0.17919	0.17975	0.18006	0.17696	0.17696	0.17696	0.1729	0.15809	0.16324	0.16093	0.16453	0.16444	0.16431	0.16954	0.16622	0.15994
335	2306	16	0.16559	0.17682	0.17408	0.17408	0.17408	0.17408	0.17174	0.17174	0.17499	0.17515	0.17244	0.17244	0.17314	0.17213	0.16795	0.1777	0.16087	0.16087	0.16087	0.16087	0.16087	0.16087	0.16087	0.16476	0.16444	0.16444	0.16444	0.16954	0.16622	0.16622	0.1777	0.17919	0.17975	0.18006	0.17696	0.17696	0.17696	0.1729	0.15809	0.16324	0.16093	0.16453	0.16444	0.16431	0.16954	0.16622	0.15994
336	2307	16	0.16559	0.17682	0.17408	0.17408	0.17408	0.17408	0.17174	0.17174	0.17499	0.17515	0.17244	0.17244	0.17314	0.17213	0.16795	0.1777	0.16087	0.16087	0.16087	0.16087	0.16087	0.16087	0.16087	0.16476	0.16444	0.16444	0.16444	0.16954	0.16622	0.16622	0.1777	0.17919	0.17975	0.18006	0.17696	0.17696	0.17696	0.1729	0.15809	0.16324	0.16093	0.16453	0.16444	0.16431	0.16954	0.16622	0.15994
337	2309	16	0.16559	0.17682	0.17408	0.17408	0.17408	0.17408	0.17174	0.17174	0.17499	0.17515	0.17244	0.17244	0.17314	0.17213	0.16795	0.1777	0.16087	0.16087	0.16087	0.16087	0.16087	0.16087	0.16087	0.16476	0.16444	0.16444	0.16444	0.16954	0.16622	0.16622	0.1777	0.17919	0.17975	0.18006	0.17696	0.17696	0.17696	0.1729	0.15809	0.16324	0.16093	0.16453	0.16444	0.16431	0.16954	0.16622	0.15994
338	2310	16	0.16559	0.17682	0.17408	0.17408	0.17408	0.17408	0.17174	0.17174	0.17499	0.17515	0.17244	0.17244	0.17314	0.17213	0.16795	0.1777	0.16087	0.16087	0.16087	0.16087	0.16087	0.16087	0.16087	0.16476	0.16444	0.16444	0.16444	0.16954	0.16622	0.16622	0.1777	0.17919	0.17975	0.18006	0.17696	0.17696	0.17696	0.1729	0.15809	0.16324	0.16093	0.16453	0.16444	0.16431	0.16954	0.16622	0.15994
339	2316	16	0.16559	0.17682	0.17408	0.17408	0.17408	0.17408	0.17174	0.17174	0.17499	0.17515	0.17244	0.17244	0.17314	0.17213	0.16795	0.1777	0.16087	0.16087	0.16087	0.16087	0.16087	0.16087	0.16087	0.16476	0.16444	0.16444	0.16444	0.16954	0.16622	0.16622	0.1777	0.17919	0.17975	0.18006	0.17696	0.17696	0.17696	0.1729	0.15809	0.16324	0.16093	0.16453	0.16444	0.16431	0.16954	0.16622	0.15994
340	2325	16	0.16559	0.17682	0.17408	0.17408	0.17408	0.17408	0.17174	0.17174	0.17499	0.17515	0.17244	0.17244	0.17314	0.17213	0.16795	0.1777	0.16087	0.16087	0.16087	0.16087	0.16087	0.16087	0.16087	0.16476	0.16444	0.16444	0.16444	0.16954	0.16622	0.16622	0.1777	0.17919	0.17975	0.18006	0.17696	0.17696	0.17696	0.1729	0.15809	0.16324	0.16093	0.16453	0.16444	0.16431	0.16954	0.16622	0.15994
341	2330	16	0.16559	0.17682	0.17408	0.17408	0.17408	0.17408	0.17174	0.17174	0.17499	0.17515	0.17244	0.17244	0.17314	0.17213	0.16795	0.1777	0.16087	0.16087	0.16087	0.16087	0.16087	0.16087	0.16087	0.16476	0.16444	0.16444	0.16444	0.16954	0.16622	0.16622	0.1777	0.17919	0.17975	0.18006	0.17696	0.17696	0.17696	0.1729	0.15809	0.16324	0.16093	0.16453	0.16444	0.16431	0.16954	0.16622	0.15994
342	2339	16	0.16559	0.17682	0.17408	0.17408	0.17408	0.17408	0.17174	0.17174	0.17499	0.17515	0.17244	0.17244	0.17314	0.17213	0.16795	0.1777	0.16087	0.16087	0.16087	0.16087	0.16087	0.16087	0.16087	0.16476	0.16444	0.16444	0.16444	0.16954	0.16622	0.16622	0.1777	0.17919	0.17975	0.18006	0.17696	0.17696	0.17696	0.1729	0.15809	0.16324	0.16093	0.16453	0.16444	0.16431	0.16954	0.16622	0.15994
343	2355	16	0.16559	0.17682	0.17408	0.17408	0.17408	0.17408	0.17174	0.17174	0.17499	0.17515	0.17244	0.17244	0.17314	0.17213	0.16795	0.1777	0.16087	0.16087	0.16087	0.16087	0.16087	0.16087	0.16087	0.16476	0.16444	0.16444	0.16444	0.16954	0.16622	0.16622	0.1777	0.17919	0.17975	0.18006	0.17696	0.17696	0.17696	0.1729	0.15809	0.16324	0.16093	0.16453	0.16444	0.16431	0.16954	0.16622	0.15994
344	2356	16	0.16559	0.17682	0.17408	0.17408	0.17408	0.17408	0.17174	0.17174	0.17499	0.17515	0.17244	0.17244	0.17314	0.17213	0.16795	0.1777	0.16087	0.16087	0.16087	0.16087	0.16087	0.16087	0.16087	0.16476	0.16444	0.16444	0.16444	0.16954	0.16622	0.16622	0.1777	0.17919	0.17975	0.18006	0.17696	0.17696	0.17696	0.1729	0.15809	0.16324	0.16093	0.16453	0.16444	0.16431	0.16954	0.16622	0.15994
345	2357	16	0.16559	0.17682	0.17408	0.17408	0.17408	0.17408	0.17174	0.17174	0.17499	0.17515	0.17244	0.17244	0.17314	0.17213	0.16795	0.1777	0.16087	0.16087	0.16087	0.16087	0.16087	0.16087	0.16087	0.16476	0.16444	0.16444	0.16444	0.16954	0.16622	0.16622	0.1777	0.17919	0.17975	0.18006	0.17696	0.17696	0.17696	0.1729	0.15809	0.16324	0.16093	0.16453	0.16444	0.16431	0.16954	0.16622	0.15994
346	2358	16	0.16559	0.17682	0.17408	0.17408	0.17408	0.17408	0.17174	0.17174	0.17499	0.17515	0.17244	0.17244	0.17314	0.17213	0.16795	0.1777	0.16087	0.16087	0.16087	0.16087	0.16087	0.16087	0.16087	0.16476	0.16444	0.16444	0.16444	0.16954	0.16622	0.16622	0.1777	0.17919	0.17975	0.18006	0.17696	0.17696	0.17696	0.1729	0.15809	0.16324	0.16093	0.16453	0.16444	0.16431	0.16954	0.16622	0.15994
347	2359	16	0.16559	0.17682	0.17408	0.17408	0.17408	0.17408	0.17174	0.17174	0.17499	0.17515	0.17244	0.17244	0.17314	0.17213	0.16795	0.1777	0.16087	0.16087	0.16087	0.16087	0.16087	0.16087	0.16087	0.16476	0.16444	0.16444	0.16444	0.16954	0.16622	0.16622	0.1777	0.17919	0.17975	0.18006	0.17696	0.17696	0.17696	0.1729	0.15809	0.16324	0.16093	0.16453	0.16444	0.16431	0.16954	0.16622	0.15994
348	2361	16	0.16559	0.17682	0.17408	0.17408	0.17408	0.17408	0.17174	0.17174	0.17499	0.17515	0.17244	0.17244	0.17314	0.17213	0.16795	0.1777	0.16087	0.16087	0.16087	0.16087	0.16087	0.16087	0.16087	0.16476	0.16444	0.16444	0.16444	0.16954	0.16622	0.16622	0.1777	0.17919	0.17975	0.18006	0.17696	0.17696	0.17696	0.1729	0.15809	0.16324	0.16093	0.16453	0.16444	0.16431	0.16954	0.16622	0.15994
349	2362	16	0.16559	0.17682	0.17408	0.17408	0.17408	0.17408	0.17174	0.17174	0.17499	0.17515	0.17244	0.17244	0.17314	0.17213	0.16795	0.1777	0.16087	0.16087	0.16087	0.16087	0.16087	0.16087	0.16087	0.16476	0.16444	0.16444	0.16444	0.16954	0.16622	0.16622	0.1777	0.17919	0.17975	0.18006	0.17696	0.17696	0.17696	0.1729	0.15809	0.16324	0.16093	0.16453	0.16444	0.16431	0.16954	0.16622	0.15994
350	2363	16	0.16559	0.17682	0.17408	0.17408	0.17408	0.17408	0.17174	0.17174	0.17499	0.17515	0.17244	0.17244	0.17314	0.17213	0.16795	0.1777	0.16087	0.16087	0.16087	0.16087	0.16087	0.16087	0.16087	0.16476	0.16444	0.16444	0.16444	0.16954	0.16622	0.16622	0.1777	0.17919	0.17975	0.18006	0.17696	0.17696	0.17696	0.1729	0.15809	0.16324	0.16093	0.16453	0.16444	0.16431	0.16954	0.16622	0.15994
351	2364	16	0.16559	0.17682	0.17408	0.17408	0.17408	0.17408	0.17174	0.17174	0.17499	0.17515	0.17244	0.17244	0.17314	0.17213	0.16795	0.1777	0.16087	0.16087	0.16087	0.16087	0.16087	0.16087	0.16087	0.16476	0.16444	0.16444	0.16444	0.16954	0.16622	0.16622	0.1777	0.17919	0.17975	0.18006	0.17696	0.17696	0.17696	0.1729	0.15809	0.16324	0.16093	0.16453	0.16444	0.16431	0.16954	0.16622	0.15994
352	2366	16	0.16559	0.17682	0.17408	0.17408	0.17408	0.17408	0.17174	0.17174	0.17499	0.17515	0.17244	0.17244	0.17314	0.17213	0.16795	0.1777	0.16087	0.16087	0.16087	0.16087	0.16087	0.16087	0.16087	0.16476	0.16444	0.16444	0.16444	0.16954	0.16622	0.16622	0.1777	0.17919	0.17975	0.18006	0.17696	0.17696	0.17696	0.1729	0.15809	0.16324	0.16093	0.16453	0.16444	0.16431	0.16954	0.16622	0.15994
353	2373	16	0.16559	0.17682	0.17408	0.17408	0.17408	0.17408	0.17174	0.17174	0.17499	0.17515	0.17244	0.17244	0.17314	0.17213	0.16795	0.1777	0.16087	0.16087	0.16087	0.16087	0.16087	0.16087	0.16087	0.16476	0.16444	0.16444	0.16444	0.16954	0.16622	0.16622	0.1777	0.17919	0.17975	0.18006	0.17696	0.17696	0.17696	0.1729	0.15809	0.16324	0.16093	0.16453	0.16444	0.16431	0.16954	0.16622	0.15994
354	2374	16	0.16559	0.17682	0.17408	0.17408	0.17408	0.17408	0.17174	0.17174	0.17499	0.17515	0.17244	0.17244	0.17314	0.17213	0.16795	0.1777	0.16087	0.16087	0.16087	0.16087	0.16087	0.16087	0.16087	0.16476	0.16444	0.16444	0.16444	0.16954	0.16622	0.16622	0.1777	0.17919	0.17975	0.18006	0.17696	0.17696	0.17696	0.1729	0.15809	0.16324	0.16093	0.16453	0.16444	0.16431	0.16954	0.16622	0.15994
355	2389	16	0.16559	0.17682	0.17408	0.17408	0.17408	0.17408	0.17174	0.17174	0.17499	0.17515	0.17244	0.17244	0.17314	0.17213	0.16795	0.1777	0.16087	0.16087	0.16087	0.16087	0.16087	0.16087	0.16087	0.16476	0.16444	0.16444	0.16444	0.16954	0.16622	0.16622	0.1777	0.17919	0.17975	0.18006	0.17696	0.17696	0.17696	0.1729	0.15809	0.16324	0.16093	0.16453	0.16444	0.16431	0.16954	0.16622	0.15994
356	2462	16	0.16559	0.17682	0.17408	0.17408	0.17408	0.17408	0.17174	0.17174	0.17499	0.17515	0.17244	0.17244	0.17314	0.17213	0.16795	0.1777	0.16087	0.16087	0.16087	0.16087	0.16087	0.16087	0.16087	0.16476	0.16444	0.16444	0.16444	0.16954	0.16622	0.16622	0.1777	0.17919	0.17975	0.18006	0.17696	0.17696	0.17696	0.1729	0.15809	0.16324	0.16093	0.16453	0.16444	0.16431	0.16954	0.16622	0.15994
357	2341	16	0.16559	0.17682	0.17408	0.17408	0.17408	0.17408	0.17174	0.17174	0.17499	0.17515	0.17244	0.17244	0.17314	0.17213	0.16795	0.1777	0.16087	0.16087	0.16087	0.16087	0.16087	0.16087	0.16087	0.16476	0.16444	0.16444	0.16444	0.16954	0.16622	0.16622	0.1777	0.17919	0.17975	0.18006	0.17696	0.17696	0.17696	0.1729	0.15809	0.16324	0.16093	0.16453	0.16444	0.16431	0.16954	0.16622	0.15994
358	2379	16	0.16559	0.17682	0.17408	0.17408	0.17408	0.17408	0.17174	0.17174	0.17499	0.17515	0.17244	0.17244	0.17314	0.17213	0.16795	0.1777	0.16087	0.16087	0.16087	0.16087	0.16087	0.16087	0.16087	0.16476	0.16444	0.16444	0.16444	0.16954	0.16622	0.16622	0.1777	0.17919	0.17975	0.18006	0.17696	0.17696	0.17696	0.1729	0.15809	0.16324	0.16093	0.16453	0.16444	0.16431	0.16954	0.16622	0.15994
359	2391	16	0.16559	0.17682	0.17408	0.17408	0.17408	0.17408	0.17174	0.17174	0.17499	0.17515	0.17244	0.17244	0.17314	0.17213	0.16795	0.1777	0.16087	0.16087	0.16087	0.16087	0.16087	0.16087	0.16087	0.16476	0.16444	0.16444	0.16444	0.16954	0.16622	0.16622	0.1777	0.17919	0.17975	0.18006	0.17696	0.17696	0.17696	0.1729	0.15809	0.16324	0.16093	0.16453	0.16444	0.16431	0.16954	0.16622	0.15994
360	2838	16	0.16559	0.17682	0.17408	0.17408	0.17408	0.17408	0.17174	0.17174	0.17499	0.17515	0.17244	0.17244	0.17314	0.17213	0.16795	0.1777	0.16087	0.16087	0.16087	0.16087	0.16087	0.16087	0.16087	0.16476	0.16444	0.16444	0.16444	0.16954	0.16622	0.16622	0.1777	0.17919	0.17975	0.18006	0.17696	0.17696	0.17696	0.1729	0.15809	0.16324	0.16093	0.16453	0.16444	0.16431	0.16954	0.16622	0.15994
361	2270	16	0.16664	0.17795	0.17513	0.17513	0.17513	0.17513	0.17279	0.17279	0.17605	0.17628	0.17354	0.17354	0.17419	0.17318	0.16902	0.17884	0.16187	0.16187	0.16187	0.16187	0.16187	0.16187	0.16187	0.16584	0.16553	0.16553	0.16553	0.17064	0.16728	0.16728	0.17884	0.1803	0.18094	0.18121	0.17808	0.17808	0.17808	0.17393	0.15918	0.16432	0.16193	0.16561	0.16553	0.1654	0.17064	0.16728	0.16098
362	2294	16	0.16664	0.17795	0.17513	0.17513	0.17513	0.17513	0.17279	0.17279	0.17605	0.17628	0.17354	0.17354	0.17419	0.17318	0.16902	0.17884	0.16187	0.16187	0.16187	0.16187	0.16187	0.16187	0.16187	0.16584	0.16553	0.16553	0.16553	0.17064	0.16728	0.16728	0.17884	0.1803	0.18094	0.18121	0.17808	0.17808	0.17808	0.17393	0.15918	0.16432	0.16193	0.16561	0.16553	0.1654	0.17064	0.16728	0.16098
363	2295	16	0.16664	0.17795	0.17513	0.17513	0.17513	0.17513	0.17279	0.17279	0.17605	0.17628	0.17354	0.17354	0.17419	0.17318	0.16902	0.17884	0.16187	0.16187	0.16187	0.16187	0.16187	0.16187	0.16187	0.16584	0.16553	0.16553	0.16553	0.17064	0.16728	0.16728	0.17884	0.1803	0.18094	0.18121	0.17808	0.17808	0.17808	0.17393	0.15918	0.16432	0.16193	0.16561	0.16553	0.1654	0.17064	0.16728	0.16098
364	2466	16	0.16664	0.17795	0.17513	0.17513	0.17513	0.17513	0.17279	0.17279	0.17605	0.17628	0.17354	0.17354	0.17419	0.17318	0.16902	0.17884	0.16187	0.16187	0.16187	0.16187	0.16187	0.16187	0.16187	0.16584	0.16553	0.16553	0.16553	0.17064	0.16728	0.16728	0.17884	0.1803	0.18094	0.18121	0.17808	0.17808	0.17808	0.17393	0.15918	0.16432	0.16193	0.16561	0.16553	0.1654	0.17064	0.16728	0.16098
365	2467	16	0.16664	0.17795	0.17513	0.17513	0.17513	0.17513	0.17279	0.17279	0.17605	0.17628	0.17354	0.17354	0.17419	0.17318	0.16902	0.17884	0.16187	0.16187	0.16187	0.16187	0.16187	0.16187	0.16187	0.16584	0.16553	0.16553	0.16553	0.17064	0.16728	0.16728	0.17884	0.1803	0.18094	0.18121	0.17808	0.17808	0.17808	0.17393	0.15918	0.16432	0.16193	0.16561	0.16553	0.1654	0.17064	0.16728	0.16098
366	2470	16	0.16664	0.17795	0.17513	0.17513	0.17513	0.17513	0.17279	0.17279	0.17605	0.17628	0.17354	0.17354	0.17419	0.17318	0.16902	0.17884	0.16187	0.16187	0.16187	0.16187	0.16187	0.16187	0.16187	0.16584	0.16553	0.16553	0.16553	0.17064	0.16728	0.16728	0.17884	0.1803	0.18094	0.18121	0.17808	0.17808	0.17808	0.17393	0.15918	0.16432	0.16193	0.16561	0.16553	0.1654	0.17064	0.16728	0.16098
367	2471	16	0.16664	0.17795	0.17513	0.17513	0.17513	0.17513	0.17279	0.17279	0.17605	0.17628	0.17354	0.17354	0.17419	0.17318	0.16902	0.17884	0.16187	0.16187	0.16187	0.16187	0.16187	0.16187	0.16187	0.16584	0.16553	0.16553	0.16553	0.17064	0.16728	0.16728	0.17884	0.1803	0.18094	0.18121	0.17808	0.17808	0.17808	0.17393	0.15918	0.16432	0.16193	0.16561	0.16553	0.1654	0.17064	0.16728	0.16098
368	2472	16	0.16664	0.17795	0.17513	0.17513	0.17513	0.17513	0.17279	0.17279	0.17605	0.17628	0.17354	0.17354	0.17419	0.17318	0.16902	0.17884	0.16187	0.16187	0.16187	0.16187	0.16187	0.16187	0.16187	0.16584	0.16553	0.16553	0.16553	0.17064	0.16728	0.16728	0.17884	0.1803	0.18094	0.18121	0.17808	0.17808	0.17808	0.17393	0.15918	0.16432	0.16193	0.16561	0.16553	0.1654	0.17064	0.16728	0.16098
369	2474	16	0.16664	0.17795	0.17513	0.17513	0.17513	0.17513	0.17279	0.17279	0.17605	0.17628	0.17354	0.17354	0.17419	0.17318	0.16902	0.17884	0.16187	0.16187	0.16187	0.16187	0.16187	0.16187	0.16187	0.16584	0.16553	0.16553	0.16553	0.17064	0.16728	0.16728	0.17884	0.1803	0.18094	0.18121	0.17808	0.17808	0.17808	0.17393	0.15918	0.16432	0.16193	0.16561	0.16553	0.1654	0.17064	0.16728	0.16098
370	2292	16	0.16664	0.17795	0.17513	0.17513	0.17513	0.17513	0.17279	0.17279	0.17605	0.17628	0.17354	0.17354	0.17419	0.17318	0.16902	0.17884	0.16187	0.16187	0.16187	0.16187	0.16187	0.16187	0.16187	0.16584	0.16553	0.16553	0.16553	0.17064	0.16728	0.16728	0.17884	0.1803	0.18094	0.18121	0.17808	0.17808	0.17808	0.17393	0.15918	0.16432	0.16193	0.16561	0.16553	0.1654	0.17064	0.16728	0.16098
371	2473	16	0.16664	0.17795	0.17513	0.17513	0.17513	0.17513	0.17279	0.17279	0.17605	0.17628	0.17354	0.17354	0.17419	0.17318	0.16902	0.17884	0.16187	0.16187	0.16187	0.16187	0.16187	0.16187	0.16187	0.16584	0.16553	0.16553	0.16553	0.17064	0.16728	0.16728	0.17884	0.1803	0.18094	0.18121	0.17808	0.17808	0.17808	0.17393	0.15918	0.16432	0.16193	0.16561	0.16553	0.1654	0.17064	0.16728	0.16098
372	2267	16	0.16559	0.17682	0.17408	0.17408	0.17408	0.17408	0.17174	0.17174	0.17499	0.17515	0.17244	0.17244	0.17314	0.17213	0.16795	0.1777	0.16087	0.16087	0.16087	0.16087	0.16087	0.16087	0.16087	0.16476	0.16444	0.16444	0.16444	0.16954	0.16622	0.16622	0.1777	0.17919	0.17975	0.18006	0.17696	0.17696	0.17696	0.1729	0.15809	0.16324	0.16093	0.16453	0.16444	0.16431	0.16954	0.16622	0.15994
373	2303	16	0.17115	0.18165	0.1789	0.1789	0.1789	0.1789	0.1773	0.1773	0.18002	0.1796	0.1772	0.1772	0.17781	0.1765	0.1731	0.18227	0.16474	0.16474	0.16474	0.16474	0.16474	0.16474	0.16474	0.16857	0.16838	0.16838	0.16838	0.17367	0.17031	0.17031	0.18227	0.1843	0.18452	0.1858	0.18267	0.18267	0.18267	0.17757	0.16229	0.1671	0.1648	0.16845	0.16838	0.16831	0.17367	0.17031	0.16376
374	2269	16	0.16268	0.17406	0.17124	0.17124	0.17124	0.17124	0.16882	0.16882	0.17214	0.17238	0.16962	0.16962	0.1703	0.16928	0.16508	0.17497	0.15833	0.15833	0.15833	0.15833	0.15833	0.15833	0.15833	0.16233	0.16199	0.16199	0.16199	0.16711	0.16375	0.16375	0.17497	0.17641	0.17705	0.17725	0.1741	0.1741	0.1741	0.16997	0.15553	0.16079	0.1584	0.16207	0.16199	0.16186	0.16711	0.16375	0.15744
375	2268	16	0.16664	0.17795	0.17513	0.17513	0.17513	0.17513	0.17279	0.17279	0.17605	0.17628	0.17354	0.17354	0.17419	0.17318	0.16902	0.17884	0.16187	0.16187	0.16187	0.16187	0.16187	0.16187	0.16187	0.16584	0.16553	0.16553	0.16553	0.17064	0.16728	0.16728	0.17884	0.1803	0.18094	0.18121	0.17808	0.17808	0.17808	0.17393	0.15918	0.16432	0.16193	0.16561	0.16553	0.1654	0.17064	0.16728	0.16098
376	2469	16	0.16671	0.17802	0.17523	0.17523	0.17523	0.17523	0.17288	0.17288	0.17614	0.17637	0.17363	0.17363	0.17428	0.1733	0.16913	0.17888	0.16193	0.16193	0.16193	0.16193	0.16193	0.16193	0.16193	0.16584	0.16556	0.16556	0.16556	0.17064	0.16732	0.16732	0.17888	0.18036	0.18097	0.18123	0.17815	0.17815	0.17815	0.17402	0.15927	0.16435	0.16199	0.16565	0.16556	0.16544	0.17064	0.16732	0.16103
377	2274	17	0.14872	0.16804	0.15928	0.15928	0.15928	0.15928	0.14395	0.14395	0.16534	0.1653	0.16419	0.16419	0.15955	0.1618	0.15239	0.16004	0.14742	0.14742	0.14742	0.14742	0.14742	0.14742	0.14742	0.14781	0.15589	0.15589	0.15589	0.15308	0.15217	0.15217	0.16004	0.16453	0.17058	0.14907	0.14756	0.14756	0.14756	0.16492	0.15299	0.15541	0.15089	0.15269	0.15589	0.15967	0.15308	0.15217	0.1518
378	2313	18	0.21412	0.22523	0.22661	0.22661	0.22661	0.22661	0.21902	0.21902	0.22319	0.22529	0.22458	0.22458	0.23007	0.22625	0.22336	0.2245	0.20449	0.20449	0.20449	0.20449	0.20449	0.20449	0.20449	0.20227	0.20065	0.20065	0.20065	0.20343	0.20295	0.20295	0.2245	0.22378	0.22142	0.21541	0.21567	0.21567	0.21567	0.22892	0.20307	0.20317	0.20479	0.20075	0.20065	0.19682	0.20343	0.20295	0.20334
379	2314	18	0.21412	0.22523	0.22661	0.22661	0.22661	0.22661	0.21902	0.21902	0.22319	0.22529	0.22458	0.22458	0.23007	0.22625	0.22336	0.2245	0.20449	0.20449	0.20449	0.20449	0.20449	0.20449	0.20449	0.20227	0.20065	0.20065	0.20065	0.20343	0.20295	0.20295	0.2245	0.22378	0.22142	0.21541	0.21567	0.21567	0.21567	0.22892	0.20307	0.20317	0.20479	0.20075	0.20065	0.19682	0.20343	0.20295	0.20334
380	2278	19	0.21559	0.23611	0.23226	0.23226	0.23226	0.23226	0.22024	0.22024	0.22939	0.23117	0.23066	0.23066	0.23574	0.23093	0.22237	0.22894	0.20987	0.20987	0.20987	0.20987	0.20987	0.20987	0.20987	0.20671	0.2145	0.2145	0.2145	0.2168	0.21635	0.21635	0.22894	0.23855	0.23664	0.22624	0.22663	0.22663	0.22663	0.23534	0.20412	0.20899	0.21013	0.21456	0.2145	0.21079	0.2168	0.21635	0.20893
381	2302	20	0.21832	0.23806	0.23106	0.23106	0.23106	0.23106	0.22815	0.22815	0.2363	0.23718	0.23637	0.23637	0.23123	0.23783	0.23528	0.23439	0.20929	0.20929	0.20929	0.20929	0.20929	0.20929	0.20929	0.21222	0.21331	0.21331	0.21331	0.21472	0.21078	0.21078	0.23439	0.23467	0.23937	0.23371	0.22978	0.22978	0.22978	0.2407	0.20793	0.21187	0.20945	0.21047	0.21331	0.20993	0.21472	0.21078	0.21181
382	2324	20	0.21832	0.23806	0.23106	0.23106	0.23106	0.23106	0.22815	0.22815	0.2363	0.23718	0.23637	0.23637	0.23123	0.23783	0.23528	0.23439	0.20929	0.20929	0.20929	0.20929	0.20929	0.20929	0.20929	0.21222	0.21331	0.21331	0.21331	0.21472	0.21078	0.21078	0.23439	0.23467	0.23937	0.23371	0.22978	0.22978	0.22978	0.2407	0.20793	0.21187	0.20945	0.21047	0.21331	0.20993	0.21472	0.21078	0.21181
383	2329	20	0.21832	0.23806	0.23106	0.23106	0.23106	0.23106	0.22815	0.22815	0.2363	0.23718	0.23637	0.23637	0.23123	0.23783	0.23528	0.23439	0.20929	0.20929	0.20929	0.20929	0.20929	0.20929	0.20929	0.21222	0.21331	0.21331	0.21331	0.21472	0.21078	0.21078	0.23439	0.23467	0.23937	0.23371	0.22978	0.22978	0.22978	0.2407	0.20793	0.21187	0.20945	0.21047	0.21331	0.20993	0.21472	0.21078	0.21181
384	2349	20	0.21832	0.23806	0.23106	0.23106	0.23106	0.23106	0.22815	0.22815	0.2363	0.23718	0.23637	0.23637	0.23123	0.23783	0.23528	0.23439	0.20929	0.20929	0.20929	0.20929	0.20929	0.20929	0.20929	0.21222	0.21331	0.21331	0.21331	0.21472	0.21078	0.21078	0.23439	0.23467	0.23937	0.23371	0.22978	0.22978	0.22978	0.2407	0.20793	0.21187	0.20945	0.21047	0.21331	0.20993	0.21472	0.21078	0.21181
385	2348	20	0.21832	0.23806	0.23106	0.23106	0.23106	0.23106	0.22815	0.22815	0.2363	0.23718	0.23637	0.23637	0.23123	0.23783	0.23528	0.23439	0.20929	0.20929	0.20929	0.20929	0.20929	0.20929	0.20929	0.21222	0.21331	0.21331	0.21331	0.21472	0.21078	0.21078	0.23439	0.23467	0.23937	0.23371	0.22978	0.22978	0.22978	0.2407	0.20793	0.21187	0.20945	0.21047	0.21331	0.20993	0.21472	0.21078	0.21181
386	2875	20	0.21832	0.23806	0.23106	0.23106	0.23106	0.23106	0.22815	0.22815	0.2363	0.23718	0.23637	0.23637	0.23123	0.23783	0.23528	0.23439	0.20929	0.20929	0.20929	0.20929	0.20929	0.20929	0.20929	0.21222	0.21331	0.21331	0.21331	0.21472	0.21078	0.21078	0.23439	0.23467	0.23937	0.23371	0.22978	0.22978	0.22978	0.2407	0.20793	0.21187	0.20945	0.21047	0.21331	0.20993	0.21472	0.21078	0.21181
387	2903	20	0.21832	0.23806	0.23106	0.23106	0.23106	0.23106	0.22815	0.22815	0.2363	0.23718	0.23637	0.23637	0.23123	0.23783	0.23528	0.23439	0.20929	0.20929	0.20929	0.20929	0.20929	0.20929	0.20929	0.21222	0.21331	0.21331	0.21331	0.21472	0.21078	0.21078	0.23439	0.23467	0.23937	0.23371	0.22978	0.22978	0.22978	0.2407	0.20793	0.21187	0.20945	0.21047	0.21331	0.20993	0.21472	0.21078	0.21181
388	2342	21	0.25144	0.26743	0.26048	0.26048	0.26048	0.26048	0.26089	0.26089	0.26577	0.26621	0.26551	0.26551	0.26313	0.2668	0.26651	0.26023	0.24226	0.24226	0.24226	0.24226	0.24226	0.24226	0.24226	0.24207	0.24648	0.24648	0.24648	0.24791	0.24405	0.24405	0.26023	0.26432	0.26875	0.26663	0.26265	0.26265	0.26265	0.26946	0.23696	0.24474	0.24223	0.24366	0.24648	0.24311	0.24791	0.24405	0.24469
389	2894	21	0.25097	0.26965	0.26148	0.26148	0.26148	0.26148	0.2599	0.2599	0.26516	0.2669	0.26635	0.26635	0.26424	0.26751	0.26562	0.26018	0.26202	0.26202	0.26202	0.26202	0.26202	0.26202	0.26202	0.26083	0.26933	0.26933	0.26933	0.26968	0.2654	0.2654	0.26018	0.26405	0.27257	0.26581	0.26183	0.26183	0.26183	0.27042	0.25545	0.26736	0.26202	0.26642	0.26933	0.26555	0.26968	0.2654	0.26733
390	2277	22	0.21314	0.21895	0.22007	0.22007	0.22007	0.22007	0.21424	0.21424	0.21442	0.22609	0.22032	0.22032	0.21985	0.2261	0.21571	0.20933	0.21504	0.21504	0.21504	0.21504	0.21504	0.21504	0.21504	0.20603	0.21414	0.21414	0.21414	0.21169	0.21182	0.21182	0.20933	0.21429	0.21889	0.21069	0.21081	0.21081	0.21081	0.22068	0.217	0.21312	0.21469	0.21409	0.21414	0.21016	0.21169	0.21182	0.21739
391	2281	23	0.20673	0.22453	0.21698	0.21698	0.21698	0.21698	0.21718	0.21718	0.22085	0.22328	0.22214	0.22214	0.22	0.22404	0.21997	0.21282	0.19665	0.19665	0.19665	0.19665	0.19665	0.19665	0.19665	0.19333	0.20141	0.20141	0.20141	0.20235	0.19841	0.19841	0.21282	0.21987	0.22552	0.22295	0.2192	0.2192	0.2192	0.22634	0.19398	0.20017	0.19682	0.19825	0.20141	0.19771	0.20235	0.19841	0.19967
392	2866	24	0.22795	0.24127	0.24393	0.24393	0.24393	0.24393	0.22899	0.22899	0.23412	0.24374	0.2389	0.2389	0.24418	0.24379	0.22448	0.23443	0.23754	0.23754	0.23754	0.23754	0.23754	0.23754	0.23754	0.2293	0.2353	0.2353	0.2353	0.23429	0.23427	0.23427	0.23443	0.23885	0.2409	0.22965	0.22978	0.22978	0.22978	0.23913	0.23886	0.23819	0.23781	0.23536	0.2353	0.23104	0.23429	0.23427	0.23449
393	2867	24	0.22795	0.24127	0.24393	0.24393	0.24393	0.24393	0.22899	0.22899	0.23412	0.24374	0.2389	0.2389	0.24418	0.24379	0.22448	0.23443	0.23754	0.23754	0.23754	0.23754	0.23754	0.23754	0.23754	0.2293	0.2353	0.2353	0.2353	0.23429	0.23427	0.23427	0.23443	0.23885	0.2409	0.22965	0.22978	0.22978	0.22978	0.23913	0.23886	0.23819	0.23781	0.23536	0.2353	0.23104	0.23429	0.23427	0.23449
394	2868	24	0.21628	0.22246	0.21836	0.21836	0.21836	0.21836	0.21662	0.21662	0.21772	0.21827	0.21801	0.21801	0.21853	0.21835	0.21718	0.21844	0.21843	0.21843	0.21843	0.21843	0.21843	0.21843	0.21843	0.2185	0.21918	0.21918	0.21918	0.21916	0.21919	0.21919	0.21844	0.21869	0.21898	0.21726	0.21738	0.21738	0.21738	0.21807	0.21359	0.22286	0.21863	0.21923	0.21918	0.21372	0.21916	0.21919	0.21842
395	2865	24	0.18405	0.19102	0.19125	0.19125	0.19125	0.19125	0.19009	0.19009	0.19074	0.1912	0.19094	0.19094	0.19137	0.19118	0.19026	0.19123	0.19133	0.19133	0.19133	0.19133	0.19133	0.19133	0.19133	0.1913	0.19222	0.19222	0.19222	0.19234	0.19229	0.19229	0.19123	0.19201	0.19222	0.19117	0.19108	0.19108	0.19108	0.19104	0.18574	0.19691	0.19147	0.19228	0.19222	0.18586	0.19234	0.19229	0.19126
396	2801	25	0.24424	0.25392	0.25269	0.25269	0.25269	0.25269	0.24461	0.24461	0.24609	0.25096	0.2494	0.2494	0.25263	0.25099	0.24463	0.24079	0.22803	0.22803	0.22803	0.22803	0.22803	0.22803	0.22803	0.21749	0.22446	0.22446	0.22446	0.22433	0.22439	0.22439	0.24079	0.24505	0.24852	0.2402	0.24026	0.24026	0.24026	0.24973	0.23211	0.23216	0.22792	0.22441	0.22446	0.22085	0.22433	0.22439	0.22811
397	2802	25	0.24424	0.25392	0.25269	0.25269	0.25269	0.25269	0.24461	0.24461	0.24609	0.25096	0.2494	0.2494	0.25263	0.25099	0.24463	0.24079	0.22803	0.22803	0.22803	0.22803	0.22803	0.22803	0.22803	0.21749	0.22446	0.22446	0.22446	0.22433	0.22439	0.22439	0.24079	0.24505	0.24852	0.2402	0.24026	0.24026	0.24026	0.24973	0.23211	0.23216	0.22792	0.22441	0.22446	0.22085	0.22433	0.22439	0.22811
398	2809	25	0.24424	0.25392	0.25269	0.25269	0.25269	0.25269	0.24461	0.24461	0.24609	0.25096	0.2494	0.2494	0.25263	0.25099	0.24463	0.24079	0.22803	0.22803	0.22803	0.22803	0.22803	0.22803	0.22803	0.21749	0.22446	0.22446	0.22446	0.22433	0.22439	0.22439	0.24079	0.24505	0.24852	0.2402	0.24026	0.24026	0.24026	0.24973	0.23211	0.23216	0.22792	0.22441	0.22446	0.22085	0.22433	0.22439	0.22811
399	2805	26	0.17581	0.19809	0.19731	0.19731	0.19731	0.19731	0.18232	0.18232	0.1938	0.19356	0.19527	0.19527	0.19621	0.1907	0.17868	0.19406	0.18074	0.18074	0.18074	0.18074	0.18074	0.18074	0.18074	0.17893	0.1809	0.1809	0.1809	0.18618	0.18297	0.18297	0.19406	0.19877	0.19857	0.18652	0.1838	0.1838	0.1838	0.19586	0.1786	0.18283	0.1808	0.18104	0.1809	0.18427	0.18618	0.18297	0.17965
400	2807	26	0.17607	0.19817	0.1973	0.1973	0.1973	0.1973	0.18239	0.18239	0.19382	0.19357	0.19526	0.19526	0.19622	0.19069	0.17882	0.19404	0.18314	0.18314	0.18314	0.18314	0.18314	0.18314	0.18314	0.18125	0.18304	0.18304	0.18304	0.18869	0.18544	0.18544	0.19404	0.19873	0.19861	0.18661	0.18389	0.18389	0.18389	0.19586	0.17874	0.1851	0.1833	0.1832	0.18304	0.18657	0.18869	0.18544	0.18187
401	2808	26	0.13194	0.14154	0.14203	0.14203	0.14203	0.14203	0.13933	0.13933	0.1409	0.14196	0.14138	0.14138	0.1423	0.14191	0.1398	0.14197	0.14265	0.14265	0.14265	0.14265	0.14265	0.14265	0.14265	0.1426	0.14294	0.14294	0.14294	0.14951	0.14312	0.14312	0.14197	0.14216	0.14895	0.14684	0.13986	0.13986	0.13986	0.14157	0.13543	0.14926	0.14295	0.14309	0.14294	0.14999	0.14951	0.14312	0.14253
402	2800	27	0.17229	0.1938	0.1929	0.1929	0.1929	0.1929	0.1783	0.1783	0.18929	0.18944	0.19099	0.19099	0.19193	0.18655	0.17486	0.18971	0.17733	0.17733	0.17733	0.17733	0.17733	0.17733	0.17733	0.17532	0.17757	0.17757	0.17757	0.18268	0.17945	0.17945	0.18971	0.19422	0.19446	0.18254	0.17976	0.17976	0.17976	0.19156	0.17524	0.17954	0.17735	0.17771	0.17757	0.18095	0.18268	0.17945	0.17633
[truncated: 355 more columns]
