# Supplementary material for: A mega-cryptic species complex hidden among one of the most common annelids in the North East Atlantic
Source: PLoS One. 2018 Jun 20;13(6):e0198356. doi: 10.1371/journal.pone.0198356 (PMC6010226; doi:10.1371/journal.pone.0198356)
Supplement: S35 Appendix — Pearl script originally downloaded from the web page of Dr. Naoki Takebayashi at University of Alaska Fairbanks (Department of Biology and Wildlife). (PL) [file pone.0198356.s035.pl]

#!/usr/bin/perl

# This perl script was downloaded from the web page of Dr. Naoki Takebayashi  at University of Alaska Fairbanks (Department of Biology and Wildlife)
my $usage =
    "Usage: $0 [-h] inputfile\n".
    "  -h: help\n" .
    "  -a: inputfile is amino acid seq, instead of DNA\n".
    "\n" .
    "This program read in the sequence file, which may contain sequences " .
    "with opposite orientation.  It identifies identical alleles by going " .
    "through all pairwise comparisons.  When the shorter sequence of the two ".
    "is identical to the substring of the longer, they are considered as an " .
    "allele.  Gaps '-' will be removed before the comparison. The longest " .
    "sequences of each allele will be printed in STDOUT.  These unique ".
    "alleles are formated in FASTA.  Information about " .
    "which alleles are identical and the difference in the lengths are ".
    "printed in STDERR. When the sequences with the opposite direction are" .
    "included, it makes the complement of the sequences with revseq of " .
    "EMBOSS, and the comparison is made.\n";

use Bio::AlignIO;
use Bio::SeqIO;
use Bio::Factory::EMBOSS;
use IO::File;
use POSIX qw(tmpnam);
use Getopt::Std;

getopts('ah') || die "$usage\n";
die "$usage\n" if (defined($opt_h));

my $infile = shift;

my $outFH = Bio::SeqIO->newFh(-format => 'fasta');

# read in the data
$in = Bio::SeqIO->new(-file => $infile, '-format' => 'fasta');

my @seqArray =();
while(my $seq = $in->next_seq()) {
    my $tmpSeq = $seq->seq();
#    $tmpSeq =~ s/-//g;  # remove gaps
    $seq->seq($tmpSeq);

    push @seqArray, $seq;
}

# compare seq strings
my @uniq = ();
my ($i, $j);
for ($i=0; $i < @seqArray; $i++) {
    my $keep = $seqArray[$i] ;
    my @identical = ($seqArray[$i]->display_id());
    for ($j=$i+1; $j < @seqArray; $j++) {
	my $comp = QsubSeq($seqArray[$i], $seqArray[$j]);
	if ($comp eq "different" && (!defined($opt_a))) {
	    # check the complement
	    $comp = QsubSeq($seqArray[$i], Complement($seqArray[$j]));
	}
	next if ($comp eq "different");
	
	# They matches.
	push @identical, $seqArray[$j]->display_id() . " (" . -$comp . ")";
	
	if ($comp < 0) {
	    $keep = $seqArray[$j];  # keeping the longer seq
	}
	
	splice(@seqArray, $j, 1); # remove this
	$j = $j - 1;
	
    }
    
    if (@identical > 1) {
	print stderr join " = ", @identical;
	print stderr "\n";
    }
    
    push @uniq, $keep;
}


# output
foreach my $i (@uniq) {
    print $outFH $i;
}

exit(0);


# takes two sequences, and returns an signed integer when one seq is
# a substring of the other.  The returned value is the difference 
# in the lengths of the seq
sub QsubSeq {
    my ($seq1, $seq2) = @_;

    my $s1 = lc($seq1->seq());  # setting them to lower case
    my $s2 = lc($seq2->seq());

    # remove gaps '-'
    $s1 =~ s/-//g;
    $s2 =~ s/-//g;

    my $len1 = CharLen($s1);
    my $len2 = CharLen($s2);

    if ($len1 > $len2) {
	unless ($s1 =~ /$s2/) {
	    return ("different");
	}
    } elsif ($len2 > $len1) {
	unless ($s2 =~ /$s1/) {
	    return ("different");
	}
    } else {
	unless ($s1 eq $s2) {
	    return ("different");
	}
    }
    # when reached here, 1 seq is substring of the other, so return
    # the length diff of the two seq (seq1 - seq2)
    return ($len1 - $len2)
}


sub Complement {
    my $seq = shift;

    my $tempOutfile;
    my $fh;
    do {$tempOutfile = tmpnam()} 
    until $fh = IO::File->new($tempOutfile, O_RDWR|O_CREAT|O_EXCL);
    $fh->close;

    my $factory = new Bio::Factory::EMBOSS;
    my $revseq = $factory->program('revseq');

    my %input = (-sequence => $seq,
		 -outseq => $tempOutfile );

    $revseq->run(\%input);
    my $seqio = Bio::SeqIO->new (-file => $tempOutfile);

    unlink $tempOutfile || die "ERROR: Unable to unlink $tempOutfile\n";

    return($seqio->next_seq())
}

sub CharLen {
    my $string = shift;
    my @charString = split (//, $string);
    return scalar(@charString);
}
